# Supplementary material for: Raman and Infrared spectroscopies and X-ray diffraction data on bupivacaine and ropivacaine complexed with 2-hydroxypropyl−β−cyclodextrin
Source: Data Brief. 2017 Sep 4;15:25–9. doi: 10.1016/j.dib.2017.08.053 (PMC5609877; doi:10.1016/j.dib.2017.08.053)
Supplement: Supplementary file 2 — Supplementary material [file mmc2.zip]

Archive with 5 entries (4 files):
- FTIR complexes/
- FTIR complexes/FTIR_BVC-HP-b-CD.dat
- FTIR complexes/FTIR_RVC-HP-b-CD.dat
- FTIR complexes/IR_BVC_HPBcd.dpt
- FTIR complexes/IR_RVC_HPBcd.dpt
