# Supplementary material for: Raman and Infrared spectroscopies and X-ray diffraction data on bupivacaine and ropivacaine complexed with 2-hydroxypropyl−β−cyclodextrin
Source: Data Brief. 2017 Sep 4;15:25–9. doi: 10.1016/j.dib.2017.08.053 (PMC5609877; doi:10.1016/j.dib.2017.08.053)
Supplement: Supplementary file 2 — Supplementary material [file mmc2.zip › FTIR complexes/FTIR_BVC-HP-b-CD.dat]

373.83	0.01380
375.24	0.01361
376.66	0.01356
378.08	0.01367
379.49	0.01394
380.91	0.01433
382.32	0.01476
383.74	0.01515
385.16	0.01545
386.57	0.01564
387.99	0.01572
389.40	0.01573
390.82	0.01578
392.24	0.01599
393.65	0.01637
395.07	0.01680
396.48	0.01714
397.90	0.01739
399.32	0.01762
400.73	0.01783
402.15	0.01798
403.56	0.01807
404.98	0.01814
406.40	0.01825
407.81	0.01835
409.23	0.01844
410.64	0.01854
412.06	0.01871
413.48	0.01893
414.89	0.01912
416.31	0.01922
417.72	0.01933
419.14	0.01951
420.56	0.01972
421.97	0.01986
423.39	0.01992
424.80	0.01997
426.22	0.02009
427.64	0.02032
429.05	0.02060
430.47	0.02087
431.88	0.02111
433.30	0.02132
434.72	0.02146
436.13	0.02149
437.55	0.02143
438.96	0.02134
440.38	0.02124
441.80	0.02114
443.21	0.02104
444.63	0.02097
446.04	0.02092
447.46	0.02089
448.88	0.02084
450.29	0.02077
451.71	0.02069
453.13	0.02058
454.54	0.02047
455.96	0.02037
457.37	0.02031
458.79	0.02031
460.21	0.02033
461.62	0.02040
463.04	0.02054
464.45	0.02075
465.87	0.02103
467.29	0.02134
468.70	0.02165
470.12	0.02195
471.53	0.02220
472.95	0.02241
474.37	0.02262
475.78	0.02286
477.20	0.02310
478.61	0.02331
480.03	0.02347
481.45	0.02360
482.86	0.02367
484.28	0.02368
485.69	0.02367
487.11	0.02366
488.53	0.02369
489.94	0.02378
491.36	0.02394
492.77	0.02414
494.19	0.02432
495.61	0.02447
497.02	0.02461
498.44	0.02474
499.85	0.02484
501.27	0.02492
502.69	0.02502
504.10	0.02518
505.52	0.02538
506.93	0.02563
508.35	0.02590
509.77	0.02620
511.18	0.02652
512.60	0.02685
514.01	0.02720
515.43	0.02756
516.85	0.02790
518.26	0.02823
519.68	0.02854
521.09	0.02884
522.51	0.02912
523.93	0.02938
525.34	0.02960
526.76	0.02980
528.17	0.02998
529.59	0.03013
531.01	0.03025
532.42	0.03038
533.84	0.03053
535.25	0.03069
536.67	0.03081
538.09	0.03087
539.50	0.03087
540.92	0.03085
542.33	0.03081
543.75	0.03074
545.17	0.03064
546.58	0.03055
548.00	0.03050
549.41	0.03049
550.83	0.03052
552.25	0.03058
553.66	0.03066
555.08	0.03080
556.49	0.03099
557.91	0.03124
559.33	0.03155
560.74	0.03195
562.16	0.03248
563.57	0.03313
564.99	0.03384
566.41	0.03457
567.82	0.03527
569.24	0.03597
570.65	0.03668
572.07	0.03737
573.49	0.03801
574.90	0.03854
576.32	0.03891
577.73	0.03912
579.15	0.03921
580.57	0.03918
581.98	0.03903
583.40	0.03873
584.81	0.03830
586.23	0.03783
587.65	0.03737
589.06	0.03697
590.48	0.03663
591.89	0.03632
593.31	0.03604
594.73	0.03582
596.14	0.03563
597.56	0.03546
598.97	0.03532
600.39	0.03525
601.81	0.03532
603.22	0.03548
604.64	0.03565
606.05	0.03574
607.47	0.03570
608.89	0.03552
610.30	0.03521
611.72	0.03480
613.13	0.03429
614.55	0.03365
615.97	0.03290
617.38	0.03204
618.80	0.03114
620.21	0.03025
621.63	0.02946
623.05	0.02879
624.46	0.02826
625.88	0.02781
627.29	0.02740
628.71	0.02705
630.13	0.02678
631.54	0.02661
632.96	0.02652
634.38	0.02644
635.79	0.02634
637.21	0.02625
638.62	0.02619
640.04	0.02619
641.46	0.02624
642.87	0.02634
644.29	0.02642
645.70	0.02645
647.12	0.02644
648.54	0.02639
649.95	0.02634
651.37	0.02628
652.78	0.02621
654.20	0.02611
655.62	0.02597
657.03	0.02582
658.45	0.02571
659.86	0.02565
661.28	0.02559
662.70	0.02551
664.11	0.02538
665.53	0.02523
666.94	0.02511
668.36	0.02505
669.78	0.02503
671.19	0.02498
672.61	0.02489
674.02	0.02483
675.44	0.02483
676.86	0.02488
678.27	0.02492
679.69	0.02486
681.10	0.02470
682.52	0.02449
683.94	0.02429
685.35	0.02415
686.77	0.02408
688.18	0.02407
689.60	0.02411
691.02	0.02423
692.43	0.02444
693.85	0.02474
695.26	0.02515
696.68	0.02568
698.10	0.02631
699.51	0.02697
700.93	0.02763
702.34	0.02824
703.76	0.02871
705.18	0.02896
706.59	0.02895
708.01	0.02867
709.42	0.02818
710.84	0.02751
712.26	0.02670
713.67	0.02583
715.09	0.02496
716.50	0.02414
717.92	0.02340
719.34	0.02276
720.75	0.02219
722.17	0.02168
723.58	0.02121
725.00	0.02079
726.42	0.02040
727.83	0.02007
729.25	0.01978
730.66	0.01957
732.08	0.01941
733.50	0.01930
734.91	0.01924
736.33	0.01920
737.74	0.01921
739.16	0.01929
740.58	0.01949
741.99	0.01980
743.41	0.02026
744.82	0.02091
746.24	0.02177
747.66	0.02279
749.07	0.02385
750.49	0.02484
751.90	0.02572
753.32	0.02642
754.74	0.02688
756.15	0.02708
757.57	0.02706
758.98	0.02688
760.40	0.02660
761.82	0.02623
763.23	0.02580
764.65	0.02536
766.06	0.02492
767.48	0.02451
768.90	0.02417
770.31	0.02391
771.73	0.02371
773.14	0.02354
774.56	0.02334
775.98	0.02310
777.39	0.02277
778.81	0.02233
780.22	0.02176
781.64	0.02111
783.06	0.02046
784.47	0.01984
785.89	0.01930
787.30	0.01883
788.72	0.01844
790.14	0.01811
791.55	0.01780
792.97	0.01749
794.38	0.01717
795.80	0.01685
797.22	0.01653
798.63	0.01622
800.05	0.01593
801.46	0.01567
802.88	0.01544
804.30	0.01525
805.71	0.01510
807.13	0.01501
808.54	0.01497
809.96	0.01495
811.38	0.01497
812.79	0.01501
814.21	0.01508
815.63	0.01520
817.04	0.01536
818.46	0.01556
819.87	0.01581
821.29	0.01607
822.71	0.01635
824.12	0.01664
825.54	0.01700
826.95	0.01747
828.37	0.01810
829.79	0.01889
831.20	0.01986
832.62	0.02094
834.03	0.02208
835.45	0.02318
836.87	0.02418
838.28	0.02500
839.70	0.02565
841.11	0.02612
842.53	0.02645
843.95	0.02670
845.36	0.02687
846.78	0.02701
848.19	0.02711
849.61	0.02718
851.03	0.02721
852.44	0.02720
853.86	0.02711
855.27	0.02694
856.69	0.02668
858.11	0.02632
859.52	0.02586
860.94	0.02531
862.35	0.02468
863.77	0.02400
865.19	0.02327
866.60	0.02250
868.02	0.02173
869.43	0.02099
870.85	0.02030
872.27	0.01966
873.68	0.01908
875.10	0.01858
876.51	0.01818
877.93	0.01789
879.35	0.01770
880.76	0.01764
882.18	0.01771
883.59	0.01791
885.01	0.01819
886.43	0.01852
887.84	0.01885
889.26	0.01915
890.67	0.01939
892.09	0.01956
893.51	0.01969
894.92	0.01982
896.34	0.01998
897.75	0.02022
899.17	0.02054
900.59	0.02098
902.00	0.02154
903.42	0.02217
904.83	0.02281
906.25	0.02340
907.67	0.02395
909.08	0.02449
910.50	0.02507
911.91	0.02576
913.33	0.02659
914.75	0.02754
916.16	0.02852
917.58	0.02950
918.99	0.03044
920.41	0.03139
921.83	0.03238
923.24	0.03341
924.66	0.03446
926.07	0.03553
927.49	0.03659
928.91	0.03764
930.32	0.03867
931.74	0.03968
933.15	0.04070
934.57	0.04173
935.99	0.04274
937.40	0.04370
938.82	0.04460
940.23	0.04542
941.65	0.04614
943.07	0.04668
944.48	0.04690
945.90	0.04669
947.31	0.04597
948.73	0.04472
950.15	0.04304
951.56	0.04113
952.98	0.03920
954.39	0.03747
955.81	0.03610
957.23	0.03517
958.64	0.03469
960.06	0.03463
961.47	0.03495
962.89	0.03564
964.31	0.03668
965.72	0.03804
967.14	0.03967
968.55	0.04148
969.97	0.04342
971.39	0.04543
972.80	0.04745
974.22	0.04947
975.63	0.05149
977.05	0.05355
978.47	0.05574
979.88	0.05813
981.30	0.06078
982.71	0.06373
984.13	0.06699
985.55	0.07057
986.96	0.07446
988.38	0.07866
989.79	0.08317
991.21	0.08793
992.63	0.09285
994.04	0.09778
995.46	0.10256
996.88	0.10700
998.29	0.11100
999.71	0.11452
1001.12	0.11756
1002.54	0.12015
1003.96	0.12237
1005.37	0.12432
1006.79	0.12606
1008.20	0.12768
1009.62	0.12929
1011.04	0.13102
1012.45	0.13301
1013.87	0.13535
1015.28	0.13807
1016.70	0.14113
1018.12	0.14442
1019.53	0.14782
1020.95	0.15117
1022.36	0.15430
1023.78	0.15705
1025.20	0.15924
1026.61	0.16074
1028.03	0.16142
1029.44	0.16123
1030.86	0.16021
1032.28	0.15845
1033.69	0.15611
1035.11	0.15331
1036.52	0.15020
1037.94	0.14688
1039.36	0.14347
1040.77	0.14002
1042.19	0.13657
1043.60	0.13312
1045.02	0.12970
1046.44	0.12632
1047.85	0.12305
1049.27	0.11995
1050.68	0.11702
1052.10	0.11425
1053.52	0.11159
1054.93	0.10900
1056.35	0.10647
1057.76	0.10394
1059.18	0.10138
1060.60	0.09880
1062.01	0.09623
1063.43	0.09374
1064.84	0.09142
1066.26	0.08942
1067.68	0.08794
1069.09	0.08719
1070.51	0.08736
1071.92	0.08856
1073.34	0.09075
1074.76	0.09365
1076.17	0.09680
1077.59	0.09962
1079.00	0.10156
1080.42	0.10230
1081.84	0.10172
1083.25	0.09993
1084.67	0.09720
1086.08	0.09389
1087.50	0.09034
1088.92	0.08684
1090.33	0.08362
1091.75	0.08079
1093.16	0.07836
1094.58	0.07631
1096.00	0.07460
1097.41	0.07322
1098.83	0.07212
1100.24	0.07126
1101.66	0.07054
1103.08	0.06987
1104.49	0.06920
1105.91	0.06849
1107.32	0.06775
1108.74	0.06699
1110.16	0.06623
1111.57	0.06551
1112.99	0.06487
1114.40	0.06434
1115.82	0.06393
1117.24	0.06366
1118.65	0.06348
1120.07	0.06338
1121.48	0.06331
1122.90	0.06321
1124.32	0.06302
1125.73	0.06270
1127.15	0.06226
1128.56	0.06173
1129.98	0.06117
1131.40	0.06064
1132.81	0.06024
1134.23	0.06006
1135.64	0.06019
1137.06	0.06068
1138.48	0.06155
1139.89	0.06276
1141.31	0.06426
1142.72	0.06597
1144.14	0.06785
1145.56	0.06979
1146.97	0.07168
1148.39	0.07337
1149.80	0.07468
1151.22	0.07545
1152.64	0.07554
1154.05	0.07487
1155.47	0.07344
1156.88	0.07126
1158.30	0.06841
1159.72	0.06498
1161.13	0.06109
1162.55	0.05692
1163.96	0.05259
1165.38	0.04824
1166.80	0.04397
1168.21	0.03991
1169.63	0.03615
1171.04	0.03273
1172.46	0.02967
1173.88	0.02694
1175.29	0.02453
1176.71	0.02244
1178.13	0.02067
1179.54	0.01923
1180.96	0.01810
1182.37	0.01724
1183.79	0.01660
1185.21	0.01617
1186.62	0.01593
1188.04	0.01584
1189.45	0.01587
1190.87	0.01601
1192.29	0.01623
1193.70	0.01651
1195.12	0.01684
1196.53	0.01722
1197.95	0.01762
1199.37	0.01803
1200.78	0.01840
1202.20	0.01873
1203.61	0.01902
1205.03	0.01927
1206.45	0.01946
1207.86	0.01960
1209.28	0.01970
1210.69	0.01979
1212.11	0.01992
1213.53	0.02009
1214.94	0.02031
1216.36	0.02059
1217.77	0.02095
1219.19	0.02143
1220.61	0.02203
1222.02	0.02271
1223.44	0.02344
1224.85	0.02416
1226.27	0.02486
1227.69	0.02549
1229.10	0.02605
1230.52	0.02654
1231.93	0.02695
1233.35	0.02725
1234.77	0.02743
1236.18	0.02749
1237.60	0.02745
1239.01	0.02734
1240.43	0.02717
1241.85	0.02699
1243.26	0.02683
1244.68	0.02669
1246.09	0.02657
1247.51	0.02647
1248.93	0.02639
1250.34	0.02633
1251.76	0.02629
1253.17	0.02630
1254.59	0.02637
1256.01	0.02651
1257.42	0.02670
1258.84	0.02692
1260.25	0.02716
1261.67	0.02741
1263.09	0.02765
1264.50	0.02785
1265.92	0.02800
1267.33	0.02812
1268.75	0.02825
1270.17	0.02842
1271.58	0.02863
1273.00	0.02888
1274.41	0.02918
1275.83	0.02952
1277.25	0.02987
1278.66	0.03023
1280.08	0.03060
1281.49	0.03098
1282.91	0.03139
1284.33	0.03180
1285.74	0.03219
1287.16	0.03252
1288.57	0.03278
1289.99	0.03298
1291.41	0.03314
1292.82	0.03327
1294.24	0.03339
1295.65	0.03344
1297.07	0.03343
1298.49	0.03337
1299.90	0.03332
1301.32	0.03332
1302.73	0.03336
1304.15	0.03342
1305.57	0.03349
1306.98	0.03359
1308.40	0.03373
1309.81	0.03392
1311.23	0.03416
1312.65	0.03446
1314.06	0.03481
1315.48	0.03524
1316.89	0.03574
1318.31	0.03629
1319.73	0.03684
1321.14	0.03735
1322.56	0.03783
1323.97	0.03823
1325.39	0.03855
1326.81	0.03879
1328.22	0.03894
1329.64	0.03901
1331.05	0.03899
1332.47	0.03889
1333.89	0.03871
1335.30	0.03848
1336.72	0.03819
1338.13	0.03788
1339.55	0.03756
1340.97	0.03727
1342.38	0.03707
1343.80	0.03697
1345.21	0.03696
1346.63	0.03704
1348.05	0.03718
1349.46	0.03739
1350.88	0.03766
1352.29	0.03801
1353.71	0.03846
1355.13	0.03902
1356.54	0.03967
1357.96	0.04033
1359.38	0.04096
1360.79	0.04149
1362.21	0.04189
1363.62	0.04215
1365.04	0.04227
1366.46	0.04224
1367.87	0.04209
1369.29	0.04183
1370.70	0.04150
1372.12	0.04115
1373.54	0.04081
1374.95	0.04048
1376.37	0.04015
1377.78	0.03984
1379.20	0.03954
1380.62	0.03922
1382.03	0.03886
1383.45	0.03849
1384.86	0.03812
1386.28	0.03779
1387.70	0.03753
1389.11	0.03735
1390.53	0.03728
1391.94	0.03732
1393.36	0.03745
1394.78	0.03765
1396.19	0.03787
1397.61	0.03807
1399.02	0.03825
1400.44	0.03841
1401.86	0.03856
1403.27	0.03867
1404.69	0.03872
1406.10	0.03869
1407.52	0.03860
1408.94	0.03845
1410.35	0.03826
1411.77	0.03807
1413.18	0.03787
1414.60	0.03765
1416.02	0.03737
1417.43	0.03704
1418.85	0.03670
1420.26	0.03637
1421.68	0.03607
1423.10	0.03583
1424.51	0.03563
1425.93	0.03545
1427.34	0.03526
1428.76	0.03508
1430.18	0.03490
1431.59	0.03473
1433.01	0.03457
1434.42	0.03445
1435.84	0.03439
1437.26	0.03442
1438.67	0.03455
1440.09	0.03475
1441.50	0.03499
1442.92	0.03529
1444.34	0.03563
1445.75	0.03597
1447.17	0.03628
1448.58	0.03656
1450.00	0.03680
1451.42	0.03700
1452.83	0.03714
1454.25	0.03720
1455.66	0.03715
1457.08	0.03701
1458.50	0.03678
1459.91	0.03647
1461.33	0.03605
1462.74	0.03557
1464.16	0.03510
1465.58	0.03467
1466.99	0.03429
1468.41	0.03394
1469.82	0.03360
1471.24	0.03319
1472.66	0.03263
1474.07	0.03187
1475.49	0.03089
1476.90	0.02972
1478.32	0.02842
1479.74	0.02703
1481.15	0.02561
1482.57	0.02422
1483.98	0.02292
1485.40	0.02179
1486.82	0.02088
1488.23	0.02017
1489.65	0.01964
1491.06	0.01924
1492.48	0.01896
1493.90	0.01879
1495.31	0.01871
1496.73	0.01867
1498.14	0.01867
1499.56	0.01871
1500.98	0.01879
1502.39	0.01891
1503.81	0.01906
1505.22	0.01922
1506.64	0.01940
1508.06	0.01958
1509.47	0.01977
1510.89	0.01997
1512.30	0.02020
1513.72	0.02044
1515.14	0.02071
1516.55	0.02098
1517.97	0.02127
1519.38	0.02157
1520.80	0.02189
1522.22	0.02221
1523.63	0.02251
1525.05	0.02280
1526.46	0.02309
1527.88	0.02339
1529.30	0.02368
1530.71	0.02395
1532.13	0.02420
1533.54	0.02443
1534.96	0.02459
1536.38	0.02469
1537.79	0.02468
1539.21	0.02458
1540.63	0.02438
1542.04	0.02408
1543.46	0.02369
1544.87	0.02323
1546.29	0.02272
1547.71	0.02220
1549.12	0.02166
1550.54	0.02114
1551.95	0.02064
1553.37	0.02017
1554.79	0.01970
1556.20	0.01925
1557.62	0.01880
1559.03	0.01836
1560.45	0.01793
1561.87	0.01753
1563.28	0.01717
1564.70	0.01686
1566.11	0.01659
1567.53	0.01635
1568.95	0.01614
1570.36	0.01596
1571.78	0.01580
1573.19	0.01569
1574.61	0.01560
1576.03	0.01553
1577.44	0.01546
1578.86	0.01541
1580.27	0.01540
1581.69	0.01542
1583.11	0.01546
1584.52	0.01551
1585.94	0.01561
1587.35	0.01577
1588.77	0.01597
1590.19	0.01618
1591.60	0.01632
1593.02	0.01637
1594.43	0.01634
1595.85	0.01627
1597.27	0.01622
1598.68	0.01622
1600.10	0.01626
1601.51	0.01631
1602.93	0.01632
1604.35	0.01630
1605.76	0.01627
1607.18	0.01624
1608.59	0.01623
1610.01	0.01625
1611.43	0.01629
1612.84	0.01635
1614.26	0.01641
1615.67	0.01648
1617.09	0.01657
1618.51	0.01669
1619.92	0.01684
1621.34	0.01699
1622.75	0.01715
1624.17	0.01730
1625.59	0.01744
1627.00	0.01759
1628.42	0.01775
1629.83	0.01791
1631.25	0.01806
1632.67	0.01822
1634.08	0.01839
1635.50	0.01856
1636.91	0.01871
1638.33	0.01886
1639.75	0.01901
1641.16	0.01917
1642.58	0.01935
1643.99	0.01954
1645.41	0.01976
1646.83	0.01999
1648.24	0.02024
1649.66	0.02055
1651.07	0.02091
1652.49	0.02132
1653.91	0.02175
1655.32	0.02222
1656.74	0.02273
1658.15	0.02326
1659.57	0.02379
1660.99	0.02435
1662.40	0.02499
1663.82	0.02573
1665.23	0.02662
1666.65	0.02764
1668.07	0.02879
1669.48	0.03001
1670.90	0.03121
1672.31	0.03228
1673.73	0.03312
1675.15	0.03371
1676.56	0.03404
1677.98	0.03413
1679.39	0.03401
1680.81	0.03372
1682.23	0.03332
1683.64	0.03288
1685.06	0.03239
1686.47	0.03182
1687.89	0.03116
1689.31	0.03039
1690.72	0.02951
1692.14	0.02853
1693.55	0.02745
1694.97	0.02627
1696.39	0.02504
1697.80	0.02376
1699.22	0.02249
1700.63	0.02128
1702.05	0.02016
1703.47	0.01915
1704.88	0.01827
1706.30	0.01753
1707.71	0.01691
1709.13	0.01642
1710.55	0.01606
1711.96	0.01580
1713.38	0.01559
1714.79	0.01543
1716.21	0.01531
1717.63	0.01522
1719.04	0.01514
1720.46	0.01509
1721.88	0.01507
1723.29	0.01506
1724.71	0.01506
1726.12	0.01507
1727.54	0.01508
1728.96	0.01511
1730.37	0.01514
1731.79	0.01515
1733.20	0.01516
1734.62	0.01515
1736.04	0.01513
1737.45	0.01510
1738.87	0.01511
1740.28	0.01515
1741.70	0.01520
1743.12	0.01523
1744.53	0.01525
1745.95	0.01526
1747.36	0.01528
1748.78	0.01530
1750.20	0.01528
1751.61	0.01525
1753.03	0.01522
1754.44	0.01522
1755.86	0.01525
1757.28	0.01528
1758.69	0.01531
1760.11	0.01533
1761.52	0.01535
1762.94	0.01535
1764.36	0.01537
1765.77	0.01541
1767.19	0.01544
1768.60	0.01547
1770.02	0.01548
1771.44	0.01547
1772.85	0.01546
1774.27	0.01544
1775.68	0.01542
1777.10	0.01542
1778.52	0.01543
1779.93	0.01547
1781.35	0.01553
1782.76	0.01559
1784.18	0.01564
1785.60	0.01566
1787.01	0.01567
1788.43	0.01567
1789.84	0.01566
1791.26	0.01563
1792.68	0.01561
1794.09	0.01560
1795.51	0.01562
1796.92	0.01564
1798.34	0.01566
1799.76	0.01566
1801.17	0.01564
1802.59	0.01563
1804.00	0.01563
1805.42	0.01564
1806.84	0.01565
1808.25	0.01566
1809.67	0.01565
1811.08	0.01563
1812.50	0.01561
1813.92	0.01563
1815.33	0.01568
1816.75	0.01572
1818.16	0.01573
1819.58	0.01571
1821.00	0.01571
1822.41	0.01575
1823.83	0.01579
1825.24	0.01581
1826.66	0.01581
1828.08	0.01582
1829.49	0.01587
1830.91	0.01595
1832.32	0.01600
1833.74	0.01600
1835.16	0.01599
1836.57	0.01602
1837.99	0.01609
1839.40	0.01616
1840.82	0.01621
1842.24	0.01624
1843.65	0.01625
1845.07	0.01623
1846.48	0.01622
1847.90	0.01625
1849.32	0.01630
1850.73	0.01631
1852.15	0.01629
1853.56	0.01628
1854.98	0.01629
1856.40	0.01628
1857.81	0.01627
1859.23	0.01629
1860.64	0.01637
1862.06	0.01645
1863.48	0.01649
1864.89	0.01650
1866.31	0.01650
1867.72	0.01652
1869.14	0.01656
1870.56	0.01658
1871.97	0.01655
1873.39	0.01650
1874.80	0.01645
1876.22	0.01644
1877.64	0.01644
1879.05	0.01645
1880.47	0.01648
1881.88	0.01655
1883.30	0.01662
1884.72	0.01665
1886.13	0.01665
1887.55	0.01664
1888.96	0.01664
1890.38	0.01664
1891.80	0.01669
1893.21	0.01678
1894.63	0.01687
1896.04	0.01691
1897.46	0.01689
1898.88	0.01686
1900.29	0.01683
1901.71	0.01682
1903.13	0.01679
1904.54	0.01676
1905.96	0.01675
1907.37	0.01680
1908.79	0.01692
1910.21	0.01704
1911.62	0.01708
1913.04	0.01705
1914.45	0.01703
1915.87	0.01705
1917.29	0.01706
1918.70	0.01703
1920.12	0.01698
1921.53	0.01699
1922.95	0.01708
1924.37	0.01721
1925.78	0.01729
1927.20	0.01727
1928.61	0.01720
1930.03	0.01713
1931.45	0.01711
1932.86	0.01712
1934.28	0.01713
1935.69	0.01716
1937.11	0.01723
1938.53	0.01729
1939.94	0.01725
1941.36	0.01717
1942.77	0.01715
1944.19	0.01717
1945.61	0.01714
1947.02	0.01703
1948.44	0.01691
1949.85	0.01686
1951.27	0.01692
1952.69	0.01703
1954.10	0.01712
1955.52	0.01715
1956.93	0.01710
1958.35	0.01699
1959.77	0.01683
1961.18	0.01664
1962.60	0.01643
1964.01	0.01626
1965.43	0.01622
1966.85	0.01631
1968.26	0.01642
1969.68	0.01643
1971.09	0.01631
1972.51	0.01613
1973.93	0.01600
1975.34	0.01596
1976.76	0.01593
1978.17	0.01586
1979.59	0.01584
1981.01	0.01595
1982.42	0.01615
1983.84	0.01626
1985.25	0.01618
1986.67	0.01594
1988.09	0.01567
1989.50	0.01553
1990.92	0.01556
1992.33	0.01570
1993.75	0.01584
1995.17	0.01587
1996.58	0.01583
1998.00	0.01580
1999.41	0.01582
2000.83	0.01584
2002.25	0.01583
2003.66	0.01586
2005.08	0.01592
2006.49	0.01588
2007.91	0.01564
2009.33	0.01529
2010.74	0.01506
2012.16	0.01511
2013.57	0.01537
2014.99	0.01562
2016.41	0.01580
2017.82	0.01594
2019.24	0.01604
2020.65	0.01603
2022.07	0.01598
2023.49	0.01602
2024.90	0.01612
2026.32	0.01612
2027.73	0.01599
2029.15	0.01587
2030.57	0.01587
2031.98	0.01597
2033.40	0.01611
2034.81	0.01629
2036.23	0.01650
2037.65	0.01667
2039.06	0.01676
2040.48	0.01685
2041.89	0.01704
2043.31	0.01732
2044.73	0.01758
2046.14	0.01775
2047.56	0.01781
2048.97	0.01780
2050.39	0.01780
2051.81	0.01785
2053.22	0.01797
2054.64	0.01812
2056.05	0.01819
2057.47	0.01813
2058.89	0.01804
2060.30	0.01805
2061.72	0.01815
2063.13	0.01821
2064.55	0.01816
2065.97	0.01804
2067.38	0.01800
2068.80	0.01811
2070.21	0.01832
2071.63	0.01851
2073.05	0.01861
2074.46	0.01865
2075.88	0.01865
2077.29	0.01863
2078.71	0.01855
2080.13	0.01845
2081.54	0.01840
2082.96	0.01848
2084.38	0.01869
2085.79	0.01892
2087.21	0.01906
2088.62	0.01910
2090.04	0.01912
2091.46	0.01919
2092.87	0.01925
2094.29	0.01918
2095.70	0.01896
2097.12	0.01872
2098.54	0.01859
2099.95	0.01857
2101.37	0.01865
2102.78	0.01881
2104.20	0.01898
2105.62	0.01916
2107.03	0.01933
2108.45	0.01946
2109.86	0.01950
2111.28	0.01942
2112.70	0.01936
2114.11	0.01944
2115.53	0.01964
2116.94	0.01979
2118.36	0.01978
2119.78	0.01965
2121.19	0.01949
2122.61	0.01937
2124.02	0.01926
2125.44	0.01916
2126.86	0.01913
2128.27	0.01920
2129.69	0.01927
2131.10	0.01921
2132.52	0.01898
2133.94	0.01864
2135.35	0.01833
2136.77	0.01818
2138.18	0.01819
2139.60	0.01832
2141.02	0.01849
2142.43	0.01866
2143.85	0.01875
2145.26	0.01866
2146.68	0.01838
2148.10	0.01807
2149.51	0.01784
2150.93	0.01770
2152.34	0.01759
2153.76	0.01749
2155.18	0.01742
2156.59	0.01734
2158.01	0.01720
2159.42	0.01705
2160.84	0.01708
2162.26	0.01734
2163.67	0.01767
2165.09	0.01786
2166.50	0.01784
2167.92	0.01772
2169.34	0.01770
2170.75	0.01783
2172.17	0.01801
2173.58	0.01803
2175.00	0.01789
2176.42	0.01777
2177.83	0.01788
2179.25	0.01823
2180.66	0.01861
2182.08	0.01882
2183.50	0.01886
2184.91	0.01891
2186.33	0.01909
2187.74	0.01937
2189.16	0.01966
2190.58	0.01989
2191.99	0.02007
2193.41	0.02018
2194.82	0.02021
2196.24	0.02017
2197.66	0.02009
2199.07	0.01999
2200.49	0.01995
2201.90	0.02002
2203.32	0.02018
2204.74	0.02036
2206.15	0.02047
2207.57	0.02047
2208.98	0.02036
2210.40	0.02019
2211.82	0.02010
2213.23	0.02014
2214.65	0.02025
2216.06	0.02036
2217.48	0.02050
2218.90	0.02071
2220.31	0.02091
2221.73	0.02102
2223.14	0.02105
2224.56	0.02111
2225.98	0.02121
2227.39	0.02131
2228.81	0.02135
2230.22	0.02134
2231.64	0.02132
2233.06	0.02134
2234.47	0.02137
2235.89	0.02138
2237.30	0.02137
2238.72	0.02144
2240.14	0.02169
2241.55	0.02200
2242.97	0.02220
2244.38	0.02224
2245.80	0.02222
2247.22	0.02222
2248.63	0.02226
2250.05	0.02238
2251.46	0.02257
2252.88	0.02276
2254.30	0.02283
2255.71	0.02280
2257.13	0.02276
2258.54	0.02276
2259.96	0.02277
2261.38	0.02275
2262.79	0.02273
2264.21	0.02276
2265.63	0.02284
2267.04	0.02291
2268.46	0.02293
2269.87	0.02289
2271.29	0.02284
2272.71	0.02280
2274.12	0.02279
2275.54	0.02285
2276.95	0.02299
2278.37	0.02318
2279.79	0.02335
2281.20	0.02345
2282.62	0.02345
2284.03	0.02344
2285.45	0.02344
2286.87	0.02348
2288.28	0.02353
2289.70	0.02358
2291.11	0.02359
2292.53	0.02355
2293.95	0.02350
2295.36	0.02351
2296.78	0.02358
2298.19	0.02369
2299.61	0.02379
2301.03	0.02386
2302.44	0.02390
2303.86	0.02394
2305.27	0.02399
2306.69	0.02404
2308.11	0.02405
2309.52	0.02406
2310.94	0.02413
2312.35	0.02427
2313.77	0.02444
2315.19	0.02457
2316.60	0.02461
2318.02	0.02457
2319.43	0.02450
2320.85	0.02445
2322.27	0.02444
2323.68	0.02448
2325.10	0.02453
2326.51	0.02458
2327.93	0.02461
2329.35	0.02463
2330.76	0.02468
2332.18	0.02480
2333.59	0.02495
2335.01	0.02506
2336.43	0.02510
2337.84	0.02512
2339.26	0.02515
2340.67	0.02518
2342.09	0.02519
2343.51	0.02519
2344.92	0.02521
2346.34	0.02526
2347.75	0.02534
2349.17	0.02541
2350.59	0.02544
2352.00	0.02545
2353.42	0.02546
2354.83	0.02545
2356.25	0.02543
2357.67	0.02540
2359.08	0.02538
2360.50	0.02538
2361.91	0.02541
2363.33	0.02544
2364.75	0.02547
2366.16	0.02553
2367.58	0.02560
2368.99	0.02569
2370.41	0.02579
2371.83	0.02586
2373.24	0.02592
2374.66	0.02600
2376.07	0.02611
2377.49	0.02622
2378.91	0.02628
2380.32	0.02630
2381.74	0.02633
2383.15	0.02639
2384.57	0.02646
2385.99	0.02652
2387.40	0.02656
2388.82	0.02659
2390.23	0.02662
2391.65	0.02662
2393.07	0.02659
2394.48	0.02659
2395.90	0.02665
2397.31	0.02676
2398.73	0.02684
2400.15	0.02688
2401.56	0.02691
2402.98	0.02697
2404.39	0.02705
2405.81	0.02711
2407.23	0.02715
2408.64	0.02719
2410.06	0.02726
2411.47	0.02731
2412.89	0.02733
2414.31	0.02735
2415.72	0.02741
2417.14	0.02748
2418.55	0.02754
2419.97	0.02761
2421.39	0.02771
2422.80	0.02781
2424.22	0.02787
2425.63	0.02788
2427.05	0.02792
2428.47	0.02806
2429.88	0.02824
2431.30	0.02839
2432.71	0.02847
2434.13	0.02854
2435.55	0.02863
2436.96	0.02875
2438.38	0.02888
2439.79	0.02906
2441.21	0.02922
2442.63	0.02931
2444.04	0.02928
2445.46	0.02917
2446.88	0.02911
2448.29	0.02916
2449.71	0.02928
2451.12	0.02937
2452.54	0.02940
2453.96	0.02940
2455.37	0.02941
2456.79	0.02945
2458.20	0.02952
2459.62	0.02962
2461.04	0.02975
2462.45	0.02986
2463.87	0.02994
2465.28	0.03001
2466.70	0.03006
2468.12	0.03008
2469.53	0.03010
2470.95	0.03013
2472.36	0.03018
2473.78	0.03023
2475.20	0.03025
2476.61	0.03025
2478.03	0.03027
2479.44	0.03037
2480.86	0.03053
2482.28	0.03067
2483.69	0.03078
2485.11	0.03083
2486.52	0.03084
2487.94	0.03084
2489.36	0.03085
2490.77	0.03091
2492.19	0.03103
2493.60	0.03113
2495.02	0.03116
2496.44	0.03115
2497.85	0.03118
2499.27	0.03131
2500.68	0.03150
2502.10	0.03166
2503.52	0.03173
2504.93	0.03170
2506.35	0.03161
2507.76	0.03161
2509.18	0.03173
2510.60	0.03188
2512.01	0.03198
2513.43	0.03202
2514.84	0.03208
2516.26	0.03218
2517.68	0.03228
2519.09	0.03231
2520.51	0.03230
2521.92	0.03232
2523.34	0.03238
2524.76	0.03245
2526.17	0.03249
2527.59	0.03249
2529.00	0.03248
2530.42	0.03247
2531.84	0.03248
2533.25	0.03252
2534.67	0.03258
2536.08	0.03267
2537.50	0.03277
2538.92	0.03285
2540.33	0.03287
2541.75	0.03283
2543.16	0.03276
2544.58	0.03271
2546.00	0.03269
2547.41	0.03271
2548.83	0.03279
2550.24	0.03292
2551.66	0.03306
2553.08	0.03317
2554.49	0.03323
2555.91	0.03325
2557.32	0.03325
2558.74	0.03323
2560.16	0.03324
2561.57	0.03329
2562.99	0.03338
2564.40	0.03344
2565.82	0.03345
2567.24	0.03348
2568.65	0.03355
2570.07	0.03367
2571.48	0.03377
2572.90	0.03386
2574.32	0.03392
2575.73	0.03399
2577.15	0.03406
2578.56	0.03416
2579.98	0.03430
2581.40	0.03445
2582.81	0.03453
2584.23	0.03454
2585.64	0.03450
2587.06	0.03448
2588.48	0.03451
2589.89	0.03461
2591.31	0.03474
2592.72	0.03489
2594.14	0.03504
2595.56	0.03521
2596.97	0.03539
2598.39	0.03552
2599.80	0.03560
2601.22	0.03565
2602.64	0.03569
2604.05	0.03571
2605.47	0.03570
2606.88	0.03573
2608.30	0.03580
2609.72	0.03591
2611.13	0.03602
2612.55	0.03615
2613.96	0.03632
2615.38	0.03652
2616.80	0.03665
2618.21	0.03671
2619.63	0.03675
2621.04	0.03683
2622.46	0.03693
2623.88	0.03706
2625.29	0.03721
2626.71	0.03735
2628.13	0.03746
2629.54	0.03753
2630.96	0.03759
2632.37	0.03767
2633.79	0.03775
2635.21	0.03779
2636.62	0.03781
2638.04	0.03786
2639.45	0.03797
2640.87	0.03813
2642.29	0.03827
2643.70	0.03839
2645.12	0.03848
2646.53	0.03856
2647.95	0.03861
2649.37	0.03864
2650.78	0.03867
2652.20	0.03874
2653.61	0.03885
2655.03	0.03898
2656.45	0.03908
2657.86	0.03917
2659.28	0.03922
2660.69	0.03923
2662.11	0.03921
2663.53	0.03918
2664.94	0.03918
2666.36	0.03925
2667.77	0.03936
2669.19	0.03945
2670.61	0.03951
2672.02	0.03954
2673.44	0.03957
2674.85	0.03957
2676.27	0.03955
2677.69	0.03952
2679.10	0.03953
2680.52	0.03957
2681.93	0.03959
2683.35	0.03960
2684.77	0.03963
2686.18	0.03970
2687.60	0.03979
2689.01	0.03987
2690.43	0.03989
2691.85	0.03989
2693.26	0.03989
2694.68	0.03993
2696.09	0.04001
2697.51	0.04007
2698.93	0.04011
2700.34	0.04014
2701.76	0.04021
2703.17	0.04032
2704.59	0.04043
2706.01	0.04053
2707.42	0.04060
2708.84	0.04067
2710.25	0.04075
2711.67	0.04080
2713.09	0.04083
2714.50	0.04085
2715.92	0.04089
2717.33	0.04097
2718.75	0.04108
2720.17	0.04120
2721.58	0.04131
2723.00	0.04137
2724.41	0.04139
2725.83	0.04142
2727.25	0.04148
2728.66	0.04156
2730.08	0.04164
2731.49	0.04174
2732.91	0.04184
2734.33	0.04193
2735.74	0.04199
2737.16	0.04200
2738.57	0.04200
2739.99	0.04202
2741.41	0.04208
2742.82	0.04218
2744.24	0.04227
2745.65	0.04235
2747.07	0.04241
2748.49	0.04245
2749.90	0.04250
2751.32	0.04259
2752.73	0.04269
2754.15	0.04278
2755.57	0.04283
2756.98	0.04285
2758.40	0.04286
2759.81	0.04288
2761.23	0.04294
2762.65	0.04304
2764.06	0.04312
2765.48	0.04317
2766.89	0.04320
2768.31	0.04327
2769.73	0.04338
2771.14	0.04350
2772.56	0.04361
2773.97	0.04372
2775.39	0.04382
2776.81	0.04391
2778.22	0.04396
2779.64	0.04396
2781.05	0.04394
2782.47	0.04397
2783.89	0.04406
2785.30	0.04418
2786.72	0.04432
2788.13	0.04446
2789.55	0.04462
2790.97	0.04479
2792.38	0.04498
2793.80	0.04516
2795.21	0.04530
2796.63	0.04542
2798.05	0.04555
2799.46	0.04569
2800.88	0.04588
2802.29	0.04610
2803.71	0.04633
2805.13	0.04655
2806.54	0.04675
2807.96	0.04693
2809.38	0.04709
2810.79	0.04724
2812.21	0.04741
2813.62	0.04763
2815.04	0.04787
2816.46	0.04809
2817.87	0.04829
2819.29	0.04848
2820.70	0.04869
2822.12	0.04892
2823.54	0.04918
2824.95	0.04944
2826.37	0.04967
2827.78	0.04987
2829.20	0.05009
2830.62	0.05037
2832.03	0.05071
2833.45	0.05108
2834.86	0.05146
2836.28	0.05182
2837.70	0.05215
2839.11	0.05249
2840.53	0.05288
2841.94	0.05335
2843.36	0.05388
2844.78	0.05446
2846.19	0.05510
2847.61	0.05581
2849.02	0.05658
2850.44	0.05740
2851.86	0.05821
2853.27	0.05902
2854.69	0.05982
2856.10	0.06061
2857.52	0.06139
2858.94	0.06219
2860.35	0.06302
2861.77	0.06387
2863.18	0.06473
2864.60	0.06557
2866.02	0.06639
2867.43	0.06721
2868.85	0.06802
2870.26	0.06882
2871.68	0.06959
2873.10	0.07029
2874.51	0.07086
2875.93	0.07130
2877.34	0.07159
2878.76	0.07179
2880.18	0.07198
2881.59	0.07222
2883.01	0.07244
2884.42	0.07262
2885.84	0.07277
2887.26	0.07299
2888.67	0.07330
2890.09	0.07364
2891.50	0.07398
2892.92	0.07432
2894.34	0.07468
2895.75	0.07504
2897.17	0.07541
2898.58	0.07580
2900.00	0.07622
2901.42	0.07667
2902.83	0.07714
2904.25	0.07761
2905.66	0.07809
2907.08	0.07862
2908.50	0.07924
2909.91	0.07997
2911.33	0.08076
2912.74	0.08154
2914.16	0.08230
2915.58	0.08305
2916.99	0.08381
2918.41	0.08456
2919.82	0.08524
2921.24	0.08583
2922.66	0.08631
2924.07	0.08667
2925.49	0.08690
2926.90	0.08694
2928.32	0.08676
2929.74	0.08636
2931.15	0.08580
2932.57	0.08513
2933.98	0.08435
2935.40	0.08342
2936.82	0.08235
2938.23	0.08117
2939.65	0.07994
2941.06	0.07871
2942.48	0.07751
2943.90	0.07636
2945.31	0.07525
2946.73	0.07423
2948.14	0.07331
2949.56	0.07249
2950.98	0.07177
2952.39	0.07117
2953.81	0.07068
2955.22	0.07033
2956.64	0.07013
2958.06	0.07007
2959.47	0.07007
2960.89	0.06998
2962.30	0.06977
2963.72	0.06946
2965.14	0.06906
2966.55	0.06855
2967.97	0.06787
2969.38	0.06702
2970.80	0.06604
2972.22	0.06501
2973.63	0.06394
2975.05	0.06281
2976.46	0.06165
2977.88	0.06051
2979.30	0.05942
2980.71	0.05834
2982.13	0.05727
2983.54	0.05625
2984.96	0.05531
2986.38	0.05444
2987.79	0.05365
2989.21	0.05296
2990.63	0.05236
2992.04	0.05181
2993.46	0.05133
2994.87	0.05094
2996.29	0.05063
2997.71	0.05037
2999.12	0.05014
3000.54	0.04997
3001.95	0.04990
3003.37	0.04986
3004.79	0.04979
3006.20	0.04966
3007.62	0.04954
3009.03	0.04948
3010.45	0.04952
3011.87	0.04961
3013.28	0.04972
3014.70	0.04980
3016.11	0.04983
3017.53	0.04986
3018.95	0.04990
3020.36	0.05000
3021.78	0.05011
3023.19	0.05018
3024.61	0.05019
3026.03	0.05016
3027.44	0.05012
3028.86	0.05013
3030.27	0.05020
3031.69	0.05031
3033.11	0.05041
3034.52	0.05048
3035.94	0.05053
3037.35	0.05057
3038.77	0.05059
3040.19	0.05057
3041.60	0.05054
3043.02	0.05051
3044.43	0.05050
3045.85	0.05050
3047.27	0.05051
3048.68	0.05054
3050.10	0.05058
3051.51	0.05062
3052.93	0.05068
3054.35	0.05077
3055.76	0.05088
3057.18	0.05098
3058.59	0.05107
3060.01	0.05117
3061.43	0.05130
3062.84	0.05143
3064.26	0.05158
3065.67	0.05176
3067.09	0.05194
3068.51	0.05210
3069.92	0.05224
3071.34	0.05238
3072.75	0.05251
3074.17	0.05262
3075.59	0.05275
3077.00	0.05291
3078.42	0.05310
3079.83	0.05334
3081.25	0.05362
3082.67	0.05390
3084.08	0.05416
3085.50	0.05443
3086.91	0.05473
3088.33	0.05505
3089.75	0.05540
3091.16	0.05577
3092.58	0.05610
3093.99	0.05635
3095.41	0.05655
3096.83	0.05678
3098.24	0.05702
3099.66	0.05731
3101.07	0.05767
3102.49	0.05813
3103.91	0.05864
3105.32	0.05912
3106.74	0.05956
3108.15	0.05997
3109.57	0.06037
3110.99	0.06079
3112.40	0.06122
3113.82	0.06163
3115.23	0.06197
3116.65	0.06226
3118.07	0.06256
3119.48	0.06290
3120.90	0.06327
3122.31	0.06363
3123.73	0.06399
3125.15	0.06435
3126.56	0.06470
3127.98	0.06505
3129.39	0.06541
3130.81	0.06575
3132.23	0.06605
3133.64	0.06635
3135.06	0.06672
3136.47	0.06716
3137.89	0.06763
3139.31	0.06806
3140.72	0.06846
3142.14	0.06884
3143.55	0.06921
3144.97	0.06956
3146.39	0.06993
3147.80	0.07034
3149.22	0.07080
3150.63	0.07129
3152.05	0.07180
3153.47	0.07229
3154.88	0.07275
3156.30	0.07320
3157.71	0.07368
3159.13	0.07419
3160.55	0.07472
3161.96	0.07524
3163.38	0.07573
3164.79	0.07617
3166.21	0.07655
3167.63	0.07691
3169.04	0.07727
3170.46	0.07768
3171.88	0.07814
3173.29	0.07866
3174.71	0.07921
3176.12	0.07970
3177.54	0.08015
3178.96	0.08058
3180.37	0.08102
3181.79	0.08145
3183.20	0.08188
3184.62	0.08237
3186.04	0.08293
3187.45	0.08349
3188.87	0.08397
3190.28	0.08436
3191.70	0.08473
3193.12	0.08510
3194.53	0.08547
3195.95	0.08589
3197.36	0.08641
3198.78	0.08698
3200.20	0.08747
3201.61	0.08782
3203.03	0.08817
3204.44	0.08863
[truncated: 560 more rows]
