# Supplementary material for: Raman and Infrared spectroscopies and X-ray diffraction data on bupivacaine and ropivacaine complexed with 2-hydroxypropyl−β−cyclodextrin
Source: Data Brief. 2017 Sep 4;15:25–9. doi: 10.1016/j.dib.2017.08.053 (PMC5609877; doi:10.1016/j.dib.2017.08.053)
Supplement: Supplementary file 2 — Supplementary material [file mmc2.zip › FTIR complexes/FTIR_RVC-HP-b-CD.dat]

373.83	0.02391
375.24	0.02369
376.66	0.02364
378.08	0.02380
379.49	0.02417
380.91	0.02471
382.32	0.02531
383.74	0.02584
385.16	0.02622
386.57	0.02644
387.99	0.02659
389.40	0.02675
390.82	0.02702
392.24	0.02746
393.65	0.02801
395.07	0.02855
396.48	0.02898
397.90	0.02928
399.32	0.02949
400.73	0.02970
402.15	0.02993
403.56	0.03018
404.98	0.03039
406.40	0.03050
407.81	0.03050
409.23	0.03047
410.64	0.03052
412.06	0.03070
413.48	0.03093
414.89	0.03112
416.31	0.03129
417.72	0.03157
419.14	0.03200
420.56	0.03250
421.97	0.03292
423.39	0.03322
424.80	0.03347
426.22	0.03369
427.64	0.03389
429.05	0.03410
430.47	0.03432
431.88	0.03459
433.30	0.03487
434.72	0.03511
436.13	0.03523
437.55	0.03521
438.96	0.03512
440.38	0.03501
441.80	0.03490
443.21	0.03480
444.63	0.03470
446.04	0.03462
447.46	0.03458
448.88	0.03457
450.29	0.03454
451.71	0.03446
453.13	0.03434
454.54	0.03420
455.96	0.03408
457.37	0.03398
458.79	0.03394
460.21	0.03397
461.62	0.03410
463.04	0.03435
464.45	0.03471
465.87	0.03511
467.29	0.03551
468.70	0.03591
470.12	0.03635
471.53	0.03682
472.95	0.03727
474.37	0.03768
475.78	0.03805
477.20	0.03837
478.61	0.03861
480.03	0.03878
481.45	0.03889
482.86	0.03898
484.28	0.03906
485.69	0.03917
487.11	0.03931
488.53	0.03947
489.94	0.03965
491.36	0.03984
492.77	0.04004
494.19	0.04024
495.61	0.04042
497.02	0.04061
498.44	0.04081
499.85	0.04101
501.27	0.04120
502.69	0.04139
504.10	0.04163
505.52	0.04194
506.93	0.04230
508.35	0.04269
509.77	0.04311
511.18	0.04357
512.60	0.04407
514.01	0.04462
515.43	0.04521
516.85	0.04582
518.26	0.04639
519.68	0.04690
521.09	0.04735
522.51	0.04773
523.93	0.04805
525.34	0.04832
526.76	0.04856
528.17	0.04878
529.59	0.04899
531.01	0.04919
532.42	0.04940
533.84	0.04964
535.25	0.04991
536.67	0.05013
538.09	0.05023
539.50	0.05018
540.92	0.05001
542.33	0.04978
543.75	0.04955
545.17	0.04932
546.58	0.04914
548.00	0.04905
549.41	0.04906
550.83	0.04914
552.25	0.04925
553.66	0.04941
555.08	0.04965
556.49	0.05000
557.91	0.05045
559.33	0.05102
560.74	0.05172
562.16	0.05256
563.57	0.05356
564.99	0.05468
566.41	0.05589
567.82	0.05712
569.24	0.05836
570.65	0.05956
572.07	0.06066
573.49	0.06161
574.90	0.06237
576.32	0.06291
577.73	0.06324
579.15	0.06335
580.57	0.06326
581.98	0.06296
583.40	0.06246
584.81	0.06179
586.23	0.06103
587.65	0.06027
589.06	0.05956
590.48	0.05893
591.89	0.05839
593.31	0.05792
594.73	0.05752
596.14	0.05716
597.56	0.05686
598.97	0.05665
600.39	0.05657
601.81	0.05665
603.22	0.05684
604.64	0.05704
606.05	0.05713
607.47	0.05702
608.89	0.05672
610.30	0.05624
611.72	0.05554
613.13	0.05461
614.55	0.05349
615.97	0.05222
617.38	0.05088
618.80	0.04952
620.21	0.04822
621.63	0.04702
623.05	0.04595
624.46	0.04500
625.88	0.04417
627.29	0.04345
628.71	0.04284
630.13	0.04236
631.54	0.04201
632.96	0.04175
634.38	0.04154
635.79	0.04137
637.21	0.04127
638.62	0.04125
640.04	0.04127
641.46	0.04131
642.87	0.04137
644.29	0.04144
645.70	0.04148
647.12	0.04152
648.54	0.04154
649.95	0.04151
651.37	0.04146
652.78	0.04137
654.20	0.04123
655.62	0.04101
657.03	0.04074
658.45	0.04047
659.86	0.04025
661.28	0.04006
662.70	0.03992
664.11	0.03977
665.53	0.03956
666.94	0.03931
668.36	0.03906
669.78	0.03888
671.19	0.03875
672.61	0.03865
674.02	0.03860
675.44	0.03861
676.86	0.03865
678.27	0.03864
679.69	0.03852
681.10	0.03830
682.52	0.03800
683.94	0.03770
685.35	0.03747
686.77	0.03735
688.18	0.03734
689.60	0.03744
691.02	0.03764
692.43	0.03797
693.85	0.03845
695.26	0.03914
696.68	0.04003
698.10	0.04108
699.51	0.04219
700.93	0.04325
702.34	0.04419
703.76	0.04491
705.18	0.04530
706.59	0.04531
708.01	0.04491
709.42	0.04415
710.84	0.04309
712.26	0.04183
713.67	0.04046
715.09	0.03908
716.50	0.03774
717.92	0.03650
719.34	0.03540
720.75	0.03442
722.17	0.03353
723.58	0.03271
725.00	0.03197
726.42	0.03129
727.83	0.03071
729.25	0.03024
730.66	0.02986
732.08	0.02955
733.50	0.02931
734.91	0.02915
736.33	0.02912
737.74	0.02924
739.16	0.02953
740.58	0.03001
741.99	0.03073
743.41	0.03174
744.82	0.03306
746.24	0.03469
747.66	0.03653
749.07	0.03845
750.49	0.04025
751.90	0.04176
753.32	0.04284
754.74	0.04345
756.15	0.04363
757.57	0.04351
758.98	0.04318
760.40	0.04269
761.82	0.04207
763.23	0.04136
764.65	0.04062
766.06	0.03991
767.48	0.03928
768.90	0.03874
770.31	0.03832
771.73	0.03798
773.14	0.03765
774.56	0.03726
775.98	0.03677
777.39	0.03611
778.81	0.03530
780.22	0.03435
781.64	0.03334
783.06	0.03234
784.47	0.03140
785.89	0.03056
787.30	0.02983
788.72	0.02919
790.14	0.02861
791.55	0.02811
792.97	0.02765
794.38	0.02722
795.80	0.02678
797.22	0.02633
798.63	0.02589
800.05	0.02548
801.46	0.02510
802.88	0.02477
804.30	0.02450
805.71	0.02430
807.13	0.02414
808.54	0.02405
809.96	0.02402
811.38	0.02407
812.79	0.02420
814.21	0.02440
815.63	0.02466
817.04	0.02497
818.46	0.02533
819.87	0.02575
821.29	0.02619
822.71	0.02667
824.12	0.02721
825.54	0.02788
826.95	0.02874
828.37	0.02985
829.79	0.03125
831.20	0.03292
832.62	0.03476
834.03	0.03663
835.45	0.03837
836.87	0.03986
838.28	0.04106
839.70	0.04199
841.11	0.04269
842.53	0.04319
843.95	0.04354
845.36	0.04380
846.78	0.04400
848.19	0.04416
849.61	0.04428
851.03	0.04437
852.44	0.04440
853.86	0.04434
855.27	0.04412
856.69	0.04373
858.11	0.04315
859.52	0.04240
860.94	0.04150
862.35	0.04049
863.77	0.03939
865.19	0.03822
866.60	0.03700
868.02	0.03578
869.43	0.03459
870.85	0.03348
872.27	0.03246
873.68	0.03157
875.10	0.03083
876.51	0.03026
877.93	0.02989
879.35	0.02970
880.76	0.02969
882.18	0.02988
883.59	0.03022
885.01	0.03068
886.43	0.03120
887.84	0.03174
889.26	0.03224
890.67	0.03265
892.09	0.03294
893.51	0.03313
894.92	0.03328
896.34	0.03348
897.75	0.03381
899.17	0.03430
900.59	0.03497
902.00	0.03581
903.42	0.03679
904.83	0.03784
906.25	0.03893
907.67	0.04003
909.08	0.04115
910.50	0.04235
911.91	0.04368
913.33	0.04517
914.75	0.04674
916.16	0.04833
917.58	0.04988
918.99	0.05138
920.41	0.05286
921.83	0.05436
923.24	0.05590
924.66	0.05747
926.07	0.05905
927.49	0.06063
928.91	0.06222
930.32	0.06385
931.74	0.06552
933.15	0.06726
934.57	0.06905
935.99	0.07090
937.40	0.07284
938.82	0.07485
940.23	0.07689
941.65	0.07883
943.07	0.08042
944.48	0.08135
945.90	0.08133
947.31	0.08020
948.73	0.07798
950.15	0.07489
951.56	0.07130
952.98	0.06761
954.39	0.06423
955.81	0.06146
957.23	0.05949
958.64	0.05840
960.06	0.05821
961.47	0.05888
962.89	0.06032
964.31	0.06244
965.72	0.06512
967.14	0.06823
968.55	0.07170
969.97	0.07541
971.39	0.07929
972.80	0.08327
974.22	0.08731
975.63	0.09144
977.05	0.09571
978.47	0.10020
979.88	0.10499
981.30	0.11012
982.71	0.11561
984.13	0.12147
985.55	0.12773
986.96	0.13443
988.38	0.14163
989.79	0.14938
991.21	0.15763
992.63	0.16624
994.04	0.17494
995.46	0.18341
996.88	0.19136
998.29	0.19854
999.71	0.20482
1001.12	0.21022
1002.54	0.21481
1003.96	0.21871
1005.37	0.22207
1006.79	0.22505
1008.20	0.22787
1009.62	0.23076
1011.04	0.23395
1012.45	0.23762
1013.87	0.24186
1015.28	0.24665
1016.70	0.25189
1018.12	0.25739
1019.53	0.26290
1020.95	0.26810
1022.36	0.27269
1023.78	0.27640
1025.20	0.27896
1026.61	0.28018
1028.03	0.27992
1029.44	0.27817
1030.86	0.27506
1032.28	0.27078
1033.69	0.26557
1035.11	0.25969
1036.52	0.25340
1037.94	0.24693
1039.36	0.24044
1040.77	0.23398
1042.19	0.22761
1043.60	0.22134
1045.02	0.21523
1046.44	0.20931
1047.85	0.20364
1049.27	0.19826
1050.68	0.19318
1052.10	0.18838
1053.52	0.18382
1054.93	0.17943
1056.35	0.17512
1057.76	0.17082
1059.18	0.16650
1060.60	0.16215
1062.01	0.15782
1063.43	0.15364
1064.84	0.14982
1066.26	0.14660
1067.68	0.14432
1069.09	0.14333
1070.51	0.14393
1071.92	0.14626
1073.34	0.15014
1074.76	0.15506
1076.17	0.16018
1077.59	0.16455
1079.00	0.16732
1080.42	0.16800
1081.84	0.16652
1083.25	0.16315
1084.67	0.15840
1086.08	0.15284
1087.50	0.14702
1088.92	0.14139
1090.33	0.13622
1091.75	0.13162
1093.16	0.12760
1094.58	0.12414
1096.00	0.12120
1097.41	0.11875
1098.83	0.11676
1100.24	0.11515
1101.66	0.11383
1103.08	0.11268
1104.49	0.11160
1105.91	0.11051
1107.32	0.10938
1108.74	0.10820
1110.16	0.10704
1111.57	0.10593
1112.99	0.10493
1114.40	0.10409
1115.82	0.10345
1117.24	0.10302
1118.65	0.10276
1120.07	0.10261
1121.48	0.10246
1122.90	0.10224
1124.32	0.10187
1125.73	0.10133
1127.15	0.10060
1128.56	0.09975
1129.98	0.09887
1131.40	0.09809
1132.81	0.09754
1134.23	0.09734
1135.64	0.09763
1137.06	0.09848
1138.48	0.09993
1139.89	0.10193
1141.31	0.10439
1142.72	0.10719
1144.14	0.11017
1145.56	0.11316
1146.97	0.11597
1148.39	0.11836
1149.80	0.12011
1151.22	0.12097
1152.64	0.12075
1154.05	0.11933
1155.47	0.11670
1156.88	0.11290
1158.30	0.10804
1159.72	0.10232
1161.13	0.09598
1162.55	0.08925
1163.96	0.08237
1165.38	0.07552
1166.80	0.06890
1168.21	0.06265
1169.63	0.05689
1171.04	0.05166
1172.46	0.04699
1173.88	0.04286
1175.29	0.03923
1176.71	0.03608
1178.13	0.03340
1179.54	0.03118
1180.96	0.02941
1182.37	0.02806
1183.79	0.02707
1185.21	0.02643
1186.62	0.02609
1188.04	0.02602
1189.45	0.02616
1190.87	0.02645
1192.29	0.02684
1193.70	0.02732
1195.12	0.02788
1196.53	0.02848
1197.95	0.02911
1199.37	0.02972
1200.78	0.03026
1202.20	0.03072
1203.61	0.03111
1205.03	0.03144
1206.45	0.03172
1207.86	0.03194
1209.28	0.03212
1210.69	0.03230
1212.11	0.03253
1213.53	0.03285
1214.94	0.03325
1216.36	0.03375
1217.77	0.03437
1219.19	0.03514
1220.61	0.03606
1222.02	0.03710
1223.44	0.03822
1224.85	0.03938
1226.27	0.04052
1227.69	0.04159
1229.10	0.04255
1230.52	0.04336
1231.93	0.04401
1233.35	0.04447
1234.77	0.04472
1236.18	0.04479
1237.60	0.04471
1239.01	0.04454
1240.43	0.04431
1241.85	0.04405
1243.26	0.04379
1244.68	0.04353
1246.09	0.04330
1247.51	0.04308
1248.93	0.04290
1250.34	0.04277
1251.76	0.04270
1253.17	0.04271
1254.59	0.04283
1256.01	0.04305
1257.42	0.04336
1258.84	0.04374
1260.25	0.04415
1261.67	0.04455
1263.09	0.04490
1264.50	0.04514
1265.92	0.04527
1267.33	0.04536
1268.75	0.04553
1270.17	0.04581
1271.58	0.04622
1273.00	0.04674
1274.41	0.04734
1275.83	0.04796
1277.25	0.04856
1278.66	0.04912
1280.08	0.04967
1281.49	0.05027
1282.91	0.05094
1284.33	0.05166
1285.74	0.05238
1287.16	0.05303
1288.57	0.05358
1289.99	0.05401
1291.41	0.05433
1292.82	0.05454
1294.24	0.05464
1295.65	0.05466
1297.07	0.05461
1298.49	0.05452
1299.90	0.05441
1301.32	0.05434
1302.73	0.05431
1304.15	0.05435
1305.57	0.05445
1306.98	0.05462
1308.40	0.05487
1309.81	0.05519
1311.23	0.05560
1312.65	0.05610
1314.06	0.05671
1315.48	0.05740
1316.89	0.05816
1318.31	0.05896
1319.73	0.05980
1321.14	0.06062
1322.56	0.06137
1323.97	0.06201
1325.39	0.06252
1326.81	0.06288
1328.22	0.06311
1329.64	0.06320
1331.05	0.06315
1332.47	0.06297
1333.89	0.06266
1335.30	0.06226
1336.72	0.06180
1338.13	0.06132
1339.55	0.06084
1340.97	0.06044
1342.38	0.06018
1343.80	0.06008
1345.21	0.06014
1346.63	0.06035
1348.05	0.06068
1349.46	0.06113
1350.88	0.06170
1352.29	0.06240
1353.71	0.06322
1355.13	0.06415
1356.54	0.06515
1357.96	0.06614
1359.38	0.06703
1360.79	0.06776
1362.21	0.06826
1363.62	0.06851
1365.04	0.06851
1366.46	0.06827
1367.87	0.06787
1369.29	0.06737
1370.70	0.06683
1372.12	0.06628
1373.54	0.06575
1374.95	0.06523
1376.37	0.06472
1377.78	0.06423
1379.20	0.06375
1380.62	0.06327
1382.03	0.06278
1383.45	0.06229
1384.86	0.06182
1386.28	0.06140
1387.70	0.06105
1389.11	0.06080
1390.53	0.06067
1391.94	0.06070
1393.36	0.06087
1394.78	0.06112
1396.19	0.06141
1397.61	0.06171
1399.02	0.06199
1400.44	0.06223
1401.86	0.06244
1403.27	0.06258
1404.69	0.06264
1406.10	0.06259
1407.52	0.06245
1408.94	0.06220
1410.35	0.06187
1411.77	0.06149
1413.18	0.06109
1414.60	0.06066
1416.02	0.06019
1417.43	0.05967
1418.85	0.05913
1420.26	0.05861
1421.68	0.05815
1423.10	0.05776
1424.51	0.05739
1425.93	0.05703
1427.34	0.05668
1428.76	0.05634
1430.18	0.05601
1431.59	0.05572
1433.01	0.05551
1434.42	0.05541
1435.84	0.05539
1437.26	0.05544
1438.67	0.05560
1440.09	0.05589
1441.50	0.05628
1442.92	0.05677
1444.34	0.05730
1445.75	0.05784
1447.17	0.05835
1448.58	0.05882
1450.00	0.05923
1451.42	0.05954
1452.83	0.05974
1454.25	0.05981
1455.66	0.05972
1457.08	0.05944
1458.50	0.05896
1459.91	0.05831
1461.33	0.05753
1462.74	0.05668
1464.16	0.05581
1465.58	0.05500
1466.99	0.05432
1468.41	0.05379
1469.82	0.05333
1471.24	0.05279
1472.66	0.05205
1474.07	0.05104
1475.49	0.04973
1476.90	0.04812
1478.32	0.04625
1479.74	0.04416
1481.15	0.04194
1482.57	0.03969
1483.98	0.03754
1485.40	0.03563
1486.82	0.03406
1488.23	0.03283
1489.65	0.03190
1491.06	0.03121
1492.48	0.03072
1493.90	0.03040
1495.31	0.03023
1496.73	0.03017
1498.14	0.03020
1499.56	0.03029
1500.98	0.03044
1502.39	0.03064
1503.81	0.03091
1505.22	0.03123
1506.64	0.03157
1508.06	0.03193
1509.47	0.03231
1510.89	0.03271
1512.30	0.03314
1513.72	0.03359
1515.14	0.03405
1516.55	0.03454
1517.97	0.03506
1519.38	0.03560
1520.80	0.03615
1522.22	0.03668
1523.63	0.03719
1525.05	0.03769
1526.46	0.03818
1527.88	0.03865
1529.30	0.03911
1530.71	0.03954
1532.13	0.03993
1533.54	0.04026
1534.96	0.04049
1536.38	0.04059
1537.79	0.04056
1539.21	0.04037
1540.63	0.04002
1542.04	0.03949
1543.46	0.03883
1544.87	0.03809
1546.29	0.03732
1547.71	0.03655
1549.12	0.03576
1550.54	0.03497
1551.95	0.03418
1553.37	0.03340
1554.79	0.03264
1556.20	0.03190
1557.62	0.03118
1559.03	0.03051
1560.45	0.02987
1561.87	0.02925
1563.28	0.02867
1564.70	0.02815
1566.11	0.02770
1567.53	0.02732
1568.95	0.02699
1570.36	0.02671
1571.78	0.02647
1573.19	0.02628
1574.61	0.02615
1576.03	0.02604
1577.44	0.02595
1578.86	0.02588
1580.27	0.02584
1581.69	0.02585
1583.11	0.02589
1584.52	0.02598
1585.94	0.02613
1587.35	0.02637
1588.77	0.02667
1590.19	0.02698
1591.60	0.02721
1593.02	0.02729
1594.43	0.02723
1595.85	0.02711
1597.27	0.02704
1598.68	0.02704
1600.10	0.02709
1601.51	0.02713
1602.93	0.02712
1604.35	0.02705
1605.76	0.02695
1607.18	0.02686
1608.59	0.02680
1610.01	0.02678
1611.43	0.02680
1612.84	0.02685
1614.26	0.02691
1615.67	0.02699
1617.09	0.02710
1618.51	0.02723
1619.92	0.02738
1621.34	0.02753
1622.75	0.02768
1624.17	0.02785
1625.59	0.02803
1627.00	0.02823
1628.42	0.02844
1629.83	0.02864
1631.25	0.02883
1632.67	0.02905
1634.08	0.02928
1635.50	0.02953
1636.91	0.02975
1638.33	0.02996
1639.75	0.03017
1641.16	0.03041
1642.58	0.03070
1643.99	0.03103
1645.41	0.03140
1646.83	0.03179
1648.24	0.03223
1649.66	0.03277
1651.07	0.03343
1652.49	0.03419
1653.91	0.03502
1655.32	0.03592
1656.74	0.03689
1658.15	0.03787
1659.57	0.03883
1660.99	0.03980
1662.40	0.04082
1663.82	0.04195
1665.23	0.04321
1666.65	0.04461
1668.07	0.04615
1669.48	0.04780
1670.90	0.04954
1672.31	0.05129
1673.73	0.05290
1675.15	0.05425
1676.56	0.05522
1677.98	0.05581
1679.39	0.05601
1680.81	0.05586
1682.23	0.05547
1683.64	0.05494
1685.06	0.05433
1686.47	0.05360
1687.89	0.05271
1689.31	0.05163
1690.72	0.05037
1692.14	0.04892
1693.55	0.04726
1694.97	0.04540
1696.39	0.04337
1697.80	0.04125
1699.22	0.03913
1700.63	0.03709
1702.05	0.03517
1703.47	0.03342
1704.88	0.03186
1706.30	0.03052
1707.71	0.02941
1709.13	0.02852
1710.55	0.02784
1711.96	0.02735
1713.38	0.02698
1714.79	0.02672
1716.21	0.02654
1717.63	0.02641
1719.04	0.02631
1720.46	0.02625
1721.88	0.02622
1723.29	0.02622
1724.71	0.02624
1726.12	0.02627
1727.54	0.02631
1728.96	0.02636
1730.37	0.02640
1731.79	0.02643
1733.20	0.02646
1734.62	0.02646
1736.04	0.02645
1737.45	0.02644
1738.87	0.02647
1740.28	0.02653
1741.70	0.02661
1743.12	0.02666
1744.53	0.02668
1745.95	0.02671
1747.36	0.02674
1748.78	0.02676
1750.20	0.02677
1751.61	0.02679
1753.03	0.02683
1754.44	0.02688
1755.86	0.02692
1757.28	0.02696
1758.69	0.02700
1760.11	0.02704
1761.52	0.02707
1762.94	0.02710
1764.36	0.02715
1765.77	0.02721
1767.19	0.02728
1768.60	0.02733
1770.02	0.02737
1771.44	0.02740
1772.85	0.02742
1774.27	0.02742
1775.68	0.02743
1777.10	0.02744
1778.52	0.02747
1779.93	0.02750
1781.35	0.02756
1782.76	0.02762
1784.18	0.02766
1785.60	0.02767
1787.01	0.02765
1788.43	0.02765
1789.84	0.02766
1791.26	0.02766
1792.68	0.02767
1794.09	0.02769
1795.51	0.02772
1796.92	0.02774
1798.34	0.02776
1799.76	0.02778
1801.17	0.02781
1802.59	0.02785
1804.00	0.02789
1805.42	0.02794
1806.84	0.02799
1808.25	0.02803
1809.67	0.02806
1811.08	0.02808
1812.50	0.02814
1813.92	0.02821
1815.33	0.02827
1816.75	0.02828
1818.16	0.02826
1819.58	0.02825
1821.00	0.02826
1822.41	0.02830
1823.83	0.02834
1825.24	0.02839
1826.66	0.02843
1828.08	0.02847
1829.49	0.02851
1830.91	0.02857
1832.32	0.02864
1833.74	0.02871
1835.16	0.02877
1836.57	0.02882
1837.99	0.02886
1839.40	0.02889
1840.82	0.02894
1842.24	0.02899
1843.65	0.02903
1845.07	0.02905
1846.48	0.02906
1847.90	0.02910
1849.32	0.02914
1850.73	0.02916
1852.15	0.02917
1853.56	0.02918
1854.98	0.02921
1856.40	0.02923
1857.81	0.02926
1859.23	0.02933
1860.64	0.02942
1862.06	0.02947
1863.48	0.02948
1864.89	0.02947
1866.31	0.02948
1867.72	0.02951
1869.14	0.02954
1870.56	0.02956
1871.97	0.02958
1873.39	0.02962
1874.80	0.02967
1876.22	0.02970
1877.64	0.02971
1879.05	0.02972
1880.47	0.02973
1881.88	0.02976
1883.30	0.02981
1884.72	0.02986
1886.13	0.02992
1887.55	0.02996
1888.96	0.02998
1890.38	0.02999
1891.80	0.03000
1893.21	0.03001
1894.63	0.03002
1896.04	0.03005
1897.46	0.03011
1898.88	0.03018
1900.29	0.03023
1901.71	0.03022
1903.13	0.03019
1904.54	0.03017
1905.96	0.03019
1907.37	0.03026
1908.79	0.03039
1910.21	0.03050
1911.62	0.03053
1913.04	0.03049
1914.45	0.03049
1915.87	0.03054
1917.29	0.03060
1918.70	0.03062
1920.12	0.03063
1921.53	0.03068
1922.95	0.03079
1924.37	0.03091
1925.78	0.03096
1927.20	0.03095
1928.61	0.03089
1930.03	0.03081
1931.45	0.03074
1932.86	0.03071
1934.28	0.03073
1935.69	0.03078
1937.11	0.03081
1938.53	0.03078
1939.94	0.03069
1941.36	0.03058
1942.77	0.03049
1944.19	0.03040
1945.61	0.03029
1947.02	0.03019
1948.44	0.03015
1949.85	0.03020
1951.27	0.03025
1952.69	0.03027
1954.10	0.03026
1955.52	0.03027
1956.93	0.03025
1958.35	0.03015
1959.77	0.02995
1961.18	0.02969
1962.60	0.02937
1964.01	0.02902
1965.43	0.02878
1966.85	0.02870
1968.26	0.02869
1969.68	0.02857
1971.09	0.02836
1972.51	0.02817
1973.93	0.02802
1975.34	0.02784
1976.76	0.02763
1978.17	0.02757
1979.59	0.02773
1981.01	0.02804
1982.42	0.02829
1983.84	0.02838
1985.25	0.02831
1986.67	0.02816
1988.09	0.02798
1989.50	0.02786
1990.92	0.02787
1992.33	0.02799
1993.75	0.02813
1995.17	0.02820
1996.58	0.02819
1998.00	0.02813
1999.41	0.02806
2000.83	0.02803
2002.25	0.02808
2003.66	0.02818
2005.08	0.02823
2006.49	0.02814
2007.91	0.02790
2009.33	0.02750
2010.74	0.02708
2012.16	0.02688
2013.57	0.02707
2014.99	0.02752
2016.41	0.02794
2017.82	0.02817
2019.24	0.02828
2020.65	0.02835
2022.07	0.02839
2023.49	0.02840
2024.90	0.02844
2026.32	0.02860
2027.73	0.02885
2029.15	0.02904
2030.57	0.02905
2031.98	0.02895
2033.40	0.02893
2034.81	0.02910
2036.23	0.02941
2037.65	0.02969
2039.06	0.02986
2040.48	0.02998
2041.89	0.03012
2043.31	0.03033
2044.73	0.03064
2046.14	0.03102
2047.56	0.03147
2048.97	0.03192
2050.39	0.03231
2051.81	0.03261
2053.22	0.03286
2054.64	0.03306
2056.05	0.03317
2057.47	0.03317
2058.89	0.03310
2060.30	0.03311
2061.72	0.03329
2063.13	0.03353
2064.55	0.03366
2065.97	0.03369
2067.38	0.03374
2068.80	0.03387
2070.21	0.03404
2071.63	0.03419
2073.05	0.03428
2074.46	0.03436
2075.88	0.03446
2077.29	0.03458
2078.71	0.03462
2080.13	0.03459
2081.54	0.03458
2082.96	0.03469
2084.38	0.03492
2085.79	0.03521
2087.21	0.03547
2088.62	0.03570
2090.04	0.03589
2091.46	0.03602
2092.87	0.03603
2094.29	0.03586
2095.70	0.03556
2097.12	0.03527
2098.54	0.03513
2099.95	0.03518
2101.37	0.03537
2102.78	0.03560
2104.20	0.03579
2105.62	0.03590
2107.03	0.03597
2108.45	0.03603
2109.86	0.03610
2111.28	0.03616
2112.70	0.03620
2114.11	0.03618
2115.53	0.03613
2116.94	0.03607
2118.36	0.03605
2119.78	0.03607
2121.19	0.03610
2122.61	0.03613
2124.02	0.03610
2125.44	0.03598
2126.86	0.03582
2128.27	0.03573
2129.69	0.03573
2131.10	0.03569
2132.52	0.03549
2133.94	0.03515
2135.35	0.03477
2136.77	0.03451
2138.18	0.03440
2139.60	0.03444
2141.02	0.03460
2142.43	0.03478
2143.85	0.03482
2145.26	0.03465
2146.68	0.03442
2148.10	0.03430
2149.51	0.03427
2150.93	0.03416
2152.34	0.03394
2153.76	0.03362
2155.18	0.03317
2156.59	0.03257
2158.01	0.03202
2159.42	0.03178
2160.84	0.03194
2162.26	0.03232
2163.67	0.03267
2165.09	0.03291
2166.50	0.03315
2167.92	0.03354
2169.34	0.03399
2170.75	0.03433
2172.17	0.03444
2173.58	0.03442
2175.00	0.03451
2176.42	0.03474
2177.83	0.03501
2179.25	0.03520
2180.66	0.03539
2182.08	0.03564
2183.50	0.03588
2184.91	0.03605
2186.33	0.03620
2187.74	0.03642
2189.16	0.03675
2190.58	0.03709
2191.99	0.03733
2193.41	0.03741
2194.82	0.03744
2196.24	0.03753
2197.66	0.03761
2199.07	0.03754
2200.49	0.03739
2201.90	0.03735
2203.32	0.03750
2204.74	0.03770
2206.15	0.03779
2207.57	0.03778
2208.98	0.03779
2210.40	0.03789
2211.82	0.03807
2213.23	0.03823
2214.65	0.03829
2216.06	0.03826
2217.48	0.03825
2218.90	0.03832
2220.31	0.03844
2221.73	0.03853
2223.14	0.03863
2224.56	0.03877
2225.98	0.03895
2227.39	0.03910
2228.81	0.03922
2230.22	0.03933
2231.64	0.03946
2233.06	0.03956
2234.47	0.03960
2235.89	0.03961
2237.30	0.03964
2238.72	0.03972
2240.14	0.03989
2241.55	0.04013
2242.97	0.04037
2244.38	0.04054
2245.80	0.04063
2247.22	0.04070
2248.63	0.04084
2250.05	0.04109
2251.46	0.04140
2252.88	0.04161
2254.30	0.04163
2255.71	0.04156
2257.13	0.04158
2258.54	0.04175
2259.96	0.04198
2261.38	0.04216
2262.79	0.04226
2264.21	0.04232
2265.63	0.04235
2267.04	0.04240
2268.46	0.04247
2269.87	0.04256
2271.29	0.04264
2272.71	0.04266
2274.12	0.04265
2275.54	0.04270
2276.95	0.04285
2278.37	0.04306
2279.79	0.04320
2281.20	0.04324
2282.62	0.04324
2284.03	0.04328
2285.45	0.04339
2286.87	0.04356
2288.28	0.04378
2289.70	0.04400
2291.11	0.04417
2292.53	0.04425
2293.95	0.04429
2295.36	0.04435
2296.78	0.04447
2298.19	0.04464
2299.61	0.04486
2301.03	0.04503
2302.44	0.04512
2303.86	0.04515
2305.27	0.04517
2306.69	0.04523
2308.11	0.04531
2309.52	0.04541
2310.94	0.04555
2312.35	0.04572
2313.77	0.04590
2315.19	0.04610
2316.60	0.04628
2318.02	0.04643
2319.43	0.04650
2320.85	0.04651
2322.27	0.04651
2323.68	0.04657
2325.10	0.04673
2326.51	0.04696
2327.93	0.04722
2329.35	0.04742
2330.76	0.04757
2332.18	0.04769
2333.59	0.04781
2335.01	0.04794
2336.43	0.04804
2337.84	0.04809
2339.26	0.04809
2340.67	0.04808
2342.09	0.04811
2343.51	0.04818
2344.92	0.04828
2346.34	0.04840
2347.75	0.04854
2349.17	0.04867
2350.59	0.04878
2352.00	0.04885
2353.42	0.04889
2354.83	0.04890
2356.25	0.04889
2357.67	0.04889
2359.08	0.04892
2360.50	0.04899
2361.91	0.04908
2363.33	0.04913
2364.75	0.04915
2366.16	0.04919
2367.58	0.04930
2368.99	0.04945
2370.41	0.04960
2371.83	0.04972
2373.24	0.04983
2374.66	0.04995
2376.07	0.05009
2377.49	0.05024
2378.91	0.05036
2380.32	0.05048
2381.74	0.05058
2383.15	0.05066
2384.57	0.05072
2385.99	0.05078
2387.40	0.05086
2388.82	0.05098
2390.23	0.05109
2391.65	0.05115
2393.07	0.05117
2394.48	0.05121
2395.90	0.05130
2397.31	0.05145
2398.73	0.05162
2400.15	0.05176
2401.56	0.05186
2402.98	0.05193
2404.39	0.05199
2405.81	0.05207
2407.23	0.05217
2408.64	0.05228
2410.06	0.05235
2411.47	0.05241
2412.89	0.05251
2414.31	0.05265
2415.72	0.05280
2417.14	0.05290
2418.55	0.05297
2419.97	0.05307
2421.39	0.05321
2422.80	0.05335
2424.22	0.05340
2425.63	0.05341
2427.05	0.05347
2428.47	0.05365
2429.88	0.05392
2431.30	0.05418
2432.71	0.05439
2434.13	0.05451
2435.55	0.05458
2436.96	0.05460
2438.38	0.05465
2439.79	0.05477
2441.21	0.05499
2442.63	0.05522
2444.04	0.05539
2445.46	0.05547
2446.88	0.05553
2448.29	0.05563
2449.71	0.05574
2451.12	0.05583
2452.54	0.05590
2453.96	0.05598
2455.37	0.05607
2456.79	0.05615
2458.20	0.05623
2459.62	0.05632
2461.04	0.05642
2462.45	0.05652
2463.87	0.05663
2465.28	0.05679
2466.70	0.05697
2468.12	0.05710
2469.53	0.05716
2470.95	0.05720
2472.36	0.05724
2473.78	0.05732
2475.20	0.05745
2476.61	0.05762
2478.03	0.05783
2479.44	0.05804
2480.86	0.05824
2482.28	0.05842
2483.69	0.05854
2485.11	0.05860
2486.52	0.05863
2487.94	0.05868
2489.36	0.05877
2490.77	0.05891
2492.19	0.05904
2493.60	0.05913
2495.02	0.05915
2496.44	0.05916
2497.85	0.05923
2499.27	0.05938
2500.68	0.05957
2502.10	0.05974
2503.52	0.05987
2504.93	0.06000
2506.35	0.06014
2507.76	0.06030
2509.18	0.06049
2510.60	0.06067
2512.01	0.06077
2513.43	0.06082
2514.84	0.06087
2516.26	0.06098
2517.68	0.06112
2519.09	0.06124
2520.51	0.06132
2521.92	0.06136
2523.34	0.06136
2524.76	0.06136
2526.17	0.06137
2527.59	0.06140
2529.00	0.06144
2530.42	0.06147
2531.84	0.06148
2533.25	0.06147
2534.67	0.06146
2536.08	0.06146
2537.50	0.06149
2538.92	0.06153
2540.33	0.06157
2541.75	0.06161
2543.16	0.06167
2544.58	0.06173
2546.00	0.06176
2547.41	0.06180
2548.83	0.06190
2550.24	0.06208
2551.66	0.06228
2553.08	0.06241
2554.49	0.06247
2555.91	0.06250
2557.32	0.06252
2558.74	0.06255
2560.16	0.06262
2561.57	0.06272
2562.99	0.06284
2564.40	0.06292
2565.82	0.06298
2567.24	0.06303
2568.65	0.06312
2570.07	0.06329
2571.48	0.06349
2572.90	0.06368
2574.32	0.06379
2575.73	0.06383
2577.15	0.06387
2578.56	0.06398
2579.98	0.06414
2581.40	0.06430
2582.81	0.06443
2584.23	0.06454
2585.64	0.06467
2587.06	0.06482
2588.48	0.06497
2589.89	0.06510
2591.31	0.06521
2592.72	0.06534
2594.14	0.06549
2595.56	0.06567
2596.97	0.06588
2598.39	0.06611
2599.80	0.06635
2601.22	0.06659
2602.64	0.06679
2604.05	0.06695
2605.47	0.06707
2606.88	0.06721
2608.30	0.06737
2609.72	0.06756
2611.13	0.06775
2612.55	0.06795
2613.96	0.06814
2615.38	0.06833
2616.80	0.06850
2618.21	0.06866
2619.63	0.06882
2621.04	0.06900
2622.46	0.06920
2623.88	0.06940
2625.29	0.06960
2626.71	0.06981
2628.13	0.07001
2629.54	0.07018
2630.96	0.07032
2632.37	0.07047
2633.79	0.07063
2635.21	0.07078
2636.62	0.07090
2638.04	0.07105
2639.45	0.07125
2640.87	0.07148
2642.29	0.07169
2643.70	0.07187
2645.12	0.07207
2646.53	0.07228
2647.95	0.07248
2649.37	0.07262
2650.78	0.07272
2652.20	0.07282
2653.61	0.07300
2655.03	0.07322
2656.45	0.07344
2657.86	0.07362
2659.28	0.07375
2660.69	0.07384
2662.11	0.07391
2663.53	0.07399
2664.94	0.07407
2666.36	0.07415
2667.77	0.07425
2669.19	0.07437
2670.61	0.07448
2672.02	0.07455
2673.44	0.07459
2674.85	0.07460
2676.27	0.07459
2677.69	0.07458
2679.10	0.07460
2680.52	0.07466
2681.93	0.07474
2683.35	0.07482
2684.77	0.07494
2686.18	0.07511
2687.60	0.07530
2689.01	0.07546
2690.43	0.07555
2691.85	0.07563
2693.26	0.07571
2694.68	0.07579
2696.09	0.07584
2697.51	0.07587
2698.93	0.07592
2700.34	0.07604
2701.76	0.07621
2703.17	0.07641
2704.59	0.07659
2706.01	0.07672
2707.42	0.07683
2708.84	0.07694
2710.25	0.07704
2711.67	0.07712
2713.09	0.07721
2714.50	0.07733
2715.92	0.07747
2717.33	0.07761
2718.75	0.07774
2720.17	0.07788
2721.58	0.07801
2723.00	0.07812
2724.41	0.07823
2725.83	0.07833
2727.25	0.07845
2728.66	0.07859
2730.08	0.07872
2731.49	0.07886
2732.91	0.07900
2734.33	0.07917
2735.74	0.07934
2737.16	0.07948
2738.57	0.07958
2739.99	0.07964
2741.41	0.07972
2742.82	0.07981
2744.24	0.07994
2745.65	0.08007
2747.07	0.08020
2748.49	0.08032
2749.90	0.08041
2751.32	0.08050
2752.73	0.08060
2754.15	0.08072
2755.57	0.08083
2756.98	0.08093
2758.40	0.08098
2759.81	0.08104
2761.23	0.08114
2762.65	0.08130
2764.06	0.08145
2765.48	0.08157
2766.89	0.08167
2768.31	0.08177
2769.73	0.08190
2771.14	0.08206
2772.56	0.08224
2773.97	0.08242
2775.39	0.08259
2776.81	0.08271
2778.22	0.08278
2779.64	0.08283
2781.05	0.08291
2782.47	0.08306
2783.89	0.08328
2785.30	0.08352
2786.72	0.08375
2788.13	0.08397
2789.55	0.08416
2790.97	0.08435
2792.38	0.08457
2793.80	0.08483
2795.21	0.08512
2796.63	0.08544
2798.05	0.08577
2799.46	0.08608
2800.88	0.08636
2802.29	0.08665
2803.71	0.08697
2805.13	0.08730
2806.54	0.08760
2807.96	0.08788
2809.38	0.08816
2810.79	0.08846
2812.21	0.08882
2813.62	0.08922
2815.04	0.08966
2816.46	0.09006
2817.87	0.09042
2819.29	0.09074
2820.70	0.09109
2822.12	0.09154
2823.54	0.09207
2824.95	0.09260
2826.37	0.09307
2827.78	0.09348
2829.20	0.09388
2830.62	0.09434
2832.03	0.09486
2833.45	0.09544
2834.86	0.09604
2836.28	0.09666
2837.70	0.09729
2839.11	0.09793
2840.53	0.09861
2841.94	0.09936
2843.36	0.10016
2844.78	0.10100
2846.19	0.10193
2847.61	0.10299
2849.02	0.10419
2850.44	0.10544
2851.86	0.10671
2853.27	0.10797
2854.69	0.10922
2856.10	0.11043
2857.52	0.11161
2858.94	0.11280
2860.35	0.11407
2861.77	0.11543
2863.18	0.11684
2864.60	0.11821
2866.02	0.11953
2867.43	0.12085
2868.85	0.12221
2870.26	0.12356
2871.68	0.12485
2873.10	0.12605
2874.51	0.12719
2875.93	0.12818
2877.34	0.12896
2878.76	0.12955
2880.18	0.13005
2881.59	0.13051
2883.01	0.13093
2884.42	0.13131
2885.84	0.13166
2887.26	0.13200
2888.67	0.13236
2890.09	0.13272
2891.50	0.13313
2892.92	0.13358
2894.34	0.13410
2895.75	0.13467
2897.17	0.13529
2898.58	0.13594
2900.00	0.13660
2901.42	0.13727
2902.83	0.13797
2904.25	0.13871
2905.66	0.13951
2907.08	0.14038
2908.50	0.14130
2909.91	0.14232
2911.33	0.14344
2912.74	0.14464
2914.16	0.14587
2915.58	0.14710
2916.99	0.14827
2918.41	0.14932
2919.82	0.15021
2921.24	0.15095
2922.66	0.15156
2924.07	0.15198
2925.49	0.15214
2926.90	0.15199
2928.32	0.15152
2929.74	0.15074
2931.15	0.14972
2932.57	0.14851
2933.98	0.14711
2935.40	0.14549
2936.82	0.14367
2938.23	0.14172
2939.65	0.13969
2941.06	0.13765
2942.48	0.13565
2943.90	0.13374
2945.31	0.13190
2946.73	0.13011
2948.14	0.12843
2949.56	0.12690
2950.98	0.12554
2952.39	0.12437
2953.81	0.12342
2955.22	0.12275
2956.64	0.12238
2958.06	0.12229
2959.47	0.12239
2960.89	0.12254
2962.30	0.12259
2963.72	0.12246
2965.14	0.12210
2966.55	0.12151
2967.97	0.12065
2969.38	0.11954
2970.80	0.11823
2972.22	0.11677
2973.63	0.11518
2975.05	0.11345
2976.46	0.11162
2977.88	0.10977
2979.30	0.10794
2980.71	0.10617
2982.13	0.10445
2983.54	0.10281
2984.96	0.10129
2986.38	0.09993
2987.79	0.09872
2989.21	0.09761
2990.63	0.09656
2992.04	0.09558
2993.46	0.09473
2994.87	0.09403
2996.29	0.09346
2997.71	0.09298
2999.12	0.09260
3000.54	0.09236
3001.95	0.09218
3003.37	0.09203
3004.79	0.09191
3006.20	0.09184
3007.62	0.09181
3009.03	0.09182
3010.45	0.09187
3011.87	0.09198
3013.28	0.09209
3014.70	0.09217
3016.11	0.09226
3017.53	0.09240
3018.95	0.09259
3020.36	0.09279
3021.78	0.09294
3023.19	0.09302
3024.61	0.09308
3026.03	0.09313
3027.44	0.09316
3028.86	0.09316
3030.27	0.09318
3031.69	0.09324
3033.11	0.09332
3034.52	0.09343
3035.94	0.09355
3037.35	0.09366
3038.77	0.09372
3040.19	0.09373
3041.60	0.09376
3043.02	0.09384
3044.43	0.09392
3045.85	0.09396
3047.27	0.09397
3048.68	0.09398
3050.10	0.09402
3051.51	0.09411
3052.93	0.09425
3054.35	0.09444
3055.76	0.09465
3057.18	0.09483
3058.59	0.09499
3060.01	0.09516
3061.43	0.09535
3062.84	0.09558
3064.26	0.09583
3065.67	0.09609
3067.09	0.09636
3068.51	0.09663
3069.92	0.09690
3071.34	0.09716
3072.75	0.09742
3074.17	0.09773
3075.59	0.09807
3077.00	0.09838
3078.42	0.09868
3079.83	0.09903
3081.25	0.09944
3082.67	0.09987
3084.08	0.10031
3085.50	0.10077
3086.91	0.10127
3088.33	0.10178
3089.75	0.10229
3091.16	0.10277
3092.58	0.10320
3093.99	0.10361
3095.41	0.10409
3096.83	0.10464
3098.24	0.10523
3099.66	0.10581
3101.07	0.10642
3102.49	0.10710
3103.91	0.10782
3105.32	0.10853
3106.74	0.10920
3108.15	0.10984
3109.57	0.11047
3110.99	0.11110
3112.40	0.11177
3113.82	0.11250
3115.23	0.11322
3116.65	0.11388
3118.07	0.11446
3119.48	0.11500
3120.90	0.11556
3122.31	0.11616
3123.73	0.11677
3125.15	0.11733
3126.56	0.11785
3127.98	0.11835
3129.39	0.11887
3130.81	0.11945
3132.23	0.12009
3133.64	0.12076
3135.06	0.12145
3136.47	0.12215
3137.89	0.12283
3139.31	0.12347
3140.72	0.12412
3142.14	0.12482
3143.55	0.12554
3144.97	0.12625
3146.39	0.12694
3147.80	0.12761
3149.22	0.12830
3150.63	0.12901
3152.05	0.12972
3153.47	0.13041
3154.88	0.13108
3156.30	0.13177
3157.71	0.13257
3159.13	0.13345
3160.55	0.13433
3161.96	0.13513
3163.38	0.13588
3164.79	0.13660
3166.21	0.13728
3167.63	0.13793
3169.04	0.13864
3170.46	0.13945
3171.88	0.14028
3173.29	0.14106
3174.71	0.14179
3176.12	0.14248
3177.54	0.14320
3178.96	0.14395
3180.37	0.14473
3181.79	0.14550
3183.20	0.14625
3184.62	0.14703
3186.04	0.14783
3187.45	0.14862
3188.87	0.14934
3190.28	0.14999
3191.70	0.15060
3193.12	0.15121
3194.53	0.15183
3195.95	0.15246
3197.36	0.15318
3198.78	0.15396
3200.20	0.15473
3201.61	0.15542
3203.03	0.15607
3204.44	0.15677
[truncated: 560 more rows]
