# Supplementary material for: Raman and Infrared spectroscopies and X-ray diffraction data on bupivacaine and ropivacaine complexed with 2-hydroxypropyl−β−cyclodextrin
Source: Data Brief. 2017 Sep 4;15:25–9. doi: 10.1016/j.dib.2017.08.053 (PMC5609877; doi:10.1016/j.dib.2017.08.053)
Supplement: Supplementary file 3 — Supplementary material [file mmc3.zip]

Archive with 7 entries (6 files):
- FTIR free samples/
- FTIR free samples/FTIR_BVC.dat
- FTIR free samples/FTIR_HP-b-CD.dat
- FTIR free samples/FTIR_RVC.dat
- FTIR free samples/IR_BVC.dpt
- FTIR free samples/IR_HBcd.dpt
- FTIR free samples/IR_RVC.dpt
