# Supplementary material for: Raman and Infrared spectroscopies and X-ray diffraction data on bupivacaine and ropivacaine complexed with 2-hydroxypropyl−β−cyclodextrin
Source: Data Brief. 2017 Sep 4;15:25–9. doi: 10.1016/j.dib.2017.08.053 (PMC5609877; doi:10.1016/j.dib.2017.08.053)
Supplement: Supplementary file 3 — Supplementary material [file mmc3.zip › FTIR free samples/FTIR_BVC.dat]

373.83	0.01139
375.24	0.01184
376.66	0.01246
378.08	0.01317
379.49	0.01389
380.91	0.01448
382.32	0.01485
383.74	0.01492
385.16	0.01468
386.57	0.01423
387.99	0.01369
389.40	0.01327
390.82	0.01313
392.24	0.01331
393.65	0.01375
395.07	0.01424
396.48	0.01467
397.90	0.01513
399.32	0.01575
400.73	0.01655
402.15	0.01742
403.56	0.01824
404.98	0.01893
406.40	0.01946
407.81	0.01991
409.23	0.02039
410.64	0.02090
412.06	0.02139
413.48	0.02174
414.89	0.02187
416.31	0.02182
417.72	0.02170
419.14	0.02165
420.56	0.02171
421.97	0.02186
423.39	0.02207
424.80	0.02238
426.22	0.02281
427.64	0.02342
429.05	0.02422
430.47	0.02517
431.88	0.02622
433.30	0.02720
434.72	0.02790
436.13	0.02817
437.55	0.02811
438.96	0.02796
440.38	0.02789
441.80	0.02798
443.21	0.02847
444.63	0.02968
446.04	0.03156
447.46	0.03347
448.88	0.03454
450.29	0.03420
451.71	0.03237
453.13	0.02933
454.54	0.02567
455.96	0.02218
457.37	0.01950
458.79	0.01779
460.21	0.01688
461.62	0.01652
463.04	0.01655
464.45	0.01693
465.87	0.01771
467.29	0.01898
468.70	0.02076
470.12	0.02285
471.53	0.02457
472.95	0.02516
474.37	0.02441
475.78	0.02297
477.20	0.02187
478.61	0.02171
480.03	0.02239
481.45	0.02337
482.86	0.02403
484.28	0.02399
485.69	0.02317
487.11	0.02170
488.53	0.01996
489.94	0.01838
491.36	0.01731
492.77	0.01680
494.19	0.01677
495.61	0.01705
497.02	0.01751
498.44	0.01803
499.85	0.01850
501.27	0.01887
502.69	0.01922
504.10	0.01962
505.52	0.02011
506.93	0.02067
508.35	0.02128
509.77	0.02191
511.18	0.02251
512.60	0.02299
514.01	0.02335
515.43	0.02367
516.85	0.02406
518.26	0.02455
519.68	0.02509
521.09	0.02561
522.51	0.02608
523.93	0.02651
525.34	0.02687
526.76	0.02715
528.17	0.02734
529.59	0.02748
531.01	0.02760
532.42	0.02779
533.84	0.02816
535.25	0.02892
536.67	0.03036
538.09	0.03266
539.50	0.03573
540.92	0.03904
542.33	0.04165
543.75	0.04263
545.17	0.04167
546.58	0.03934
548.00	0.03655
549.41	0.03398
550.83	0.03181
552.25	0.02996
553.66	0.02832
555.08	0.02685
556.49	0.02557
557.91	0.02446
559.33	0.02352
560.74	0.02281
562.16	0.02238
563.57	0.02234
564.99	0.02285
566.41	0.02408
567.82	0.02588
569.24	0.02758
570.65	0.02836
572.07	0.02794
573.49	0.02668
574.90	0.02505
576.32	0.02330
577.73	0.02159
579.15	0.02018
580.57	0.01926
581.98	0.01879
583.40	0.01861
584.81	0.01856
586.23	0.01857
587.65	0.01866
589.06	0.01882
590.48	0.01905
591.89	0.01930
593.31	0.01956
594.73	0.01983
596.14	0.02014
597.56	0.02049
598.97	0.02087
600.39	0.02130
601.81	0.02182
603.22	0.02241
604.64	0.02305
606.05	0.02371
607.47	0.02441
608.89	0.02517
610.30	0.02603
611.72	0.02697
613.13	0.02798
614.55	0.02899
615.97	0.02999
617.38	0.03110
618.80	0.03242
620.21	0.03392
621.63	0.03534
623.05	0.03631
624.46	0.03671
625.88	0.03678
627.29	0.03690
628.71	0.03734
630.13	0.03811
631.54	0.03912
632.96	0.04026
634.38	0.04145
635.79	0.04268
637.21	0.04399
638.62	0.04539
640.04	0.04683
641.46	0.04828
642.87	0.04974
644.29	0.05121
645.70	0.05269
647.12	0.05416
648.54	0.05563
649.95	0.05714
651.37	0.05873
652.78	0.06038
654.20	0.06196
655.62	0.06340
657.03	0.06471
658.45	0.06595
659.86	0.06713
661.28	0.06822
662.70	0.06921
664.11	0.07006
665.53	0.07073
666.94	0.07120
668.36	0.07146
669.78	0.07149
671.19	0.07125
672.61	0.07084
674.02	0.07050
675.44	0.07060
676.86	0.07157
678.27	0.07356
679.69	0.07587
681.10	0.07682
682.52	0.07487
683.94	0.07000
685.35	0.06387
686.77	0.05834
688.18	0.05435
689.60	0.05187
691.02	0.05057
692.43	0.05023
693.85	0.05076
695.26	0.05220
696.68	0.05456
698.10	0.05775
699.51	0.06147
700.93	0.06544
702.34	0.06944
703.76	0.07317
705.18	0.07555
706.59	0.07475
708.01	0.06978
709.42	0.06210
710.84	0.05497
712.26	0.05098
713.67	0.05081
715.09	0.05374
716.50	0.05883
717.92	0.06541
719.34	0.07310
720.75	0.08161
722.17	0.09056
723.58	0.09914
725.00	0.10598
726.42	0.10923
727.83	0.10734
729.25	0.10000
730.66	0.08849
732.08	0.07533
733.50	0.06323
734.91	0.05415
736.33	0.04874
737.74	0.04640
739.16	0.04577
740.58	0.04545
741.99	0.04469
743.41	0.04343
744.82	0.04199
746.24	0.04069
747.66	0.03980
749.07	0.03960
750.49	0.04030
751.90	0.04191
753.32	0.04428
754.74	0.04716
756.15	0.05034
757.57	0.05376
758.98	0.05752
760.40	0.06180
761.82	0.06684
763.23	0.07298
764.65	0.08077
766.06	0.09103
767.48	0.10461
768.90	0.12105
770.31	0.13706
771.73	0.14704
773.14	0.14680
774.56	0.13692
775.98	0.12150
777.39	0.10500
778.81	0.09062
780.22	0.08004
781.64	0.07342
783.06	0.06972
784.47	0.06753
785.89	0.06581
787.30	0.06392
788.72	0.06161
790.14	0.05893
791.55	0.05614
792.97	0.05350
794.38	0.05111
795.80	0.04899
797.22	0.04715
798.63	0.04568
800.05	0.04476
801.46	0.04456
802.88	0.04489
804.30	0.04516
805.71	0.04478
807.13	0.04359
808.54	0.04188
809.96	0.04002
811.38	0.03824
812.79	0.03664
814.21	0.03520
815.63	0.03394
817.04	0.03282
818.46	0.03183
819.87	0.03096
821.29	0.03020
822.71	0.02953
824.12	0.02893
825.54	0.02841
826.95	0.02795
828.37	0.02759
829.79	0.02730
831.20	0.02710
832.62	0.02699
834.03	0.02701
835.45	0.02720
836.87	0.02765
838.28	0.02848
839.70	0.02982
841.11	0.03165
842.53	0.03372
843.95	0.03543
845.36	0.03610
846.78	0.03542
848.19	0.03364
849.61	0.03144
851.03	0.02947
852.44	0.02804
853.86	0.02711
855.27	0.02657
856.69	0.02627
858.11	0.02613
859.52	0.02611
860.94	0.02619
862.35	0.02638
863.77	0.02672
865.19	0.02727
866.60	0.02818
868.02	0.02959
869.43	0.03154
870.85	0.03375
872.27	0.03561
873.68	0.03647
875.10	0.03603
876.51	0.03456
877.93	0.03269
879.35	0.03097
880.76	0.02971
882.18	0.02901
883.59	0.02888
885.01	0.02931
886.43	0.03030
887.84	0.03176
889.26	0.03351
890.67	0.03520
892.09	0.03644
893.51	0.03699
894.92	0.03691
896.34	0.03654
897.75	0.03629
899.17	0.03653
900.59	0.03751
902.00	0.03919
903.42	0.04112
904.83	0.04258
906.25	0.04308
907.67	0.04293
909.08	0.04330
910.50	0.04564
911.91	0.05084
913.33	0.05813
914.75	0.06473
916.16	0.06709
917.58	0.06367
918.99	0.05642
920.41	0.04893
921.83	0.04365
923.24	0.04107
924.66	0.04058
926.07	0.04153
927.49	0.04353
928.91	0.04634
930.32	0.04971
931.74	0.05359
933.15	0.05828
934.57	0.06395
935.99	0.06993
937.40	0.07496
938.82	0.07828
940.23	0.07998
941.65	0.07998
943.07	0.07740
944.48	0.07160
945.90	0.06338
947.31	0.05464
948.73	0.04712
950.15	0.04168
951.56	0.03836
952.98	0.03686
954.39	0.03685
955.81	0.03811
957.23	0.04035
958.64	0.04287
960.06	0.04474
961.47	0.04527
962.89	0.04450
964.31	0.04311
965.72	0.04187
967.14	0.04131
968.55	0.04157
969.97	0.04249
971.39	0.04380
972.80	0.04528
974.22	0.04671
975.63	0.04782
977.05	0.04849
978.47	0.04899
979.88	0.04991
981.30	0.05164
982.71	0.05393
984.13	0.05591
985.55	0.05661
986.96	0.05559
988.38	0.05322
989.79	0.05039
991.21	0.04803
992.63	0.04675
994.04	0.04673
995.46	0.04770
996.88	0.04894
998.29	0.04961
999.71	0.04921
1001.12	0.04801
1002.54	0.04692
1003.96	0.04687
1005.37	0.04841
1006.79	0.05139
1008.20	0.05494
1009.62	0.05766
1011.04	0.05834
1012.45	0.05685
1013.87	0.05414
1015.28	0.05135
1016.70	0.04894
1018.12	0.04668
1019.53	0.04432
1020.95	0.04198
1022.36	0.04007
1023.78	0.03896
1025.20	0.03881
1026.61	0.03961
1028.03	0.04129
1029.44	0.04377
1030.86	0.04695
1032.28	0.05071
1033.69	0.05489
1035.11	0.05918
1036.52	0.06285
1037.94	0.06478
1039.36	0.06402
1040.77	0.06052
1042.19	0.05540
1043.60	0.05021
1045.02	0.04612
1046.44	0.04360
1047.85	0.04252
1049.27	0.04258
1050.68	0.04348
1052.10	0.04496
1053.52	0.04671
1054.93	0.04837
1056.35	0.04960
1057.76	0.05029
1059.18	0.05053
1060.60	0.05049
1062.01	0.05018
1063.43	0.04954
1064.84	0.04861
1066.26	0.04761
1067.68	0.04684
1069.09	0.04651
1070.51	0.04666
1071.92	0.04728
1073.34	0.04837
1074.76	0.04983
1076.17	0.05131
1077.59	0.05226
1079.00	0.05224
1080.42	0.05133
1081.84	0.05015
1083.25	0.04950
1084.67	0.04997
1086.08	0.05188
1087.50	0.05534
1088.92	0.05997
1090.33	0.06455
1091.75	0.06724
1093.16	0.06689
1094.58	0.06402
1096.00	0.06047
1097.41	0.05797
1098.83	0.05729
1100.24	0.05804
1101.66	0.05880
1103.08	0.05787
1104.49	0.05453
1105.91	0.04972
1107.32	0.04512
1108.74	0.04186
1110.16	0.04006
1111.57	0.03935
1112.99	0.03932
1114.40	0.03971
1115.82	0.04040
1117.24	0.04141
1118.65	0.04286
1120.07	0.04481
1121.48	0.04706
1122.90	0.04915
1124.32	0.05059
1125.73	0.05103
1127.15	0.05038
1128.56	0.04876
1129.98	0.04654
1131.40	0.04434
1132.81	0.04272
1134.23	0.04190
1135.64	0.04173
1137.06	0.04184
1138.48	0.04192
1139.89	0.04186
1141.31	0.04180
1142.72	0.04194
1144.14	0.04238
1145.56	0.04311
1146.97	0.04411
1148.39	0.04544
1149.80	0.04722
1151.22	0.04957
1152.64	0.05235
1154.05	0.05502
1155.47	0.05703
1156.88	0.05848
1158.30	0.05989
1159.72	0.06118
1161.13	0.06139
1162.55	0.06002
1163.96	0.05777
1165.38	0.05578
1166.80	0.05446
1168.21	0.05358
1169.63	0.05284
1171.04	0.05212
1172.46	0.05128
1173.88	0.05021
1175.29	0.04890
1176.71	0.04757
1178.13	0.04653
1179.54	0.04596
1180.96	0.04588
1182.37	0.04618
1183.79	0.04678
1185.21	0.04768
1186.62	0.04891
1188.04	0.05047
1189.45	0.05224
1190.87	0.05382
1192.29	0.05468
1193.70	0.05448
1195.12	0.05339
1196.53	0.05204
1197.95	0.05110
1199.37	0.05091
1200.78	0.05147
1202.20	0.05269
1203.61	0.05440
1205.03	0.05640
1206.45	0.05847
1207.86	0.06049
1209.28	0.06235
1210.69	0.06369
1212.11	0.06410
1213.53	0.06357
1214.94	0.06268
1216.36	0.06221
1217.77	0.06255
1219.19	0.06363
1220.61	0.06524
1222.02	0.06721
1223.44	0.06956
1224.85	0.07235
1226.27	0.07561
1227.69	0.07922
1229.10	0.08292
1230.52	0.08657
1231.93	0.09040
1233.35	0.09509
1234.77	0.10123
1236.18	0.10854
1237.60	0.11515
1239.01	0.11792
1240.43	0.11424
1241.85	0.10429
1243.26	0.09127
1244.68	0.07920
1246.09	0.07054
1247.51	0.06559
1248.93	0.06342
1250.34	0.06298
1251.76	0.06359
1253.17	0.06496
1254.59	0.06700
1256.01	0.06959
1257.42	0.07258
1258.84	0.07589
1260.25	0.07959
1261.67	0.08359
1263.09	0.08726
1264.50	0.08960
1265.92	0.09014
1267.33	0.08948
1268.75	0.08885
1270.17	0.08926
1271.58	0.09102
1273.00	0.09389
1274.41	0.09739
1275.83	0.10107
1277.25	0.10487
1278.66	0.10915
1280.08	0.11418
1281.49	0.11967
1282.91	0.12492
1284.33	0.12959
1285.74	0.13379
1287.16	0.13712
1288.57	0.13790
1289.99	0.13420
1291.41	0.12584
1292.82	0.11493
1294.24	0.10436
1295.65	0.09604
1297.07	0.09039
1298.49	0.08703
1299.90	0.08560
1301.32	0.08609
1302.73	0.08866
1304.15	0.09338
1305.57	0.09987
1306.98	0.10708
1308.40	0.11336
1309.81	0.11726
1311.23	0.11849
1312.65	0.11818
1314.06	0.11785
1315.48	0.11819
1316.89	0.11869
1318.31	0.11844
1319.73	0.11700
1321.14	0.11468
1322.56	0.11219
1323.97	0.11011
1325.39	0.10853
1326.81	0.10701
1328.22	0.10479
1329.64	0.10140
1331.05	0.09714
1332.47	0.09276
1333.89	0.08860
1335.30	0.08441
1336.72	0.08013
1338.13	0.07631
1339.55	0.07374
1340.97	0.07277
1342.38	0.07329
1343.80	0.07497
1345.21	0.07753
1346.63	0.08082
1348.05	0.08487
1349.46	0.08976
1350.88	0.09531
1352.29	0.10093
1353.71	0.10593
1355.13	0.11012
1356.54	0.11411
1357.96	0.11868
1359.38	0.12412
1360.79	0.13009
1362.21	0.13597
1363.62	0.14143
1365.04	0.14668
1366.46	0.15211
1367.87	0.15761
1369.29	0.16229
1370.70	0.16484
1372.12	0.16403
1373.54	0.15911
1374.95	0.15038
1376.37	0.13949
1377.78	0.12888
1379.20	0.12043
1380.62	0.11464
1382.03	0.11067
1383.45	0.10703
1384.86	0.10266
1386.28	0.09777
1387.70	0.09362
1389.11	0.09155
1390.53	0.09208
1391.94	0.09490
1393.36	0.09926
1394.78	0.10426
1396.19	0.10914
1397.61	0.11327
1399.02	0.11627
1400.44	0.11788
1401.86	0.11802
1403.27	0.11672
1404.69	0.11418
1406.10	0.11067
1407.52	0.10651
1408.94	0.10207
1410.35	0.09769
1411.77	0.09376
1413.18	0.09065
1414.60	0.08862
1416.02	0.08778
1417.43	0.08812
1418.85	0.08961
1420.26	0.09234
1421.68	0.09650
1423.10	0.10233
1424.51	0.11005
1425.93	0.11977
1427.34	0.13125
1428.76	0.14380
1430.18	0.15626
1431.59	0.16705
1433.01	0.17442
1434.42	0.17761
1435.84	0.17775
1437.26	0.17687
1438.67	0.17569
1440.09	0.17306
1441.50	0.16789
1442.92	0.16095
1444.34	0.15441
1445.75	0.15009
1447.17	0.14861
1448.58	0.14959
1450.00	0.15207
1451.42	0.15490
1452.83	0.15736
1454.25	0.15919
1455.66	0.16021
1457.08	0.15996
1458.50	0.15828
1459.91	0.15593
1461.33	0.15441
1462.74	0.15504
1464.16	0.15850
1465.58	0.16470
1466.99	0.17258
1468.41	0.18003
1469.82	0.18436
1471.24	0.18339
1472.66	0.17637
1474.07	0.16444
1475.49	0.15019
1476.90	0.13630
1478.32	0.12421
1479.74	0.11408
1481.15	0.10568
1482.57	0.09895
1483.98	0.09388
1485.40	0.09013
1486.82	0.08705
1488.23	0.08411
1489.65	0.08116
1491.06	0.07846
1492.48	0.07634
1493.90	0.07498
1495.31	0.07432
1496.73	0.07423
1498.14	0.07459
1499.56	0.07529
1500.98	0.07628
1502.39	0.07751
1503.81	0.07894
1505.22	0.08049
1506.64	0.08207
1508.06	0.08359
1509.47	0.08498
1510.89	0.08622
1512.30	0.08727
1513.72	0.08814
1515.14	0.08886
1516.55	0.08948
1517.97	0.09007
1519.38	0.09074
1520.80	0.09158
1522.22	0.09261
1523.63	0.09384
1525.05	0.09523
1526.46	0.09674
1527.88	0.09835
1529.30	0.10007
1530.71	0.10193
1532.13	0.10402
1533.54	0.10640
1534.96	0.10913
1536.38	0.11222
1537.79	0.11570
1539.21	0.11958
1540.63	0.12387
1542.04	0.12855
1543.46	0.13358
1544.87	0.13891
1546.29	0.14445
1547.71	0.15009
1549.12	0.15570
1550.54	0.16119
1551.95	0.16649
1553.37	0.17151
1554.79	0.17613
1556.20	0.18021
1557.62	0.18360
1559.03	0.18605
1560.45	0.18725
1561.87	0.18690
1563.28	0.18474
1564.70	0.18066
1566.11	0.17473
1567.53	0.16720
1568.95	0.15848
1570.36	0.14918
1571.78	0.14000
1573.19	0.13158
1574.61	0.12428
1576.03	0.11811
1577.44	0.11277
1578.86	0.10789
1580.27	0.10320
1581.69	0.09871
1583.11	0.09467
1584.52	0.09154
1585.94	0.08967
1587.35	0.08904
1588.77	0.08909
1590.19	0.08904
1591.60	0.08859
1593.02	0.08826
1594.43	0.08894
1595.85	0.09122
1597.27	0.09507
1598.68	0.09991
1600.10	0.10488
1601.51	0.10894
1602.93	0.11103
1604.35	0.11048
1605.76	0.10726
1607.18	0.10206
1608.59	0.09596
1610.01	0.09003
1611.43	0.08500
1612.84	0.08115
1614.26	0.07847
1615.67	0.07679
1617.09	0.07595
1618.51	0.07578
1619.92	0.07613
1621.34	0.07690
1622.75	0.07807
1624.17	0.07963
1625.59	0.08162
1627.00	0.08407
1628.42	0.08703
1629.83	0.09058
1631.25	0.09472
1632.67	0.09942
1634.08	0.10457
1635.50	0.11007
1636.91	0.11589
1638.33	0.12217
1639.75	0.12923
1641.16	0.13742
1642.58	0.14705
1643.99	0.15829
1645.41	0.17114
1646.83	0.18543
1648.24	0.20075
1649.66	0.21630
1651.07	0.23063
1652.49	0.24166
1653.91	0.24712
1655.32	0.24536
1656.74	0.23614
1658.15	0.22084
1659.57	0.20191
1660.99	0.18196
1662.40	0.16309
1663.82	0.14654
1665.23	0.13283
1666.65	0.12195
1668.07	0.11365
1669.48	0.10761
1670.90	0.10357
1672.31	0.10132
1673.73	0.10082
1675.15	0.10215
1676.56	0.10560
1677.98	0.11167
1679.39	0.12111
1680.81	0.13474
1682.23	0.15288
1683.64	0.17445
1685.06	0.19620
1686.47	0.21297
1687.89	0.21938
1689.31	0.21249
1690.72	0.19372
1692.14	0.16826
1693.55	0.14223
1694.97	0.11999
1696.39	0.10303
1697.80	0.09064
1699.22	0.08118
1700.63	0.07334
1702.05	0.06655
1703.47	0.06080
1704.88	0.05619
1706.30	0.05272
1707.71	0.05024
1709.13	0.04856
1710.55	0.04747
1711.96	0.04674
1713.38	0.04622
1714.79	0.04580
1716.21	0.04546
1717.63	0.04521
1719.04	0.04503
1720.46	0.04494
1721.88	0.04489
1723.29	0.04487
1724.71	0.04488
1726.12	0.04490
1727.54	0.04497
1728.96	0.04507
1730.37	0.04517
1731.79	0.04528
1733.20	0.04538
1734.62	0.04548
1736.04	0.04558
1737.45	0.04569
1738.87	0.04581
1740.28	0.04591
1741.70	0.04599
1743.12	0.04603
1744.53	0.04605
1745.95	0.04606
1747.36	0.04604
1748.78	0.04601
1750.20	0.04598
1751.61	0.04598
1753.03	0.04604
1754.44	0.04614
1755.86	0.04625
1757.28	0.04635
1758.69	0.04643
1760.11	0.04651
1761.52	0.04658
1762.94	0.04664
1764.36	0.04670
1765.77	0.04679
1767.19	0.04692
1768.60	0.04707
1770.02	0.04722
1771.44	0.04736
1772.85	0.04750
1774.27	0.04765
1775.68	0.04784
1777.10	0.04810
1778.52	0.04846
1779.93	0.04890
1781.35	0.04941
1782.76	0.04989
1784.18	0.05024
1785.60	0.05038
1787.01	0.05029
1788.43	0.05005
1789.84	0.04971
1791.26	0.04933
1792.68	0.04895
1794.09	0.04866
1795.51	0.04845
1796.92	0.04834
1798.34	0.04828
1799.76	0.04826
1801.17	0.04826
1802.59	0.04827
1804.00	0.04829
1805.42	0.04833
1806.84	0.04841
1808.25	0.04851
1809.67	0.04859
1811.08	0.04863
1812.50	0.04866
1813.92	0.04870
1815.33	0.04875
1816.75	0.04880
1818.16	0.04885
1819.58	0.04889
1821.00	0.04893
1822.41	0.04896
1823.83	0.04896
1825.24	0.04896
1826.66	0.04896
1828.08	0.04899
1829.49	0.04902
1830.91	0.04903
1832.32	0.04902
1833.74	0.04902
1835.16	0.04906
1836.57	0.04917
1837.99	0.04931
1839.40	0.04945
1840.82	0.04954
1842.24	0.04963
1843.65	0.04977
1845.07	0.04993
1846.48	0.05008
1847.90	0.05021
1849.32	0.05034
1850.73	0.05049
1852.15	0.05068
1853.56	0.05094
1854.98	0.05127
1856.40	0.05166
1857.81	0.05206
1859.23	0.05247
1860.64	0.05283
1862.06	0.05308
1863.48	0.05316
1864.89	0.05307
1866.31	0.05285
1867.72	0.05253
1869.14	0.05214
1870.56	0.05177
1871.97	0.05146
1873.39	0.05124
1874.80	0.05109
1876.22	0.05101
1877.64	0.05097
1879.05	0.05096
1880.47	0.05099
1881.88	0.05106
1883.30	0.05119
1884.72	0.05134
1886.13	0.05148
1887.55	0.05156
1888.96	0.05160
1890.38	0.05160
1891.80	0.05161
1893.21	0.05167
1894.63	0.05179
1896.04	0.05197
1897.46	0.05216
1898.88	0.05232
1900.29	0.05244
1901.71	0.05255
1903.13	0.05268
1904.54	0.05279
1905.96	0.05283
1907.37	0.05281
1908.79	0.05280
1910.21	0.05283
1911.62	0.05288
1913.04	0.05295
1914.45	0.05304
1915.87	0.05317
1917.29	0.05329
1918.70	0.05340
1920.12	0.05350
1921.53	0.05364
1922.95	0.05384
1924.37	0.05408
1925.78	0.05433
1927.20	0.05460
1928.61	0.05485
1930.03	0.05509
1931.45	0.05535
1932.86	0.05565
1934.28	0.05598
1935.69	0.05633
1937.11	0.05670
1938.53	0.05701
1939.94	0.05713
1941.36	0.05699
1942.77	0.05657
1944.19	0.05596
1945.61	0.05526
1947.02	0.05460
1948.44	0.05411
1949.85	0.05381
1951.27	0.05363
1952.69	0.05354
1954.10	0.05346
1955.52	0.05328
1956.93	0.05296
1958.35	0.05260
1959.77	0.05237
1961.18	0.05224
1962.60	0.05207
1964.01	0.05189
1965.43	0.05188
1966.85	0.05215
1968.26	0.05252
1969.68	0.05274
1971.09	0.05273
1972.51	0.05260
1973.93	0.05246
1975.34	0.05240
1976.76	0.05261
1978.17	0.05314
1979.59	0.05377
1981.01	0.05423
1982.42	0.05443
1983.84	0.05448
1985.25	0.05444
1986.67	0.05433
1988.09	0.05414
1989.50	0.05395
1990.92	0.05388
1992.33	0.05399
1993.75	0.05418
1995.17	0.05436
1996.58	0.05452
1998.00	0.05467
1999.41	0.05482
2000.83	0.05488
2002.25	0.05479
2003.66	0.05467
2005.08	0.05465
2006.49	0.05473
2007.91	0.05476
2009.33	0.05464
2010.74	0.05452
2012.16	0.05461
2013.57	0.05495
2014.99	0.05541
2016.41	0.05586
2017.82	0.05622
2019.24	0.05639
2020.65	0.05635
2022.07	0.05627
2023.49	0.05635
2024.90	0.05656
2026.32	0.05674
2027.73	0.05684
2029.15	0.05697
2030.57	0.05720
2031.98	0.05746
2033.40	0.05776
2034.81	0.05820
2036.23	0.05882
2037.65	0.05943
2039.06	0.05977
2040.48	0.05987
2041.89	0.05999
2043.31	0.06033
2044.73	0.06089
2046.14	0.06155
2047.56	0.06224
2048.97	0.06297
2050.39	0.06361
2051.81	0.06400
2053.22	0.06415
2054.64	0.06418
2056.05	0.06414
2057.47	0.06405
2058.89	0.06397
2060.30	0.06400
2061.72	0.06421
2063.13	0.06452
2064.55	0.06475
2065.97	0.06479
2067.38	0.06474
2068.80	0.06478
2070.21	0.06496
2071.63	0.06517
2073.05	0.06530
2074.46	0.06535
2075.88	0.06541
2077.29	0.06554
2078.71	0.06573
2080.13	0.06589
2081.54	0.06598
2082.96	0.06602
2084.38	0.06604
2085.79	0.06606
2087.21	0.06603
2088.62	0.06598
2090.04	0.06593
2091.46	0.06588
2092.87	0.06581
2094.29	0.06567
2095.70	0.06551
2097.12	0.06537
2098.54	0.06531
2099.95	0.06534
2101.37	0.06539
2102.78	0.06540
2104.20	0.06534
2105.62	0.06528
2107.03	0.06531
2108.45	0.06541
2109.86	0.06548
2111.28	0.06544
2112.70	0.06532
2114.11	0.06520
2115.53	0.06510
2116.94	0.06498
2118.36	0.06483
2119.78	0.06468
2121.19	0.06459
2122.61	0.06452
2124.02	0.06441
2125.44	0.06422
2126.86	0.06400
2128.27	0.06378
2129.69	0.06350
2131.10	0.06307
2132.52	0.06257
2133.94	0.06221
2135.35	0.06216
2136.77	0.06234
2138.18	0.06255
2139.60	0.06266
2141.02	0.06269
2142.43	0.06266
2143.85	0.06249
2145.26	0.06216
2146.68	0.06179
2148.10	0.06148
2149.51	0.06124
2150.93	0.06103
2152.34	0.06077
2153.76	0.06033
2155.18	0.05975
2156.59	0.05939
2158.01	0.05972
2159.42	0.06078
2160.84	0.06209
2162.26	0.06320
2163.67	0.06398
2165.09	0.06445
2166.50	0.06467
2167.92	0.06477
2169.34	0.06481
2170.75	0.06471
2172.17	0.06437
2173.58	0.06394
2175.00	0.06372
2176.42	0.06384
2177.83	0.06407
2179.25	0.06418
2180.66	0.06414
2182.08	0.06414
2183.50	0.06434
2184.91	0.06472
2186.33	0.06514
2187.74	0.06544
2189.16	0.06566
2190.58	0.06593
2191.99	0.06633
2193.41	0.06674
2194.82	0.06703
2196.24	0.06724
2197.66	0.06745
2199.07	0.06764
2200.49	0.06775
2201.90	0.06782
2203.32	0.06794
2204.74	0.06814
2206.15	0.06835
2207.57	0.06849
2208.98	0.06850
2210.40	0.06845
2211.82	0.06848
2213.23	0.06871
2214.65	0.06911
2216.06	0.06952
2217.48	0.06982
2218.90	0.07001
2220.31	0.07012
2221.73	0.07027
2223.14	0.07052
2224.56	0.07087
2225.98	0.07123
2227.39	0.07149
2228.81	0.07165
2230.22	0.07182
2231.64	0.07200
2233.06	0.07213
2234.47	0.07216
2235.89	0.07215
2237.30	0.07217
2238.72	0.07225
2240.14	0.07237
2241.55	0.07253
2242.97	0.07269
2244.38	0.07276
2245.80	0.07274
2247.22	0.07270
2248.63	0.07276
2250.05	0.07299
2251.46	0.07334
2252.88	0.07372
2254.30	0.07403
2255.71	0.07424
2257.13	0.07437
2258.54	0.07445
2259.96	0.07452
2261.38	0.07458
2262.79	0.07464
2264.21	0.07478
2265.63	0.07503
2267.04	0.07539
2268.46	0.07582
2269.87	0.07625
2271.29	0.07661
2272.71	0.07683
2274.12	0.07697
2275.54	0.07713
2276.95	0.07739
2278.37	0.07772
2279.79	0.07808
2281.20	0.07840
2282.62	0.07871
2284.03	0.07899
2285.45	0.07928
2286.87	0.07955
2288.28	0.07980
2289.70	0.08003
2291.11	0.08022
2292.53	0.08038
2293.95	0.08049
2295.36	0.08059
2296.78	0.08071
2298.19	0.08088
2299.61	0.08105
2301.03	0.08121
2302.44	0.08134
2303.86	0.08149
2305.27	0.08165
2306.69	0.08183
2308.11	0.08201
2309.52	0.08223
2310.94	0.08248
2312.35	0.08278
2313.77	0.08310
2315.19	0.08343
2316.60	0.08378
2318.02	0.08415
2319.43	0.08457
2320.85	0.08505
2322.27	0.08552
2323.68	0.08581
2325.10	0.08581
2326.51	0.08561
2327.93	0.08542
2329.35	0.08538
2330.76	0.08548
2332.18	0.08562
2333.59	0.08576
2335.01	0.08585
2336.43	0.08591
2337.84	0.08596
2339.26	0.08603
2340.67	0.08616
2342.09	0.08636
2343.51	0.08658
2344.92	0.08676
2346.34	0.08687
2347.75	0.08695
2349.17	0.08701
2350.59	0.08707
2352.00	0.08711
2353.42	0.08714
2354.83	0.08713
2356.25	0.08709
2357.67	0.08705
2359.08	0.08706
2360.50	0.08714
2361.91	0.08729
2363.33	0.08743
2364.75	0.08753
2366.16	0.08760
2367.58	0.08771
2368.99	0.08790
2370.41	0.08817
2371.83	0.08845
2373.24	0.08866
2374.66	0.08882
2376.07	0.08894
2377.49	0.08905
2378.91	0.08916
2380.32	0.08928
2381.74	0.08944
2383.15	0.08960
2384.57	0.08977
2385.99	0.08997
2387.40	0.09022
2388.82	0.09050
2390.23	0.09078
2391.65	0.09102
2393.07	0.09123
2394.48	0.09143
2395.90	0.09166
2397.31	0.09192
2398.73	0.09218
2400.15	0.09242
2401.56	0.09266
2402.98	0.09291
2404.39	0.09322
2405.81	0.09359
2407.23	0.09399
2408.64	0.09432
2410.06	0.09454
2411.47	0.09468
2412.89	0.09481
2414.31	0.09498
2415.72	0.09514
2417.14	0.09525
2418.55	0.09534
2419.97	0.09548
2421.39	0.09567
2422.80	0.09588
2424.22	0.09607
2425.63	0.09628
2427.05	0.09660
2428.47	0.09704
2429.88	0.09749
2431.30	0.09783
2432.71	0.09806
2434.13	0.09823
2435.55	0.09841
2436.96	0.09859
2438.38	0.09881
2439.79	0.09909
2441.21	0.09946
2442.63	0.09986
2444.04	0.10017
2445.46	0.10038
2446.88	0.10057
2448.29	0.10082
2449.71	0.10121
2451.12	0.10172
2452.54	0.10227
2453.96	0.10277
2455.37	0.10317
2456.79	0.10344
2458.20	0.10363
2459.62	0.10381
2461.04	0.10401
2462.45	0.10425
2463.87	0.10456
2465.28	0.10492
2466.70	0.10531
2468.12	0.10569
2469.53	0.10604
2470.95	0.10639
2472.36	0.10679
2473.78	0.10730
2475.20	0.10791
2476.61	0.10856
2478.03	0.10917
2479.44	0.10979
2480.86	0.11048
2482.28	0.11123
2483.69	0.11196
2485.11	0.11262
2486.52	0.11327
2487.94	0.11398
2489.36	0.11481
2490.77	0.11572
2492.19	0.11663
2493.60	0.11743
2495.02	0.11802
2496.44	0.11841
2497.85	0.11870
2499.27	0.11902
2500.68	0.11938
2502.10	0.11976
2503.52	0.12018
2504.93	0.12063
2506.35	0.12105
2507.76	0.12142
2509.18	0.12178
2510.60	0.12218
2512.01	0.12264
2513.43	0.12322
2514.84	0.12403
2516.26	0.12507
2517.68	0.12623
2519.09	0.12737
2520.51	0.12841
2521.92	0.12925
2523.34	0.12981
2524.76	0.12998
2526.17	0.12973
2527.59	0.12913
2529.00	0.12829
2530.42	0.12734
2531.84	0.12639
2533.25	0.12553
2534.67	0.12481
2536.08	0.12426
2537.50	0.12392
2538.92	0.12378
2540.33	0.12379
2541.75	0.12395
2543.16	0.12425
2544.58	0.12464
2546.00	0.12504
2547.41	0.12546
2548.83	0.12593
2550.24	0.12648
2551.66	0.12703
2553.08	0.12747
2554.49	0.12773
2555.91	0.12779
2557.32	0.12769
2558.74	0.12749
2560.16	0.12726
2561.57	0.12707
2562.99	0.12695
2564.40	0.12690
2565.82	0.12693
2567.24	0.12708
2568.65	0.12732
2570.07	0.12759
2571.48	0.12785
2572.90	0.12806
2574.32	0.12821
2575.73	0.12836
2577.15	0.12858
2578.56	0.12895
2579.98	0.12946
2581.40	0.13006
2582.81	0.13070
2584.23	0.13142
2585.64	0.13227
2587.06	0.13323
2588.48	0.13427
2589.89	0.13539
2591.31	0.13657
2592.72	0.13782
2594.14	0.13910
2595.56	0.14036
2596.97	0.14159
2598.39	0.14275
2599.80	0.14387
2601.22	0.14499
2602.64	0.14612
2604.05	0.14721
2605.47	0.14827
2606.88	0.14933
2608.30	0.15041
2609.72	0.15147
2611.13	0.15246
2612.55	0.15338
2613.96	0.15424
2615.38	0.15503
2616.80	0.15574
2618.21	0.15640
2619.63	0.15707
2621.04	0.15777
2622.46	0.15849
2623.88	0.15921
2625.29	0.15997
2626.71	0.16076
2628.13	0.16155
2629.54	0.16228
2630.96	0.16292
2632.37	0.16351
2633.79	0.16403
2635.21	0.16448
2636.62	0.16484
2638.04	0.16518
2639.45	0.16556
2640.87	0.16597
2642.29	0.16643
2643.70	0.16691
2645.12	0.16741
2646.53	0.16791
2647.95	0.16833
2649.37	0.16860
2650.78	0.16860
2652.20	0.16832
2653.61	0.16782
2655.03	0.16711
2656.45	0.16624
2657.86	0.16529
2659.28	0.16441
2660.69	0.16373
2662.11	0.16333
2663.53	0.16323
2664.94	0.16344
2666.36	0.16391
2667.77	0.16456
2669.19	0.16530
2670.61	0.16602
2672.02	0.16664
2673.44	0.16704
2674.85	0.16714
2676.27	0.16689
2677.69	0.16632
2679.10	0.16551
2680.52	0.16454
2681.93	0.16345
2683.35	0.16232
2684.77	0.16126
2686.18	0.16037
2687.60	0.15974
2689.01	0.15943
2690.43	0.15940
2691.85	0.15960
2693.26	0.15993
2694.68	0.16033
2696.09	0.16072
2697.51	0.16106
2698.93	0.16137
2700.34	0.16167
2701.76	0.16198
2703.17	0.16227
2704.59	0.16258
2706.01	0.16295
2707.42	0.16340
2708.84	0.16388
2710.25	0.16428
2711.67	0.16449
2713.09	0.16447
2714.50	0.16426
2715.92	0.16391
2717.33	0.16345
2718.75	0.16293
2720.17	0.16240
2721.58	0.16186
2723.00	0.16133
2724.41	0.16081
2725.83	0.16031
2727.25	0.15988
2728.66	0.15954
2730.08	0.15931
2731.49	0.15912
2732.91	0.15892
2734.33	0.15867
2735.74	0.15843
2737.16	0.15825
2738.57	0.15823
2739.99	0.15840
2741.41	0.15875
2742.82	0.15918
2744.24	0.15960
2745.65	0.15995
2747.07	0.16018
2748.49	0.16025
2749.90	0.16011
2751.32	0.15979
2752.73	0.15936
2754.15	0.15894
2755.57	0.15857
2756.98	0.15822
2758.40	0.15785
2759.81	0.15749
2761.23	0.15716
2762.65	0.15689
2764.06	0.15666
2765.48	0.15649
2766.89	0.15640
2768.31	0.15642
2769.73	0.15650
2771.14	0.15664
2772.56	0.15684
2773.97	0.15711
2775.39	0.15748
2776.81	0.15793
2778.22	0.15845
2779.64	0.15906
2781.05	0.15977
2782.47	0.16057
2783.89	0.16139
2785.30	0.16221
2786.72	0.16299
2788.13	0.16372
2789.55	0.16439
2790.97	0.16499
2792.38	0.16554
2793.80	0.16601
2795.21	0.16637
2796.63	0.16664
2798.05	0.16689
2799.46	0.16713
2800.88	0.16736
2802.29	0.16762
2803.71	0.16793
2805.13	0.16825
2806.54	0.16856
2807.96	0.16888
2809.38	0.16930
2810.79	0.16984
2812.21	0.17049
2813.62	0.17123
2815.04	0.17201
2816.46	0.17279
2817.87	0.17352
2819.29	0.17421
2820.70	0.17491
2822.12	0.17566
2823.54	0.17649
2824.95	0.17742
2826.37	0.17843
2827.78	0.17951
2829.20	0.18060
2830.62	0.18164
2832.03	0.18259
2833.45	0.18347
2834.86	0.18429
2836.28	0.18505
2837.70	0.18573
2839.11	0.18636
2840.53	0.18704
2841.94	0.18781
2843.36	0.18872
2844.78	0.18981
2846.19	0.19122
2847.61	0.19311
2849.02	0.19558
2850.44	0.19859
2851.86	0.20206
2853.27	0.20592
2854.69	0.21009
2856.10	0.21445
2857.52	0.21878
2858.94	0.22268
2860.35	0.22564
2861.77	0.22731
2863.18	0.22777
2864.60	0.22749
2866.02	0.22709
2867.43	0.22699
2868.85	0.22730
2870.26	0.22783
2871.68	0.22823
2873.10	0.22816
2874.51	0.22725
2875.93	0.22529
2877.34	0.22220
2878.76	0.21827
2880.18	0.21402
2881.59	0.21002
2883.01	0.20672
2884.42	0.20434
2885.84	0.20290
2887.26	0.20231
2888.67	0.20241
2890.09	0.20305
2891.50	0.20415
2892.92	0.20563
2894.34	0.20743
2895.75	0.20949
2897.17	0.21175
2898.58	0.21413
2900.00	0.21660
2901.42	0.21917
2902.83	0.22193
2904.25	0.22498
2905.66	0.22838
2907.08	0.23207
2908.50	0.23592
2909.91	0.23983
2911.33	0.24380
2912.74	0.24787
2914.16	0.25203
2915.58	0.25618
2916.99	0.26033
2918.41	0.26457
2919.82	0.26908
2921.24	0.27395
2922.66	0.27908
2924.07	0.28421
2925.49	0.28911
2926.90	0.29369
2928.32	0.29792
2929.74	0.30173
2931.15	0.30490
2932.57	0.30710
2933.98	0.30800
2935.40	0.30760
2936.82	0.30630
2938.23	0.30475
2939.65	0.30346
2941.06	0.30253
2942.48	0.30175
2943.90	0.30085
2945.31	0.29975
2946.73	0.29851
2948.14	0.29724
2949.56	0.29597
2950.98	0.29480
2952.39	0.29403
2953.81	0.29412
2955.22	0.29545
2956.64	0.29798
2958.06	0.30111
2959.47	0.30385
2960.89	0.30522
2962.30	0.30468
2963.72	0.30214
2965.14	0.29789
2966.55	0.29234
2967.97	0.28587
2969.38	0.27883
2970.80	0.27140
2972.22	0.26366
2973.63	0.25572
2975.05	0.24789
2976.46	0.24069
2977.88	0.23462
2979.30	0.23004
2980.71	0.22704
2982.13	0.22550
2983.54	0.22508
2984.96	0.22530
2986.38	0.22565
2987.79	0.22568
2989.21	0.22513
2990.63	0.22396
2992.04	0.22246
2993.46	0.22100
2994.87	0.21989
2996.29	0.21918
2997.71	0.21876
2999.12	0.21849
3000.54	0.21823
3001.95	0.21780
3003.37	0.21707
3004.79	0.21601
3006.20	0.21476
3007.62	0.21350
3009.03	0.21238
3010.45	0.21150
3011.87	0.21088
3013.28	0.21045
3014.70	0.21011
3016.11	0.20985
3017.53	0.20969
3018.95	0.20960
3020.36	0.20944
3021.78	0.20903
3023.19	0.20831
3024.61	0.20730
3026.03	0.20607
3027.44	0.20467
3028.86	0.20316
3030.27	0.20165
3031.69	0.20026
3033.11	0.19899
3034.52	0.19782
3035.94	0.19675
3037.35	0.19575
3038.77	0.19472
3040.19	0.19352
3041.60	0.19208
3043.02	0.19031
3044.43	0.18820
3045.85	0.18588
3047.27	0.18354
3048.68	0.18135
3050.10	0.17937
3051.51	0.17757
3052.93	0.17593
3054.35	0.17443
3055.76	0.17304
3057.18	0.17168
3058.59	0.17030
3060.01	0.16890
3061.43	0.16746
3062.84	0.16599
3064.26	0.16454
3065.67	0.16313
3067.09	0.16176
3068.51	0.16039
3069.92	0.15902
3071.34	0.15762
3072.75	0.15618
3074.17	0.15478
3075.59	0.15353
3077.00	0.15245
3078.42	0.15154
3079.83	0.15077
3081.25	0.15012
3082.67	0.14956
3084.08	0.14906
3085.50	0.14863
3086.91	0.14826
3088.33	0.14796
3089.75	0.14773
3091.16	0.14754
3092.58	0.14738
3093.99	0.14730
3095.41	0.14732
3096.83	0.14743
3098.24	0.14758
3099.66	0.14776
3101.07	0.14800
3102.49	0.14834
3103.91	0.14878
3105.32	0.14928
3106.74	0.14982
3108.15	0.15041
3109.57	0.15102
3110.99	0.15164
3112.40	0.15234
3113.82	0.15315
3115.23	0.15404
3116.65	0.15497
3118.07	0.15587
3119.48	0.15674
3120.90	0.15759
3122.31	0.15844
3123.73	0.15935
3125.15	0.16030
3126.56	0.16124
3127.98	0.16216
3129.39	0.16310
3130.81	0.16414
3132.23	0.16526
3133.64	0.16640
3135.06	0.16752
3136.47	0.16857
3137.89	0.16952
3139.31	0.17031
3140.72	0.17098
3142.14	0.17157
3143.55	0.17212
3144.97	0.17262
3146.39	0.17310
3147.80	0.17358
3149.22	0.17405
3150.63	0.17451
3152.05	0.17502
3153.47	0.17560
3154.88	0.17627
3156.30	0.17704
3157.71	0.17794
3159.13	0.17903
3160.55	0.18028
3161.96	0.18166
3163.38	0.18316
3164.79	0.18476
3166.21	0.18644
3167.63	0.18817
3169.04	0.18999
3170.46	0.19192
3171.88	0.19399
3173.29	0.19617
3174.71	0.19836
3176.12	0.20050
3177.54	0.20257
3178.96	0.20464
3180.37	0.20671
3181.79	0.20875
3183.20	0.21080
3184.62	0.21286
3186.04	0.21488
3187.45	0.21680
3188.87	0.21859
3190.28	0.22028
3191.70	0.22188
3193.12	0.22333
3194.53	0.22463
3195.95	0.22589
3197.36	0.22725
3198.78	0.22876
3200.20	0.23037
3201.61	0.23211
3203.03	0.23408
3204.44	0.23635
[truncated: 560 more rows]
