# Supplementary material for: Raman and Infrared spectroscopies and X-ray diffraction data on bupivacaine and ropivacaine complexed with 2-hydroxypropyl−β−cyclodextrin
Source: Data Brief. 2017 Sep 4;15:25–9. doi: 10.1016/j.dib.2017.08.053 (PMC5609877; doi:10.1016/j.dib.2017.08.053)
Supplement: Supplementary file 3 — Supplementary material [file mmc3.zip › FTIR free samples/FTIR_HP-b-CD.dat]

373.83	0.03618
375.24	0.03615
376.66	0.03628
378.08	0.03657
379.49	0.03694
380.91	0.03733
382.32	0.03773
383.74	0.03817
385.16	0.03864
386.57	0.03908
387.99	0.03940
389.40	0.03964
390.82	0.03995
392.24	0.04045
393.65	0.04108
395.07	0.04169
396.48	0.04215
397.90	0.04243
399.32	0.04264
400.73	0.04288
402.15	0.04319
403.56	0.04354
404.98	0.04381
406.40	0.04395
407.81	0.04400
409.23	0.04405
410.64	0.04415
412.06	0.04431
413.48	0.04449
414.89	0.04465
416.31	0.04481
417.72	0.04501
419.14	0.04528
420.56	0.04558
421.97	0.04587
423.39	0.04610
424.80	0.04628
426.22	0.04643
427.64	0.04659
429.05	0.04680
430.47	0.04703
431.88	0.04727
433.30	0.04749
434.72	0.04767
436.13	0.04773
437.55	0.04770
438.96	0.04762
440.38	0.04755
441.80	0.04746
443.21	0.04734
444.63	0.04719
446.04	0.04707
447.46	0.04700
448.88	0.04696
450.29	0.04694
451.71	0.04694
453.13	0.04699
454.54	0.04708
455.96	0.04720
457.37	0.04734
458.79	0.04753
460.21	0.04779
461.62	0.04807
463.04	0.04835
464.45	0.04867
465.87	0.04905
467.29	0.04947
468.70	0.04989
470.12	0.05027
471.53	0.05061
472.95	0.05091
474.37	0.05122
475.78	0.05156
477.20	0.05189
478.61	0.05218
480.03	0.05241
481.45	0.05261
482.86	0.05280
484.28	0.05298
485.69	0.05315
487.11	0.05330
488.53	0.05344
489.94	0.05359
491.36	0.05377
492.77	0.05395
494.19	0.05413
495.61	0.05430
497.02	0.05446
498.44	0.05461
499.85	0.05476
501.27	0.05496
502.69	0.05521
504.10	0.05551
505.52	0.05583
506.93	0.05615
508.35	0.05649
509.77	0.05687
511.18	0.05727
512.60	0.05767
514.01	0.05808
515.43	0.05851
516.85	0.05895
518.26	0.05938
519.68	0.05973
521.09	0.06001
522.51	0.06024
523.93	0.06045
525.34	0.06064
526.76	0.06080
528.17	0.06091
529.59	0.06097
531.01	0.06096
532.42	0.06092
533.84	0.06089
535.25	0.06087
536.67	0.06082
538.09	0.06071
539.50	0.06060
540.92	0.06056
542.33	0.06058
543.75	0.06061
545.17	0.06063
546.58	0.06065
548.00	0.06070
549.41	0.06078
550.83	0.06087
552.25	0.06100
553.66	0.06122
555.08	0.06153
556.49	0.06190
557.91	0.06234
559.33	0.06288
560.74	0.06354
562.16	0.06431
563.57	0.06518
564.99	0.06611
566.41	0.06706
567.82	0.06798
569.24	0.06887
570.65	0.06967
572.07	0.07037
573.49	0.07096
574.90	0.07142
576.32	0.07167
577.73	0.07166
579.15	0.07143
580.57	0.07101
581.98	0.07047
583.40	0.06980
584.81	0.06903
586.23	0.06819
587.65	0.06737
589.06	0.06668
590.48	0.06611
591.89	0.06562
593.31	0.06517
594.73	0.06476
596.14	0.06442
597.56	0.06411
598.97	0.06383
600.39	0.06366
601.81	0.06361
603.22	0.06365
604.64	0.06366
606.05	0.06358
607.47	0.06336
608.89	0.06293
610.30	0.06227
611.72	0.06142
613.13	0.06045
614.55	0.05941
615.97	0.05831
617.38	0.05715
618.80	0.05598
620.21	0.05489
621.63	0.05393
623.05	0.05311
624.46	0.05242
625.88	0.05186
627.29	0.05143
628.71	0.05107
630.13	0.05078
631.54	0.05056
632.96	0.05044
634.38	0.05037
635.79	0.05037
637.21	0.05043
638.62	0.05055
640.04	0.05067
641.46	0.05074
642.87	0.05078
644.29	0.05084
645.70	0.05091
647.12	0.05097
648.54	0.05100
649.95	0.05100
651.37	0.05100
652.78	0.05100
654.20	0.05093
655.62	0.05075
657.03	0.05050
658.45	0.05028
659.86	0.05012
661.28	0.04998
662.70	0.04986
664.11	0.04973
665.53	0.04960
666.94	0.04947
668.36	0.04936
669.78	0.04925
671.19	0.04913
672.61	0.04901
674.02	0.04891
675.44	0.04882
676.86	0.04871
678.27	0.04859
679.69	0.04847
681.10	0.04840
682.52	0.04840
683.94	0.04843
685.35	0.04846
686.77	0.04852
688.18	0.04863
689.60	0.04881
691.02	0.04908
692.43	0.04944
693.85	0.04991
695.26	0.05050
696.68	0.05120
698.10	0.05199
699.51	0.05281
700.93	0.05358
702.34	0.05422
703.76	0.05465
705.18	0.05478
706.59	0.05456
708.01	0.05401
709.42	0.05322
710.84	0.05225
712.26	0.05118
713.67	0.05004
715.09	0.04889
716.50	0.04779
717.92	0.04678
719.34	0.04590
720.75	0.04514
722.17	0.04450
723.58	0.04399
725.00	0.04357
726.42	0.04323
727.83	0.04295
729.25	0.04272
730.66	0.04256
732.08	0.04244
733.50	0.04239
734.91	0.04242
736.33	0.04253
737.74	0.04272
739.16	0.04303
740.58	0.04350
741.99	0.04416
743.41	0.04503
744.82	0.04613
746.24	0.04745
747.66	0.04894
749.07	0.05046
750.49	0.05185
751.90	0.05297
753.32	0.05372
754.74	0.05404
756.15	0.05394
757.57	0.05346
758.98	0.05269
760.40	0.05166
761.82	0.05041
763.23	0.04900
764.65	0.04750
766.06	0.04603
767.48	0.04470
768.90	0.04361
770.31	0.04284
771.73	0.04237
773.14	0.04211
774.56	0.04195
775.98	0.04180
777.39	0.04161
778.81	0.04136
780.22	0.04105
781.64	0.04071
783.06	0.04041
784.47	0.04018
785.89	0.04008
787.30	0.04010
788.72	0.04019
790.14	0.04033
791.55	0.04048
792.97	0.04059
794.38	0.04063
795.80	0.04057
797.22	0.04044
798.63	0.04029
800.05	0.04015
801.46	0.04005
802.88	0.03998
804.30	0.03998
805.71	0.04007
807.13	0.04025
808.54	0.04048
809.96	0.04075
811.38	0.04107
812.79	0.04145
814.21	0.04190
815.63	0.04243
817.04	0.04302
818.46	0.04365
819.87	0.04429
821.29	0.04494
822.71	0.04565
824.12	0.04648
825.54	0.04746
826.95	0.04863
828.37	0.05005
829.79	0.05172
831.20	0.05359
832.62	0.05553
834.03	0.05741
835.45	0.05908
836.87	0.06048
838.28	0.06156
839.70	0.06233
841.11	0.06281
842.53	0.06308
843.95	0.06323
845.36	0.06333
846.78	0.06341
848.19	0.06344
849.61	0.06342
851.03	0.06334
852.44	0.06317
853.86	0.06286
855.27	0.06236
856.69	0.06167
858.11	0.06081
859.52	0.05981
860.94	0.05872
862.35	0.05757
863.77	0.05639
865.19	0.05518
866.60	0.05397
868.02	0.05280
869.43	0.05174
870.85	0.05079
872.27	0.04994
873.68	0.04922
875.10	0.04870
876.51	0.04842
877.93	0.04836
879.35	0.04852
880.76	0.04890
882.18	0.04951
883.59	0.05031
885.01	0.05123
886.43	0.05219
887.84	0.05313
889.26	0.05400
890.67	0.05478
892.09	0.05544
893.51	0.05603
894.92	0.05660
896.34	0.05723
897.75	0.05798
899.17	0.05891
900.59	0.06001
902.00	0.06126
903.42	0.06260
904.83	0.06398
906.25	0.06537
907.67	0.06675
909.08	0.06812
910.50	0.06949
911.91	0.07093
913.33	0.07249
914.75	0.07420
916.16	0.07603
917.58	0.07795
918.99	0.07994
920.41	0.08196
921.83	0.08393
923.24	0.08578
924.66	0.08746
926.07	0.08894
927.49	0.09024
928.91	0.09141
930.32	0.09251
931.74	0.09357
933.15	0.09460
934.57	0.09563
935.99	0.09664
937.40	0.09763
938.82	0.09859
940.23	0.09950
941.65	0.10032
943.07	0.10098
944.48	0.10140
945.90	0.10143
947.31	0.10096
948.73	0.09994
950.15	0.09846
951.56	0.09673
952.98	0.09502
954.39	0.09363
955.81	0.09283
957.23	0.09282
958.64	0.09365
960.06	0.09532
961.47	0.09775
962.89	0.10085
964.31	0.10450
965.72	0.10857
967.14	0.11290
968.55	0.11738
969.97	0.12190
971.39	0.12639
972.80	0.13083
974.22	0.13520
975.63	0.13957
977.05	0.14400
978.47	0.14854
979.88	0.15325
981.30	0.15819
982.71	0.16337
984.13	0.16879
985.55	0.17441
986.96	0.18021
988.38	0.18617
989.79	0.19222
991.21	0.19822
992.63	0.20401
994.04	0.20937
995.46	0.21405
996.88	0.21791
998.29	0.22090
999.71	0.22312
1001.12	0.22468
1002.54	0.22570
1003.96	0.22636
1005.37	0.22683
1006.79	0.22726
1008.20	0.22775
1009.62	0.22838
1011.04	0.22925
1012.45	0.23042
1013.87	0.23189
1015.28	0.23355
1016.70	0.23525
1018.12	0.23680
1019.53	0.23802
1020.95	0.23877
1022.36	0.23895
1023.78	0.23849
1025.20	0.23736
1026.61	0.23550
1028.03	0.23290
1029.44	0.22960
1030.86	0.22572
1032.28	0.22140
1033.69	0.21675
1035.11	0.21192
1036.52	0.20701
1037.94	0.20211
1039.36	0.19729
1040.77	0.19257
1042.19	0.18799
1043.60	0.18352
1045.02	0.17917
1046.44	0.17496
1047.85	0.17094
1049.27	0.16715
1050.68	0.16360
1052.10	0.16025
1053.52	0.15707
1054.93	0.15398
1056.35	0.15091
1057.76	0.14784
1059.18	0.14475
1060.60	0.14166
1062.01	0.13861
1063.43	0.13571
1064.84	0.13310
1066.26	0.13097
1067.68	0.12957
1069.09	0.12917
1070.51	0.12994
1071.92	0.13188
1073.34	0.13481
1074.76	0.13827
1076.17	0.14164
1077.59	0.14420
1079.00	0.14541
1080.42	0.14503
1081.84	0.14310
1083.25	0.13990
1084.67	0.13580
1086.08	0.13121
1087.50	0.12652
1088.92	0.12203
1090.33	0.11796
1091.75	0.11442
1093.16	0.11149
1094.58	0.10912
1096.00	0.10725
1097.41	0.10582
1098.83	0.10474
1100.24	0.10390
1101.66	0.10316
1103.08	0.10243
1104.49	0.10163
1105.91	0.10075
1107.32	0.09978
1108.74	0.09876
1110.16	0.09774
1111.57	0.09677
1112.99	0.09591
1114.40	0.09520
1115.82	0.09467
1117.24	0.09432
1118.65	0.09413
1120.07	0.09404
1121.48	0.09398
1122.90	0.09386
1124.32	0.09364
1125.73	0.09328
1127.15	0.09281
1128.56	0.09226
1129.98	0.09169
1131.40	0.09122
1132.81	0.09094
1134.23	0.09096
1135.64	0.09136
1137.06	0.09216
1138.48	0.09336
1139.89	0.09490
1141.31	0.09669
1142.72	0.09864
1144.14	0.10066
1145.56	0.10258
1146.97	0.10423
1148.39	0.10546
1149.80	0.10612
1151.22	0.10609
1152.64	0.10526
1154.05	0.10358
1155.47	0.10105
1156.88	0.09773
1158.30	0.09367
1159.72	0.08900
1161.13	0.08384
1162.55	0.07836
1163.96	0.07270
1165.38	0.06703
1166.80	0.06148
1168.21	0.05614
1169.63	0.05111
1171.04	0.04647
1172.46	0.04225
1173.88	0.03846
1175.29	0.03509
1176.71	0.03215
1178.13	0.02966
1179.54	0.02761
1180.96	0.02597
1182.37	0.02470
1183.79	0.02375
1185.21	0.02310
1186.62	0.02274
1188.04	0.02264
1189.45	0.02277
1190.87	0.02307
1192.29	0.02352
1193.70	0.02409
1195.12	0.02477
1196.53	0.02551
1197.95	0.02626
1199.37	0.02698
1200.78	0.02764
1202.20	0.02821
1203.61	0.02867
1205.03	0.02902
1206.45	0.02925
1207.86	0.02940
1209.28	0.02948
1210.69	0.02954
1212.11	0.02962
1213.53	0.02974
1214.94	0.02992
1216.36	0.03019
1217.77	0.03058
1219.19	0.03111
1220.61	0.03176
1222.02	0.03250
1223.44	0.03330
1224.85	0.03413
1226.27	0.03499
1227.69	0.03587
1229.10	0.03676
1230.52	0.03764
1231.93	0.03847
1233.35	0.03924
1234.77	0.03993
1236.18	0.04054
1237.60	0.04107
1239.01	0.04151
1240.43	0.04185
1241.85	0.04210
1243.26	0.04229
1244.68	0.04242
1246.09	0.04251
1247.51	0.04256
1248.93	0.04258
1250.34	0.04259
1251.76	0.04259
1253.17	0.04261
1254.59	0.04266
1256.01	0.04273
1257.42	0.04281
1258.84	0.04290
1260.25	0.04301
1261.67	0.04314
1263.09	0.04329
1264.50	0.04342
1265.92	0.04356
1267.33	0.04371
1268.75	0.04389
1270.17	0.04411
1271.58	0.04436
1273.00	0.04463
1274.41	0.04491
1275.83	0.04523
1277.25	0.04560
1278.66	0.04604
1280.08	0.04655
1281.49	0.04710
1282.91	0.04770
1284.33	0.04832
1285.74	0.04896
1287.16	0.04960
1288.57	0.05023
1289.99	0.05085
1291.41	0.05145
1292.82	0.05199
1294.24	0.05243
1295.65	0.05274
1297.07	0.05288
1298.49	0.05290
1299.90	0.05285
1301.32	0.05278
1302.73	0.05273
1304.15	0.05273
1305.57	0.05282
1306.98	0.05304
1308.40	0.05341
1309.81	0.05395
1311.23	0.05465
1312.65	0.05549
1314.06	0.05643
1315.48	0.05743
1316.89	0.05847
1318.31	0.05951
1319.73	0.06051
1321.14	0.06145
1322.56	0.06228
1323.97	0.06298
1325.39	0.06354
1326.81	0.06395
1328.22	0.06421
1329.64	0.06434
1331.05	0.06432
1332.47	0.06415
1333.89	0.06384
1335.30	0.06342
1336.72	0.06292
1338.13	0.06240
1339.55	0.06191
1340.97	0.06148
1342.38	0.06113
1343.80	0.06086
1345.21	0.06070
1346.63	0.06065
1348.05	0.06070
1349.46	0.06084
1350.88	0.06105
1352.29	0.06133
1353.71	0.06167
1355.13	0.06211
1356.54	0.06263
1357.96	0.06320
1359.38	0.06376
1360.79	0.06424
1362.21	0.06460
1363.62	0.06481
1365.04	0.06487
1366.46	0.06476
1367.87	0.06450
1369.29	0.06412
1370.70	0.06364
1372.12	0.06310
1373.54	0.06249
1374.95	0.06185
1376.37	0.06120
1377.78	0.06058
1379.20	0.05998
1380.62	0.05939
1382.03	0.05880
1383.45	0.05821
1384.86	0.05763
1386.28	0.05710
1387.70	0.05666
1389.11	0.05630
1390.53	0.05603
1391.94	0.05590
1393.36	0.05593
1394.78	0.05607
1396.19	0.05628
1397.61	0.05649
1399.02	0.05671
1400.44	0.05695
1401.86	0.05719
1403.27	0.05741
1404.69	0.05754
1406.10	0.05759
1407.52	0.05757
1408.94	0.05747
1410.35	0.05729
1411.77	0.05704
1413.18	0.05675
1414.60	0.05642
1416.02	0.05602
1417.43	0.05558
1418.85	0.05510
1420.26	0.05459
1421.68	0.05409
1423.10	0.05359
1424.51	0.05307
1425.93	0.05251
1427.34	0.05193
1428.76	0.05137
1430.18	0.05082
1431.59	0.05027
1433.01	0.04974
1434.42	0.04925
1435.84	0.04882
1437.26	0.04846
1438.67	0.04820
1440.09	0.04805
1441.50	0.04806
1442.92	0.04824
1444.34	0.04855
1445.75	0.04894
1447.17	0.04938
1448.58	0.04981
1450.00	0.05021
1451.42	0.05055
1452.83	0.05076
1454.25	0.05082
1455.66	0.05068
1457.08	0.05038
1458.50	0.04992
1459.91	0.04928
1461.33	0.04846
1462.74	0.04748
1464.16	0.04639
1465.58	0.04519
1466.99	0.04390
1468.41	0.04252
1469.82	0.04110
1471.24	0.03968
1472.66	0.03828
1474.07	0.03692
1475.49	0.03560
1476.90	0.03435
1478.32	0.03317
1479.74	0.03210
1481.15	0.03113
1482.57	0.03027
1483.98	0.02951
1485.40	0.02886
1486.82	0.02832
1488.23	0.02787
1489.65	0.02752
1491.06	0.02723
1492.48	0.02697
1493.90	0.02674
1495.31	0.02655
1496.73	0.02639
1498.14	0.02627
1499.56	0.02615
1500.98	0.02605
1502.39	0.02598
1503.81	0.02595
1505.22	0.02592
1506.64	0.02589
1508.06	0.02587
1509.47	0.02586
1510.89	0.02587
1512.30	0.02588
1513.72	0.02590
1515.14	0.02592
1516.55	0.02595
1517.97	0.02598
1519.38	0.02602
1520.80	0.02607
1522.22	0.02611
1523.63	0.02616
1525.05	0.02621
1526.46	0.02626
1527.88	0.02630
1529.30	0.02634
1530.71	0.02636
1532.13	0.02639
1533.54	0.02644
1534.96	0.02650
1536.38	0.02655
1537.79	0.02660
1539.21	0.02665
1540.63	0.02670
1542.04	0.02676
1543.46	0.02682
1544.87	0.02688
1546.29	0.02695
1547.71	0.02702
1549.12	0.02708
1550.54	0.02714
1551.95	0.02720
1553.37	0.02726
1554.79	0.02730
1556.20	0.02736
1557.62	0.02742
1559.03	0.02749
1560.45	0.02755
1561.87	0.02760
1563.28	0.02765
1564.70	0.02772
1566.11	0.02779
1567.53	0.02784
1568.95	0.02791
1570.36	0.02799
1571.78	0.02810
1573.19	0.02821
1574.61	0.02831
1576.03	0.02839
1577.44	0.02846
1578.86	0.02853
1580.27	0.02862
1581.69	0.02872
1583.11	0.02882
1584.52	0.02891
1585.94	0.02901
1587.35	0.02912
1588.77	0.02924
1590.19	0.02938
1591.60	0.02952
1593.02	0.02965
1594.43	0.02978
1595.85	0.02989
1597.27	0.03000
1598.68	0.03013
1600.10	0.03029
1601.51	0.03046
1602.93	0.03063
1604.35	0.03080
1605.76	0.03098
1607.18	0.03117
1608.59	0.03138
1610.01	0.03161
1611.43	0.03185
1612.84	0.03208
1614.26	0.03228
1615.67	0.03248
1617.09	0.03269
1618.51	0.03292
1619.92	0.03315
1621.34	0.03339
1622.75	0.03362
1624.17	0.03383
1625.59	0.03403
1627.00	0.03422
1628.42	0.03441
1629.83	0.03457
1631.25	0.03472
1632.67	0.03486
1634.08	0.03500
1635.50	0.03512
1636.91	0.03521
1638.33	0.03529
1639.75	0.03534
1641.16	0.03537
1642.58	0.03537
1643.99	0.03535
1645.41	0.03533
1646.83	0.03530
1648.24	0.03528
1649.66	0.03526
1651.07	0.03523
1652.49	0.03519
1653.91	0.03513
1655.32	0.03505
1656.74	0.03495
1658.15	0.03482
1659.57	0.03467
1660.99	0.03452
1662.40	0.03439
1663.82	0.03424
1665.23	0.03407
1666.65	0.03390
1668.07	0.03375
1669.48	0.03362
1670.90	0.03349
1672.31	0.03335
1673.73	0.03320
1675.15	0.03306
1676.56	0.03294
1677.98	0.03283
1679.39	0.03270
1680.81	0.03256
1682.23	0.03242
1683.64	0.03231
1685.06	0.03222
1686.47	0.03215
1687.89	0.03207
1689.31	0.03198
1690.72	0.03189
1692.14	0.03182
1693.55	0.03179
1694.97	0.03177
1696.39	0.03176
1697.80	0.03173
1699.22	0.03170
1700.63	0.03168
1702.05	0.03168
1703.47	0.03168
1704.88	0.03168
1706.30	0.03168
1707.71	0.03169
1709.13	0.03170
1710.55	0.03170
1711.96	0.03169
1713.38	0.03166
1714.79	0.03165
1716.21	0.03165
1717.63	0.03169
1719.04	0.03174
1720.46	0.03179
1721.88	0.03181
1723.29	0.03182
1724.71	0.03182
1726.12	0.03185
1727.54	0.03191
1728.96	0.03196
1730.37	0.03199
1731.79	0.03200
1733.20	0.03203
1734.62	0.03207
1736.04	0.03211
1737.45	0.03215
1738.87	0.03219
1740.28	0.03225
1741.70	0.03231
1743.12	0.03237
1744.53	0.03240
1745.95	0.03243
1747.36	0.03246
1748.78	0.03249
1750.20	0.03251
1751.61	0.03253
1753.03	0.03256
1754.44	0.03260
1755.86	0.03264
1757.28	0.03268
1758.69	0.03272
1760.11	0.03274
1761.52	0.03277
1762.94	0.03282
1764.36	0.03285
1765.77	0.03286
1767.19	0.03286
1768.60	0.03288
1770.02	0.03293
1771.44	0.03298
1772.85	0.03301
1774.27	0.03301
1775.68	0.03301
1777.10	0.03305
1778.52	0.03312
1779.93	0.03318
1781.35	0.03323
1782.76	0.03328
1784.18	0.03333
1785.60	0.03337
1787.01	0.03340
1788.43	0.03342
1789.84	0.03343
1791.26	0.03344
1792.68	0.03345
1794.09	0.03348
1795.51	0.03351
1796.92	0.03354
1798.34	0.03355
1799.76	0.03355
1801.17	0.03356
1802.59	0.03357
1804.00	0.03360
1805.42	0.03364
1806.84	0.03367
1808.25	0.03369
1809.67	0.03368
1811.08	0.03368
1812.50	0.03370
1813.92	0.03374
1815.33	0.03378
1816.75	0.03382
1818.16	0.03385
1819.58	0.03387
1821.00	0.03390
1822.41	0.03392
1823.83	0.03394
1825.24	0.03395
1826.66	0.03398
1828.08	0.03404
1829.49	0.03414
1830.91	0.03423
1832.32	0.03430
1833.74	0.03434
1835.16	0.03438
1836.57	0.03443
1837.99	0.03447
1839.40	0.03450
1840.82	0.03453
1842.24	0.03454
1843.65	0.03452
1845.07	0.03448
1846.48	0.03446
1847.90	0.03449
1849.32	0.03456
1850.73	0.03461
1852.15	0.03465
1853.56	0.03471
1854.98	0.03477
1856.40	0.03481
1857.81	0.03483
1859.23	0.03486
1860.64	0.03489
1862.06	0.03491
1863.48	0.03497
1864.89	0.03505
1866.31	0.03513
1867.72	0.03516
1869.14	0.03516
1870.56	0.03516
1871.97	0.03519
1873.39	0.03521
1874.80	0.03520
1876.22	0.03519
1877.64	0.03522
1879.05	0.03529
1880.47	0.03536
1881.88	0.03541
1883.30	0.03543
1884.72	0.03547
1886.13	0.03553
1887.55	0.03555
1888.96	0.03552
1890.38	0.03547
1891.80	0.03546
1893.21	0.03549
1894.63	0.03554
1896.04	0.03560
1897.46	0.03564
1898.88	0.03564
1900.29	0.03559
1901.71	0.03554
1903.13	0.03554
1904.54	0.03556
1905.96	0.03558
1907.37	0.03560
1908.79	0.03566
1910.21	0.03576
1911.62	0.03582
1913.04	0.03581
1914.45	0.03578
1915.87	0.03579
1917.29	0.03582
1918.70	0.03580
1920.12	0.03571
1921.53	0.03560
1922.95	0.03550
1924.37	0.03542
1925.78	0.03539
1927.20	0.03541
1928.61	0.03541
1930.03	0.03538
1931.45	0.03536
1932.86	0.03537
1934.28	0.03536
1935.69	0.03532
1937.11	0.03527
1938.53	0.03523
1939.94	0.03513
1941.36	0.03499
1942.77	0.03488
1944.19	0.03485
1945.61	0.03482
1947.02	0.03471
1948.44	0.03455
1949.85	0.03443
1951.27	0.03439
1952.69	0.03439
1954.10	0.03432
1955.52	0.03412
1956.93	0.03384
1958.35	0.03365
1959.77	0.03361
1961.18	0.03358
1962.60	0.03335
1964.01	0.03299
1965.43	0.03276
1966.85	0.03279
1968.26	0.03284
1969.68	0.03269
1971.09	0.03236
1972.51	0.03202
1973.93	0.03176
1975.34	0.03163
1976.76	0.03167
1978.17	0.03185
1979.59	0.03214
1981.01	0.03253
1982.42	0.03297
1983.84	0.03330
1985.25	0.03336
1986.67	0.03323
1988.09	0.03310
1989.50	0.03306
1990.92	0.03307
1992.33	0.03308
1993.75	0.03310
1995.17	0.03312
1996.58	0.03316
1998.00	0.03322
1999.41	0.03324
2000.83	0.03316
2002.25	0.03302
2003.66	0.03292
2005.08	0.03291
2006.49	0.03290
2007.91	0.03281
2009.33	0.03268
2010.74	0.03262
2012.16	0.03271
2013.57	0.03290
2014.99	0.03318
2016.41	0.03358
2017.82	0.03399
2019.24	0.03416
2020.65	0.03402
2022.07	0.03379
2023.49	0.03359
2024.90	0.03345
2026.32	0.03337
2027.73	0.03344
2029.15	0.03362
2030.57	0.03378
2031.98	0.03387
2033.40	0.03400
2034.81	0.03422
2036.23	0.03445
2037.65	0.03468
2039.06	0.03499
2040.48	0.03541
2041.89	0.03588
2043.31	0.03630
2044.73	0.03668
2046.14	0.03711
2047.56	0.03758
2048.97	0.03802
2050.39	0.03835
2051.81	0.03852
2053.22	0.03860
2054.64	0.03866
2056.05	0.03871
2057.47	0.03875
2058.89	0.03882
2060.30	0.03897
2061.72	0.03916
2063.13	0.03932
2064.55	0.03938
2065.97	0.03938
2067.38	0.03943
2068.80	0.03955
2070.21	0.03975
2071.63	0.03997
2073.05	0.04018
2074.46	0.04031
2075.88	0.04035
2077.29	0.04037
2078.71	0.04038
2080.13	0.04039
2081.54	0.04038
2082.96	0.04045
2084.38	0.04060
2085.79	0.04080
2087.21	0.04094
2088.62	0.04101
2090.04	0.04106
2091.46	0.04116
2092.87	0.04130
2094.29	0.04138
2095.70	0.04135
2097.12	0.04124
2098.54	0.04116
2099.95	0.04113
2101.37	0.04118
2102.78	0.04128
2104.20	0.04138
2105.62	0.04144
2107.03	0.04151
2108.45	0.04163
2109.86	0.04182
2111.28	0.04201
2112.70	0.04214
2114.11	0.04218
2115.53	0.04214
2116.94	0.04205
2118.36	0.04193
2119.78	0.04182
2121.19	0.04173
2122.61	0.04166
2124.02	0.04154
2125.44	0.04135
2126.86	0.04113
2128.27	0.04098
2129.69	0.04090
2131.10	0.04075
2132.52	0.04045
2133.94	0.04005
2135.35	0.03976
2136.77	0.03970
2138.18	0.03975
2139.60	0.03981
2141.02	0.03988
2142.43	0.03994
2143.85	0.03989
2145.26	0.03964
2146.68	0.03936
2148.10	0.03924
2149.51	0.03920
2150.93	0.03908
2152.34	0.03881
2153.76	0.03850
2155.18	0.03819
2156.59	0.03793
2158.01	0.03790
2159.42	0.03823
2160.84	0.03881
2162.26	0.03939
2163.67	0.03977
2165.09	0.03990
2166.50	0.03986
2167.92	0.03982
2169.34	0.03986
2170.75	0.03986
2172.17	0.03971
2173.58	0.03946
2175.00	0.03931
2176.42	0.03940
2177.83	0.03968
2179.25	0.04000
2180.66	0.04030
2182.08	0.04059
2183.50	0.04087
2184.91	0.04112
2186.33	0.04136
2187.74	0.04160
2189.16	0.04184
2190.58	0.04201
2191.99	0.04207
2193.41	0.04205
2194.82	0.04202
2196.24	0.04204
2197.66	0.04209
2199.07	0.04211
2200.49	0.04213
2201.90	0.04221
2203.32	0.04233
2204.74	0.04240
2206.15	0.04237
2207.57	0.04231
2208.98	0.04225
2210.40	0.04223
2211.82	0.04228
2213.23	0.04246
2214.65	0.04269
2216.06	0.04293
2217.48	0.04317
2218.90	0.04338
2220.31	0.04350
2221.73	0.04351
2223.14	0.04353
2224.56	0.04363
2225.98	0.04379
2227.39	0.04392
2228.81	0.04401
2230.22	0.04409
2231.64	0.04418
2233.06	0.04426
2234.47	0.04430
2235.89	0.04431
2237.30	0.04432
2238.72	0.04437
2240.14	0.04450
2241.55	0.04471
2242.97	0.04496
2244.38	0.04516
2245.80	0.04525
2247.22	0.04523
2248.63	0.04520
2250.05	0.04529
2251.46	0.04552
2252.88	0.04580
2254.30	0.04595
2255.71	0.04592
2257.13	0.04585
2258.54	0.04588
2259.96	0.04603
2261.38	0.04622
2262.79	0.04640
2264.21	0.04655
2265.63	0.04669
2267.04	0.04682
2268.46	0.04694
2269.87	0.04699
2271.29	0.04698
2272.71	0.04698
2274.12	0.04705
2275.54	0.04718
2276.95	0.04734
2278.37	0.04753
2279.79	0.04773
2281.20	0.04791
2282.62	0.04804
2284.03	0.04812
2285.45	0.04817
2286.87	0.04825
2288.28	0.04838
2289.70	0.04857
2291.11	0.04875
2292.53	0.04889
2293.95	0.04895
2295.36	0.04895
2296.78	0.04897
2298.19	0.04906
2299.61	0.04921
2301.03	0.04935
2302.44	0.04943
2303.86	0.04947
2305.27	0.04951
2306.69	0.04959
2308.11	0.04971
2309.52	0.04988
2310.94	0.05006
2312.35	0.05022
2313.77	0.05035
2315.19	0.05047
2316.60	0.05060
2318.02	0.05074
2319.43	0.05088
2320.85	0.05105
2322.27	0.05125
2323.68	0.05141
2325.10	0.05148
2326.51	0.05147
2327.93	0.05144
2329.35	0.05146
2330.76	0.05151
2332.18	0.05161
2333.59	0.05174
2335.01	0.05186
2336.43	0.05192
2337.84	0.05192
2339.26	0.05192
2340.67	0.05196
2342.09	0.05202
2343.51	0.05208
2344.92	0.05211
2346.34	0.05214
2347.75	0.05219
2349.17	0.05226
2350.59	0.05236
2352.00	0.05247
2353.42	0.05260
2354.83	0.05271
2356.25	0.05277
2357.67	0.05278
2359.08	0.05281
2360.50	0.05287
2361.91	0.05293
2363.33	0.05294
2364.75	0.05292
2366.16	0.05291
2367.58	0.05294
2368.99	0.05300
2370.41	0.05307
2371.83	0.05313
2373.24	0.05319
2374.66	0.05326
2376.07	0.05334
2377.49	0.05341
2378.91	0.05346
2380.32	0.05348
2381.74	0.05350
2383.15	0.05352
2384.57	0.05355
2385.99	0.05361
2387.40	0.05371
2388.82	0.05381
2390.23	0.05384
2391.65	0.05384
2393.07	0.05384
2394.48	0.05388
2395.90	0.05394
2397.31	0.05400
2398.73	0.05404
2400.15	0.05408
2401.56	0.05411
2402.98	0.05415
2404.39	0.05421
2405.81	0.05433
2407.23	0.05448
2408.64	0.05459
2410.06	0.05462
2411.47	0.05461
2412.89	0.05467
2414.31	0.05481
2415.72	0.05497
2417.14	0.05511
2418.55	0.05519
2419.97	0.05522
2421.39	0.05524
2422.80	0.05527
2424.22	0.05533
2425.63	0.05541
2427.05	0.05554
2428.47	0.05569
2429.88	0.05586
2431.30	0.05600
2432.71	0.05612
2434.13	0.05622
2435.55	0.05633
2436.96	0.05641
2438.38	0.05644
2439.79	0.05646
2441.21	0.05653
2442.63	0.05663
2444.04	0.05669
2445.46	0.05670
2446.88	0.05673
2448.29	0.05682
2449.71	0.05693
2451.12	0.05700
2452.54	0.05700
2453.96	0.05698
2455.37	0.05701
2456.79	0.05712
2458.20	0.05724
2459.62	0.05735
2461.04	0.05744
2462.45	0.05753
2463.87	0.05762
2465.28	0.05770
2466.70	0.05772
2468.12	0.05769
2469.53	0.05762
2470.95	0.05756
2472.36	0.05756
2473.78	0.05761
2475.20	0.05771
2476.61	0.05786
2478.03	0.05802
2479.44	0.05813
2480.86	0.05816
2482.28	0.05815
2483.69	0.05816
2485.11	0.05820
2486.52	0.05824
2487.94	0.05826
2489.36	0.05829
2490.77	0.05839
2492.19	0.05855
2493.60	0.05870
2495.02	0.05877
2496.44	0.05876
2497.85	0.05874
2499.27	0.05877
2500.68	0.05882
2502.10	0.05887
2503.52	0.05893
2504.93	0.05899
2506.35	0.05900
2507.76	0.05898
2509.18	0.05899
2510.60	0.05907
2512.01	0.05916
2513.43	0.05925
2514.84	0.05936
2516.26	0.05952
2517.68	0.05967
2519.09	0.05973
2520.51	0.05974
2521.92	0.05975
2523.34	0.05978
2524.76	0.05981
2526.17	0.05984
2527.59	0.05991
2529.00	0.06007
2530.42	0.06026
2531.84	0.06040
2533.25	0.06045
2534.67	0.06047
2536.08	0.06051
2537.50	0.06058
2538.92	0.06063
2540.33	0.06063
2541.75	0.06064
2543.16	0.06067
2544.58	0.06072
2546.00	0.06074
2547.41	0.06075
2548.83	0.06078
2550.24	0.06086
2551.66	0.06103
2553.08	0.06124
2554.49	0.06142
2555.91	0.06149
2557.32	0.06151
2558.74	0.06156
2560.16	0.06166
2561.57	0.06177
2562.99	0.06188
2564.40	0.06200
2565.82	0.06211
2567.24	0.06220
2568.65	0.06225
2570.07	0.06233
2571.48	0.06248
2572.90	0.06264
2574.32	0.06275
2575.73	0.06280
2577.15	0.06286
2578.56	0.06299
2579.98	0.06315
2581.40	0.06327
2582.81	0.06332
2584.23	0.06333
2585.64	0.06335
2587.06	0.06341
2588.48	0.06350
2589.89	0.06360
2591.31	0.06371
2592.72	0.06381
2594.14	0.06393
2595.56	0.06406
2596.97	0.06421
2598.39	0.06436
2599.80	0.06449
2601.22	0.06461
2602.64	0.06471
2604.05	0.06480
2605.47	0.06491
2606.88	0.06505
2608.30	0.06520
2609.72	0.06538
2611.13	0.06556
2612.55	0.06574
2613.96	0.06592
2615.38	0.06609
2616.80	0.06625
2618.21	0.06641
2619.63	0.06657
2621.04	0.06675
2622.46	0.06690
2623.88	0.06704
2625.29	0.06718
2626.71	0.06735
2628.13	0.06752
2629.54	0.06768
2630.96	0.06784
2632.37	0.06800
2633.79	0.06818
2635.21	0.06834
2636.62	0.06850
2638.04	0.06867
2639.45	0.06885
2640.87	0.06904
2642.29	0.06922
2643.70	0.06940
2645.12	0.06959
2646.53	0.06977
2647.95	0.06992
2649.37	0.07004
2650.78	0.07014
2652.20	0.07027
2653.61	0.07045
2655.03	0.07067
2656.45	0.07089
2657.86	0.07105
2659.28	0.07115
2660.69	0.07121
2662.11	0.07126
2663.53	0.07133
2664.94	0.07144
2666.36	0.07159
2667.77	0.07174
2669.19	0.07188
2670.61	0.07201
2672.02	0.07215
2673.44	0.07227
2674.85	0.07236
2676.27	0.07240
2677.69	0.07244
2679.10	0.07251
2680.52	0.07262
2681.93	0.07274
2683.35	0.07283
2684.77	0.07292
2686.18	0.07304
2687.60	0.07318
2689.01	0.07332
2690.43	0.07345
2691.85	0.07357
2693.26	0.07368
2694.68	0.07378
2696.09	0.07387
2697.51	0.07396
2698.93	0.07404
2700.34	0.07413
2701.76	0.07425
2703.17	0.07442
2704.59	0.07460
2706.01	0.07477
2707.42	0.07491
2708.84	0.07505
2710.25	0.07517
2711.67	0.07528
2713.09	0.07537
2714.50	0.07549
2715.92	0.07564
2717.33	0.07579
2718.75	0.07594
2720.17	0.07610
2721.58	0.07627
2723.00	0.07641
2724.41	0.07649
2725.83	0.07655
2727.25	0.07664
2728.66	0.07678
2730.08	0.07694
2731.49	0.07710
2732.91	0.07725
2734.33	0.07739
2735.74	0.07751
2737.16	0.07762
2738.57	0.07773
2739.99	0.07785
2741.41	0.07799
2742.82	0.07815
2744.24	0.07833
2745.65	0.07853
2747.07	0.07871
2748.49	0.07885
2749.90	0.07897
2751.32	0.07911
2752.73	0.07928
2754.15	0.07947
2755.57	0.07966
2756.98	0.07983
2758.40	0.07996
2759.81	0.08007
2761.23	0.08021
2762.65	0.08037
2764.06	0.08055
2765.48	0.08071
2766.89	0.08085
2768.31	0.08098
2769.73	0.08113
2771.14	0.08131
2772.56	0.08154
2773.97	0.08177
2775.39	0.08197
2776.81	0.08212
2778.22	0.08225
2779.64	0.08242
2781.05	0.08261
2782.47	0.08282
2783.89	0.08303
2785.30	0.08326
2786.72	0.08347
2788.13	0.08366
2789.55	0.08387
2790.97	0.08412
2792.38	0.08438
2793.80	0.08462
2795.21	0.08485
2796.63	0.08513
2798.05	0.08545
2799.46	0.08578
2800.88	0.08608
2802.29	0.08634
2803.71	0.08661
2805.13	0.08689
2806.54	0.08719
2807.96	0.08750
2809.38	0.08781
2810.79	0.08811
2812.21	0.08843
2813.62	0.08877
2815.04	0.08915
2816.46	0.08954
2817.87	0.08991
2819.29	0.09025
2820.70	0.09058
2822.12	0.09095
2823.54	0.09137
2824.95	0.09180
2826.37	0.09220
2827.78	0.09260
2829.20	0.09304
2830.62	0.09355
2832.03	0.09413
2833.45	0.09474
2834.86	0.09537
2836.28	0.09600
2837.70	0.09664
2839.11	0.09727
2840.53	0.09792
2841.94	0.09862
2843.36	0.09942
2844.78	0.10030
2846.19	0.10123
2847.61	0.10222
2849.02	0.10327
2850.44	0.10435
2851.86	0.10543
2853.27	0.10652
2854.69	0.10766
2856.10	0.10885
2857.52	0.11010
2858.94	0.11138
2860.35	0.11268
2861.77	0.11397
2863.18	0.11524
2864.60	0.11651
2866.02	0.11779
2867.43	0.11906
2868.85	0.12030
2870.26	0.12147
2871.68	0.12253
2873.10	0.12349
2874.51	0.12436
2875.93	0.12512
2877.34	0.12579
2878.76	0.12637
2880.18	0.12690
2881.59	0.12734
2883.01	0.12768
2884.42	0.12799
2885.84	0.12831
2887.26	0.12866
2888.67	0.12902
2890.09	0.12940
2891.50	0.12980
2892.92	0.13018
2894.34	0.13054
2895.75	0.13091
2897.17	0.13129
2898.58	0.13168
2900.00	0.13206
2901.42	0.13241
2902.83	0.13277
2904.25	0.13319
2905.66	0.13372
2907.08	0.13433
2908.50	0.13500
2909.91	0.13571
2911.33	0.13643
2912.74	0.13717
2914.16	0.13792
2915.58	0.13866
2916.99	0.13933
2918.41	0.13987
2919.82	0.14025
2921.24	0.14050
2922.66	0.14064
2924.07	0.14063
2925.49	0.14042
2926.90	0.13994
2928.32	0.13911
2929.74	0.13796
2931.15	0.13652
2932.57	0.13486
2933.98	0.13300
2935.40	0.13098
2936.82	0.12882
2938.23	0.12655
2939.65	0.12421
2941.06	0.12189
2942.48	0.11968
2943.90	0.11759
2945.31	0.11562
2946.73	0.11376
2948.14	0.11206
2949.56	0.11054
2950.98	0.10924
2952.39	0.10821
2953.81	0.10744
2955.22	0.10693
2956.64	0.10675
2958.06	0.10689
2959.47	0.10727
2960.89	0.10771
2962.30	0.10802
2963.72	0.10812
2965.14	0.10800
2966.55	0.10766
2967.97	0.10707
2969.38	0.10624
2970.80	0.10520
2972.22	0.10400
2973.63	0.10267
2975.05	0.10124
2976.46	0.09973
2977.88	0.09817
2979.30	0.09657
2980.71	0.09496
2982.13	0.09339
2983.54	0.09191
2984.96	0.09052
2986.38	0.08922
2987.79	0.08802
2989.21	0.08694
2990.63	0.08597
2992.04	0.08513
2993.46	0.08444
2994.87	0.08389
2996.29	0.08342
2997.71	0.08299
2999.12	0.08261
3000.54	0.08233
3001.95	0.08215
3003.37	0.08203
3004.79	0.08193
3006.20	0.08184
3007.62	0.08178
3009.03	0.08179
3010.45	0.08190
3011.87	0.08212
3013.28	0.08236
3014.70	0.08256
3016.11	0.08271
3017.53	0.08288
3018.95	0.08309
3020.36	0.08335
3021.78	0.08367
3023.19	0.08399
3024.61	0.08429
3026.03	0.08454
3027.44	0.08480
3028.86	0.08511
3030.27	0.08547
3031.69	0.08584
3033.11	0.08618
3034.52	0.08649
3035.94	0.08679
3037.35	0.08712
3038.77	0.08747
3040.19	0.08781
3041.60	0.08816
3043.02	0.08853
3044.43	0.08890
3045.85	0.08924
3047.27	0.08958
3048.68	0.08995
3050.10	0.09035
3051.51	0.09077
3052.93	0.09121
3054.35	0.09166
3055.76	0.09207
3057.18	0.09248
3058.59	0.09290
3060.01	0.09333
3061.43	0.09373
3062.84	0.09412
3064.26	0.09456
3065.67	0.09506
3067.09	0.09557
3068.51	0.09606
3069.92	0.09650
3071.34	0.09693
3072.75	0.09735
3074.17	0.09777
3075.59	0.09823
3077.00	0.09871
3078.42	0.09922
3079.83	0.09974
3081.25	0.10027
3082.67	0.10078
3084.08	0.10125
3085.50	0.10171
3086.91	0.10219
3088.33	0.10273
3089.75	0.10333
3091.16	0.10394
3092.58	0.10447
3093.99	0.10493
3095.41	0.10538
3096.83	0.10588
3098.24	0.10645
3099.66	0.10706
3101.07	0.10772
3102.49	0.10840
3103.91	0.10905
3105.32	0.10965
3106.74	0.11021
3108.15	0.11079
3109.57	0.11143
3110.99	0.11210
3112.40	0.11277
3113.82	0.11343
3115.23	0.11409
3116.65	0.11472
3118.07	0.11532
3119.48	0.11591
3120.90	0.11652
3122.31	0.11717
3123.73	0.11786
3125.15	0.11853
3126.56	0.11917
3127.98	0.11980
3129.39	0.12044
3130.81	0.12109
3132.23	0.12174
3133.64	0.12239
3135.06	0.12307
3136.47	0.12378
3137.89	0.12450
3139.31	0.12520
3140.72	0.12587
3142.14	0.12655
3143.55	0.12729
3144.97	0.12806
3146.39	0.12882
3147.80	0.12955
3149.22	0.13028
3150.63	0.13106
3152.05	0.13189
3153.47	0.13270
3154.88	0.13349
3156.30	0.13428
3157.71	0.13512
3159.13	0.13598
3160.55	0.13682
3161.96	0.13763
3163.38	0.13840
3164.79	0.13918
3166.21	0.14000
3167.63	0.14083
3169.04	0.14168
3170.46	0.14250
3171.88	0.14328
3173.29	0.14407
3174.71	0.14493
3176.12	0.14584
3177.54	0.14672
3178.96	0.14756
3180.37	0.14838
3181.79	0.14921
3183.20	0.15005
3184.62	0.15090
3186.04	0.15176
3187.45	0.15264
3188.87	0.15354
3190.28	0.15444
3191.70	0.15532
3193.12	0.15613
3194.53	0.15688
3195.95	0.15762
3197.36	0.15844
3198.78	0.15934
3200.20	0.16023
3201.61	0.16105
3203.03	0.16183
3204.44	0.16265
[truncated: 560 more rows]
