# Supplementary material for: Raman and Infrared spectroscopies and X-ray diffraction data on bupivacaine and ropivacaine complexed with 2-hydroxypropyl−β−cyclodextrin
Source: Data Brief. 2017 Sep 4;15:25–9. doi: 10.1016/j.dib.2017.08.053 (PMC5609877; doi:10.1016/j.dib.2017.08.053)
Supplement: Supplementary file 3 — Supplementary material [file mmc3.zip › FTIR free samples/FTIR_RVC.dat]

373.83	0.01759
375.24	0.01868
376.66	0.02003
378.08	0.02146
379.49	0.02250
380.91	0.02270
382.32	0.02193
383.74	0.02054
385.16	0.01910
386.57	0.01805
387.99	0.01744
389.40	0.01717
390.82	0.01713
392.24	0.01730
393.65	0.01763
395.07	0.01800
396.48	0.01832
397.90	0.01856
399.32	0.01875
400.73	0.01886
402.15	0.01884
403.56	0.01868
404.98	0.01840
406.40	0.01798
407.81	0.01741
409.23	0.01678
410.64	0.01620
412.06	0.01572
413.48	0.01530
414.89	0.01498
416.31	0.01493
417.72	0.01533
419.14	0.01628
420.56	0.01782
421.97	0.02008
423.39	0.02325
424.80	0.02724
426.22	0.03130
427.64	0.03396
429.05	0.03372
430.47	0.03023
431.88	0.02478
433.30	0.01936
434.72	0.01525
436.13	0.01265
437.55	0.01117
438.96	0.01036
440.38	0.01000
441.80	0.01001
443.21	0.01046
444.63	0.01163
446.04	0.01401
447.46	0.01806
448.88	0.02338
450.29	0.02798
451.71	0.02929
453.13	0.02649
454.54	0.02137
455.96	0.01646
457.37	0.01305
458.79	0.01113
460.21	0.01017
461.62	0.00974
463.04	0.00960
464.45	0.00962
465.87	0.00976
467.29	0.00998
468.70	0.01029
470.12	0.01068
471.53	0.01116
472.95	0.01176
474.37	0.01254
475.78	0.01357
477.20	0.01485
478.61	0.01636
480.03	0.01791
481.45	0.01895
482.86	0.01883
484.28	0.01741
485.69	0.01530
487.11	0.01341
488.53	0.01226
489.94	0.01186
491.36	0.01198
492.77	0.01241
494.19	0.01309
495.61	0.01407
497.02	0.01537
498.44	0.01675
499.85	0.01775
501.27	0.01807
502.69	0.01784
504.10	0.01745
505.52	0.01723
506.93	0.01728
508.35	0.01750
509.77	0.01773
511.18	0.01782
512.60	0.01778
514.01	0.01777
515.43	0.01798
516.85	0.01842
518.26	0.01890
519.68	0.01926
521.09	0.01955
522.51	0.02003
523.93	0.02085
525.34	0.02188
526.76	0.02284
528.17	0.02351
529.59	0.02386
531.01	0.02400
532.42	0.02410
533.84	0.02433
535.25	0.02500
536.67	0.02659
538.09	0.02950
539.50	0.03343
540.92	0.03690
542.33	0.03802
543.75	0.03601
545.17	0.03194
546.58	0.02756
548.00	0.02400
549.41	0.02149
550.83	0.01980
552.25	0.01866
553.66	0.01787
555.08	0.01726
556.49	0.01676
557.91	0.01630
559.33	0.01588
560.74	0.01554
562.16	0.01534
563.57	0.01525
564.99	0.01523
566.41	0.01523
567.82	0.01527
569.24	0.01535
570.65	0.01549
572.07	0.01569
573.49	0.01595
574.90	0.01620
576.32	0.01641
577.73	0.01656
579.15	0.01673
580.57	0.01694
581.98	0.01720
583.40	0.01749
584.81	0.01780
586.23	0.01815
587.65	0.01855
589.06	0.01902
590.48	0.01954
591.89	0.02009
593.31	0.02064
594.73	0.02119
596.14	0.02173
597.56	0.02226
598.97	0.02284
600.39	0.02347
601.81	0.02415
603.22	0.02485
604.64	0.02558
606.05	0.02637
607.47	0.02723
608.89	0.02817
610.30	0.02918
611.72	0.03029
613.13	0.03156
614.55	0.03300
615.97	0.03467
617.38	0.03664
618.80	0.03904
620.21	0.04205
621.63	0.04563
623.05	0.04910
624.46	0.05124
625.88	0.05115
627.29	0.04916
628.71	0.04661
630.13	0.04470
631.54	0.04385
632.96	0.04387
634.38	0.04446
635.79	0.04540
637.21	0.04659
638.62	0.04794
640.04	0.04942
641.46	0.05101
642.87	0.05264
644.29	0.05427
645.70	0.05585
647.12	0.05734
648.54	0.05873
649.95	0.05997
651.37	0.06097
652.78	0.06163
654.20	0.06187
655.62	0.06173
657.03	0.06130
658.45	0.06069
659.86	0.05998
661.28	0.05925
662.70	0.05851
664.11	0.05779
665.53	0.05714
666.94	0.05666
668.36	0.05646
669.78	0.05661
671.19	0.05714
672.61	0.05815
674.02	0.05986
675.44	0.06253
676.86	0.06644
678.27	0.07142
679.69	0.07622
681.10	0.07863
682.52	0.07726
683.94	0.07323
685.35	0.06934
686.77	0.06762
688.18	0.06826
689.60	0.07039
691.02	0.07316
692.43	0.07607
693.85	0.07876
695.26	0.08087
696.68	0.08195
698.10	0.08154
699.51	0.07921
700.93	0.07479
702.34	0.06853
703.76	0.06127
705.18	0.05426
706.59	0.04886
708.01	0.04615
709.42	0.04664
710.84	0.05014
712.26	0.05595
713.67	0.06306
715.09	0.07041
716.50	0.07704
717.92	0.08217
719.34	0.08523
720.75	0.08581
722.17	0.08371
723.58	0.07910
725.00	0.07251
726.42	0.06481
727.83	0.05697
729.25	0.04987
730.66	0.04408
732.08	0.03989
733.50	0.03737
734.91	0.03654
736.33	0.03737
737.74	0.03980
739.16	0.04371
740.58	0.04881
741.99	0.05438
743.41	0.05918
744.82	0.06188
746.24	0.06185
747.66	0.05969
749.07	0.05678
750.49	0.05431
751.90	0.05279
753.32	0.05211
754.74	0.05199
756.15	0.05217
757.57	0.05250
758.98	0.05293
760.40	0.05342
761.82	0.05399
763.23	0.05465
764.65	0.05546
766.06	0.05652
767.48	0.05806
768.90	0.06060
770.31	0.06504
771.73	0.07241
773.14	0.08280
774.56	0.09382
775.98	0.10095
777.39	0.10159
778.81	0.09862
780.22	0.09791
781.64	0.10187
783.06	0.10659
784.47	0.10535
785.89	0.09527
787.30	0.07962
788.72	0.06392
790.14	0.05149
791.55	0.04276
792.97	0.03678
794.38	0.03255
795.80	0.02948
797.22	0.02723
798.63	0.02557
800.05	0.02432
801.46	0.02333
802.88	0.02252
804.30	0.02184
805.71	0.02126
807.13	0.02075
808.54	0.02032
809.96	0.01996
811.38	0.01967
812.79	0.01943
814.21	0.01924
815.63	0.01907
817.04	0.01891
818.46	0.01873
819.87	0.01857
821.29	0.01844
822.71	0.01838
824.12	0.01841
825.54	0.01857
826.95	0.01896
828.37	0.01968
829.79	0.02081
831.20	0.02213
832.62	0.02306
834.03	0.02300
835.45	0.02192
836.87	0.02041
838.28	0.01914
839.70	0.01840
841.11	0.01813
842.53	0.01816
843.95	0.01844
845.36	0.01894
846.78	0.01957
848.19	0.02016
849.61	0.02044
851.03	0.02032
852.44	0.01986
853.86	0.01929
855.27	0.01878
856.69	0.01843
858.11	0.01823
859.52	0.01817
860.94	0.01822
862.35	0.01844
863.77	0.01894
865.19	0.01991
866.60	0.02144
868.02	0.02311
869.43	0.02410
870.85	0.02386
872.27	0.02270
873.68	0.02147
875.10	0.02080
876.51	0.02079
877.93	0.02118
879.35	0.02158
880.76	0.02169
882.18	0.02143
883.59	0.02099
885.01	0.02064
886.43	0.02058
887.84	0.02096
889.26	0.02188
890.67	0.02324
892.09	0.02455
893.51	0.02515
894.92	0.02475
896.34	0.02375
897.75	0.02284
899.17	0.02243
900.59	0.02252
902.00	0.02288
903.42	0.02330
904.83	0.02377
906.25	0.02448
907.67	0.02573
909.08	0.02783
910.50	0.03107
911.91	0.03557
913.33	0.04088
914.75	0.04568
916.16	0.04824
917.58	0.04748
918.99	0.04377
920.41	0.03869
921.83	0.03401
923.24	0.03074
924.66	0.02902
926.07	0.02848
927.49	0.02872
928.91	0.02956
930.32	0.03097
931.74	0.03306
933.15	0.03609
934.57	0.04046
935.99	0.04675
937.40	0.05548
938.82	0.06661
940.23	0.07869
941.65	0.08859
943.07	0.09268
944.48	0.08939
945.90	0.08076
947.31	0.07071
948.73	0.06199
950.15	0.05486
951.56	0.04841
952.98	0.04217
954.39	0.03658
955.81	0.03215
957.23	0.02905
958.64	0.02710
960.06	0.02602
961.47	0.02554
962.89	0.02546
964.31	0.02566
965.72	0.02610
967.14	0.02676
968.55	0.02768
969.97	0.02896
971.39	0.03079
972.80	0.03316
974.22	0.03573
975.63	0.03796
977.05	0.03978
978.47	0.04192
979.88	0.04545
981.30	0.05105
982.71	0.05874
984.13	0.06778
985.55	0.07647
986.96	0.08209
988.38	0.08204
989.79	0.07568
991.21	0.06505
992.63	0.05348
994.04	0.04360
995.46	0.03648
996.88	0.03196
998.29	0.02941
999.71	0.02822
1001.12	0.02799
1002.54	0.02849
1003.96	0.02967
1005.37	0.03157
1006.79	0.03432
1008.20	0.03806
1009.62	0.04269
1011.04	0.04748
1012.45	0.05100
1013.87	0.05176
1015.28	0.04940
1016.70	0.04507
1018.12	0.04054
1019.53	0.03704
1020.95	0.03493
1022.36	0.03408
1023.78	0.03430
1025.20	0.03543
1026.61	0.03729
1028.03	0.03976
1029.44	0.04277
1030.86	0.04641
1032.28	0.05078
1033.69	0.05585
1035.11	0.06094
1036.52	0.06467
1037.94	0.06548
1039.36	0.06278
1040.77	0.05753
1042.19	0.05152
1043.60	0.04626
1045.02	0.04241
1046.44	0.03990
1047.85	0.03832
1049.27	0.03721
1050.68	0.03626
1052.10	0.03540
1053.52	0.03476
1054.93	0.03449
1056.35	0.03469
1057.76	0.03539
1059.18	0.03662
1060.60	0.03848
1062.01	0.04119
1063.43	0.04509
1064.84	0.05036
1066.26	0.05655
1067.68	0.06201
1069.09	0.06439
1070.51	0.06225
1071.92	0.05654
1073.34	0.04991
1074.76	0.04474
1076.17	0.04191
1077.59	0.04101
1079.00	0.04106
1080.42	0.04115
1081.84	0.04073
1083.25	0.03988
1084.67	0.03928
1086.08	0.03969
1087.50	0.04161
1088.92	0.04525
1090.33	0.05052
1091.75	0.05675
1093.16	0.06250
1094.58	0.06633
1096.00	0.06804
1097.41	0.06846
1098.83	0.06772
1100.24	0.06457
1101.66	0.05817
1103.08	0.04982
1104.49	0.04208
1105.91	0.03661
1107.32	0.03347
1108.74	0.03192
1110.16	0.03127
1111.57	0.03113
1112.99	0.03131
1114.40	0.03173
1115.82	0.03235
1117.24	0.03318
1118.65	0.03426
1120.07	0.03568
1121.48	0.03760
1122.90	0.04021
1124.32	0.04384
1125.73	0.04899
1127.15	0.05623
1128.56	0.06536
1129.98	0.07436
1131.40	0.07936
1132.81	0.07717
1134.23	0.06830
1135.64	0.05679
1137.06	0.04689
1138.48	0.04063
1139.89	0.03790
1141.31	0.03773
1142.72	0.03893
1144.14	0.04006
1145.56	0.03990
1146.97	0.03821
1148.39	0.03586
1149.80	0.03392
1151.22	0.03284
1152.64	0.03250
1154.05	0.03259
1155.47	0.03294
1156.88	0.03349
1158.30	0.03435
1159.72	0.03577
1161.13	0.03784
1162.55	0.04001
1163.96	0.04116
1165.38	0.04069
1166.80	0.03921
1168.21	0.03791
1169.63	0.03747
1171.04	0.03786
1172.46	0.03886
1173.88	0.04036
1175.29	0.04207
1176.71	0.04344
1178.13	0.04384
1179.54	0.04313
1180.96	0.04178
1182.37	0.04048
1183.79	0.03968
1185.21	0.03953
1186.62	0.04001
1188.04	0.04103
1189.45	0.04240
1190.87	0.04373
1192.29	0.04450
1193.70	0.04438
1195.12	0.04356
1196.53	0.04259
1197.95	0.04199
1199.37	0.04193
1200.78	0.04232
1202.20	0.04304
1203.61	0.04403
1205.03	0.04532
1206.45	0.04696
1207.86	0.04912
1209.28	0.05206
1210.69	0.05585
1212.11	0.05992
1213.53	0.06284
1214.94	0.06328
1216.36	0.06136
1217.77	0.05868
1219.19	0.05695
1220.61	0.05680
1222.02	0.05795
1223.44	0.05993
1224.85	0.06252
1226.27	0.06572
1227.69	0.06970
1229.10	0.07466
1230.52	0.08082
1231.93	0.08839
1233.35	0.09745
1234.77	0.10763
1236.18	0.11727
1237.60	0.12313
1239.01	0.12165
1240.43	0.11179
1241.85	0.09647
1243.26	0.08066
1244.68	0.06812
1246.09	0.05995
1247.51	0.05537
1248.93	0.05319
1250.34	0.05255
1251.76	0.05297
1253.17	0.05425
1254.59	0.05630
1256.01	0.05902
1257.42	0.06226
1258.84	0.06598
1260.25	0.07042
1261.67	0.07593
1263.09	0.08249
1264.50	0.08956
1265.92	0.09590
1267.33	0.09971
1268.75	0.09962
1270.17	0.09637
1271.58	0.09299
1273.00	0.09270
1274.41	0.09650
1275.83	0.10275
1277.25	0.10858
1278.66	0.11172
1280.08	0.11166
1281.49	0.10959
1282.91	0.10769
1284.33	0.10808
1285.74	0.11212
1287.16	0.11987
1288.57	0.12945
1289.99	0.13697
1291.41	0.13789
1292.82	0.13018
1294.24	0.11619
1295.65	0.10112
1297.07	0.08949
1298.49	0.08331
1299.90	0.08270
1301.32	0.08722
1302.73	0.09660
1304.15	0.11026
1305.57	0.12605
1306.98	0.13939
1308.40	0.14461
1309.81	0.13851
1311.23	0.12294
1312.65	0.10344
1314.06	0.08551
1315.48	0.07226
1316.89	0.06433
1318.31	0.06097
1319.73	0.06085
1321.14	0.06232
1322.56	0.06347
1323.97	0.06278
1325.39	0.05998
1326.81	0.05615
1328.22	0.05271
1329.64	0.05040
1331.05	0.04919
1332.47	0.04876
1333.89	0.04882
1335.30	0.04922
1336.72	0.04993
1338.13	0.05101
1339.55	0.05261
1340.97	0.05469
1342.38	0.05675
1343.80	0.05812
1345.21	0.05867
1346.63	0.05900
1348.05	0.05995
1349.46	0.06194
1350.88	0.06488
1352.29	0.06854
1353.71	0.07265
1355.13	0.07677
1356.54	0.08047
1357.96	0.08382
1359.38	0.08766
1360.79	0.09296
1362.21	0.10013
1363.62	0.10869
1365.04	0.11738
1366.46	0.12420
1367.87	0.12688
1369.29	0.12418
1370.70	0.11705
1372.12	0.10834
1373.54	0.10139
1374.95	0.09877
1376.37	0.10100
1377.78	0.10611
1379.20	0.11088
1380.62	0.11321
1382.03	0.11288
1383.45	0.11026
1384.86	0.10563
1386.28	0.10015
1387.70	0.09595
1389.11	0.09474
1390.53	0.09681
1391.94	0.10154
1393.36	0.10825
1394.78	0.11637
1396.19	0.12506
1397.61	0.13282
1399.02	0.13777
1400.44	0.13874
1401.86	0.13632
1403.27	0.13264
1404.69	0.13006
1406.10	0.12995
1407.52	0.13213
1408.94	0.13496
1410.35	0.13589
1411.77	0.13268
1413.18	0.12470
1414.60	0.11338
1416.02	0.10129
1417.43	0.09063
1418.85	0.08247
1420.26	0.07694
1421.68	0.07380
1423.10	0.07274
1424.51	0.07352
1425.93	0.07583
1427.34	0.07940
1428.76	0.08397
1430.18	0.08946
1431.59	0.09589
1433.01	0.10324
1434.42	0.11101
1435.84	0.11817
1437.26	0.12371
1438.67	0.12746
1440.09	0.13009
1441.50	0.13217
1442.92	0.13351
1444.34	0.13351
1445.75	0.13197
1447.17	0.12944
1448.58	0.12710
1450.00	0.12631
1451.42	0.12791
1452.83	0.13155
1454.25	0.13584
1455.66	0.13919
1457.08	0.14060
1458.50	0.13999
1459.91	0.13812
1461.33	0.13644
1462.74	0.13694
1464.16	0.14188
1465.58	0.15330
1466.99	0.17227
1468.41	0.19755
1469.82	0.22365
1471.24	0.24083
1472.66	0.24010
1474.07	0.22056
1475.49	0.18992
1476.90	0.15773
1478.32	0.12973
1479.74	0.10756
1481.15	0.09093
1482.57	0.07901
1483.98	0.07086
1485.40	0.06561
1486.82	0.06252
1488.23	0.06099
1489.65	0.06043
1491.06	0.06022
1492.48	0.05985
1493.90	0.05916
1495.31	0.05837
1496.73	0.05782
1498.14	0.05767
1499.56	0.05792
1500.98	0.05844
1502.39	0.05914
1503.81	0.05998
1505.22	0.06092
1506.64	0.06198
1508.06	0.06318
1509.47	0.06452
1510.89	0.06600
1512.30	0.06759
1513.72	0.06930
1515.14	0.07112
1516.55	0.07306
1517.97	0.07513
1519.38	0.07736
1520.80	0.07975
1522.22	0.08229
1523.63	0.08500
1525.05	0.08788
1526.46	0.09093
1527.88	0.09412
1529.30	0.09741
1530.71	0.10082
1532.13	0.10441
1533.54	0.10830
1534.96	0.11262
1536.38	0.11743
1537.79	0.12278
1539.21	0.12867
1540.63	0.13506
1542.04	0.14186
1543.46	0.14895
1544.87	0.15613
1546.29	0.16321
1547.71	0.16991
1549.12	0.17593
1550.54	0.18087
1551.95	0.18427
1553.37	0.18565
1554.79	0.18457
1556.20	0.18067
1557.62	0.17391
1559.03	0.16473
1560.45	0.15410
1561.87	0.14314
1563.28	0.13269
1564.70	0.12305
1566.11	0.11410
1567.53	0.10564
1568.95	0.09760
1570.36	0.09015
1571.78	0.08360
1573.19	0.07822
1574.61	0.07405
1576.03	0.07090
1577.44	0.06839
1578.86	0.06623
1580.27	0.06432
1581.69	0.06276
1583.11	0.06177
1584.52	0.06159
1585.94	0.06252
1587.35	0.06480
1588.77	0.06820
1590.19	0.07163
1591.60	0.07340
1593.02	0.07245
1594.43	0.06937
1595.85	0.06596
1597.27	0.06363
1598.68	0.06261
1600.10	0.06221
1601.51	0.06164
1602.93	0.06047
1604.35	0.05873
1605.76	0.05672
1607.18	0.05481
1608.59	0.05326
1610.01	0.05217
1611.43	0.05157
1612.84	0.05143
1614.26	0.05170
1615.67	0.05233
1617.09	0.05323
1618.51	0.05431
1619.92	0.05547
1621.34	0.05665
1622.75	0.05788
1624.17	0.05925
1625.59	0.06089
1627.00	0.06292
1628.42	0.06545
1629.83	0.06856
1631.25	0.07232
1632.67	0.07670
1634.08	0.08152
1635.50	0.08652
1636.91	0.09159
1638.33	0.09693
1639.75	0.10297
1641.16	0.11012
1642.58	0.11861
1643.99	0.12847
1645.41	0.13967
1646.83	0.15222
1648.24	0.16618
1649.66	0.18160
1651.07	0.19831
1652.49	0.21558
1653.91	0.23170
1655.32	0.24378
1656.74	0.24828
1658.15	0.24242
1659.57	0.22601
1660.99	0.20202
1662.40	0.17524
1663.82	0.15013
1665.23	0.12942
1666.65	0.11395
1668.07	0.10329
1669.48	0.09654
1670.90	0.09284
1672.31	0.09155
1673.73	0.09236
1675.15	0.09534
1676.56	0.10103
1677.98	0.11046
1679.39	0.12494
1680.81	0.14528
1682.23	0.17006
1683.64	0.19356
1685.06	0.20641
1686.47	0.20135
1687.89	0.17967
1689.31	0.15030
1690.72	0.12256
1692.14	0.10096
1693.55	0.08547
1694.97	0.07424
1696.39	0.06563
1697.80	0.05873
1699.22	0.05313
1700.63	0.04864
1702.05	0.04511
1703.47	0.04239
1704.88	0.04030
1706.30	0.03870
1707.71	0.03746
1709.13	0.03651
1710.55	0.03579
1711.96	0.03523
1713.38	0.03480
1714.79	0.03448
1716.21	0.03424
1717.63	0.03407
1719.04	0.03390
1720.46	0.03373
1721.88	0.03354
1723.29	0.03336
1724.71	0.03318
1726.12	0.03303
1727.54	0.03292
1728.96	0.03284
1730.37	0.03279
1731.79	0.03278
1733.20	0.03282
1734.62	0.03288
1736.04	0.03293
1737.45	0.03297
1738.87	0.03306
1740.28	0.03320
1741.70	0.03337
1743.12	0.03353
1744.53	0.03365
1745.95	0.03374
1747.36	0.03379
1748.78	0.03383
1750.20	0.03384
1751.61	0.03381
1753.03	0.03376
1754.44	0.03373
1755.86	0.03370
1757.28	0.03367
1758.69	0.03362
1760.11	0.03353
1761.52	0.03341
1762.94	0.03329
1764.36	0.03320
1765.77	0.03316
1767.19	0.03316
1768.60	0.03320
1770.02	0.03323
1771.44	0.03324
1772.85	0.03322
1774.27	0.03321
1775.68	0.03322
1777.10	0.03325
1778.52	0.03329
1779.93	0.03334
1781.35	0.03337
1782.76	0.03338
1784.18	0.03338
1785.60	0.03340
1787.01	0.03343
1788.43	0.03349
1789.84	0.03360
1791.26	0.03375
1792.68	0.03392
1794.09	0.03411
1795.51	0.03431
1796.92	0.03455
1798.34	0.03484
1799.76	0.03517
1801.17	0.03550
1802.59	0.03573
1804.00	0.03579
1805.42	0.03564
1806.84	0.03534
1808.25	0.03500
1809.67	0.03469
1811.08	0.03444
1812.50	0.03425
1813.92	0.03416
1815.33	0.03416
1816.75	0.03423
1818.16	0.03434
1819.58	0.03444
1821.00	0.03451
1822.41	0.03455
1823.83	0.03454
1825.24	0.03446
1826.66	0.03432
1828.08	0.03416
1829.49	0.03405
1830.91	0.03401
1832.32	0.03403
1833.74	0.03406
1835.16	0.03409
1836.57	0.03413
1837.99	0.03419
1839.40	0.03424
1840.82	0.03428
1842.24	0.03432
1843.65	0.03437
1845.07	0.03442
1846.48	0.03449
1847.90	0.03456
1849.32	0.03463
1850.73	0.03469
1852.15	0.03477
1853.56	0.03486
1854.98	0.03495
1856.40	0.03501
1857.81	0.03506
1859.23	0.03515
1860.64	0.03529
1862.06	0.03545
1863.48	0.03561
1864.89	0.03577
1866.31	0.03598
1867.72	0.03622
1869.14	0.03651
1870.56	0.03685
1871.97	0.03722
1873.39	0.03758
1874.80	0.03781
1876.22	0.03782
1877.64	0.03759
1879.05	0.03718
1880.47	0.03672
1881.88	0.03631
1883.30	0.03601
1884.72	0.03578
1886.13	0.03560
1887.55	0.03548
1888.96	0.03546
1890.38	0.03557
1891.80	0.03577
1893.21	0.03596
1894.63	0.03608
1896.04	0.03614
1897.46	0.03616
1898.88	0.03617
1900.29	0.03616
1901.71	0.03613
1903.13	0.03610
1904.54	0.03609
1905.96	0.03611
1907.37	0.03621
1908.79	0.03639
1910.21	0.03657
1911.62	0.03665
1913.04	0.03661
1914.45	0.03656
1915.87	0.03665
1917.29	0.03685
1918.70	0.03702
1920.12	0.03708
1921.53	0.03706
1922.95	0.03700
1924.37	0.03695
1925.78	0.03696
1927.20	0.03708
1928.61	0.03727
1930.03	0.03741
1931.45	0.03748
1932.86	0.03755
1934.28	0.03768
1935.69	0.03787
1937.11	0.03807
1938.53	0.03830
1939.94	0.03855
1941.36	0.03882
1942.77	0.03915
1944.19	0.03951
1945.61	0.03980
1947.02	0.03991
1948.44	0.03977
1949.85	0.03937
1951.27	0.03876
1952.69	0.03805
1954.10	0.03741
1955.52	0.03689
1956.93	0.03646
1958.35	0.03611
1959.77	0.03585
1961.18	0.03563
1962.60	0.03541
1964.01	0.03521
1965.43	0.03502
1966.85	0.03477
1968.26	0.03444
1969.68	0.03414
1971.09	0.03394
1972.51	0.03385
1973.93	0.03387
1975.34	0.03416
1976.76	0.03480
1978.17	0.03562
1979.59	0.03636
1981.01	0.03692
1982.42	0.03732
1983.84	0.03755
1985.25	0.03755
1986.67	0.03740
1988.09	0.03729
1989.50	0.03736
1990.92	0.03763
1992.33	0.03801
1993.75	0.03833
1995.17	0.03847
1996.58	0.03846
1998.00	0.03845
1999.41	0.03849
2000.83	0.03852
2002.25	0.03849
2003.66	0.03850
2005.08	0.03862
2006.49	0.03885
2007.91	0.03902
2009.33	0.03898
2010.74	0.03881
2012.16	0.03882
2013.57	0.03916
2014.99	0.03962
2016.41	0.03992
2017.82	0.03997
2019.24	0.03983
2020.65	0.03960
2022.07	0.03942
2023.49	0.03949
2024.90	0.03979
2026.32	0.04012
2027.73	0.04027
2029.15	0.04025
2030.57	0.04029
2031.98	0.04060
2033.40	0.04123
2034.81	0.04200
2036.23	0.04268
2037.65	0.04316
2039.06	0.04348
2040.48	0.04375
2041.89	0.04403
2043.31	0.04439
2044.73	0.04492
2046.14	0.04565
2047.56	0.04647
2048.97	0.04715
2050.39	0.04741
2051.81	0.04723
2053.22	0.04694
2054.64	0.04677
2056.05	0.04671
2057.47	0.04658
2058.89	0.04638
2060.30	0.04624
2061.72	0.04620
2063.13	0.04613
2064.55	0.04595
2065.97	0.04565
2067.38	0.04537
2068.80	0.04525
2070.21	0.04527
2071.63	0.04536
2073.05	0.04545
2074.46	0.04558
2075.88	0.04575
2077.29	0.04587
2078.71	0.04590
2080.13	0.04588
2081.54	0.04587
2082.96	0.04590
2084.38	0.04595
2085.79	0.04599
2087.21	0.04602
2088.62	0.04602
2090.04	0.04598
2091.46	0.04593
2092.87	0.04588
2094.29	0.04581
2095.70	0.04571
2097.12	0.04559
2098.54	0.04549
2099.95	0.04544
2101.37	0.04543
2102.78	0.04542
2104.20	0.04539
2105.62	0.04537
2107.03	0.04542
2108.45	0.04555
2109.86	0.04570
2111.28	0.04582
2112.70	0.04588
2114.11	0.04585
2115.53	0.04573
2116.94	0.04556
2118.36	0.04538
2119.78	0.04522
2121.19	0.04509
2122.61	0.04497
2124.02	0.04483
2125.44	0.04463
2126.86	0.04442
2128.27	0.04418
2129.69	0.04384
2131.10	0.04338
2132.52	0.04292
2133.94	0.04262
2135.35	0.04250
2136.77	0.04249
2138.18	0.04252
2139.60	0.04269
2141.02	0.04299
2142.43	0.04327
2143.85	0.04331
2145.26	0.04311
2146.68	0.04290
2148.10	0.04281
2149.51	0.04283
2150.93	0.04283
2152.34	0.04269
2153.76	0.04232
2155.18	0.04191
2156.59	0.04196
2158.01	0.04300
2159.42	0.04479
2160.84	0.04641
2162.26	0.04723
2163.67	0.04740
2165.09	0.04737
2166.50	0.04734
2167.92	0.04739
2169.34	0.04743
2170.75	0.04734
2172.17	0.04712
2173.58	0.04695
2175.00	0.04696
2176.42	0.04706
2177.83	0.04706
2179.25	0.04702
2180.66	0.04715
2182.08	0.04750
2183.50	0.04785
2184.91	0.04803
2186.33	0.04811
2187.74	0.04824
2189.16	0.04848
2190.58	0.04880
2191.99	0.04920
2193.41	0.04958
2194.82	0.04983
2196.24	0.04988
2197.66	0.04974
2199.07	0.04952
2200.49	0.04939
2201.90	0.04942
2203.32	0.04956
2204.74	0.04971
2206.15	0.04983
2207.57	0.04993
2208.98	0.05002
2210.40	0.05016
2211.82	0.05044
2213.23	0.05087
2214.65	0.05133
2216.06	0.05168
2217.48	0.05188
2218.90	0.05196
2220.31	0.05195
2221.73	0.05195
2223.14	0.05207
2224.56	0.05227
2225.98	0.05247
2227.39	0.05260
2228.81	0.05274
2230.22	0.05295
2231.64	0.05317
2233.06	0.05328
2234.47	0.05326
2235.89	0.05320
2237.30	0.05319
2238.72	0.05322
2240.14	0.05328
2241.55	0.05335
2242.97	0.05346
2244.38	0.05358
2245.80	0.05371
2247.22	0.05384
2248.63	0.05398
2250.05	0.05414
2251.46	0.05430
2252.88	0.05442
2254.30	0.05448
2255.71	0.05454
2257.13	0.05463
2258.54	0.05476
2259.96	0.05488
2261.38	0.05498
2262.79	0.05508
2264.21	0.05526
2265.63	0.05556
2267.04	0.05594
2268.46	0.05636
2269.87	0.05678
2271.29	0.05716
2272.71	0.05749
2274.12	0.05777
2275.54	0.05805
2276.95	0.05830
2278.37	0.05850
2279.79	0.05865
2281.20	0.05884
2282.62	0.05911
2284.03	0.05945
2285.45	0.05979
2286.87	0.06008
2288.28	0.06033
2289.70	0.06058
2291.11	0.06081
2292.53	0.06097
2293.95	0.06108
2295.36	0.06116
2296.78	0.06124
2298.19	0.06133
2299.61	0.06148
2301.03	0.06171
2302.44	0.06200
2303.86	0.06228
2305.27	0.06253
2306.69	0.06275
2308.11	0.06292
2309.52	0.06305
2310.94	0.06320
2312.35	0.06340
2313.77	0.06364
2315.19	0.06389
2316.60	0.06412
2318.02	0.06437
2319.43	0.06475
2320.85	0.06529
2322.27	0.06588
2323.68	0.06629
2325.10	0.06639
2326.51	0.06625
2327.93	0.06605
2329.35	0.06591
2330.76	0.06584
2332.18	0.06581
2333.59	0.06580
2335.01	0.06579
2336.43	0.06577
2337.84	0.06573
2339.26	0.06573
2340.67	0.06578
2342.09	0.06590
2343.51	0.06607
2344.92	0.06626
2346.34	0.06649
2347.75	0.06677
2349.17	0.06709
2350.59	0.06740
2352.00	0.06766
2353.42	0.06784
2354.83	0.06794
2356.25	0.06793
2357.67	0.06783
2359.08	0.06770
2360.50	0.06758
2361.91	0.06747
2363.33	0.06734
2364.75	0.06719
2366.16	0.06706
2367.58	0.06703
2368.99	0.06709
2370.41	0.06720
2371.83	0.06726
2373.24	0.06727
2374.66	0.06728
2376.07	0.06733
2377.49	0.06741
2378.91	0.06754
2380.32	0.06773
2381.74	0.06802
2383.15	0.06836
2384.57	0.06869
2385.99	0.06898
2387.40	0.06923
2388.82	0.06947
2390.23	0.06968
2391.65	0.06987
2393.07	0.07003
2394.48	0.07018
2395.90	0.07033
2397.31	0.07053
2398.73	0.07079
2400.15	0.07106
2401.56	0.07131
2402.98	0.07157
2404.39	0.07193
2405.81	0.07239
2407.23	0.07288
2408.64	0.07329
2410.06	0.07359
2411.47	0.07382
2412.89	0.07402
2414.31	0.07424
2415.72	0.07452
2417.14	0.07488
2418.55	0.07529
2419.97	0.07575
2421.39	0.07623
2422.80	0.07665
2424.22	0.07695
2425.63	0.07713
2427.05	0.07727
2428.47	0.07744
2429.88	0.07769
2431.30	0.07800
2432.71	0.07831
2434.13	0.07856
2435.55	0.07877
2436.96	0.07902
2438.38	0.07937
2439.79	0.07981
2441.21	0.08033
2442.63	0.08089
2444.04	0.08144
2445.46	0.08195
2446.88	0.08246
2448.29	0.08304
2449.71	0.08375
2451.12	0.08452
2452.54	0.08529
2453.96	0.08603
2455.37	0.08674
2456.79	0.08738
2458.20	0.08794
2459.62	0.08841
2461.04	0.08881
2462.45	0.08920
2463.87	0.08963
2465.28	0.09006
2466.70	0.09044
2468.12	0.09071
2469.53	0.09090
2470.95	0.09104
2472.36	0.09114
2473.78	0.09124
2475.20	0.09137
2476.61	0.09163
2478.03	0.09206
2479.44	0.09261
2480.86	0.09322
2482.28	0.09383
2483.69	0.09441
2485.11	0.09494
2486.52	0.09544
2487.94	0.09599
2489.36	0.09667
2490.77	0.09754
2492.19	0.09855
2493.60	0.09964
2495.02	0.10074
2496.44	0.10190
2497.85	0.10312
2499.27	0.10436
2500.68	0.10556
2502.10	0.10677
2503.52	0.10810
2504.93	0.10962
2506.35	0.11133
2507.76	0.11320
2509.18	0.11521
2510.60	0.11719
2512.01	0.11886
2513.43	0.11998
2514.84	0.12054
2516.26	0.12075
2517.68	0.12093
2519.09	0.12140
2520.51	0.12237
2521.92	0.12384
2523.34	0.12557
2524.76	0.12709
2526.17	0.12800
2527.59	0.12807
2529.00	0.12728
2530.42	0.12573
2531.84	0.12361
2533.25	0.12119
2534.67	0.11875
2536.08	0.11660
2537.50	0.11502
2538.92	0.11420
2540.33	0.11403
2541.75	0.11423
2543.16	0.11444
2544.58	0.11442
2546.00	0.11411
2547.41	0.11360
2548.83	0.11305
2550.24	0.11256
2551.66	0.11216
2553.08	0.11184
2554.49	0.11161
2555.91	0.11150
2557.32	0.11155
2558.74	0.11184
2560.16	0.11238
2561.57	0.11317
2562.99	0.11419
2564.40	0.11538
2565.82	0.11662
2567.24	0.11774
2568.65	0.11857
2570.07	0.11905
2571.48	0.11915
2572.90	0.11888
2574.32	0.11829
2575.73	0.11758
2577.15	0.11708
2578.56	0.11701
2579.98	0.11739
2581.40	0.11807
2582.81	0.11891
2584.23	0.11988
2585.64	0.12095
2587.06	0.12202
2588.48	0.12298
2589.89	0.12377
2591.31	0.12436
2592.72	0.12484
2594.14	0.12531
2595.56	0.12592
2596.97	0.12678
2598.39	0.12793
2599.80	0.12935
2601.22	0.13094
2602.64	0.13255
2604.05	0.13408
2605.47	0.13550
2606.88	0.13687
2608.30	0.13826
2609.72	0.13972
2611.13	0.14126
2612.55	0.14289
2613.96	0.14458
2615.38	0.14630
2616.80	0.14802
2618.21	0.14966
2619.63	0.15115
2621.04	0.15246
2622.46	0.15359
2623.88	0.15462
2625.29	0.15566
2626.71	0.15668
2628.13	0.15755
2629.54	0.15819
2630.96	0.15862
2632.37	0.15898
2633.79	0.15940
2635.21	0.15997
2636.62	0.16074
2638.04	0.16171
2639.45	0.16278
2640.87	0.16381
2642.29	0.16467
2643.70	0.16536
2645.12	0.16592
2646.53	0.16639
2647.95	0.16683
2649.37	0.16731
2650.78	0.16793
2652.20	0.16877
2653.61	0.16980
2655.03	0.17084
2656.45	0.17172
2657.86	0.17229
2659.28	0.17247
2660.69	0.17220
2662.11	0.17139
2663.53	0.16996
2664.94	0.16794
2666.36	0.16544
2667.77	0.16263
2669.19	0.15973
2670.61	0.15701
2672.02	0.15469
2673.44	0.15287
2674.85	0.15152
2676.27	0.15048
2677.69	0.14950
2679.10	0.14838
2680.52	0.14696
2681.93	0.14518
2683.35	0.14316
2684.77	0.14111
2686.18	0.13923
2687.60	0.13763
2689.01	0.13632
2690.43	0.13524
2691.85	0.13427
2693.26	0.13331
2694.68	0.13238
2696.09	0.13156
2697.51	0.13094
2698.93	0.13061
2700.34	0.13062
2701.76	0.13093
2703.17	0.13143
2704.59	0.13192
2706.01	0.13225
2707.42	0.13234
2708.84	0.13210
2710.25	0.13151
2711.67	0.13058
2713.09	0.12941
2714.50	0.12815
2715.92	0.12697
2717.33	0.12600
2718.75	0.12532
2720.17	0.12495
2721.58	0.12485
2723.00	0.12495
2724.41	0.12515
2725.83	0.12536
2727.25	0.12547
2728.66	0.12542
2730.08	0.12519
2731.49	0.12485
2732.91	0.12454
2734.33	0.12437
2735.74	0.12441
2737.16	0.12460
2738.57	0.12487
2739.99	0.12512
2741.41	0.12530
2742.82	0.12544
2744.24	0.12559
2745.65	0.12577
2747.07	0.12589
2748.49	0.12585
2749.90	0.12562
2751.32	0.12522
2752.73	0.12473
2754.15	0.12419
2755.57	0.12363
2756.98	0.12305
2758.40	0.12251
2759.81	0.12205
2761.23	0.12170
2762.65	0.12139
2764.06	0.12103
2765.48	0.12057
2766.89	0.12004
2768.31	0.11945
2769.73	0.11882
2771.14	0.11821
2772.56	0.11769
2773.97	0.11732
2775.39	0.11710
2776.81	0.11705
2778.22	0.11716
2779.64	0.11738
2781.05	0.11766
2782.47	0.11796
2783.89	0.11823
2785.30	0.11845
2786.72	0.11863
2788.13	0.11884
2789.55	0.11914
2790.97	0.11955
2792.38	0.12001
2793.80	0.12046
2795.21	0.12093
2796.63	0.12143
2798.05	0.12198
2799.46	0.12253
2800.88	0.12308
2802.29	0.12362
2803.71	0.12419
2805.13	0.12480
2806.54	0.12542
2807.96	0.12600
2809.38	0.12651
2810.79	0.12696
2812.21	0.12741
2813.62	0.12795
2815.04	0.12864
2816.46	0.12954
2817.87	0.13066
2819.29	0.13202
2820.70	0.13360
2822.12	0.13536
2823.54	0.13723
2824.95	0.13914
2826.37	0.14100
2827.78	0.14279
2829.20	0.14449
2830.62	0.14609
2832.03	0.14751
2833.45	0.14868
2834.86	0.14960
2836.28	0.15029
2837.70	0.15084
2839.11	0.15135
2840.53	0.15194
2841.94	0.15271
2843.36	0.15366
2844.78	0.15476
2846.19	0.15596
2847.61	0.15714
2849.02	0.15821
2850.44	0.15903
2851.86	0.15951
2853.27	0.15964
2854.69	0.15945
2856.10	0.15914
2857.52	0.15897
2858.94	0.15919
2860.35	0.15990
2861.77	0.16107
2863.18	0.16256
2864.60	0.16420
2866.02	0.16584
2867.43	0.16739
2868.85	0.16884
2870.26	0.17029
2871.68	0.17189
2873.10	0.17363
2874.51	0.17519
2875.93	0.17599
2877.34	0.17550
2878.76	0.17365
2880.18	0.17085
2881.59	0.16772
2883.01	0.16479
2884.42	0.16244
2885.84	0.16098
2887.26	0.16050
2888.67	0.16090
2890.09	0.16196
2891.50	0.16339
2892.92	0.16499
2894.34	0.16662
2895.75	0.16825
2897.17	0.16995
2898.58	0.17181
2900.00	0.17390
2901.42	0.17612
2902.83	0.17820
2904.25	0.17988
2905.66	0.18110
2907.08	0.18207
2908.50	0.18324
2909.91	0.18507
2911.33	0.18781
2912.74	0.19144
2914.16	0.19568
2915.58	0.20002
2916.99	0.20374
2918.41	0.20619
2919.82	0.20704
2921.24	0.20649
2922.66	0.20514
2924.07	0.20373
2925.49	0.20278
2926.90	0.20251
2928.32	0.20296
2929.74	0.20412
2931.15	0.20600
2932.57	0.20848
2933.98	0.21119
2935.40	0.21350
2936.82	0.21484
2938.23	0.21493
2939.65	0.21387
2941.06	0.21226
2942.48	0.21110
2943.90	0.21152
2945.31	0.21423
2946.73	0.21905
2948.14	0.22478
2949.56	0.22953
2950.98	0.23143
2952.39	0.22948
2953.81	0.22410
2955.22	0.21686
2956.64	0.20964
2958.06	0.20379
2959.47	0.19992
2960.89	0.19819
2962.30	0.19856
2963.72	0.20085
2965.14	0.20475
2966.55	0.20975
2967.97	0.21512
2969.38	0.21978
2970.80	0.22235
2972.22	0.22191
2973.63	0.21872
2975.05	0.21376
2976.46	0.20741
2977.88	0.19918
2979.30	0.18906
2980.71	0.17847
2982.13	0.16948
2983.54	0.16325
2984.96	0.15963
2986.38	0.15777
2987.79	0.15688
2989.21	0.15648
2990.63	0.15634
2992.04	0.15642
2993.46	0.15676
2994.87	0.15740
2996.29	0.15835
2997.71	0.15953
2999.12	0.16077
3000.54	0.16182
3001.95	0.16243
3003.37	0.16256
3004.79	0.16245
3006.20	0.16242
3007.62	0.16265
3009.03	0.16311
3010.45	0.16373
3011.87	0.16440
3013.28	0.16506
3014.70	0.16569
3016.11	0.16634
3017.53	0.16705
3018.95	0.16778
3020.36	0.16845
3021.78	0.16892
3023.19	0.16915
3024.61	0.16911
3026.03	0.16885
3027.44	0.16840
3028.86	0.16779
3030.27	0.16713
3031.69	0.16648
3033.11	0.16590
3034.52	0.16535
3035.94	0.16475
3037.35	0.16398
3038.77	0.16293
3040.19	0.16158
3041.60	0.15996
3043.02	0.15810
3044.43	0.15600
3045.85	0.15373
3047.27	0.15141
3048.68	0.14915
3050.10	0.14695
3051.51	0.14477
3052.93	0.14256
3054.35	0.14030
3055.76	0.13804
3057.18	0.13586
3058.59	0.13384
3060.01	0.13202
3061.43	0.13035
3062.84	0.12879
3064.26	0.12735
3065.67	0.12605
3067.09	0.12490
3068.51	0.12392
3069.92	0.12309
3071.34	0.12237
3072.75	0.12171
3074.17	0.12108
3075.59	0.12049
3077.00	0.11994
3078.42	0.11949
3079.83	0.11919
3081.25	0.11899
3082.67	0.11876
3084.08	0.11846
3085.50	0.11813
3086.91	0.11783
3088.33	0.11761
3089.75	0.11741
3091.16	0.11721
3092.58	0.11703
3093.99	0.11699
3095.41	0.11714
3096.83	0.11742
3098.24	0.11774
3099.66	0.11810
3101.07	0.11857
3102.49	0.11914
3103.91	0.11973
3105.32	0.12030
3106.74	0.12086
3108.15	0.12146
3109.57	0.12210
3110.99	0.12280
3112.40	0.12356
3113.82	0.12436
3115.23	0.12513
3116.65	0.12585
3118.07	0.12649
3119.48	0.12710
3120.90	0.12775
3122.31	0.12851
3123.73	0.12936
3125.15	0.13017
3126.56	0.13086
3127.98	0.13146
3129.39	0.13210
3130.81	0.13279
3132.23	0.13347
3133.64	0.13416
3135.06	0.13491
3136.47	0.13575
3137.89	0.13659
3139.31	0.13732
3140.72	0.13793
3142.14	0.13847
3143.55	0.13901
3144.97	0.13955
3146.39	0.14008
3147.80	0.14058
3149.22	0.14106
3150.63	0.14157
3152.05	0.14213
3153.47	0.14271
3154.88	0.14329
3156.30	0.14385
3157.71	0.14442
3159.13	0.14511
3160.55	0.14595
3161.96	0.14687
3163.38	0.14780
3164.79	0.14873
3166.21	0.14967
3167.63	0.15066
3169.04	0.15175
3170.46	0.15295
3171.88	0.15420
3173.29	0.15543
3174.71	0.15667
3176.12	0.15793
3177.54	0.15920
3178.96	0.16043
3180.37	0.16158
3181.79	0.16265
3183.20	0.16368
3184.62	0.16478
3186.04	0.16599
3187.45	0.16724
3188.87	0.16840
3190.28	0.16940
3191.70	0.17024
3193.12	0.17094
3194.53	0.17151
3195.95	0.17198
3197.36	0.17238
3198.78	0.17271
3200.20	0.17288
3201.61	0.17286
3203.03	0.17274
3204.44	0.17259
[truncated: 560 more rows]
