# Supplementary material for: Raman and Infrared spectroscopies and X-ray diffraction data on bupivacaine and ropivacaine complexed with 2-hydroxypropyl−β−cyclodextrin
Source: Data Brief. 2017 Sep 4;15:25–9. doi: 10.1016/j.dib.2017.08.053 (PMC5609877; doi:10.1016/j.dib.2017.08.053)
Supplement: Supplementary file 4 — Supplementary material [file mmc4.zip]

Archive with 12 entries (9 files):
- Raman complexes/
- Raman complexes/.DS_Store
- __MACOSX/
- __MACOSX/Raman complexes/
- __MACOSX/Raman complexes/._.DS_Store
- Raman complexes/RAMAN_BVC-HP-b-CD_1064nm_250mW.dat
- __MACOSX/Raman complexes/._RAMAN_BVC-HP-b-CD_1064nm_250mW.dat
- Raman complexes/RAMAN_BVC_HPBcd_1064nm_250mW.dpt
- Raman complexes/RAMAN_RVC-HP-b-CD_1064nm_250mW.dat
- __MACOSX/Raman complexes/._RAMAN_RVC-HP-b-CD_1064nm_250mW.dat
- Raman complexes/RAMAN_RVC_HPBcd_1064nm_250mW.dpt
- __MACOSX/Raman complexes/._RAMAN_RVC_HPBcd_1064nm_250mW.dpt
