# Supplementary material for: Raman and Infrared spectroscopies and X-ray diffraction data on bupivacaine and ropivacaine complexed with 2-hydroxypropyl−β−cyclodextrin
Source: Data Brief. 2017 Sep 4;15:25–9. doi: 10.1016/j.dib.2017.08.053 (PMC5609877; doi:10.1016/j.dib.2017.08.053)
Supplement: Supplementary file 4 — Supplementary material [file mmc4.zip › Raman complexes/RAMAN_BVC-HP-b-CD_1064nm_250mW.dat]

-99.14112            0.00053
-98.65897            0.00051
-98.17681            0.00049
-97.69465            0.00046
-97.21250            0.00048
-96.73034            0.00064
-96.24818            0.00080
-95.76603            0.00089
-95.28387            0.00087
-94.80172            0.00075
-94.31956            0.00052
-93.83740            0.00027
-93.35525            0.00034
-92.87309            0.00056
-92.39093            0.00069
-91.90878            0.00071
-91.42662            0.00065
-90.94446            0.00056
-90.46231            0.00048
-89.98015            0.00042
-89.49799            0.00039
-89.01584            0.00041
-88.53368            0.00046
-88.05153            0.00047
-87.56937            0.00041
-87.08721            0.00040
-86.60506            0.00042
-86.12290            0.00044
-85.64074            0.00049
-85.15859            0.00057
-84.67643            0.00063
-84.19427            0.00065
-83.71212            0.00067
-83.22996            0.00068
-82.74781            0.00066
-82.26565            0.00062
-81.78349            0.00059
-81.30134            0.00060
-80.81918            0.00058
-80.33702            0.00054
-79.85487            0.00054
-79.37271            0.00060
-78.89055            0.00064
-78.40840            0.00063
-77.92624            0.00058
-77.44409            0.00053
-76.96193            0.00049
-76.47977            0.00043
-75.99762            0.00039
-75.51546            0.00045
-75.03330            0.00049
-74.55115            0.00062
-74.06899            0.00070
-73.58683            0.00061
-73.10468            0.00035
-72.62252            0.00014
-72.14037            0.00041
-71.65821            0.00066
-71.17605            0.00080
-70.69390            0.00087
-70.21174            0.00089
-69.72958            0.00084
-69.24743            0.00070
-68.76527            0.00054
-68.28311            0.00045
-67.80096            0.00035
-67.31880            0.00028
-66.83665            0.00035
-66.35449            0.00039
-65.87233            0.00046
-65.39018            0.00058
-64.90802            0.00070
-64.42586            0.00077
-63.94371            0.00079
-63.46155            0.00074
-62.97939            0.00061
-62.49724            0.00043
-62.01508            0.00047
-61.53293            0.00048
-61.05077            0.00055
-60.56861            0.00063
-60.08646            0.00064
-59.60430            0.00060
-59.12214            0.00051
-58.63999            0.00034
-58.15783            0.00022
-57.67567            0.00031
-57.19352            0.00054
-56.71136            0.00068
-56.22921            0.00068
-55.74705            0.00058
-55.26489            0.00049
-54.78274            0.00050
-54.30058            0.00053
-53.81842            0.00053
-53.33627            0.00053
-52.85411            0.00049
-52.37195            0.00038
-51.88980            0.00036
-51.40764            0.00042
-50.92549            0.00049
-50.44333            0.00057
-49.96117            0.00064
-49.47902            0.00070
-48.99686            0.00072
-48.51470            0.00071
-48.03255            0.00066
-47.55039            0.00056
-47.06823            0.00042
-46.58608            0.00030
-46.10392            0.00028
-45.62177            0.00040
-45.13961            0.00049
-44.65745            0.00053
-44.17530            0.00055
-43.69314            0.00056
-43.21098            0.00055
-42.72883            0.00053
-42.24667            0.00047
-41.76451            0.00038
-41.28236            0.00029
-40.80020            0.00022
-40.31805            0.00015
-39.83589            0.00014
-39.35373            0.00025
-38.87158            0.00044
-38.38942            0.00063
-37.90726            0.00080
-37.42511            0.00087
-36.94295            0.00079
-36.46079            0.00060
-35.97864            0.00040
-35.49648            0.00028
-35.01432            0.00047
-34.53217            0.00068
-34.05001            0.00083
-33.56786            0.00090
-33.08570            0.00091
-32.60354            0.00085
-32.12139            0.00076
-31.63923            0.00066
-31.15707            0.00059
-30.67492            0.00060
-30.19276            0.00067
-29.71060            0.00075
-29.22845            0.00082
-28.74629            0.00087
-28.26414            0.00095
-27.78198            0.00103
-27.29982            0.00110
-26.81767            0.00110
-26.33551            0.00101
-25.85335            0.00082
-25.37120            0.00061
-24.88904            0.00055
-24.40688            0.00081
-23.92473            0.00106
-23.44257            0.00119
-22.96042            0.00120
-22.47826            0.00112
-21.99610            0.00098
-21.51395            0.00086
-21.03179            0.00079
-20.54963            0.00072
-20.06748            0.00070
-19.58532            0.00074
-19.10316            0.00074
-18.62101            0.00071
-18.13885            0.00067
-17.65670            0.00063
-17.17454            0.00061
-16.69238            0.00055
-16.21023            0.00043
-15.72807            0.00027
-15.24591            0.00014
-14.76376            0.00021
-14.28160            0.00037
-13.79944            0.00048
-13.31729            0.00051
-12.83513            0.00046
-12.35298            0.00036
-11.87082            0.00028
-11.38866            0.00029
-10.90651            0.00035
-10.42435            0.00038
-9.94219            0.00034
-9.46004            0.00023
-8.97788            0.00035
-8.49572            0.00047
-8.01357            0.00051
-7.53141            0.00051
-7.04926            0.00054
-6.56710            0.00057
-6.08494            0.00053
-5.60279            0.00044
-5.12063            0.00040
-4.63847            0.00054
-4.15632            0.00067
-3.67416            0.00070
-3.19200            0.00062
-2.70985            0.00049
-2.22769            0.00037
-1.74554            0.00031
-1.26338            0.00056
-0.78122            0.00108
-0.29907            0.00167
0.18309            0.00208
0.66525            0.00216
1.14740            0.00190
1.62956            0.00145
2.11172            0.00104
2.59387            0.00086
3.07603            0.00080
3.55818            0.00073
4.04034            0.00065
4.52250            0.00057
5.00465            0.00049
5.48681            0.00037
5.96897            0.00036
6.45112            0.00048
6.93328            0.00061
7.41544            0.00074
7.89759            0.00081
8.37975            0.00078
8.86190            0.00066
9.34406            0.00053
9.82622            0.00040
10.30837            0.00032
10.79053            0.00037
11.27269            0.00037
11.75484            0.00037
12.23700            0.00049
12.71916            0.00056
13.20131            0.00052
13.68347            0.00048
14.16562            0.00048
14.64778            0.00056
15.12994            0.00072
15.61209            0.00073
16.09425            0.00063
16.57641            0.00052
17.05856            0.00046
17.54072            0.00048
18.02288            0.00057
18.50503            0.00069
18.98719            0.00075
19.46935            0.00073
19.95150            0.00063
20.43366            0.00051
20.91581            0.00040
21.39797            0.00033
21.88013            0.00043
22.36228            0.00050
22.84444            0.00054
23.32660            0.00062
23.80875            0.00079
24.29091            0.00095
24.77307            0.00098
25.25522            0.00088
25.73738            0.00069
26.21953            0.00048
26.70169            0.00027
27.18385            0.00011
27.66600            0.00029
28.14816            0.00052
28.63032            0.00069
29.11247            0.00076
29.59463            0.00074
30.07679            0.00068
30.55894            0.00061
31.04110            0.00048
31.52325            0.00031
32.00541            0.00017
32.48757            0.00015
32.96972            0.00026
33.45188            0.00041
33.93404            0.00054
34.41619            0.00063
34.89835            0.00069
35.38051            0.00074
35.86266            0.00075
36.34482            0.00069
36.82697            0.00060
37.30913            0.00051
37.79129            0.00041
38.27344            0.00036
38.75560            0.00041
39.23776            0.00046
39.71991            0.00052
40.20207            0.00071
40.68423            0.00108
41.16638            0.00161
41.64854            0.00224
42.13069            0.00292
42.61285            0.00362
43.09501            0.00430
43.57716            0.00492
44.05932            0.00548
44.54148            0.00602
45.02363            0.00662
45.50579            0.00735
45.98795            0.00824
46.47010            0.00926
46.95226            0.01038
47.43441            0.01155
47.91657            0.01275
48.39873            0.01396
48.88088            0.01517
49.36304            0.01635
49.84520            0.01752
50.32735            0.01867
50.80951            0.01983
51.29167            0.02100
51.77382            0.02219
52.25598            0.02341
52.73813            0.02467
53.22029            0.02595
53.70245            0.02721
54.18460            0.02841
54.66676            0.02953
55.14892            0.03056
55.63107            0.03153
56.11323            0.03247
56.59539            0.03337
57.07754            0.03426
57.55970            0.03516
58.04185            0.03617
58.52401            0.03733
59.00617            0.03858
59.48832            0.03974
59.97048            0.04052
60.45264            0.04076
60.93479            0.04043
61.41695            0.03972
61.89911            0.03892
62.38126            0.03824
62.86342            0.03779
63.34557            0.03755
63.82773            0.03743
64.30989            0.03738
64.79204            0.03733
65.27420            0.03730
65.75636            0.03727
66.23851            0.03728
66.72067            0.03729
67.20283            0.03729
67.68498            0.03723
68.16714            0.03708
68.64930            0.03686
69.13145            0.03663
69.61361            0.03646
70.09576            0.03643
70.57792            0.03655
71.06008            0.03672
71.54223            0.03680
72.02439            0.03667
72.50655            0.03631
72.98870            0.03580
73.47086            0.03535
73.95302            0.03511
74.43517            0.03512
74.91733            0.03528
75.39948            0.03543
75.88164            0.03541
76.36380            0.03518
76.84595            0.03477
77.32811            0.03426
77.81027            0.03375
78.29242            0.03330
78.77458            0.03297
79.25674            0.03278
79.73889            0.03269
80.22105            0.03268
80.70320            0.03273
81.18536            0.03287
81.66752            0.03314
82.14967            0.03350
82.63183            0.03384
83.11399            0.03399
83.59614            0.03381
84.07830            0.03327
84.56046            0.03250
85.04261            0.03167
85.52477            0.03093
86.00692            0.03037
86.48908            0.02999
86.97124            0.02976
87.45339            0.02964
87.93555            0.02959
88.41771            0.02959
88.89986            0.02964
89.38202            0.02978
89.86418            0.03001
90.34633            0.03030
90.82849            0.03053
91.31064            0.03057
91.79280            0.03037
92.27496            0.02997
92.75711            0.02949
93.23927            0.02905
93.72143            0.02867
94.20358            0.02833
94.68574            0.02799
95.16790            0.02768
95.65005            0.02744
96.13221            0.02730
96.61436            0.02729
97.09652            0.02737
97.57868            0.02749
98.06083            0.02757
98.54299            0.02756
99.02515            0.02742
99.50730            0.02712
99.98946            0.02670
100.47162            0.02624
100.95377            0.02580
101.43593            0.02542
101.91808            0.02511
102.40024            0.02486
102.88240            0.02464
103.36455            0.02445
103.84671            0.02426
104.32887            0.02412
104.81102            0.02405
105.29318            0.02408
105.77534            0.02418
106.25749            0.02430
106.73965            0.02433
107.22180            0.02421
107.70396            0.02396
108.18612            0.02362
108.66827            0.02328
109.15043            0.02299
109.63259            0.02275
110.11474            0.02252
110.59690            0.02226
111.07906            0.02196
111.56121            0.02167
112.04337            0.02143
112.52552            0.02129
113.00768            0.02124
113.48984            0.02124
113.97199            0.02123
114.45415            0.02119
114.93631            0.02109
115.41846            0.02094
115.90062            0.02074
116.38278            0.02049
116.86493            0.02020
117.34709            0.01988
117.82924            0.01958
118.31140            0.01932
118.79356            0.01914
119.27571            0.01904
119.75787            0.01900
120.24003            0.01901
120.72218            0.01902
121.20434            0.01906
121.68650            0.01911
122.16865            0.01916
122.65081            0.01916
123.13297            0.01905
123.61512            0.01880
124.09728            0.01844
124.57943            0.01808
125.06159            0.01781
125.54375            0.01768
126.02590            0.01768
126.50806            0.01778
126.99022            0.01792
127.47237            0.01804
127.95453            0.01811
128.43669            0.01809
128.91884            0.01799
129.40100            0.01784
129.88315            0.01770
130.36531            0.01757
130.84747            0.01748
131.32962            0.01739
131.81178            0.01729
132.29394            0.01719
132.77609            0.01706
133.25825            0.01689
133.74041            0.01671
134.22256            0.01654
134.70472            0.01642
135.18687            0.01635
135.66903            0.01630
136.15119            0.01623
136.63334            0.01611
137.11550            0.01597
137.59766            0.01584
138.07981            0.01573
138.56197            0.01564
139.04413            0.01557
139.52628            0.01549
140.00844            0.01539
140.49059            0.01528
140.97275            0.01518
141.45491            0.01510
141.93706            0.01504
142.41922            0.01498
142.90138            0.01491
143.38353            0.01482
143.86569            0.01471
144.34785            0.01460
144.83000            0.01450
145.31216            0.01441
145.79431            0.01433
146.27647            0.01425
146.75863            0.01416
147.24078            0.01407
147.72294            0.01398
148.20510            0.01390
148.68725            0.01381
149.16941            0.01371
149.65157            0.01359
150.13372            0.01346
150.61588            0.01336
151.09803            0.01333
151.58019            0.01338
152.06235            0.01350
152.54450            0.01363
153.02666            0.01373
153.50882            0.01377
153.99097            0.01379
154.47313            0.01380
154.95529            0.01379
155.43744            0.01373
155.91960            0.01362
156.40175            0.01346
156.88391            0.01328
157.36607            0.01309
157.84822            0.01290
158.33038            0.01274
158.81254            0.01262
159.29469            0.01255
159.77685            0.01253
160.25901            0.01250
160.74116            0.01247
161.22332            0.01244
161.70547            0.01242
162.18763            0.01244
162.66979            0.01250
163.15194            0.01256
163.63410            0.01262
164.11626            0.01264
164.59841            0.01262
165.08057            0.01253
165.56273            0.01236
166.04488            0.01212
166.52704            0.01186
167.00919            0.01165
167.49135            0.01156
167.97351            0.01161
168.45566            0.01175
168.93782            0.01192
169.41998            0.01206
169.90213            0.01215
170.38429            0.01219
170.86645            0.01220
171.34860            0.01218
171.83076            0.01211
172.31292            0.01200
172.79507            0.01188
173.27723            0.01179
173.75938            0.01176
174.24154            0.01180
174.72370            0.01185
175.20585            0.01189
175.68801            0.01193
176.17017            0.01198
176.65232            0.01205
177.13448            0.01209
177.61664            0.01207
178.09879            0.01198
178.58095            0.01185
179.06310            0.01174
179.54526            0.01169
180.02742            0.01168
180.50957            0.01167
180.99173            0.01163
181.47389            0.01156
181.95604            0.01146
182.43820            0.01135
182.92036            0.01123
183.40251            0.01111
183.88467            0.01100
184.36682            0.01094
184.84898            0.01092
185.33114            0.01095
185.81329            0.01099
186.29545            0.01102
186.77761            0.01103
187.25976            0.01102
187.74192            0.01102
188.22408            0.01103
188.70623            0.01104
189.18839            0.01103
189.67054            0.01097
190.15270            0.01089
190.63486            0.01083
191.11701            0.01082
191.59917            0.01084
192.08133            0.01087
192.56348            0.01087
193.04564            0.01084
193.52780            0.01078
194.00995            0.01072
194.49211            0.01067
194.97426            0.01062
195.45642            0.01056
195.93858            0.01051
196.42073            0.01045
196.90289            0.01039
197.38505            0.01034
197.86720            0.01034
198.34936            0.01040
198.83152            0.01053
199.31367            0.01070
199.79583            0.01084
200.27798            0.01092
200.76014            0.01093
201.24230            0.01089
201.72445            0.01086
202.20661            0.01084
202.68877            0.01082
203.17092            0.01078
203.65308            0.01070
204.13524            0.01061
204.61739            0.01053
205.09955            0.01048
205.58170            0.01045
206.06386            0.01042
206.54602            0.01039
207.02817            0.01034
207.51033            0.01028
207.99249            0.01024
208.47464            0.01024
208.95680            0.01028
209.43896            0.01035
209.92111            0.01044
210.40327            0.01050
210.88542            0.01049
211.36758            0.01041
211.84974            0.01029
212.33189            0.01019
212.81405            0.01014
213.29621            0.01017
213.77836            0.01025
214.26052            0.01034
214.74268            0.01041
215.22483            0.01047
215.70699            0.01056
216.18914            0.01068
216.67130            0.01084
217.15346            0.01101
217.63561            0.01117
218.11777            0.01131
218.59993            0.01141
219.08208            0.01148
219.56424            0.01150
220.04640            0.01146
220.52855            0.01136
221.01071            0.01123
221.49286            0.01109
221.97502            0.01098
222.45718            0.01090
222.93933            0.01087
223.42149            0.01089
223.90365            0.01096
224.38580            0.01106
224.86796            0.01117
225.35012            0.01124
225.83227            0.01126
226.31443            0.01124
226.79659            0.01120
227.27874            0.01117
227.76090            0.01118
228.24305            0.01122
228.72521            0.01130
229.20737            0.01141
229.68952            0.01155
230.17168            0.01167
230.65384            0.01173
231.13599            0.01170
231.61815            0.01161
232.10031            0.01153
232.58246            0.01151
233.06462            0.01155
233.54677            0.01160
234.02893            0.01165
234.51109            0.01167
234.99324            0.01168
235.47540            0.01169
235.95756            0.01170
236.43971            0.01167
236.92187            0.01160
237.40403            0.01147
237.88618            0.01132
238.36834            0.01121
238.85049            0.01117
239.33265            0.01121
239.81481            0.01131
240.29696            0.01141
240.77912            0.01146
241.26128            0.01142
241.74343            0.01128
242.22559            0.01107
242.70775            0.01083
243.18990            0.01065
243.67206            0.01057
244.15421            0.01060
244.63637            0.01069
245.11853            0.01080
245.60068            0.01090
246.08284            0.01101
246.56500            0.01112
247.04715            0.01119
247.52931            0.01119
248.01147            0.01109
248.49362            0.01093
248.97578            0.01075
249.45793            0.01061
249.94009            0.01050
250.42225            0.01043
250.90440            0.01042
251.38656            0.01050
251.86872            0.01066
252.35087            0.01084
252.83303            0.01097
253.31519            0.01098
253.79734            0.01087
254.27950            0.01071
254.76165            0.01055
255.24381            0.01046
255.72597            0.01041
256.20812            0.01040
256.69028            0.01038
257.17244            0.01035
257.65459            0.01030
258.13675            0.01026
258.61891            0.01023
259.10106            0.01025
259.58322            0.01034
260.06537            0.01050
260.54753            0.01068
261.02969            0.01084
261.51184            0.01093
261.99400            0.01094
262.47616            0.01092
262.95831            0.01092
263.44047            0.01102
263.92263            0.01118
264.40478            0.01133
264.88694            0.01142
265.36909            0.01139
265.85125            0.01127
266.33341            0.01111
266.81556            0.01098
267.29772            0.01091
267.77988            0.01088
268.26203            0.01089
268.74419            0.01093
269.22635            0.01096
269.70850            0.01099
270.19066            0.01098
270.67281            0.01097
271.15497            0.01096
271.63713            0.01100
272.11928            0.01112
272.60144            0.01133
273.08360            0.01158
273.56575            0.01177
274.04791            0.01185
274.53007            0.01180
275.01222            0.01164
275.49438            0.01145
275.97654            0.01127
276.45869            0.01112
276.94085            0.01096
277.42300            0.01080
277.90516            0.01066
278.38732            0.01062
278.86947            0.01074
279.35163            0.01099
279.83379            0.01131
280.31594            0.01158
280.79810            0.01175
281.28026            0.01181
281.76241            0.01182
282.24457            0.01184
282.72672            0.01191
283.20888            0.01198
283.69104            0.01201
284.17319            0.01195
284.65535            0.01181
285.13751            0.01164
285.61966            0.01148
286.10182            0.01133
286.58398            0.01120
287.06613            0.01109
287.54829            0.01102
288.03044            0.01104
288.51260            0.01118
288.99476            0.01145
289.47691            0.01178
289.95907            0.01210
290.44123            0.01228
290.92338            0.01228
291.40554            0.01209
291.88770            0.01180
292.36985            0.01147
292.85201            0.01118
293.33416            0.01096
293.81632            0.01081
294.29848            0.01071
294.78063            0.01066
295.26279            0.01069
295.74495            0.01082
296.22710            0.01104
296.70926            0.01128
297.19142            0.01143
297.67357            0.01142
298.15573            0.01130
298.63788            0.01112
299.12004            0.01099
299.60220            0.01094
300.08435            0.01092
300.56651            0.01089
301.04867            0.01082
301.53082            0.01072
302.01298            0.01064
302.49514            0.01064
302.97729            0.01071
303.45945            0.01082
303.94160            0.01093
304.42376            0.01100
304.90592            0.01106
305.38807            0.01111
305.87023            0.01118
306.35239            0.01127
306.83454            0.01137
307.31670            0.01145
307.79886            0.01151
308.28101            0.01153
308.76317            0.01153
309.24532            0.01154
309.72748            0.01156
310.20964            0.01159
310.69179            0.01164
311.17395            0.01170
311.65611            0.01175
312.13826            0.01176
312.62042            0.01169
313.10258            0.01151
313.58473            0.01126
314.06689            0.01095
314.54904            0.01066
315.03120            0.01046
315.51336            0.01040
315.99551            0.01050
316.47767            0.01073
316.95983            0.01104
317.44198            0.01134
317.92414            0.01158
318.40630            0.01173
318.88845            0.01179
319.37061            0.01176
319.85276            0.01167
320.33492            0.01155
320.81708            0.01141
321.29923            0.01127
321.78139            0.01117
322.26355            0.01111
322.74570            0.01112
323.22786            0.01118
323.71002            0.01128
324.19217            0.01138
324.67433            0.01144
325.15648            0.01145
325.63864            0.01143
326.12080            0.01145
326.60295            0.01155
327.08511            0.01174
327.56727            0.01199
328.04942            0.01222
328.53158            0.01234
329.01374            0.01232
329.49589            0.01218
329.97805            0.01197
330.46021            0.01174
330.94236            0.01153
331.42452            0.01135
331.90667            0.01120
332.38883            0.01111
332.87099            0.01109
333.35314            0.01114
333.83530            0.01123
334.31746            0.01134
334.79961            0.01145
335.28177            0.01157
335.76393            0.01169
336.24608            0.01181
336.72824            0.01189
337.21039            0.01190
337.69255            0.01182
338.17471            0.01169
338.65686            0.01158
339.13902            0.01152
339.62118            0.01151
340.10333            0.01151
340.58549            0.01146
341.06765            0.01137
341.54980            0.01128
342.03196            0.01124
342.51411            0.01131
342.99627            0.01148
343.47843            0.01166
343.96058            0.01177
344.44274            0.01176
344.92490            0.01165
345.40705            0.01152
345.88921            0.01142
346.37137            0.01140
346.85352            0.01141
347.33568            0.01142
347.81783            0.01138
348.29999            0.01130
348.78215            0.01120
349.26430            0.01112
349.74646            0.01110
350.22862            0.01111
350.71077            0.01113
351.19293            0.01113
351.67509            0.01110
352.15724            0.01109
352.63940            0.01111
353.12155            0.01118
353.60371            0.01127
354.08587            0.01137
354.56802            0.01145
355.05018            0.01155
355.53234            0.01165
356.01449            0.01175
356.49665            0.01180
356.97881            0.01180
357.46096            0.01173
357.94312            0.01165
358.42527            0.01158
358.90743            0.01155
359.38959            0.01154
359.87174            0.01154
360.35390            0.01157
360.83606            0.01162
361.31821            0.01169
361.80037            0.01178
362.28253            0.01186
362.76468            0.01193
363.24684            0.01196
363.72899            0.01196
364.21115            0.01190
364.69331            0.01180
365.17546            0.01169
365.65762            0.01163
366.13978            0.01164
366.62193            0.01172
367.10409            0.01183
367.58625            0.01194
368.06840            0.01200
368.55056            0.01200
369.03271            0.01196
369.51487            0.01187
369.99703            0.01176
370.47918            0.01166
370.96134            0.01159
371.44350            0.01161
371.92565            0.01171
372.40781            0.01186
372.88997            0.01202
373.37212            0.01216
373.85428            0.01228
374.33643            0.01239
374.81859            0.01248
375.30075            0.01255
375.78290            0.01257
376.26506            0.01254
376.74722            0.01246
377.22937            0.01235
377.71153            0.01223
378.19369            0.01208
378.67584            0.01191
379.15800            0.01174
379.64016            0.01161
380.12231            0.01157
380.60447            0.01163
381.08662            0.01178
381.56878            0.01199
382.05094            0.01224
382.53309            0.01248
383.01525            0.01270
383.49741            0.01283
383.97956            0.01286
384.46172            0.01277
384.94388            0.01258
385.42603            0.01237
385.90819            0.01220
386.39034            0.01211
386.87250            0.01211
387.35466            0.01219
387.83681            0.01227
388.31897            0.01231
388.80113            0.01226
389.28328            0.01216
389.76544            0.01204
390.24760            0.01195
390.72975            0.01191
391.21191            0.01192
391.69406            0.01196
392.17622            0.01203
392.65838            0.01211
393.14053            0.01218
393.62269            0.01220
394.10485            0.01217
394.58700            0.01209
395.06916            0.01201
395.55132            0.01195
396.03347            0.01192
396.51563            0.01193
396.99778            0.01196
397.47994            0.01197
397.96210            0.01197
398.44425            0.01198
398.92641            0.01202
399.40857            0.01210
399.89072            0.01222
400.37288            0.01237
400.85504            0.01254
401.33719            0.01272
401.81935            0.01288
402.30150            0.01300
402.78366            0.01305
403.26582            0.01301
403.74797            0.01292
404.23013            0.01279
404.71229            0.01268
405.19444            0.01262
405.67660            0.01260
406.15876            0.01259
406.64091            0.01256
407.12307            0.01246
407.60522            0.01233
408.08738            0.01219
408.56954            0.01211
409.05169            0.01212
409.53385            0.01218
410.01601            0.01222
410.49816            0.01223
410.98032            0.01222
411.46248            0.01224
411.94463            0.01231
412.42679            0.01242
412.90894            0.01252
413.39110            0.01257
413.87326            0.01259
414.35541            0.01261
414.83757            0.01268
415.31973            0.01279
415.80188            0.01290
416.28404            0.01296
416.76620            0.01293
417.24835            0.01285
417.73051            0.01272
418.21266            0.01260
418.69482            0.01250
419.17698            0.01245
419.65913            0.01244
420.14129            0.01247
420.62345            0.01253
421.10560            0.01264
421.58776            0.01279
422.06992            0.01298
422.55207            0.01317
423.03423            0.01331
423.51638            0.01338
423.99854            0.01339
424.48070            0.01338
424.96285            0.01339
425.44501            0.01346
425.92717            0.01356
426.40932            0.01366
426.89148            0.01375
427.37364            0.01385
427.85579            0.01397
428.33795            0.01408
428.82010            0.01413
429.30226            0.01410
429.78442            0.01399
430.26657            0.01387
430.74873            0.01383
431.23089            0.01391
431.71304            0.01408
432.19520            0.01427
432.67736            0.01441
433.15951            0.01447
433.64167            0.01449
434.12383            0.01451
434.60598            0.01455
435.08814            0.01457
435.57029            0.01451
436.05245            0.01436
436.53461            0.01416
437.01676            0.01402
437.49892            0.01402
437.98108            0.01418
438.46323            0.01441
438.94539            0.01460
439.42755            0.01467
439.90970            0.01460
440.39186            0.01447
440.87401            0.01434
441.35617            0.01428
441.83833            0.01428
442.32048            0.01434
442.80264            0.01442
443.28480            0.01453
443.76695            0.01470
444.24911            0.01495
444.73127            0.01529
445.21342            0.01563
445.69558            0.01591
446.17773            0.01605
446.65989            0.01605
447.14205            0.01592
447.62420            0.01574
448.10636            0.01555
448.58852            0.01536
449.07067            0.01517
449.55283            0.01498
450.03499            0.01484
450.51714            0.01481
450.99930            0.01488
451.48145            0.01501
451.96361            0.01510
452.44577            0.01512
452.92792            0.01506
453.41008            0.01499
453.89224            0.01493
454.37439            0.01491
454.85655            0.01489
455.33871            0.01484
455.82086            0.01476
456.30302            0.01465
456.78517            0.01456
457.26733            0.01450
457.74949            0.01448
458.23164            0.01448
458.71380            0.01446
459.19596            0.01443
459.67811            0.01438
460.16027            0.01434
460.64243            0.01432
461.12458            0.01429
461.60674            0.01424
462.08889            0.01416
462.57105            0.01409
463.05321            0.01408
463.53536            0.01416
464.01752            0.01433
464.49968            0.01452
464.98183            0.01470
465.46399            0.01481
465.94615            0.01486
466.42830            0.01488
466.91046            0.01488
467.39261            0.01487
467.87477            0.01482
468.35693            0.01474
468.83908            0.01465
469.32124            0.01463
469.80340            0.01470
470.28555            0.01485
470.76771            0.01504
471.24987            0.01521
471.73202            0.01529
472.21418            0.01530
472.69633            0.01525
473.17849            0.01518
473.66065            0.01512
474.14280            0.01510
474.62496            0.01513
475.10712            0.01522
475.58927            0.01534
476.07143            0.01548
476.55359            0.01561
477.03574            0.01568
477.51790            0.01566
478.00005            0.01556
478.48221            0.01542
478.96437            0.01533
479.44652            0.01534
479.92868            0.01547
480.41084            0.01564
480.89299            0.01579
481.37515            0.01585
481.85731            0.01581
482.33946            0.01570
482.82162            0.01556
483.30378            0.01542
483.78593            0.01526
484.26809            0.01511
484.75024            0.01497
485.23240            0.01488
485.71456            0.01484
486.19671            0.01485
486.67887            0.01487
487.16103            0.01490
487.64318            0.01489
488.12534            0.01484
488.60750            0.01473
489.08965            0.01457
489.57181            0.01438
490.05396            0.01419
490.53612            0.01402
491.01828            0.01388
491.50043            0.01374
491.98259            0.01362
492.46475            0.01352
492.94690            0.01345
493.42906            0.01341
493.91122            0.01337
494.39337            0.01333
494.87553            0.01329
495.35768            0.01325
495.83984            0.01320
496.32200            0.01311
496.80415            0.01295
497.28631            0.01271
497.76847            0.01243
498.25062            0.01217
498.73278            0.01199
499.21494            0.01190
499.69709            0.01188
500.17925            0.01187
500.66140            0.01182
501.14356            0.01172
501.62572            0.01159
502.10787            0.01147
502.59003            0.01135
503.07219            0.01122
503.55434            0.01107
504.03650            0.01092
504.51866            0.01078
505.00081            0.01067
505.48297            0.01055
505.96512            0.01043
506.44728            0.01029
506.92944            0.01016
507.41159            0.01007
507.89375            0.01002
508.37591            0.01005
508.85806            0.01014
509.34022            0.01029
509.82238            0.01044
510.30453            0.01052
510.78669            0.01050
511.26884            0.01038
511.75100            0.01020
512.23316            0.00999
512.71531            0.00979
513.19747            0.00959
513.67963            0.00941
514.16178            0.00926
514.64394            0.00914
515.12610            0.00907
515.60825            0.00904
516.09041            0.00902
516.57256            0.00897
517.05472            0.00887
517.53688            0.00872
518.01903            0.00856
518.50119            0.00847
518.98335            0.00845
519.46550            0.00849
519.94766            0.00852
520.42982            0.00850
520.91197            0.00840
521.39413            0.00828
521.87628            0.00816
522.35844            0.00808
522.84060            0.00804
523.32275            0.00801
523.80491            0.00799
524.28707            0.00796
524.76922            0.00791
525.25138            0.00784
525.73354            0.00778
526.21569            0.00774
526.69785            0.00771
527.18000            0.00768
527.66216            0.00761
528.14432            0.00749
528.62647            0.00734
529.10863            0.00720
529.59079            0.00709
530.07294            0.00702
530.55510            0.00699
531.03726            0.00699
531.51941            0.00705
532.00157            0.00716
532.48372            0.00730
532.96588            0.00742
533.44804            0.00751
533.93019            0.00757
534.41235            0.00762
534.89451            0.00766
535.37666            0.00771
535.85882            0.00775
536.34098            0.00775
536.82313            0.00772
537.30529            0.00771
537.78745            0.00779
538.26960            0.00798
538.75176            0.00825
539.23391            0.00851
539.71607            0.00865
540.19823            0.00862
540.68038            0.00846
541.16254            0.00828
541.64470            0.00819
542.12685            0.00820
542.60901            0.00829
543.09117            0.00838
543.57332            0.00840
544.05548            0.00835
544.53763            0.00826
545.01979            0.00816
545.50195            0.00808
545.98410            0.00800
546.46626            0.00789
546.94842            0.00773
547.43057            0.00752
547.91273            0.00728
548.39489            0.00705
548.87704            0.00685
549.35920            0.00671
549.84135            0.00660
550.32351            0.00652
550.80567            0.00649
551.28782            0.00652
551.76998            0.00662
552.25214            0.00675
552.73429            0.00688
553.21645            0.00695
553.69861            0.00697
554.18076            0.00696
554.66292            0.00696
555.14507            0.00697
555.62723            0.00699
556.10939            0.00698
556.59154            0.00694
557.07370            0.00685
557.55586            0.00674
558.03801            0.00663
558.52017            0.00651
559.00233            0.00637
559.48448            0.00619
559.96664            0.00595
560.44879            0.00568
560.93095            0.00543
561.41311            0.00527
561.89526            0.00523
562.37742            0.00529
562.85958            0.00544
563.34173            0.00564
563.82389            0.00586
564.30605            0.00608
564.78820            0.00624
565.27036            0.00635
565.75251            0.00639
566.23467            0.00638
566.71683            0.00633
567.19898            0.00626
567.68114            0.00616
568.16330            0.00603
568.64545            0.00588
569.12761            0.00570
569.60977            0.00553
570.09192            0.00540
570.57408            0.00536
571.05623            0.00543
571.53839            0.00560
572.02055            0.00578
572.50270            0.00589
572.98486            0.00590
573.46702            0.00583
573.94917            0.00577
574.43133            0.00576
574.91349            0.00581
575.39564            0.00587
575.87780            0.00587
576.35995            0.00577
576.84211            0.00561
577.32427            0.00542
577.80642            0.00526
578.28858            0.00515
578.77074            0.00510
579.25289            0.00510
579.73505            0.00516
580.21721            0.00525
580.69936            0.00535
581.18152            0.00543
581.66367            0.00548
582.14583            0.00550
582.62799            0.00549
583.11014            0.00550
583.59230            0.00555
584.07446            0.00566
584.55661            0.00577
585.03877            0.00585
585.52093            0.00588
586.00308            0.00586
586.48524            0.00583
586.96740            0.00579
587.44955            0.00575
587.93171            0.00569
588.41386            0.00557
588.89602            0.00541
589.37818            0.00522
589.86033            0.00505
590.34249            0.00494
590.82465            0.00495
591.30680            0.00504
591.78896            0.00515
592.27112            0.00522
592.75327            0.00521
593.23543            0.00514
593.71758            0.00507
594.19974            0.00504
594.68190            0.00507
595.16405            0.00513
595.64621            0.00518
596.12837            0.00522
596.61052            0.00524
597.09268            0.00525
597.57484            0.00523
598.05699            0.00519
598.53915            0.00511
599.02130            0.00502
599.50346            0.00491
599.98562            0.00481
600.46777            0.00477
600.94993            0.00480
601.43209            0.00493
601.91424            0.00515
602.39640            0.00541
602.87856            0.00565
603.36071            0.00582
603.84287            0.00589
604.32502            0.00587
604.80718            0.00578
605.28934            0.00567
605.77149            0.00558
606.25365            0.00550
606.73581            0.00542
607.21796            0.00533
607.70012            0.00522
608.18228            0.00509
608.66443            0.00496
609.14659            0.00483
609.62874            0.00467
610.11090            0.00451
610.59306            0.00436
611.07521            0.00426
611.55737            0.00423
612.03953            0.00425
612.52168            0.00430
613.00384            0.00436
613.48600            0.00445
613.96815            0.00455
614.45031            0.00466
614.93246            0.00473
615.41462            0.00472
615.89678            0.00464
616.37893            0.00451
616.86109            0.00438
617.34325            0.00428
617.82540            0.00423
618.30756            0.00417
618.78972            0.00409
619.27187            0.00396
619.75403            0.00384
620.23618            0.00376
620.71834            0.00379
621.20050            0.00391
621.68265            0.00409
622.16481            0.00425
622.64697            0.00436
623.12912            0.00440
623.61128            0.00438
624.09344            0.00432
624.57559            0.00422
625.05775            0.00407
625.53990            0.00387
626.02206            0.00365
626.50422            0.00345
626.98637            0.00331
627.46853            0.00325
627.95069            0.00326
628.43284            0.00338
628.91500            0.00361
629.39716            0.00389
629.87931            0.00414
630.36147            0.00430
630.84362            0.00433
631.32578            0.00425
631.80794            0.00410
632.29009            0.00393
632.77225            0.00374
633.25441            0.00352
633.73656            0.00331
634.21872            0.00319
634.70088            0.00320
635.18303            0.00331
635.66519            0.00349
636.14734            0.00370
636.62950            0.00386
637.11166            0.00394
637.59381            0.00392
638.07597            0.00385
638.55813            0.00376
639.04028            0.00363
639.52244            0.00344
640.00460            0.00319
640.48675            0.00296
640.96891            0.00283
641.45107            0.00285
641.93322            0.00303
642.41538            0.00328
642.89753            0.00349
643.37969            0.00362
643.86185            0.00363
644.34400            0.00355
644.82616            0.00345
645.30832            0.00334
645.79047            0.00327
646.27263            0.00325
646.75479            0.00329
647.23694            0.00337
647.71910            0.00346
648.20125            0.00354
648.68341            0.00355
649.16557            0.00349
649.64772            0.00338
650.12988            0.00325
650.61204            0.00314
651.09419            0.00309
651.57635            0.00310
652.05851            0.00315
652.54066            0.00323
653.02282            0.00330
653.50497            0.00335
653.98713            0.00340
654.46929            0.00345
654.95144            0.00352
655.43360            0.00357
655.91576            0.00353
656.39791            0.00338
656.88007            0.00314
657.36223            0.00292
657.84438            0.00278
658.32654            0.00274
658.80869            0.00279
659.29085            0.00293
659.77301            0.00312
660.25516            0.00330
660.73732            0.00342
661.21948            0.00349
661.70163            0.00354
662.18379            0.00360
662.66595            0.00365
663.14810            0.00368
663.63026            0.00365
664.11241            0.00357
664.59457            0.00347
665.07673            0.00336
665.55888            0.00328
666.04104            0.00323
666.52320            0.00324
667.00535            0.00331
667.48751            0.00342
667.96967            0.00353
668.45182            0.00358
668.93398            0.00353
669.41613            0.00337
669.89829            0.00313
670.38045            0.00290
670.86260            0.00276
671.34476            0.00275
671.82692            0.00287
672.30907            0.00306
672.79123            0.00329
673.27339            0.00352
673.75554            0.00377
674.23770            0.00405
674.71985            0.00433
675.20201            0.00459
675.68417            0.00477
676.16632            0.00482
676.64848            0.00479
677.13064            0.00475
677.61279            0.00479
678.09495            0.00495
678.57711            0.00520
679.05926            0.00546
679.54142            0.00567
680.02357            0.00579
680.50573            0.00583
680.98789            0.00582
681.47004            0.00579
681.95220            0.00571
682.43436            0.00559
682.91651            0.00542
683.39867            0.00525
683.88083            0.00514
684.36298            0.00510
684.84514            0.00506
685.32729            0.00497
685.80945            0.00480
686.29161            0.00458
686.77376            0.00436
687.25592            0.00414
687.73808            0.00392
688.22023            0.00367
688.70239            0.00341
689.18455            0.00316
689.66670            0.00298
690.14886            0.00291
690.63102            0.00298
691.11317            0.00317
691.59533            0.00346
692.07748            0.00379
692.55964            0.00405
693.04180            0.00421
693.52395            0.00426
694.00611            0.00421
694.48827            0.00412
694.97042            0.00400
695.45258            0.00385
695.93474            0.00370
696.41689            0.00357
696.89905            0.00347
697.38120            0.00344
697.86336            0.00346
698.34552            0.00351
698.82767            0.00355
699.30983            0.00353
699.79199            0.00346
700.27414            0.00334
700.75630            0.00321
701.23846            0.00314
701.72061            0.00313
702.20277            0.00320
702.68492            0.00331
703.16708            0.00344
703.64924            0.00357
704.13139            0.00369
704.61355            0.00376
705.09571            0.00380
705.57786            0.00385
706.06002            0.00393
706.54218            0.00402
707.02433            0.00407
707.50649            0.00405
707.98864            0.00397
708.47080            0.00387
708.95296            0.00378
709.43511            0.00372
709.91727            0.00368
710.39943            0.00364
710.88158            0.00361
711.36374            0.00358
711.84590            0.00356
712.32805            0.00356
712.81021            0.00359
713.29236            0.00363
713.77452            0.00368
714.25668            0.00372
714.73883            0.00373
715.22099            0.00369
715.70315            0.00363
716.18530            0.00357
716.66746            0.00350
717.14962            0.00340
717.63177            0.00327
718.11393            0.00311
718.59608            0.00294
719.07824            0.00281
719.56040            0.00274
720.04255            0.00274
720.52471            0.00281
721.00687            0.00291
721.48902            0.00300
721.97118            0.00308
722.45334            0.00314
722.93549            0.00320
723.41765            0.00323
723.89980            0.00320
724.38196            0.00311
724.86412            0.00299
725.34627            0.00288
725.82843            0.00281
726.31059            0.00278
726.79274            0.00278
727.27490            0.00280
727.75706            0.00284
728.23921            0.00286
728.72137            0.00286
729.20352            0.00281
729.68568            0.00271
730.16784            0.00255
730.64999            0.00239
731.13215            0.00226
731.61431            0.00221
732.09646            0.00223
732.57862            0.00229
733.06078            0.00237
733.54293            0.00244
734.02509            0.00250
734.50724            0.00260
734.98940            0.00274
735.47156            0.00291
735.95371            0.00308
736.43587            0.00319
736.91803            0.00322
737.40018            0.00319
737.88234            0.00314
738.36450            0.00310
738.84665            0.00307
739.32881            0.00307
739.81096            0.00309
740.29312            0.00313
740.77528            0.00320
741.25743            0.00328
741.73959            0.00335
742.22175            0.00341
742.70390            0.00344
743.18606            0.00344
743.66822            0.00340
744.15037            0.00334
744.63253            0.00326
745.11469            0.00319
745.59684            0.00317
746.07900            0.00320
746.56115            0.00326
747.04331            0.00333
747.52547            0.00341
748.00762            0.00346
748.48978            0.00348
748.97194            0.00346
749.45409            0.00342
749.93625            0.00337
750.41841            0.00333
750.90056            0.00335
751.38272            0.00343
751.86487            0.00356
752.34703            0.00368
752.82919            0.00376
753.31134            0.00376
753.79350            0.00370
754.27566            0.00362
754.75781            0.00355
755.23997            0.00352
755.72213            0.00354
756.20428            0.00362
756.68644            0.00375
757.16859            0.00389
757.65075            0.00401
758.13291            0.00404
758.61506            0.00398
759.09722            0.00385
759.57938            0.00367
760.06153            0.00350
760.54369            0.00335
761.02585            0.00325
761.50800            0.00319
761.99016            0.00320
762.47231            0.00330
762.95447            0.00348
763.43663            0.00366
763.91878            0.00380
764.40094            0.00388
764.88310            0.00395
765.36525            0.00406
765.84741            0.00420
766.32957            0.00432
766.81172            0.00436
767.29388            0.00428
767.77603            0.00409
768.25819            0.00385
768.74035            0.00362
769.22250            0.00345
769.70466            0.00337
770.18682            0.00339
770.66897            0.00350
771.15113            0.00366
771.63329            0.00387
772.11544            0.00408
772.59760            0.00425
773.07975            0.00435
773.56191            0.00437
774.04407            0.00435
774.52622            0.00432
775.00838            0.00428
775.49054            0.00423
775.97269            0.00416
776.45485            0.00408
776.93701            0.00401
777.41916            0.00402
777.90132            0.00414
778.38347            0.00435
778.86563            0.00457
779.34779            0.00474
779.82994            0.00479
780.31210            0.00473
780.79426            0.00461
781.27641            0.00451
781.75857            0.00447
782.24073            0.00449
782.72288            0.00452
783.20504            0.00452
783.68719            0.00450
784.16935            0.00450
784.65151            0.00456
785.13366            0.00471
785.61582            0.00489
786.09798            0.00502
786.58013            0.00505
787.06229            0.00499
787.54445            0.00489
788.02660            0.00479
788.50876            0.00473
788.99091            0.00468
789.47307            0.00462
789.95523            0.00453
790.43738            0.00441
790.91954            0.00431
791.40170            0.00423
791.88385            0.00419
792.36601            0.00422
792.84817            0.00431
793.33032            0.00444
793.81248            0.00458
794.29464            0.00471
794.77679            0.00479
795.25895            0.00482
795.74110            0.00479
796.22326            0.00471
796.70542            0.00457
797.18757            0.00439
797.66973            0.00421
798.15189            0.00406
798.63404            0.00395
799.11620            0.00388
799.59836            0.00388
800.08051            0.00396
800.56267            0.00412
801.04482            0.00429
801.52698            0.00444
802.00914            0.00452
802.49129            0.00454
802.97345            0.00453
803.45561            0.00450
803.93776            0.00447
804.41992            0.00445
804.90208            0.00445
805.38423            0.00446
805.86639            0.00448
806.34854            0.00447
806.83070            0.00444
807.31286            0.00436
807.79501            0.00419
808.27717            0.00394
808.75933            0.00364
809.24148            0.00340
809.72364            0.00328
810.20580            0.00329
810.68795            0.00339
811.17011            0.00353
811.65226            0.00368
812.13442            0.00381
812.61658            0.00395
813.09873            0.00408
813.58089            0.00422
814.06305            0.00434
814.54520            0.00443
815.02736            0.00446
815.50952            0.00444
815.99167            0.00439
816.47383            0.00433
816.95598            0.00429
817.43814            0.00426
817.92030            0.00425
818.40245            0.00422
818.88461            0.00416
819.36677            0.00409
819.84892            0.00401
820.33108            0.00393
820.81324            0.00385
821.29539            0.00377
821.77755            0.00373
822.25970            0.00376
822.74186            0.00387
823.22402            0.00401
823.70617            0.00414
824.18833            0.00420
824.67049            0.00417
825.15264            0.00409
825.63480            0.00399
826.11696            0.00389
826.59911            0.00379
827.08127            0.00370
827.56342            0.00360
828.04558            0.00351
828.52774            0.00344
829.00989            0.00345
829.49205            0.00353
829.97421            0.00368
830.45636            0.00390
830.93852            0.00417
831.42068            0.00447
831.90283            0.00475
832.38499            0.00499
832.86714            0.00516
833.34930            0.00526
833.83146            0.00530
834.31361            0.00533
834.79577            0.00538
835.27793            0.00549
835.76008            0.00564
836.24224            0.00583
836.72440            0.00602
837.20655            0.00619
837.68871            0.00633
838.17086            0.00641
838.65302            0.00643
839.13518            0.00639
839.61733            0.00631
840.09949            0.00620
840.58165            0.00609
841.06380            0.00604
841.54596            0.00607
842.02812            0.00617
842.51027            0.00632
842.99243            0.00649
843.47458            0.00670
843.95674            0.00697
844.43890            0.00730
844.92105            0.00766
845.40321            0.00797
845.88537            0.00817
846.36752            0.00822
846.84968            0.00813
847.33184            0.00795
847.81399            0.00771
848.29615            0.00748
848.77831            0.00729
849.26046            0.00718
849.74262            0.00714
850.22477            0.00715
850.70693            0.00718
851.18909            0.00721
851.67124            0.00724
852.15340            0.00727
852.63556            0.00728
853.11771            0.00727
853.59987            0.00722
854.08203            0.00715
854.56418            0.00708
855.04634            0.00702
855.52849            0.00698
856.01065            0.00694
856.49281            0.00688
856.97496            0.00679
857.45712            0.00669
857.93928            0.00661
858.42143            0.00654
858.90359            0.00648
859.38575            0.00640
859.86790            0.00632
860.35006            0.00623
860.83221            0.00614
861.31437            0.00605
861.79653            0.00596
862.27868            0.00586
862.76084            0.00576
863.24300            0.00566
863.72515            0.00557
864.20731            0.00551
864.68947            0.00549
865.17162            0.00551
865.65378            0.00553
866.13593            0.00552
866.61809            0.00547
867.10025            0.00535
867.58240            0.00519
868.06456            0.00503
868.54672            0.00490
869.02887            0.00480
869.51103            0.00472
869.99319            0.00463
870.47534            0.00451
870.95750            0.00438
871.43965            0.00424
871.92181            0.00409
872.40397            0.00396
872.88612            0.00383
873.36828            0.00375
873.85044            0.00375
874.33259            0.00381
874.81475            0.00393
875.29691            0.00406
875.77906            0.00417
876.26122            0.00428
876.74337            0.00437
877.22553            0.00443
877.70769            0.00442
878.18984            0.00431
878.67200            0.00408
879.15416            0.00378
879.63631            0.00347
880.11847            0.00319
880.60063            0.00300
881.08278            0.00292
881.56494            0.00292
882.04709            0.00297
882.52925            0.00304
883.01141            0.00313
883.49356            0.00322
883.97572            0.00330
884.45788            0.00334
884.94003            0.00334
885.42219            0.00330
885.90435            0.00325
886.38650            0.00320
886.86866            0.00318
887.35081            0.00319
887.83297            0.00321
888.31513            0.00323
888.79728            0.00324
889.27944            0.00324
889.76160            0.00325
890.24375            0.00328
890.72591            0.00331
891.20807            0.00329
891.69022            0.00323
892.17238            0.00318
892.65453            0.00317
893.13669            0.00323
893.61885            0.00334
894.10100            0.00344
894.58316            0.00348
895.06532            0.00345
895.54747            0.00337
896.02963            0.00329
896.51179            0.00325
896.99394            0.00324
897.47610            0.00327
897.95826            0.00330
898.44041            0.00331
898.92257            0.00330
899.40472            0.00329
899.88688            0.00328
900.36904            0.00328
900.85119            0.00330
901.33335            0.00336
901.81551            0.00347
902.29766            0.00359
902.77982            0.00370
903.26198            0.00381
903.74413            0.00390
904.22629            0.00400
904.70844            0.00409
905.19060            0.00415
905.67276            0.00417
906.15491            0.00417
906.63707            0.00416
907.11923            0.00416
907.60138            0.00416
908.08354            0.00416
908.56570            0.00416
909.04785            0.00418
909.53001            0.00422
910.01216            0.00427
910.49432            0.00433
910.97648            0.00439
911.45863            0.00447
911.94079            0.00455
912.42295            0.00464
912.90510            0.00473
913.38726            0.00481
913.86942            0.00486
914.35157            0.00487
914.83373            0.00482
915.31588            0.00472
915.79804            0.00462
916.28020            0.00455
916.76235            0.00455
917.24451            0.00459
917.72667            0.00465
918.20882            0.00469
918.69098            0.00471
919.17314            0.00476
919.65529            0.00490
920.13745            0.00514
920.61960            0.00543
921.10176            0.00572
921.58392            0.00597
922.06607            0.00613
922.54823            0.00622
923.03039            0.00622
923.51254            0.00615
923.99470            0.00603
924.47686            0.00589
924.95901            0.00577
925.44117            0.00568
925.92332            0.00562
926.40548            0.00559
926.88764            0.00559
927.36979            0.00562
927.85195            0.00568
928.33411            0.00574
928.81626            0.00580
929.29842            0.00582
929.78058            0.00583
930.26273            0.00580
930.74489            0.00576
931.22704            0.00572
931.70920            0.00567
932.19136            0.00563
932.67351            0.00563
933.15567            0.00566
933.63783            0.00573
934.11998            0.00579
934.60214            0.00583
935.08430            0.00585
935.56645            0.00585
936.04861            0.00585
936.53076            0.00584
937.01292            0.00580
937.49508            0.00570
937.97723            0.00559
938.45939            0.00551
938.94155            0.00552
939.42370            0.00562
939.90586            0.00575
940.38802            0.00583
940.87017            0.00584
941.35233            0.00579
941.83448            0.00573
942.31664            0.00566
942.79880            0.00558
943.28095            0.00548
943.76311            0.00540
944.24527            0.00538
944.72742            0.00545
945.20958            0.00560
945.69174            0.00581
946.17389            0.00601
946.65605            0.00613
947.13820            0.00619
947.62036            0.00622
948.10252            0.00626
948.58467            0.00633
949.06683            0.00642
949.54899            0.00648
950.03114            0.00644
950.51330            0.00626
950.99546            0.00596
951.47761            0.00560
951.95977            0.00525
952.44193            0.00498
952.92408            0.00480
953.40624            0.00472
953.88839            0.00473
954.37055            0.00480
954.85271            0.00489
955.33486            0.00495
955.81702            0.00494
956.29918            0.00486
956.78133            0.00471
957.26349            0.00451
957.74565            0.00427
958.22780            0.00401
958.70996            0.00374
959.19211            0.00346
959.67427            0.00320
960.15643            0.00299
960.63858            0.00287
961.12074            0.00290
961.60290            0.00306
962.08505            0.00327
962.56721            0.00348
963.04937            0.00365
963.53152            0.00377
964.01368            0.00383
964.49583            0.00380
964.97799            0.00370
965.46015            0.00359
965.94230            0.00349
966.42446            0.00344
966.90662            0.00343
967.38877            0.00341
967.87093            0.00337
968.35309            0.00332
968.83524            0.00331
969.31740            0.00335
969.79955            0.00342
970.28171            0.00347
970.76387            0.00349
971.24602            0.00345
971.72818            0.00340
972.21034            0.00337
972.69249            0.00340
973.17465            0.00347
973.65681            0.00358
974.13896            0.00368
974.62112            0.00374
975.10327            0.00374
975.58543            0.00368
976.06759            0.00360
976.54974            0.00355
977.03190            0.00356
977.51406            0.00363
977.99621            0.00368
978.47837            0.00364
978.96053            0.00349
979.44268            0.00327
979.92484            0.00306
980.40699            0.00290
980.88915            0.00280
981.37131            0.00272
981.85346            0.00263
982.33562            0.00256
982.81778            0.00255
983.29993            0.00265
983.78209            0.00287
984.26425            0.00316
984.74640            0.00345
985.22856            0.00367
985.71071            0.00382
986.19287            0.00391
986.67503            0.00397
987.15718            0.00397
987.63934            0.00390
988.12150            0.00376
988.60365            0.00357
989.08581            0.00338
989.56797            0.00322
990.05012            0.00308
990.53228            0.00296
991.01443            0.00288
991.49659            0.00289
991.97875            0.00306
992.46090            0.00340
992.94306            0.00384
993.42522            0.00429
993.90737            0.00462
994.38953            0.00474
994.87169            0.00462
995.35384            0.00433
995.83600            0.00400
996.31815            0.00372
996.80031            0.00350
997.28247            0.00335
997.76462            0.00327
998.24678            0.00328
998.72894            0.00336
999.21109            0.00348
999.69325            0.00361
1000.17541            0.00369
1000.65756            0.00369
1001.13972            0.00360
1001.62188            0.00345
1002.10403            0.00330
1002.58619            0.00323
1003.06834            0.00325
1003.55050            0.00335
1004.03266            0.00347
1004.51481            0.00358
1004.99697            0.00365
1005.47913            0.00370
1005.96128            0.00373
1006.44344            0.00376
1006.92560            0.00376
1007.40775            0.00370
1007.88991            0.00360
1008.37206            0.00348
1008.85422            0.00338
1009.33638            0.00335
1009.81853            0.00338
1010.30069            0.00340
1010.78285            0.00342
1011.26500            0.00345
1011.74716            0.00353
1012.22932            0.00371
1012.71147            0.00394
1013.19363            0.00419
1013.67578            0.00439
1014.15794            0.00453
1014.64010            0.00459
1015.12225            0.00460
1015.60441            0.00458
1016.08657            0.00455
1016.56872            0.00451
1017.05088            0.00447
1017.53304            0.00442
1018.01519            0.00435
1018.49735            0.00425
1018.97950            0.00414
1019.46166            0.00406
1019.94382            0.00404
1020.42597            0.00408
1020.90813            0.00415
1021.39029            0.00421
1021.87244            0.00425
1022.35460            0.00429
1022.83676            0.00435
1023.31891            0.00442
1023.80107            0.00449
1024.28322            0.00450
1024.76538            0.00444
1025.24754            0.00436
1025.72969            0.00431
1026.21185            0.00432
1026.69401            0.00440
1027.17616            0.00456
1027.65832            0.00476
1028.14048            0.00498
1028.62263            0.00519
1029.10479            0.00537
1029.58694            0.00548
1030.06910            0.00551
1030.55126            0.00545
1031.03341            0.00535
1031.51557            0.00527
1031.99773            0.00525
1032.47988            0.00529
1032.96204            0.00537
1033.44420            0.00550
1033.92635            0.00565
1034.40851            0.00583
1034.89066            0.00600
1035.37282            0.00612
1035.85498            0.00619
1036.33713            0.00625
1036.81929            0.00633
1037.30145            0.00642
1037.78360            0.00648
1038.26576            0.00646
1038.74792            0.00638
1039.23007            0.00628
1039.71223            0.00622
1040.19438            0.00623
1040.67654            0.00632
1041.15870            0.00644
1041.64085            0.00655
1042.12301            0.00661
1042.60517            0.00660
1043.08732            0.00654
1043.56948            0.00645
1044.05164            0.00640
1044.53379            0.00639
1045.01595            0.00642
1045.49810            0.00650
1045.98026            0.00659
1046.46242            0.00670
1046.94457            0.00680
1047.42673            0.00687
1047.90889            0.00690
1048.39104            0.00689
1048.87320            0.00688
1049.35536            0.00689
1049.83751            0.00691
1050.31967            0.00693
1050.80182            0.00692
1051.28398            0.00687
1051.76614            0.00680
1052.24829            0.00674
1052.73045            0.00672
1053.21261            0.00675
1053.69476            0.00681
1054.17692            0.00686
1054.65908            0.00686
1055.14123            0.00682
1055.62339            0.00680
1056.10555            0.00682
1056.58770            0.00689
1057.06986            0.00695
1057.55201            0.00696
1058.03417            0.00691
1058.51633            0.00687
1058.99848            0.00686
1059.48064            0.00688
1059.96280            0.00690
1060.44495            0.00690
1060.92711            0.00685
1061.40927            0.00679
1061.89142            0.00671
1062.37358            0.00663
1062.85573            0.00653
1063.33789            0.00643
1063.82005            0.00637
1064.30220            0.00638
1064.78436            0.00646
1065.26652            0.00658
1065.74867            0.00668
1066.23083            0.00673
1066.71299            0.00673
1067.19514            0.00669
1067.67730            0.00661
1068.15945            0.00651
1068.64161            0.00642
1069.12377            0.00631
1069.60592            0.00621
1070.08808            0.00612
1070.57024            0.00609
1071.05239            0.00614
1071.53455            0.00627
1072.01671            0.00647
1072.49886            0.00669
1072.98102            0.00692
1073.46317            0.00713
1073.94533            0.00729
1074.42749            0.00739
1074.90964            0.00741
1075.39180            0.00738
1075.87396            0.00736
1076.35611            0.00739
1076.83827            0.00751
1077.32043            0.00768
1077.80258            0.00789
1078.28474            0.00806
1078.76689            0.00815
1079.24905            0.00816
1079.73121            0.00812
1080.21336            0.00809
1080.69552            0.00813
1081.17768            0.00824
1081.65983            0.00841
1082.14199            0.00858
1082.62415            0.00872
1083.10630            0.00885
1083.58846            0.00898
1084.07061            0.00913
1084.55277            0.00927
1085.03493            0.00935
1085.51708            0.00931
1085.99924            0.00913
1086.48140            0.00886
1086.96355            0.00855
1087.44571            0.00827
1087.92787            0.00804
1088.41002            0.00787
1088.89218            0.00772
1089.37433            0.00763
1089.85649            0.00762
1090.33865            0.00775
1090.82080            0.00800
1091.30296            0.00832
1091.78512            0.00864
1092.26727            0.00887
1092.74943            0.00901
1093.23159            0.00905
1093.71374            0.00904
1094.19590            0.00898
1094.67805            0.00888
1095.16021            0.00873
1095.64237            0.00858
1096.12452            0.00847
1096.60668            0.00843
1097.08884            0.00846
1097.57099            0.00851
1098.05315            0.00852
1098.53531            0.00843
1099.01746            0.00825
1099.49962            0.00801
1099.98177            0.00775
1100.46393            0.00755
1100.94609            0.00742
1101.42824            0.00738
1101.91040            0.00738
1102.39256            0.00741
1102.87471            0.00746
1103.35687            0.00758
1103.83903            0.00775
1104.32118            0.00795
1104.80334            0.00811
1105.28549            0.00817
1105.76765            0.00814
1106.24981            0.00807
1106.73196            0.00804
1107.21412            0.00803
1107.69628            0.00802
1108.17843            0.00794
1108.66059            0.00783
1109.14275            0.00775
1109.62490            0.00778
1110.10706            0.00794
1110.58922            0.00816
1111.07137            0.00834
1111.55353            0.00839
1112.03568            0.00832
1112.51784            0.00819
1113.00000            0.00807
1113.48215            0.00803
1113.96431            0.00805
1114.44647            0.00808
1114.92862            0.00807
1115.41078            0.00801
1115.89294            0.00794
1116.37509            0.00794
1116.85725            0.00799
1117.33940            0.00807
1117.82156            0.00809
1118.30372            0.00801
1118.78587            0.00785
1119.26803            0.00768
1119.75019            0.00760
1120.23234            0.00765
1120.71450            0.00782
1121.19666            0.00806
1121.67881            0.00833
1122.16097            0.00858
1122.64312            0.00882
1123.12528            0.00904
1123.60744            0.00920
1124.08959            0.00928
1124.57175            0.00925
1125.05391            0.00916
1125.53606            0.00905
1126.01822            0.00899
1126.50038            0.00899
1126.98253            0.00904
1127.46469            0.00906
1127.94684            0.00902
1128.42900            0.00892
1128.91116            0.00883
1129.39331            0.00878
1129.87547            0.00880
1130.35763            0.00885
1130.83978            0.00887
1131.32194            0.00878
1131.80410            0.00861
1132.28625            0.00839
1132.76841            0.00821
1133.25056            0.00809
1133.73272            0.00802
1134.21488            0.00799
1134.69703            0.00798
1135.17919            0.00802
1135.66135            0.00810
1136.14350            0.00819
1136.62566            0.00824
1137.10782            0.00822
1137.58997            0.00812
1138.07213            0.00794
1138.55428            0.00773
1139.03644            0.00752
1139.51860            0.00735
1140.00075            0.00728
1140.48291            0.00731
1140.96507            0.00742
1141.44722            0.00753
1141.92938            0.00758
1142.41154            0.00754
1142.89369            0.00745
1143.37585            0.00733
1143.85800            0.00723
1144.34016            0.00714
1144.82232            0.00707
1145.30447            0.00701
1145.78663            0.00695
1146.26879            0.00689
1146.75094            0.00683
1147.23310            0.00679
1147.71526            0.00679
1148.19741            0.00682
1148.67957            0.00689
1149.16172            0.00697
1149.64388            0.00704
1150.12604            0.00707
1150.60819            0.00705
1151.09035            0.00697
1151.57251            0.00684
1152.05466            0.00669
1152.53682            0.00657
1153.01898            0.00654
1153.50113            0.00657
1153.98329            0.00665
1154.46544            0.00673
1154.94760            0.00681
1155.42976            0.00685
1155.91191            0.00685
1156.39407            0.00677
1156.87623            0.00663
1157.35838            0.00644
1157.84054            0.00625
1158.32270            0.00608
1158.80485            0.00594
1159.28701            0.00583
1159.76917            0.00577
1160.25132            0.00575
1160.73348            0.00576
1161.21563            0.00576
1161.69779            0.00571
1162.17995            0.00564
1162.66210            0.00555
1163.14426            0.00546
1163.62642            0.00537
1164.10857            0.00528
1164.59073            0.00520
1165.07289            0.00514
1165.55504            0.00510
1166.03720            0.00508
1166.51935            0.00505
1167.00151            0.00501
1167.48367            0.00496
1167.96582            0.00489
1168.44798            0.00485
1168.93014            0.00486
1169.41229            0.00491
1169.89445            0.00495
1170.37661            0.00493
1170.85876            0.00484
1171.34092            0.00470
1171.82307            0.00453
1172.30523            0.00437
1172.78739            0.00423
1173.26954            0.00411
1173.75170            0.00400
1174.23386            0.00393
1174.71601            0.00391
1175.19817            0.00396
1175.68033            0.00405
1176.16248            0.00415
1176.64464            0.00423
1177.12679            0.00425
1177.60895            0.00417
1178.09111            0.00398
1178.57326            0.00370
1179.05542            0.00334
1179.53758            0.00297
1180.01973            0.00265
1180.50189            0.00244
1180.98405            0.00235
1181.46620            0.00240
1181.94836            0.00256
1182.43051            0.00282
1182.91267            0.00310
1183.39483            0.00334
1183.87698            0.00350
1184.35914            0.00358
1184.84130            0.00364
1185.32345            0.00368
1185.80561            0.00369
1186.28777            0.00366
1186.76992            0.00357
1187.25208            0.00344
1187.73423            0.00332
1188.21639            0.00322
1188.69855            0.00313
1189.18070            0.00304
1189.66286            0.00291
1190.14502            0.00276
1190.62717            0.00263
1191.10933            0.00258
1191.59149            0.00264
1192.07364            0.00282
1192.55580            0.00309
1193.03795            0.00338
1193.52011            0.00361
1194.00227            0.00374
1194.48442            0.00375
1194.96658            0.00366
1195.44874            0.00352
1195.93089            0.00336
1196.41305            0.00318
1196.89521            0.00300
1197.37736            0.00283
1197.85952            0.00269
1198.34167            0.00262
1198.82383            0.00267
1199.30599            0.00283
1199.78814            0.00303
1200.27030            0.00324
1200.75246            0.00342
1201.23461            0.00355
1201.71677            0.00365
1202.19893            0.00373
1202.68108            0.00375
1203.16324            0.00371
1203.64539            0.00360
1204.12755            0.00346
1204.60971            0.00334
1205.09186            0.00326
1205.57402            0.00319
1206.05618            0.00312
1206.53833            0.00304
1207.02049            0.00294
1207.50265            0.00289
1207.98480            0.00289
1208.46696            0.00294
1208.94911            0.00302
1209.43127            0.00310
1209.91343            0.00318
1210.39558            0.00324
1210.87774            0.00331
1211.35990            0.00339
1211.84205            0.00346
1212.32421            0.00351
1212.80637            0.00351
1213.28852            0.00349
1213.77068            0.00352
1214.25284            0.00364
1214.73499            0.00383
1215.21715            0.00401
1215.69930            0.00411
1216.18146            0.00409
1216.66362            0.00398
1217.14577            0.00382
1217.62793            0.00367
1218.11009            0.00356
1218.59224            0.00352
1219.07440            0.00358
1219.55656            0.00370
1220.03871            0.00386
1220.52087            0.00399
1221.00302            0.00404
1221.48518            0.00399
1221.96734            0.00384
1222.44949            0.00362
1222.93165            0.00336
1223.41381            0.00312
1223.89596            0.00298
1224.37812            0.00295
1224.86028            0.00304
1225.34243            0.00321
1225.82459            0.00340
1226.30674            0.00358
1226.78890            0.00373
1227.27106            0.00383
1227.75321            0.00389
1228.23537            0.00390
1228.71753            0.00387
1229.19968            0.00380
1229.68184            0.00370
1230.16400            0.00360
1230.64615            0.00358
1231.12831            0.00370
1231.61046            0.00393
1232.09262            0.00423
1232.57478            0.00450
1233.05693            0.00471
1233.53909            0.00484
1234.02125            0.00487
1234.50340            0.00482
1234.98556            0.00470
1235.46772            0.00453
1235.94987            0.00438
1236.43203            0.00426
1236.91418            0.00421
1237.39634            0.00422
1237.87850            0.00426
1238.36065            0.00433
1238.84281            0.00439
1239.32497            0.00446
1239.80712            0.00453
1240.28928            0.00460
1240.77144            0.00466
1241.25359            0.00467
1241.73575            0.00460
1242.21790            0.00446
1242.70006            0.00431
1243.18222            0.00423
1243.66437            0.00428
1244.14653            0.00443
1244.62869            0.00463
1245.11084            0.00481
1245.59300            0.00494
1246.07516            0.00503
1246.55731            0.00507
1247.03947            0.00505
1247.52162            0.00499
1248.00378            0.00490
1248.48594            0.00484
1248.96809            0.00484
1249.45025            0.00488
1249.93241            0.00491
1250.41456            0.00488
1250.89672            0.00479
1251.37888            0.00469
1251.86103            0.00466
1252.34319            0.00474
1252.82534            0.00490
1253.30750            0.00508
1253.78966            0.00521
1254.27181            0.00526
1254.75397            0.00527
1255.23613            0.00528
1255.71828            0.00535
1256.20044            0.00548
1256.68260            0.00564
1257.16475            0.00578
1257.64691            0.00586
1258.12906            0.00590
1258.61122            0.00593
1259.09338            0.00598
1259.57553            0.00608
1260.05769            0.00623
1260.53985            0.00643
1261.02200            0.00665
1261.50416            0.00687
1261.98632            0.00708
1262.46847            0.00727
1262.95063            0.00748
1263.43279            0.00770
1263.91494            0.00794
1264.39710            0.00815
1264.87925            0.00827
1265.36141            0.00828
1265.84357            0.00818
1266.32572            0.00799
1266.80788            0.00776
1267.29004            0.00752
1267.77219            0.00730
1268.25435            0.00711
1268.73651            0.00695
1269.21866            0.00681
1269.70082            0.00671
1270.18297            0.00659
1270.66513            0.00642
1271.14729            0.00618
1271.62944            0.00591
1272.11160            0.00566
1272.59376            0.00547
1273.07591            0.00534
1273.55807            0.00527
1274.04023            0.00526
1274.52238            0.00529
1275.00454            0.00535
1275.48669            0.00540
1275.96885            0.00542
1276.45101            0.00541
1276.93316            0.00536
1277.41532            0.00527
1277.89748            0.00518
1278.37963            0.00510
1278.86179            0.00503
1279.34395            0.00496
1279.82610            0.00491
1280.30826            0.00488
1280.79041            0.00491
1281.27257            0.00499
1281.75473            0.00510
1282.23688            0.00519
1282.71904            0.00520
1283.20120            0.00512
1283.68335            0.00495
1284.16551            0.00475
1284.64767            0.00457
1285.12982            0.00445
1285.61198            0.00440
1286.09413            0.00442
1286.57629            0.00447
1287.05845            0.00452
1287.54060            0.00458
1288.02276            0.00464
1288.50492            0.00471
1288.98707            0.00479
1289.46923            0.00485
1289.95139            0.00488
1290.43354            0.00488
1290.91570            0.00488
1291.39785            0.00489
1291.88001            0.00493
1292.36217            0.00499
1292.84432            0.00505
1293.32648            0.00510
1293.80864            0.00512
1294.29079            0.00513
1294.77295            0.00512
1295.25511            0.00510
1295.73726            0.00508
1296.21942            0.00504
1296.70157            0.00498
1297.18373            0.00490
1297.66589            0.00484
1298.14804            0.00482
1298.63020            0.00486
1299.11236            0.00495
1299.59451            0.00504
1300.07667            0.00508
1300.55883            0.00509
1301.04098            0.00509
1301.52314            0.00512
1302.00529            0.00518
1302.48745            0.00526
1302.96961            0.00533
1303.45176            0.00535
1303.93392            0.00534
1304.41608            0.00534
1304.89823            0.00540
1305.38039            0.00555
1305.86255            0.00575
1306.34470            0.00594
1306.82686            0.00605
1307.30901            0.00607
1307.79117            0.00602
1308.27333            0.00595
1308.75548            0.00590
1309.23764            0.00591
1309.71980            0.00597
1310.20195            0.00608
1310.68411            0.00620
1311.16627            0.00634
1311.64842            0.00649
1312.13058            0.00663
1312.61273            0.00677
1313.09489            0.00687
1313.57705            0.00692
1314.05920            0.00691
1314.54136            0.00683
1315.02352            0.00668
1315.50567            0.00648
1315.98783            0.00628
1316.46999            0.00616
1316.95214            0.00618
1317.43430            0.00636
1317.91646            0.00669
1318.39861            0.00709
1318.88077            0.00752
1319.36292            0.00791
1319.84508            0.00819
1320.32724            0.00835
1320.80939            0.00838
1321.29155            0.00831
1321.77371            0.00819
1322.25586            0.00805
1322.73802            0.00794
1323.22018            0.00791
1323.70233            0.00798
1324.18449            0.00815
1324.66664            0.00834
1325.14880            0.00850
1325.63096            0.00857
1326.11311            0.00857
1326.59527            0.00854
1327.07743            0.00854
1327.55958            0.00861
1328.04174            0.00873
1328.52390            0.00885
1329.00605            0.00891
1329.48821            0.00890
1329.97036            0.00884
1330.45252            0.00880
1330.93468            0.00880
1331.41683            0.00884
1331.89899            0.00886
1332.38115            0.00884
1332.86330            0.00874
1333.34546            0.00860
1333.82762            0.00847
1334.30977            0.00839
1334.79193            0.00837
1335.27408            0.00837
1335.75624            0.00835
1336.23840            0.00831
1336.72055            0.00829
1337.20271            0.00831
1337.68487            0.00839
1338.16702            0.00848
1338.64918            0.00852
1339.13134            0.00849
1339.61349            0.00842
1340.09565            0.00834
1340.57780            0.00829
1341.05996            0.00824
1341.54212            0.00817
1342.02427            0.00804
1342.50643            0.00787
1342.98859            0.00770
1343.47074            0.00759
1343.95290            0.00754
1344.43506            0.00753
1344.91721            0.00752
1345.39937            0.00746
1345.88152            0.00734
1346.36368            0.00718
1346.84584            0.00705
1347.32799            0.00698
1347.81015            0.00699
1348.29231            0.00705
1348.77446            0.00715
1349.25662            0.00723
1349.73878            0.00727
1350.22093            0.00724
1350.70309            0.00714
1351.18524            0.00701
1351.66740            0.00688
1352.14956            0.00677
1352.63171            0.00669
1353.11387            0.00662
1353.59603            0.00657
1354.07818            0.00653
1354.56034            0.00649
1355.04250            0.00644
1355.52465            0.00636
1356.00681            0.00626
1356.48896            0.00617
1356.97112            0.00611
1357.45328            0.00607
1357.93543            0.00599
1358.41759            0.00589
1358.89975            0.00580
1359.38190            0.00580
1359.86406            0.00590
1360.34622            0.00606
1360.82837            0.00619
1361.31053            0.00624
1361.79268            0.00623
1362.27484            0.00621
1362.75700            0.00627
1363.23915            0.00638
1363.72131            0.00651
1364.20347            0.00657
1364.68562            0.00655
1365.16778            0.00648
1365.64994            0.00639
1366.13209            0.00630
1366.61425            0.00621
1367.09641            0.00614
1367.57856            0.00610
1368.06072            0.00611
1368.54287            0.00617
1369.02503            0.00626
1369.50719            0.00633
1369.98934            0.00636
1370.47150            0.00637
1370.95366            0.00639
1371.43581            0.00644
1371.91797            0.00652
1372.40013            0.00662
1372.88228            0.00670
1373.36444            0.00673
1373.84659            0.00672
1374.32875            0.00673
1374.81091            0.00677
1375.29306            0.00688
1375.77522            0.00702
1376.25738            0.00718
1376.73953            0.00732
1377.22169            0.00742
1377.70385            0.00750
1378.18600            0.00758
1378.66816            0.00766
1379.15031            0.00773
1379.63247            0.00776
1380.11463            0.00775
1380.59678            0.00768
1381.07894            0.00761
1381.56110            0.00759
1382.04325            0.00763
1382.52541            0.00768
1383.00757            0.00773
1383.48972            0.00774
1383.97188            0.00776
1384.45403            0.00783
1384.93619            0.00797
1385.41835            0.00815
1385.90050            0.00830
1386.38266            0.00836
1386.86482            0.00828
1387.34697            0.00807
1387.82913            0.00778
1388.31129            0.00748
1388.79344            0.00724
1389.27560            0.00708
1389.75775            0.00699
1390.23991            0.00692
1390.72207            0.00687
1391.20422            0.00682
1391.68638            0.00679
1392.16854            0.00678
1392.65069            0.00678
1393.13285            0.00677
1393.61501            0.00673
1394.09716            0.00666
1394.57932            0.00660
1395.06147            0.00660
1395.54363            0.00669
1396.02579            0.00684
1396.50794            0.00699
1396.99010            0.00708
1397.47226            0.00707
1397.95441            0.00698
1398.43657            0.00686
1398.91873            0.00674
1399.40088            0.00663
1399.88304            0.00654
1400.36519            0.00647
1400.84735            0.00644
1401.32951            0.00646
1401.81166            0.00655
1402.29382            0.00670
1402.77598            0.00687
1403.25813            0.00703
1403.74029            0.00713
1404.22245            0.00714
1404.70460            0.00704
1405.18676            0.00686
1405.66891            0.00666
1406.15107            0.00651
1406.63323            0.00644
1407.11538            0.00643
1407.59754            0.00646
1408.07970            0.00648
1408.56185            0.00647
1409.04401            0.00641
1409.52617            0.00632
1410.00832            0.00618
1410.49048            0.00604
1410.97263            0.00591
1411.45479            0.00583
1411.93695            0.00579
1412.41910            0.00577
1412.90126            0.00574
1413.38342            0.00568
1413.86557            0.00559
1414.34773            0.00550
1414.82989            0.00545
1415.31204            0.00549
1415.79420            0.00561
1416.27635            0.00575
1416.75851            0.00582
1417.24067            0.00579
1417.72282            0.00563
1418.20498            0.00542
1418.68714            0.00520
1419.16929            0.00501
1419.65145            0.00486
1420.13361            0.00472
1420.61576            0.00460
1421.09792            0.00452
1421.58008            0.00451
1422.06223            0.00459
1422.54439            0.00474
1423.02654            0.00493
1423.50870            0.00508
1423.99086            0.00515
1424.47301            0.00512
1424.95517            0.00502
1425.43733            0.00488
1425.91948            0.00472
1426.40164            0.00456
1426.88380            0.00445
1427.36595            0.00441
1427.84811            0.00448
1428.33026            0.00465
1428.81242            0.00489
1429.29458            0.00512
1429.77673            0.00529
1430.25889            0.00536
1430.74105            0.00537
1431.22320            0.00537
1431.70536            0.00539
1432.18752            0.00542
1432.66967            0.00542
1433.15183            0.00534
1433.63398            0.00513
1434.11614            0.00485
1434.59830            0.00459
1435.08045            0.00448
1435.56261            0.00457
1436.04477            0.00479
1436.52692            0.00502
1437.00908            0.00518
1437.49124            0.00525
1437.97339            0.00532
1438.45555            0.00546
1438.93770            0.00572
1439.41986            0.00605
1439.90202            0.00637
1440.38417            0.00663
1440.86633            0.00681
1441.34849            0.00692
1441.83064            0.00699
1442.31280            0.00703
1442.79496            0.00706
1443.27711            0.00707
1443.75927            0.00709
1444.24142            0.00714
1444.72358            0.00726
1445.20574            0.00747
1445.68789            0.00775
1446.17005            0.00810
1446.65221            0.00848
1447.13436            0.00889
1447.61652            0.00929
1448.09868            0.00967
1448.58083            0.00997
1449.06299            0.01015
1449.54514            0.01018
1450.02730            0.01010
1450.50946            0.00996
1450.99161            0.00985
1451.47377            0.00982
1451.95593            0.00987
1452.43808            0.00994
1452.92024            0.01000
1453.40240            0.01001
1453.88455            0.01001
1454.36671            0.01001
1454.84886            0.01006
1455.33102            0.01011
1455.81318            0.01014
1456.29533            0.01011
1456.77749            0.01002
1457.25965            0.00991
1457.74180            0.00981
1458.22396            0.00975
1458.70612            0.00972
1459.18827            0.00972
1459.67043            0.00977
1460.15258            0.00983
1460.63474            0.00991
1461.11690            0.00996
1461.59905            0.00999
1462.08121            0.00997
1462.56337            0.00988
1463.04552            0.00973
1463.52768            0.00950
1464.00984            0.00923
1464.49199            0.00897
1464.97415            0.00876
1465.45630            0.00863
1465.93846            0.00858
1466.42062            0.00858
1466.90277            0.00858
1467.38493            0.00856
1467.86709            0.00849
1468.34924            0.00839
1468.83140            0.00825
1469.31356            0.00810
1469.79571            0.00790
1470.27787            0.00766
1470.76003            0.00737
1471.24218            0.00707
1471.72434            0.00679
1472.20649            0.00657
1472.68865            0.00639
1473.17081            0.00625
1473.65296            0.00610
1474.13512            0.00594
1474.61728            0.00576
1475.09943            0.00559
1475.58159            0.00542
1476.06375            0.00527
1476.54590            0.00514
1477.02806            0.00503
1477.51021            0.00495
1477.99237            0.00487
1478.47453            0.00480
1478.95668            0.00473
1479.43884            0.00466
1479.92100            0.00462
1480.40315            0.00457
1480.88531            0.00448
1481.36747            0.00435
1481.84962            0.00421
1482.33178            0.00409
1482.81393            0.00398
1483.29609            0.00383
1483.77825            0.00362
1484.26040            0.00335
1484.74256            0.00308
1485.22472            0.00292
1485.70687            0.00291
1486.18903            0.00300
1486.67119            0.00311
1487.15334            0.00314
1487.63550            0.00307
1488.11765            0.00297
1488.59981            0.00289
1489.08197            0.00288
1489.56412            0.00292
1490.04628            0.00295
1490.52844            0.00292
1491.01059            0.00285
1491.49275            0.00276
1491.97491            0.00268
1492.45706            0.00259
1492.93922            0.00245
1493.42137            0.00228
1493.90353            0.00212
1494.38569            0.00202
1494.86784            0.00204
1495.35000            0.00221
1495.83216            0.00248
1496.31431            0.00275
1496.79647            0.00291
1497.27863            0.00297
1497.76078            0.00293
1498.24294            0.00285
1498.72509            0.00272
1499.20725            0.00254
1499.68941            0.00229
1500.17156            0.00201
1500.65372            0.00180
1501.13588            0.00172
1501.61803            0.00173
1502.10019            0.00182
1502.58235            0.00199
1503.06450            0.00216
1503.54666            0.00227
1504.02881            0.00229
1504.51097            0.00226
1504.99313            0.00223
1505.47528            0.00222
1505.95744            0.00219
1506.43960            0.00215
1506.92175            0.00209
1507.40391            0.00204
1507.88607            0.00204
1508.36822            0.00207
1508.85038            0.00212
1509.33253            0.00217
1509.81469            0.00221
1510.29685            0.00227
1510.77900            0.00241
1511.26116            0.00259
1511.74332            0.00271
1512.22547            0.00270
1512.70763            0.00252
1513.18979            0.00223
1513.67194            0.00192
1514.15410            0.00170
1514.63625            0.00162
1515.11841            0.00168
1515.60057            0.00182
1516.08272            0.00198
1516.56488            0.00210
1517.04704            0.00216
1517.52919            0.00219
1518.01135            0.00222
1518.49351            0.00227
1518.97566            0.00231
1519.45782            0.00232
1519.93997            0.00227
1520.42213            0.00217
1520.90429            0.00205
1521.38644            0.00195
1521.86860            0.00188
1522.35076            0.00187
1522.83291            0.00194
1523.31507            0.00208
1523.79723            0.00225
1524.27938            0.00242
1524.76154            0.00254
1525.24370            0.00261
1525.72585            0.00265
1526.20801            0.00263
1526.69016            0.00258
1527.17232            0.00256
1527.65448            0.00256
1528.13663            0.00255
1528.61879            0.00248
1529.10095            0.00232
1529.58310            0.00213
1530.06526            0.00198
1530.54742            0.00193
1531.02957            0.00195
1531.51173            0.00196
1531.99388            0.00193
1532.47604            0.00189
1532.95820            0.00192
1533.44035            0.00201
1533.92251            0.00215
1534.40467            0.00227
1534.88682            0.00236
1535.36898            0.00239
1535.85114            0.00235
1536.33329            0.00226
1536.81545            0.00213
1537.29760            0.00199
1537.77976            0.00187
1538.26192            0.00183
1538.74407            0.00188
1539.22623            0.00205
1539.70839            0.00229
1540.19054            0.00253
1540.67270            0.00270
1541.15486            0.00274
1541.63701            0.00265
1542.11917            0.00246
1542.60132            0.00226
1543.08348            0.00211
1543.56564            0.00201
1544.04779            0.00197
1544.52995            0.00195
1545.01211            0.00194
1545.49426            0.00193
1545.97642            0.00194
1546.45858            0.00201
1546.94073            0.00215
1547.42289            0.00233
1547.90504            0.00248
1548.38720            0.00253
1548.86936            0.00247
1549.35151            0.00237
1549.83367            0.00234
1550.31583            0.00242
1550.79798            0.00251
1551.28014            0.00255
1551.76230            0.00253
1552.24445            0.00249
1552.72661            0.00247
1553.20876            0.00242
1553.69092            0.00233
1554.17308            0.00219
1554.65523            0.00208
1555.13739            0.00205
1555.61955            0.00212
1556.10170            0.00224
1556.58386            0.00238
1557.06602            0.00245
1557.54817            0.00245
1558.03033            0.00238
1558.51248            0.00228
1558.99464            0.00223
1559.47680            0.00224
1559.95895            0.00229
1560.44111            0.00232
1560.92327            0.00226
1561.40542            0.00209
1561.88758            0.00186
1562.36974            0.00166
1562.85189            0.00156
1563.33405            0.00159
1563.81620            0.00171
1564.29836            0.00186
1564.78052            0.00201
1565.26267            0.00215
1565.74483            0.00228
1566.22699            0.00241
1566.70914            0.00252
1567.19130            0.00259
1567.67346            0.00260
1568.15561            0.00258
1568.63777            0.00253
1569.11992            0.00242
1569.60208            0.00225
1570.08424            0.00205
1570.56639            0.00191
1571.04855            0.00188
1571.53071            0.00199
1572.01286            0.00215
1572.49502            0.00228
1572.97718            0.00231
1573.45933            0.00222
1573.94149            0.00203
1574.42365            0.00182
1574.90580            0.00165
1575.38796            0.00156
1575.87011            0.00155
1576.35227            0.00159
1576.83443            0.00165
1577.31658            0.00173
1577.79874            0.00182
1578.28090            0.00188
1578.76305            0.00191
1579.24521            0.00192
1579.72737            0.00191
1580.20952            0.00191
1580.69168            0.00197
1581.17383            0.00209
1581.65599            0.00217
1582.13815            0.00218
1582.62030            0.00214
1583.10246            0.00210
1583.58462            0.00211
1584.06677            0.00219
1584.54893            0.00233
1585.03109            0.00248
1585.51324            0.00259
1585.99540            0.00264
1586.47755            0.00264
1586.95971            0.00264
1587.44187            0.00272
1587.92402            0.00290
1588.40618            0.00316
1588.88834            0.00345
1589.37049            0.00372
1589.85265            0.00393
1590.33481            0.00406
1590.81696            0.00411
1591.29912            0.00409
1591.78127            0.00399
1592.26343            0.00386
1592.74559            0.00372
1593.22774            0.00361
1593.70990            0.00356
1594.19206            0.00356
1594.67421            0.00359
1595.15637            0.00362
1595.63853            0.00362
1596.12068            0.00358
1596.60284            0.00351
1597.08499            0.00340
1597.56715            0.00327
1598.04931            0.00315
1598.53146            0.00309
1599.01362            0.00313
1599.49578            0.00325
1599.97793            0.00338
1600.46009            0.00346
1600.94225            0.00345
1601.42440            0.00337
1601.90656            0.00323
1602.38871            0.00308
1602.87087            0.00294
1603.35303            0.00281
1603.83518            0.00270
1604.31734            0.00259
1604.79950            0.00251
1605.28165            0.00247
1605.76381            0.00248
1606.24597            0.00253
1606.72812            0.00256
1607.21028            0.00255
1607.69243            0.00251
1608.17459            0.00245
1608.65675            0.00241
1609.13890            0.00240
1609.62106            0.00238
1610.10322            0.00232
1610.58537            0.00221
1611.06753            0.00210
1611.54969            0.00203
1612.03184            0.00200
1612.51400            0.00198
1612.99615            0.00193
1613.47831            0.00185
1613.96047            0.00175
1614.44262            0.00165
1614.92478            0.00159
1615.40694            0.00162
1615.88909            0.00168
1616.37125            0.00170
1616.85341            0.00168
1617.33556            0.00162
1617.81772            0.00157
1618.29987            0.00156
1618.78203            0.00154
1619.26419            0.00149
1619.74634            0.00137
1620.22850            0.00124
1620.71066            0.00110
1621.19281            0.00100
1621.67497            0.00103
1622.15713            0.00116
1622.63928            0.00134
1623.12144            0.00152
1623.60359            0.00169
1624.08575            0.00183
1624.56791            0.00192
1625.05006            0.00195
1625.53222            0.00193
1626.01438            0.00189
1626.49653            0.00182
1626.97869            0.00169
1627.46085            0.00153
1627.94300            0.00138
1628.42516            0.00131
1628.90732            0.00130
1629.38947            0.00130
1629.87163            0.00130
1630.35378            0.00135
1630.83594            0.00146
1631.31810            0.00163
1631.80025            0.00178
1632.28241            0.00188
1632.76457            0.00188
1633.24672            0.00182
1633.72888            0.00170
1634.21104            0.00154
1634.69319            0.00137
1635.17535            0.00121
1635.65750            0.00113
1636.13966            0.00112
1636.62182            0.00115
1637.10397            0.00123
1637.58613            0.00140
1638.06829            0.00164
1638.55044            0.00183
1639.03260            0.00190
1639.51476            0.00184
1639.99691            0.00171
1640.47907            0.00155
1640.96122            0.00137
1641.44338            0.00118
1641.92554            0.00105
1642.40769            0.00106
1642.88985            0.00126
1643.37201            0.00160
1643.85416            0.00197
1644.33632            0.00229
1644.81848            0.00251
1645.30063            0.00260
1645.78279            0.00257
1646.26494            0.00244
1646.74710            0.00224
1647.22926            0.00200
1647.71141            0.00172
1648.19357            0.00145
1648.67573            0.00127
1649.15788            0.00124
1649.64004            0.00138
1650.12220            0.00162
1650.60435            0.00187
1651.08651            0.00205
1651.56866            0.00212
1652.05082            0.00207
1652.53298            0.00193
1653.01513            0.00178
1653.49729            0.00164
1653.97945            0.00150
1654.46160            0.00134
1654.94376            0.00124
1655.42592            0.00131
1655.90807            0.00153
1656.39023            0.00176
1656.87238            0.00189
1657.35454            0.00189
1657.83670            0.00178
1658.31885            0.00164
1658.80101            0.00156
1659.28317            0.00159
1659.76532            0.00169
1660.24748            0.00182
1660.72964            0.00193
1661.21179            0.00198
1661.69395            0.00195
1662.17610            0.00187
1662.65826            0.00179
1663.14042            0.00172
1663.62257            0.00168
1664.10473            0.00165
1664.58689            0.00164
1665.06904            0.00164
1665.55120            0.00165
1666.03336            0.00167
1666.51551            0.00171
1666.99767            0.00179
1667.47982            0.00191
1667.96198            0.00204
1668.44414            0.00215
1668.92629            0.00224
1669.40845            0.00231
1669.89061            0.00235
1670.37276            0.00237
1670.85492            0.00237
1671.33708            0.00233
1671.81923            0.00224
1672.30139            0.00211
1672.78354            0.00195
1673.26570            0.00180
1673.74786            0.00169
1674.23001            0.00165
1674.71217            0.00172
1675.19433            0.00187
1675.67648            0.00208
1676.15864            0.00230
1676.64080            0.00249
1677.12295            0.00262
1677.60511            0.00267
1678.08727            0.00265
1678.56942            0.00257
1679.05158            0.00246
1679.53373            0.00233
1680.01589            0.00219
1680.49805            0.00206
1680.98020            0.00196
1681.46236            0.00189
1681.94452            0.00186
1682.42667            0.00182
1682.90883            0.00176
1683.39099            0.00167
1683.87314            0.00160
1684.35530            0.00158
1684.83745            0.00161
1685.31961            0.00167
1685.80177            0.00173
1686.28392            0.00175
1686.76608            0.00178
1687.24824            0.00187
1687.73039            0.00203
1688.21255            0.00222
1688.69471            0.00237
1689.17686            0.00244
1689.65902            0.00243
1690.14117            0.00235
1690.62333            0.00225
1691.10549            0.00215
1691.58764            0.00205
1692.06980            0.00198
1692.55196            0.00195
1693.03411            0.00197
1693.51627            0.00202
1693.99843            0.00209
1694.48058            0.00216
1694.96274            0.00219
1695.44489            0.00219
1695.92705            0.00216
1696.40921            0.00214
1696.89136            0.00211
1697.37352            0.00209
1697.85568            0.00207
1698.33783            0.00208
1698.81999            0.00211
1699.30215            0.00213
1699.78430            0.00208
1700.26646            0.00197
1700.74861            0.00183
1701.23077            0.00174
1701.71293            0.00172
1702.19508            0.00173
1702.67724            0.00172
1703.15940            0.00166
1703.64155            0.00158
1704.12371            0.00152
1704.60587            0.00151
1705.08802            0.00154
1705.57018            0.00156
1706.05233            0.00157
1706.53449            0.00156
1707.01665            0.00157
1707.49880            0.00163
1707.98096            0.00172
1708.46312            0.00180
1708.94527            0.00187
1709.42743            0.00194
1709.90959            0.00199
1710.39174            0.00203
1710.87390            0.00202
1711.35605            0.00194
1711.83821            0.00177
1712.32037            0.00154
1712.80252            0.00126
1713.28468            0.00100
1713.76684            0.00078
1714.24899            0.00069
1714.73115            0.00073
1715.21331            0.00082
1715.69546            0.00091
1716.17762            0.00099
1716.65977            0.00113
1717.14193            0.00135
1717.62409            0.00160
1718.10624            0.00184
1718.58840            0.00202
1719.07056            0.00210
1719.55271            0.00207
1720.03487            0.00192
1720.51703            0.00169
1720.99918            0.00149
1721.48134            0.00140
1721.96349            0.00141
1722.44565            0.00145
1722.92781            0.00144
1723.40996            0.00139
1723.89212            0.00132
1724.37428            0.00125
1724.85643            0.00121
1725.33859            0.00120
1725.82075            0.00123
1726.30290            0.00129
1726.78506            0.00137
1727.26721            0.00144
1727.74937            0.00147
1728.23153            0.00145
1728.71368            0.00138
1729.19584            0.00128
1729.67800            0.00118
1730.16015            0.00109
1730.64231            0.00107
1731.12447            0.00115
1731.60662            0.00130
1732.08878            0.00141
1732.57094            0.00139
1733.05309            0.00126
1733.53525            0.00109
1734.01740            0.00100
1734.49956            0.00102
1734.98172            0.00116
1735.46387            0.00131
1735.94603            0.00141
1736.42819            0.00145
1736.91034            0.00145
1737.39250            0.00143
1737.87466            0.00145
1738.35681            0.00159
1738.83897            0.00180
1739.32112            0.00195
1739.80328            0.00199
1740.28544            0.00194
1740.76759            0.00185
1741.24975            0.00176
1741.73191            0.00170
1742.21406            0.00165
1742.69622            0.00159
1743.17838            0.00157
1743.66053            0.00160
1744.14269            0.00165
1744.62484            0.00163
1745.10700            0.00151
1745.58916            0.00132
1746.07131            0.00110
1746.55347            0.00096
1747.03563            0.00108
1747.51778            0.00127
1747.99994            0.00142
1748.48210            0.00150
1748.96425            0.00153
1749.44641            0.00152
1749.92856            0.00149
1750.41072            0.00146
1750.89288            0.00143
1751.37503            0.00141
1751.85719            0.00138
1752.33935            0.00139
1752.82150            0.00143
1753.30366            0.00149
1753.78582            0.00156
1754.26797            0.00162
1754.75013            0.00163
1755.23228            0.00158
1755.71444            0.00147
1756.19660            0.00133
1756.67875            0.00125
1757.16091            0.00126
1757.64307            0.00133
1758.12522            0.00142
1758.60738            0.00150
1759.08954            0.00155
1759.57169            0.00159
1760.05385            0.00162
1760.53600            0.00166
1761.01816            0.00169
1761.50032            0.00170
1761.98247            0.00165
1762.46463            0.00159
1762.94679            0.00158
1763.42894            0.00165
1763.91110            0.00174
1764.39326            0.00177
1764.87541            0.00173
1765.35757            0.00165
1765.83972            0.00157
1766.32188            0.00153
1766.80404            0.00155
1767.28619            0.00161
1767.76835            0.00168
1768.25051            0.00171
1768.73266            0.00166
1769.21482            0.00154
1769.69698            0.00142
1770.17913            0.00136
1770.66129            0.00139
1771.14344            0.00146
1771.62560            0.00154
1772.10776            0.00159
1772.58991            0.00161
1773.07207            0.00160
1773.55423            0.00156
1774.03638            0.00149
1774.51854            0.00137
1775.00070            0.00120
1775.48285            0.00104
1775.96501            0.00095
1776.44716            0.00097
1776.92932            0.00105
1777.41148            0.00110
1777.89363            0.00108
1778.37579            0.00097
1778.85795            0.00085
1779.34010            0.00088
1779.82226            0.00108
1780.30442            0.00129
1780.78657            0.00144
1781.26873            0.00152
1781.75089            0.00151
1782.23304            0.00143
1782.71520            0.00131
1783.19735            0.00120
1783.67951            0.00113
1784.16167            0.00107
1784.64382            0.00098
1785.12598            0.00089
1785.60814            0.00094
1786.09029            0.00115
1786.57245            0.00146
1787.05461            0.00182
1787.53676            0.00212
1788.01892            0.00230
1788.50107            0.00232
1788.98323            0.00221
1789.46539            0.00196
1789.94754            0.00163
1790.42970            0.00128
1790.91186            0.00102
1791.39401            0.00090
1791.87617            0.00087
1792.35833            0.00089
1792.84048            0.00095
1793.32264            0.00100
1793.80479            0.00103
1794.28695            0.00101
1794.76911            0.00097
1795.25126            0.00099
1795.73342            0.00112
1796.21558            0.00130
1796.69773            0.00146
1797.17989            0.00153
1797.66205            0.00152
1798.14420            0.00144
1798.62636            0.00135
1799.10851            0.00124
1799.59067            0.00111
1800.07283            0.00097
1800.55498            0.00085
1801.03714            0.00080
1801.51930            0.00086
1802.00145            0.00099
1802.48361            0.00114
1802.96577            0.00128
1803.44792            0.00142
1803.93008            0.00156
1804.41223            0.00169
1804.89439            0.00178
1805.37655            0.00183
1805.85870            0.00182
1806.34086            0.00171
1806.82302            0.00149
1807.30517            0.00123
1807.78733            0.00102
1808.26949            0.00092
1808.75164            0.00095
1809.23380            0.00103
1809.71595            0.00109
1810.19811            0.00113
1810.68027            0.00113
1811.16242            0.00113
1811.64458            0.00113
1812.12674            0.00109
1812.60889            0.00100
1813.09105            0.00092
1813.57321            0.00090
1814.05536            0.00098
1814.53752            0.00115
1815.01967            0.00138
1815.50183            0.00159
1815.98399            0.00175
1816.46614            0.00185
1816.94830            0.00191
1817.43046            0.00191
1817.91261            0.00184
1818.39477            0.00170
1818.87693            0.00153
1819.35908            0.00134
1819.84124            0.00120
1820.32339            0.00113
1820.80555            0.00117
1821.28771            0.00126
1821.76986            0.00136
1822.25202            0.00143
1822.73418            0.00142
1823.21633            0.00133
1823.69849            0.00119
1824.18065            0.00106
1824.66280            0.00096
1825.14496            0.00088
1825.62711            0.00086
1826.10927            0.00096
1826.59143            0.00112
1827.07358            0.00129
1827.55574            0.00142
1828.03790            0.00147
1828.52005            0.00143
1829.00221            0.00135
1829.48437            0.00129
1829.96652            0.00126
1830.44868            0.00126
1830.93083            0.00130
1831.41299            0.00134
1831.89515            0.00138
1832.37730            0.00140
1832.85946            0.00142
1833.34162            0.00142
1833.82377            0.00143
1834.30593            0.00145
1834.78809            0.00151
1835.27024            0.00160
1835.75240            0.00173
1836.23456            0.00186
1836.71671            0.00194
1837.19887            0.00199
1837.68102            0.00197
1838.16318            0.00190
1838.64534            0.00178
1839.12749            0.00167
1839.60965            0.00161
1840.09181            0.00158
1840.57396            0.00151
1841.05612            0.00137
1841.53828            0.00122
1842.02043            0.00112
1842.50259            0.00110
1842.98474            0.00111
1843.46690            0.00112
1843.94906            0.00112
1844.43121            0.00112
1844.91337            0.00111
1845.39553            0.00112
1845.87768            0.00117
1846.35984            0.00123
1846.84200            0.00127
1847.32415            0.00130
1847.80631            0.00132
1848.28846            0.00133
1848.77062            0.00131
1849.25278            0.00123
1849.73493            0.00111
1850.21709            0.00097
1850.69925            0.00086
1851.18140            0.00086
1851.66356            0.00099
1852.14572            0.00120
1852.62787            0.00141
1853.11003            0.00156
1853.59218            0.00167
1854.07434            0.00171
1854.55650            0.00169
1855.03865            0.00159
1855.52081            0.00142
1856.00297            0.00123
1856.48512            0.00108
1856.96728            0.00103
1857.44944            0.00110
1857.93159            0.00130
1858.41375            0.00155
1858.89590            0.00175
1859.37806            0.00184
1859.86022            0.00185
1860.34237            0.00185
1860.82453            0.00185
1861.30669            0.00186
1861.78884            0.00187
1862.27100            0.00183
1862.75316            0.00176
1863.23531            0.00164
1863.71747            0.00151
1864.19962            0.00137
1864.68178            0.00129
1865.16394            0.00135
1865.64609            0.00151
1866.12825            0.00160
1866.61041            0.00159
1867.09256            0.00151
1867.57472            0.00141
1868.05688            0.00133
1868.53903            0.00127
1869.02119            0.00121
1869.50334            0.00120
1869.98550            0.00129
1870.46766            0.00145
1870.94981            0.00162
1871.43197            0.00176
1871.91413            0.00182
1872.39628            0.00180
1872.87844            0.00175
1873.36060            0.00170
1873.84275            0.00168
1874.32491            0.00170
1874.80706            0.00172
1875.28922            0.00169
1875.77138            0.00158
1876.25353            0.00144
1876.73569            0.00132
1877.21785            0.00128
1877.70000            0.00133
1878.18216            0.00144
1878.66432            0.00154
1879.14647            0.00161
1879.62863            0.00167
1880.11078            0.00175
1880.59294            0.00188
1881.07510            0.00199
1881.55725            0.00203
1882.03941            0.00197
1882.52157            0.00181
1883.00372            0.00160
1883.48588            0.00141
1883.96804            0.00131
1884.45019            0.00134
1884.93235            0.00147
1885.41451            0.00160
1885.89666            0.00167
1886.37882            0.00166
1886.86097            0.00163
1887.34313            0.00160
1887.82529            0.00157
1888.30744            0.00150
1888.78960            0.00137
1889.27176            0.00119
1889.75391            0.00108
1890.23607            0.00123
1890.71823            0.00152
1891.20038            0.00177
1891.68254            0.00190
1892.16469            0.00187
1892.64685            0.00173
1893.12901            0.00154
1893.61116            0.00137
1894.09332            0.00130
1894.57548            0.00131
1895.05763            0.00136
1895.53979            0.00139
1896.02195            0.00142
1896.50410            0.00151
1896.98626            0.00166
1897.46841            0.00180
1897.95057            0.00187
1898.43273            0.00185
1898.91488            0.00173
1899.39704            0.00157
1899.87920            0.00142
1900.36135            0.00135
1900.84351            0.00136
1901.32567            0.00142
1901.80782            0.00148
1902.28998            0.00153
1902.77213            0.00153
1903.25429            0.00149
1903.73645            0.00146
1904.21860            0.00152
1904.70076            0.00160
1905.18292            0.00162
1905.66507            0.00159
1906.14723            0.00158
1906.62939            0.00165
1907.11154            0.00170
1907.59370            0.00168
1908.07585            0.00157
1908.55801            0.00142
1909.04017            0.00131
1909.52232            0.00132
1910.00448            0.00143
1910.48664            0.00154
1910.96879            0.00154
1911.45095            0.00139
1911.93311            0.00112
1912.41526            0.00083
1912.89742            0.00077
1913.37957            0.00093
1913.86173            0.00117
1914.34389            0.00143
1914.82604            0.00163
1915.30820            0.00172
1915.79036            0.00169
1916.27251            0.00156
1916.75467            0.00138
1917.23683            0.00121
1917.71898            0.00112
1918.20114            0.00114
1918.68329            0.00126
1919.16545            0.00140
1919.64761            0.00147
1920.12976            0.00144
1920.61192            0.00134
1921.09408            0.00129
1921.57623            0.00136
1922.05839            0.00148
1922.54055            0.00157
1923.02270            0.00161
1923.50486            0.00165
1923.98701            0.00168
1924.46917            0.00171
1924.95133            0.00169
1925.43348            0.00162
1925.91564            0.00150
1926.39780            0.00132
1926.87995            0.00112
1927.36211            0.00093
1927.84427            0.00085
1928.32642            0.00093
1928.80858            0.00110
1929.29073            0.00123
1929.77289            0.00129
1930.25505            0.00129
1930.73720            0.00129
1931.21936            0.00131
1931.70152            0.00130
1932.18367            0.00123
1932.66583            0.00107
1933.14799            0.00088
1933.63014            0.00074
1934.11230            0.00070
1934.59445            0.00076
1935.07661            0.00090
1935.55877            0.00111
1936.04092            0.00133
1936.52308            0.00152
1937.00524            0.00164
1937.48739            0.00169
1937.96955            0.00168
1938.45171            0.00164
1938.93386            0.00159
1939.41602            0.00156
1939.89818            0.00153
1940.38033            0.00152
1940.86249            0.00151
1941.34464            0.00150
1941.82680            0.00146
1942.30896            0.00139
1942.79111            0.00135
1943.27327            0.00133
1943.75543            0.00133
1944.23758            0.00131
1944.71974            0.00128
1945.20190            0.00127
1945.68405            0.00126
1946.16621            0.00120
1946.64836            0.00110
1947.13052            0.00101
1947.61268            0.00101
1948.09483            0.00109
1948.57699            0.00119
1949.05915            0.00125
1949.54130            0.00126
1950.02346            0.00124
1950.50562            0.00125
1950.98777            0.00134
1951.46993            0.00145
1951.95208            0.00153
1952.43424            0.00148
1952.91640            0.00130
1953.39855            0.00105
1953.88071            0.00082
1954.36287            0.00080
1954.84502            0.00081
1955.32718            0.00085
1955.80934            0.00104
1956.29149            0.00133
1956.77365            0.00164
1957.25580            0.00192
1957.73796            0.00213
1958.22012            0.00223
1958.70227            0.00217
1959.18443            0.00194
1959.66659            0.00155
1960.14874            0.00109
1960.63090            0.00068
1961.11306            0.00049
1961.59521            0.00047
1962.07737            0.00039
1962.55952            0.00049
1963.04168            0.00071
1963.52384            0.00092
1964.00599            0.00107
1964.48815            0.00116
1964.97031            0.00117
1965.45246            0.00111
1965.93462            0.00101
1966.41678            0.00089
1966.89893            0.00084
1967.38109            0.00088
1967.86324            0.00102
1968.34540            0.00122
1968.82756            0.00142
1969.30971            0.00156
1969.79187            0.00164
1970.27403            0.00167
1970.75618            0.00163
1971.23834            0.00149
1971.72050            0.00127
1972.20265            0.00107
1972.68481            0.00093
1973.16696            0.00085
1973.64912            0.00089
1974.13128            0.00105
1974.61343            0.00123
1975.09559            0.00136
1975.57775            0.00144
1976.05990            0.00149
1976.54206            0.00154
1977.02422            0.00161
1977.50637            0.00166
1977.98853            0.00171
1978.47068            0.00180
1978.95284            0.00187
1979.43500            0.00187
1979.91715            0.00177
1980.39931            0.00160
1980.88147            0.00142
1981.36362            0.00125
1981.84578            0.00109
1982.32794            0.00093
1982.81009            0.00079
1983.29225            0.00072
1983.77440            0.00075
1984.25656            0.00085
1984.73872            0.00099
1985.22087            0.00113
1985.70303            0.00125
1986.18519            0.00136
1986.66734            0.00149
1987.14950            0.00161
1987.63166            0.00170
1988.11381            0.00170
1988.59597            0.00159
1989.07812            0.00141
1989.56028            0.00129
1990.04244            0.00131
1990.52459            0.00143
1991.00675            0.00160
1991.48891            0.00173
1991.97106            0.00175
1992.45322            0.00165
1992.93538            0.00150
1993.41753            0.00144
1993.89969            0.00160
1994.38185            0.00186
1994.86400            0.00212
1995.34616            0.00227
1995.82831            0.00228
1996.31047            0.00215
1996.79263            0.00197
1997.27478            0.00179
1997.75694            0.00162
1998.23910            0.00145
1998.72125            0.00126
1999.20341            0.00113
1999.68557            0.00112
2000.16772            0.00121
2000.64988            0.00137
2001.13203            0.00154
2001.61419            0.00166
2002.09635            0.00171
2002.57850            0.00167
2003.06066            0.00157
2003.54282            0.00143
2004.02497            0.00126
2004.50713            0.00115
2004.98929            0.00113
2005.47144            0.00116
2005.95360            0.00118
2006.43575            0.00119
2006.91791            0.00121
2007.40007            0.00127
2007.88222            0.00135
2008.36438            0.00143
2008.84654            0.00148
2009.32869            0.00153
2009.81085            0.00154
2010.29301            0.00152
2010.77516            0.00145
2011.25732            0.00138
2011.73947            0.00137
2012.22163            0.00143
2012.70379            0.00156
2013.18594            0.00172
2013.66810            0.00188
2014.15026            0.00198
2014.63241            0.00200
2015.11457            0.00193
2015.59673            0.00180
2016.07888            0.00168
2016.56104            0.00159
2017.04319            0.00156
2017.52535            0.00156
2018.00751            0.00156
2018.48966            0.00152
2018.97182            0.00143
2019.45398            0.00131
2019.93613            0.00121
2020.41829            0.00117
2020.90045            0.00120
2021.38260            0.00124
2021.86476            0.00136
2022.34691            0.00157
2022.82907            0.00177
2023.31123            0.00189
2023.79338            0.00190
2024.27554            0.00182
2024.75770            0.00165
2025.23985            0.00143
2025.72201            0.00118
2026.20417            0.00100
2026.68632            0.00093
2027.16848            0.00095
2027.65063            0.00102
2028.13279            0.00109
2028.61495            0.00114
2029.09710            0.00119
2029.57926            0.00127
2030.06142            0.00137
2030.54357            0.00147
2031.02573            0.00154
2031.50789            0.00158
2031.99004            0.00164
2032.47220            0.00174
2032.95435            0.00187
2033.43651            0.00199
2033.91867            0.00207
2034.40082            0.00207
2034.88298            0.00201
2035.36514            0.00190
2035.84729            0.00178
2036.32945            0.00164
2036.81161            0.00146
2037.29376            0.00123
2037.77592            0.00097
2038.25807            0.00073
2038.74023            0.00059
2039.22239            0.00063
2039.70454            0.00081
2040.18670            0.00106
2040.66886            0.00137
2041.15101            0.00167
2041.63317            0.00187
2042.11533            0.00188
2042.59748            0.00174
2043.07964            0.00166
2043.56180            0.00173
2044.04395            0.00185
2044.52611            0.00193
2045.00826            0.00196
2045.49042            0.00194
2045.97258            0.00184
2046.45473            0.00167
2046.93689            0.00145
2047.41905            0.00121
2047.90120            0.00101
2048.38336            0.00087
2048.86552            0.00084
2049.34767            0.00096
2049.82983            0.00118
2050.31198            0.00140
2050.79414            0.00154
2051.27630            0.00157
2051.75845            0.00150
2052.24061            0.00139
2052.72277            0.00132
2053.20492            0.00127
2053.68708            0.00121
2054.16924            0.00116
2054.65139            0.00110
2055.13355            0.00109
2055.61570            0.00112
2056.09786            0.00119
2056.58002            0.00127
2057.06217            0.00137
2057.54433            0.00151
2058.02649            0.00167
2058.50864            0.00178
2058.99080            0.00181
2059.47296            0.00180
2059.95511            0.00175
2060.43727            0.00170
2060.91942            0.00168
2061.40158            0.00169
2061.88374            0.00172
2062.36589            0.00176
2062.84805            0.00175
2063.33021            0.00169
2063.81236            0.00158
2064.29452            0.00146
2064.77668            0.00136
2065.25883            0.00133
2065.74099            0.00141
2066.22314            0.00157
2066.70530            0.00172
2067.18746            0.00182
2067.66961            0.00189
2068.15177            0.00189
2068.63393            0.00178
2069.11608            0.00158
2069.59824            0.00131
2070.08040            0.00100
2070.56255            0.00068
2071.04471            0.00044
2071.52686            0.00039
2072.00902            0.00056
2072.49118            0.00069
2072.97333            0.00067
2073.45549            0.00076
2073.93765            0.00098
2074.41980            0.00122
2074.90196            0.00144
2075.38412            0.00159
2075.86627            0.00166
2076.34843            0.00170
2076.83058            0.00173
2077.31274            0.00171
2077.79490            0.00163
2078.27705            0.00153
2078.75921            0.00145
2079.24137            0.00138
2079.72352            0.00131
2080.20568            0.00124
2080.68784            0.00119
2081.16999            0.00118
2081.65215            0.00120
2082.13430            0.00126
2082.61646            0.00134
2083.09862            0.00142
2083.58077            0.00147
2084.06293            0.00151
2084.54509            0.00153
2085.02724            0.00156
2085.50940            0.00159
2085.99156            0.00162
2086.47371            0.00163
2086.95587            0.00158
2087.43802            0.00145
2087.92018            0.00125
2088.40234            0.00104
2088.88449            0.00097
2089.36665            0.00096
2089.84881            0.00091
2090.33096            0.00085
2090.81312            0.00081
2091.29528            0.00083
2091.77743            0.00097
2092.25959            0.00107
2092.74174            0.00114
2093.22390            0.00124
2093.70606            0.00138
2094.18821            0.00157
2094.67037            0.00172
2095.15253            0.00176
2095.63468            0.00170
2096.11684            0.00158
2096.59900            0.00145
2097.08115            0.00134
2097.56331            0.00126
2098.04547            0.00125
2098.52762            0.00134
2099.00978            0.00152
2099.49193            0.00164
2099.97409            0.00169
2100.45625            0.00166
2100.93840            0.00158
2101.42056            0.00150
2101.90272            0.00143
2102.38487            0.00136
2102.86703            0.00124
2103.34919            0.00108
2103.83134            0.00095
2104.31350            0.00091
2104.79565            0.00099
2105.27781            0.00120
2105.75997            0.00145
2106.24212            0.00167
2106.72428            0.00182
2107.20644            0.00189
2107.68859            0.00190
2108.17075            0.00187
2108.65291            0.00178
2109.13506            0.00166
2109.61722            0.00149
2110.09937            0.00130
2110.58153            0.00118
2111.06369            0.00122
2111.54584            0.00137
2112.02800            0.00153
2112.51016            0.00163
2112.99231            0.00164
2113.47447            0.00157
2113.95663            0.00144
2114.43878            0.00128
2114.92094            0.00119
2115.40309            0.00120
2115.88525            0.00123
2116.36741            0.00123
2116.84956            0.00122
2117.33172            0.00118
2117.81388            0.00112
2118.29603            0.00104
2118.77819            0.00098
2119.26035            0.00100
2119.74250            0.00118
2120.22466            0.00144
2120.70681            0.00163
2121.18897            0.00169
2121.67113            0.00163
2122.15328            0.00151
2122.63544            0.00137
2123.11760            0.00124
2123.59975            0.00114
2124.08191            0.00107
2124.56407            0.00098
2125.04622            0.00090
2125.52838            0.00086
2126.01053            0.00087
2126.49269            0.00096
2126.97485            0.00107
2127.45700            0.00112
2127.93916            0.00113
2128.42132            0.00114
2128.90347            0.00122
2129.38563            0.00135
2129.86779            0.00149
2130.34994            0.00156
2130.83210            0.00155
2131.31425            0.00150
2131.79641            0.00145
2132.27857            0.00142
2132.76072            0.00144
2133.24288            0.00152
2133.72504            0.00161
2134.20719            0.00165
2134.68935            0.00160
2135.17151            0.00145
2135.65366            0.00125
2136.13582            0.00107
2136.61797            0.00095
2137.10013            0.00091
2137.58229            0.00096
2138.06444            0.00108
2138.54660            0.00122
2139.02876            0.00133
2139.51091            0.00140
2139.99307            0.00140
2140.47523            0.00130
2140.95738            0.00116
2141.43954            0.00107
2141.92169            0.00110
2142.40385            0.00115
2142.88601            0.00119
2143.36816            0.00122
2143.85032            0.00125
2144.33248            0.00127
2144.81463            0.00126
2145.29679            0.00122
2145.77895            0.00120
2146.26110            0.00125
2146.74326            0.00137
2147.22542            0.00145
2147.70757            0.00146
2148.18973            0.00148
2148.67188            0.00154
2149.15404            0.00164
2149.63620            0.00177
2150.11835            0.00192
2150.60051            0.00207
2151.08267            0.00217
2151.56482            0.00220
2152.04698            0.00213
2152.52914            0.00199
2153.01129            0.00184
2153.49345            0.00172
2153.97560            0.00167
2154.45776            0.00164
2154.93992            0.00161
2155.42207            0.00155
2155.90423            0.00148
2156.38639            0.00142
2156.86854            0.00140
2157.35070            0.00140
2157.83286            0.00133
2158.31501            0.00121
2158.79717            0.00109
2159.27932            0.00101
2159.76148            0.00097
2160.24364            0.00095
2160.72579            0.00098
2161.20795            0.00107
2161.69011            0.00120
2162.17226            0.00130
2162.65442            0.00130
2163.13658            0.00121
2163.61873            0.00109
2164.10089            0.00105
2164.58304            0.00109
2165.06520            0.00120
2165.54736            0.00134
2166.02951            0.00151
2166.51167            0.00169
2166.99383            0.00181
2167.47598            0.00183
2167.95814            0.00174
2168.44030            0.00156
2168.92245            0.00134
2169.40461            0.00117
2169.88676            0.00118
2170.36892            0.00136
2170.85108            0.00161
2171.33323            0.00181
2171.81539            0.00191
2172.29755            0.00193
2172.77970            0.00189
2173.26186            0.00181
2173.74402            0.00165
2174.22617            0.00142
2174.70833            0.00113
2175.19048            0.00086
2175.67264            0.00069
2176.15480            0.00069
2176.63695            0.00086
2177.11911            0.00113
2177.60127            0.00138
2178.08342            0.00153
2178.56558            0.00158
2179.04774            0.00158
2179.52989            0.00156
2180.01205            0.00147
2180.49420            0.00128
2180.97636            0.00103
2181.45852            0.00082
2181.94067            0.00070
2182.42283            0.00073
2182.90499            0.00091
2183.38714            0.00121
2183.86930            0.00156
2184.35146            0.00190
2184.83361            0.00214
2185.31577            0.00226
2185.79792            0.00225
2186.28008            0.00216
2186.76224            0.00205
2187.24439            0.00194
2187.72655            0.00182
2188.20871            0.00167
2188.69086            0.00149
2189.17302            0.00128
2189.65518            0.00109
2190.13733            0.00096
2190.61949            0.00092
2191.10164            0.00097
2191.58380            0.00108
2192.06596            0.00123
2192.54811            0.00138
2193.03027            0.00152
2193.51243            0.00164
2193.99458            0.00170
2194.47674            0.00168
2194.95890            0.00160
2195.44105            0.00152
2195.92321            0.00146
2196.40536            0.00148
2196.88752            0.00155
2197.36968            0.00161
2197.85183            0.00162
2198.33399            0.00154
2198.81615            0.00141
2199.29830            0.00125
2199.78046            0.00114
2200.26262            0.00113
2200.74477            0.00120
2201.22693            0.00132
2201.70909            0.00147
2202.19124            0.00164
2202.67340            0.00184
2203.15555            0.00202
2203.63771            0.00215
2204.11987            0.00220
2204.60202            0.00214
2205.08418            0.00200
2205.56634            0.00181
2206.04849            0.00162
2206.53065            0.00142
2207.01281            0.00121
2207.49496            0.00098
2207.97712            0.00084
2208.45927            0.00086
2208.94143            0.00086
2209.42359            0.00097
2209.90574            0.00116
2210.38790            0.00128
2210.87006            0.00130
2211.35221            0.00124
2211.83437            0.00115
2212.31653            0.00106
2212.79868            0.00104
2213.28084            0.00119
2213.76299            0.00144
2214.24515            0.00170
2214.72731            0.00194
2215.20946            0.00210
2215.69162            0.00215
2216.17378            0.00209
2216.65593            0.00195
2217.13809            0.00174
2217.62025            0.00149
2218.10240            0.00137
2218.58456            0.00129
2219.06671            0.00108
2219.54887            0.00083
2220.03103            0.00065
2220.51318            0.00059
2220.99534            0.00084
2221.47750            0.00117
2221.95965            0.00150
2222.44181            0.00177
2222.92397            0.00191
2223.40612            0.00185
2223.88828            0.00159
2224.37043            0.00121
2224.85259            0.00088
2225.33475            0.00075
2225.81690            0.00083
2226.29906            0.00100
2226.78122            0.00115
2227.26337            0.00123
2227.74553            0.00121
2228.22769            0.00110
2228.70984            0.00098
2229.19200            0.00095
2229.67415            0.00105
2230.15631            0.00121
2230.63847            0.00131
2231.12062            0.00142
2231.60278            0.00149
2232.08494            0.00150
2232.56709            0.00146
2233.04925            0.00140
2233.53141            0.00135
2234.01356            0.00133
2234.49572            0.00132
2234.97787            0.00130
2235.46003            0.00129
2235.94219            0.00130
2236.42434            0.00136
2236.90650            0.00145
2237.38866            0.00152
2237.87081            0.00150
2238.35297            0.00138
2238.83513            0.00118
2239.31728            0.00097
2239.79944            0.00081
2240.28159            0.00078
2240.76375            0.00088
2241.24591            0.00104
2241.72806            0.00121
2242.21022            0.00135
2242.69238            0.00146
2243.17453            0.00155
2243.65669            0.00158
2244.13885            0.00155
2244.62100            0.00148
2245.10316            0.00142
2245.58531            0.00142
2246.06747            0.00143
2246.54963            0.00140
2247.03178            0.00129
2247.51394            0.00113
2247.99610            0.00099
2248.47825            0.00096
2248.96041            0.00104
2249.44257            0.00121
2249.92472            0.00141
2250.40688            0.00158
2250.88904            0.00168
2251.37119            0.00170
2251.85335            0.00166
2252.33550            0.00160
2252.81766            0.00156
2253.29982            0.00160
2253.78197            0.00164
2254.26413            0.00159
2254.74629            0.00145
2255.22844            0.00125
2255.71060            0.00108
2256.19276            0.00099
2256.67491            0.00099
2257.15707            0.00103
2257.63922            0.00110
2258.12138            0.00120
2258.60354            0.00136
2259.08569            0.00154
2259.56785            0.00166
2260.05001            0.00168
2260.53216            0.00156
2261.01432            0.00132
2261.49648            0.00105
2261.97863            0.00085
2262.46079            0.00079
2262.94294            0.00088
2263.42510            0.00104
2263.90726            0.00117
2264.38941            0.00121
2264.87157            0.00124
2265.35373            0.00132
2265.83588            0.00139
2266.31804            0.00140
2266.80020            0.00135
2267.28235            0.00125
2267.76451            0.00113
2268.24666            0.00104
2268.72882            0.00094
2269.21098            0.00086
2269.69313            0.00101
2270.17529            0.00123
2270.65745            0.00143
2271.13960            0.00157
2271.62176            0.00167
2272.10392            0.00174
2272.58607            0.00176
2273.06823            0.00172
2273.55038            0.00157
2274.03254            0.00133
2274.51470            0.00105
2274.99685            0.00087
2275.47901            0.00100
2275.96117            0.00120
2276.44332            0.00134
2276.92548            0.00138
2277.40764            0.00128
2277.88979            0.00110
2278.37195            0.00098
2278.85410            0.00110
2279.33626            0.00126
2279.81842            0.00137
2280.30057            0.00142
2280.78273            0.00146
2281.26489            0.00152
2281.74704            0.00162
2282.22920            0.00175
2282.71136            0.00184
2283.19351            0.00186
2283.67567            0.00179
2284.15782            0.00164
2284.63998            0.00144
2285.12214            0.00120
2285.60429            0.00095
2286.08645            0.00076
2286.56861            0.00068
2287.05076            0.00073
2287.53292            0.00083
2288.01508            0.00092
2288.49723            0.00097
2288.97939            0.00104
2289.46154            0.00113
2289.94370            0.00121
2290.42586            0.00121
2290.90801            0.00116
2291.39017            0.00110
2291.87233            0.00105
2292.35448            0.00105
2292.83664            0.00116
2293.31880            0.00135
2293.80095            0.00152
2294.28311            0.00160
2294.76526            0.00158
2295.24742            0.00151
2295.72958            0.00146
2296.21173            0.00144
2296.69389            0.00143
2297.17605            0.00143
2297.65820            0.00140
2298.14036            0.00129
2298.62252            0.00113
2299.10467            0.00103
2299.58683            0.00107
2300.06898            0.00115
2300.55114            0.00115
2301.03330            0.00108
2301.51545            0.00101
2301.99761            0.00103
2302.47977            0.00115
2302.96192            0.00140
2303.44408            0.00176
2303.92624            0.00211
2304.40839            0.00231
2304.89055            0.00232
2305.37271            0.00218
2305.85486            0.00202
2306.33702            0.00197
2306.81917            0.00198
2307.30133            0.00198
2307.78349            0.00188
2308.26564            0.00169
2308.74780            0.00152
2309.22996            0.00146
2309.71211            0.00151
2310.19427            0.00161
2310.67643            0.00170
2311.15858            0.00174
2311.64074            0.00176
2312.12289            0.00181
2312.60505            0.00190
2313.08721            0.00205
2313.56936            0.00220
2314.05152            0.00230
2314.53368            0.00226
2315.01583            0.00208
2315.49799            0.00183
2315.98015            0.00157
2316.46230            0.00134
2316.94446            0.00112
2317.42661            0.00094
2317.90877            0.00085
2318.39093            0.00081
2318.87308            0.00067
2319.35524            0.00048
2319.83740            0.00056
2320.31955            0.00088
2320.80171            0.00116
2321.28387            0.00129
2321.76602            0.00134
2322.24818            0.00139
2322.73033            0.00144
2323.21249            0.00145
2323.69465            0.00143
2324.17680            0.00143
2324.65896            0.00144
2325.14112            0.00142
2325.62327            0.00136
2326.10543            0.00132
2326.58759            0.00134
2327.06974            0.00143
2327.55190            0.00155
2328.03405            0.00170
2328.51621            0.00188
2328.99837            0.00205
2329.48052            0.00215
2329.96268            0.00214
2330.44484            0.00202
2330.92699            0.00182
2331.40915            0.00161
2331.89131            0.00143
2332.37346            0.00135
2332.85562            0.00133
2333.33777            0.00132
2333.81993            0.00128
2334.30209            0.00121
2334.78424            0.00114
2335.26640            0.00109
2335.74856            0.00107
2336.23071            0.00107
2336.71287            0.00108
2337.19503            0.00108
2337.67718            0.00105
2338.15934            0.00099
2338.64149            0.00096
2339.12365            0.00101
2339.60581            0.00118
2340.08796            0.00138
2340.57012            0.00155
2341.05228            0.00166
2341.53443            0.00173
2342.01659            0.00179
2342.49875            0.00184
2342.98090            0.00189
2343.46306            0.00188
2343.94521            0.00178
2344.42737            0.00159
2344.90953            0.00141
2345.39168            0.00133
2345.87384            0.00143
2346.35600            0.00161
2346.83815            0.00174
2347.32031            0.00175
2347.80247            0.00164
2348.28462            0.00148
2348.76678            0.00137
2349.24893            0.00135
2349.73109            0.00139
2350.21325            0.00140
2350.69540            0.00136
2351.17756            0.00132
2351.65972            0.00131
2352.14187            0.00135
2352.62403            0.00145
2353.10619            0.00157
2353.58834            0.00168
2354.07050            0.00178
2354.55266            0.00187
2355.03481            0.00193
2355.51697            0.00192
2355.99912            0.00180
2356.48128            0.00160
2356.96344            0.00141
2357.44559            0.00133
2357.92775            0.00135
2358.40991            0.00140
2358.89206            0.00147
2359.37422            0.00154
2359.85638            0.00162
2360.33853            0.00167
2360.82069            0.00167
2361.30284            0.00159
2361.78500            0.00145
2362.26716            0.00132
2362.74931            0.00127
2363.23147            0.00132
2363.71363            0.00142
2364.19578            0.00148
2364.67794            0.00146
2365.16010            0.00137
2365.64225            0.00125
2366.12441            0.00113
2366.60656            0.00105
2367.08872            0.00105
2367.57088            0.00114
2368.05303            0.00131
2368.53519            0.00151
2369.01735            0.00172
2369.49950            0.00188
2369.98166            0.00198
2370.46382            0.00200
2370.94597            0.00194
2371.42813            0.00184
2371.91028            0.00175
2372.39244            0.00166
2372.87460            0.00155
2373.35675            0.00140
2373.83891            0.00124
2374.32107            0.00120
2374.80322            0.00132
2375.28538            0.00151
2375.76754            0.00168
2376.24969            0.00179
2376.73185            0.00183
2377.21400            0.00179
2377.69616            0.00169
2378.17832            0.00154
2378.66047            0.00139
2379.14263            0.00128
2379.62479            0.00125
2380.10694            0.00128
2380.58910            0.00131
2381.07126            0.00130
2381.55341            0.00124
2382.03557            0.00116
2382.51772            0.00109
2382.99988            0.00105
2383.48204            0.00112
2383.96419            0.00127
2384.44635            0.00138
2384.92851            0.00144
2385.41066            0.00144
2385.89282            0.00138
2386.37498            0.00126
2386.85713            0.00114
2387.33929            0.00106
2387.82144            0.00102
2388.30360            0.00105
2388.78576            0.00112
2389.26791            0.00111
2389.75007            0.00105
2390.23223            0.00112
2390.71438            0.00134
2391.19654            0.00161
2391.67870            0.00186
2392.16085            0.00201
2392.64301            0.00203
2393.12516            0.00195
2393.60732            0.00183
2394.08948            0.00167
2394.57163            0.00146
2395.05379            0.00125
2395.53595            0.00108
2396.01810            0.00099
2396.50026            0.00097
2396.98242            0.00102
2397.46457            0.00117
2397.94673            0.00130
2398.42888            0.00138
2398.91104            0.00145
2399.39320            0.00157
2399.87535            0.00178
2400.35751            0.00200
2400.83967            0.00215
2401.32182            0.00216
2401.80398            0.00205
2402.28614            0.00185
2402.76829            0.00163
2403.25045            0.00146
2403.73260            0.00139
2404.21476            0.00140
2404.69692            0.00143
2405.17907            0.00144
2405.66123            0.00141
2406.14339            0.00139
2406.62554            0.00140
2407.10770            0.00145
2407.58986            0.00147
2408.07201            0.00141
2408.55417            0.00124
2409.03633            0.00103
2409.51848            0.00089
2410.00064            0.00085
2410.48279            0.00076
2410.96495            0.00066
2411.44711            0.00075
2411.92926            0.00091
2412.41142            0.00112
2412.89358            0.00140
2413.37573            0.00170
2413.85789            0.00193
2414.34005            0.00205
2414.82220            0.00202
2415.30436            0.00185
2415.78651            0.00160
2416.26867            0.00137
2416.75083            0.00125
2417.23298            0.00129
2417.71514            0.00142
2418.19730            0.00150
2418.67945            0.00150
2419.16161            0.00147
2419.64377            0.00152
2420.12592            0.00165
2420.60808            0.00176
2421.09023            0.00179
2421.57239            0.00172
2422.05455            0.00159
2422.53670            0.00149
2423.01886            0.00149
2423.50102            0.00162
2423.98317            0.00187
2424.46533            0.00215
2424.94749            0.00234
2425.42964            0.00237
2425.91180            0.00221
2426.39395            0.00191
2426.87611            0.00153
2427.35827            0.00113
2427.84042            0.00077
2428.32258            0.00051
2428.80474            0.00044
2429.28689            0.00056
2429.76905            0.00083
2430.25121            0.00116
2430.73336            0.00148
2431.21552            0.00172
2431.69767            0.00186
2432.17983            0.00191
2432.66199            0.00192
2433.14414            0.00193
2433.62630            0.00193
2434.10846            0.00189
2434.59061            0.00173
2435.07277            0.00144
2435.55493            0.00106
2436.03708            0.00068
2436.51924            0.00050
2437.00139            0.00055
2437.48355            0.00066
2437.96571            0.00080
2438.44786            0.00096
2438.93002            0.00103
2439.41218            0.00098
2439.89433            0.00080
2440.37649            0.00067
2440.85865            0.00087
2441.34080            0.00108
2441.82296            0.00130
2442.30511            0.00151
2442.78727            0.00164
2443.26943            0.00166
2443.75158            0.00156
2444.23374            0.00142
2444.71590            0.00137
2445.19805            0.00145
2445.68021            0.00152
2446.16237            0.00151
2446.64452            0.00143
2447.12668            0.00132
2447.60883            0.00122
2448.09099            0.00116
2448.57315            0.00116
2449.05530            0.00121
2449.53746            0.00130
2450.01962            0.00141
2450.50177            0.00152
2450.98393            0.00160
2451.46609            0.00164
2451.94824            0.00165
2452.43040            0.00165
2452.91255            0.00164
2453.39471            0.00163
2453.87687            0.00162
2454.35902            0.00159
2454.84118            0.00153
2455.32334            0.00142
2455.80549            0.00132
2456.28765            0.00127
2456.76981            0.00132
2457.25196            0.00143
2457.73412            0.00151
2458.21628            0.00149
2458.69843            0.00134
2459.18059            0.00114
2459.66274            0.00103
2460.14490            0.00097
2460.62706            0.00092
2461.10921            0.00094
2461.59137            0.00110
2462.07353            0.00139
2462.55568            0.00170
2463.03784            0.00196
2463.52000            0.00210
2464.00215            0.00208
2464.48431            0.00194
2464.96646            0.00176
2465.44862            0.00166
2465.93078            0.00160
2466.41293            0.00153
2466.89509            0.00146
2467.37725            0.00145
2467.85940            0.00158
2468.34156            0.00181
2468.82372            0.00206
2469.30587            0.00229
2469.78803            0.00245
2470.27018            0.00250
2470.75234            0.00244
2471.23450            0.00230
2471.71665            0.00211
2472.19881            0.00190
2472.68097            0.00169
2473.16312            0.00152
2473.64528            0.00146
2474.12744            0.00152
2474.60959            0.00160
2475.09175            0.00165
2475.57390            0.00166
2476.05606            0.00169
2476.53822            0.00171
2477.02037            0.00167
2477.50253            0.00157
2477.98469            0.00148
2478.46684            0.00145
2478.94900            0.00148
2479.43116            0.00150
2479.91331            0.00148
2480.39547            0.00143
2480.87762            0.00137
2481.35978            0.00134
2481.84194            0.00137
2482.32409            0.00148
2482.80625            0.00166
2483.28841            0.00187
2483.77056            0.00201
2484.25272            0.00207
2484.73488            0.00213
2485.21703            0.00224
2485.69919            0.00235
2486.18134            0.00239
2486.66350            0.00235
2487.14566            0.00223
2487.62781            0.00207
2488.10997            0.00191
2488.59213            0.00178
2489.07428            0.00169
2489.55644            0.00167
2490.03860            0.00168
2490.52075            0.00172
2491.00291            0.00180
2491.48506            0.00191
2491.96722            0.00201
2492.44938            0.00204
2492.93153            0.00198
2493.41369            0.00180
2493.89585            0.00149
2494.37800            0.00120
2494.86016            0.00112
2495.34232            0.00128
2495.82447            0.00151
2496.30663            0.00166
2496.78878            0.00173
2497.27094            0.00179
2497.75310            0.00185
2498.23525            0.00191
2498.71741            0.00189
2499.19957            0.00180
2499.68172            0.00164
2500.16388            0.00147
2500.64604            0.00133
2501.12819            0.00126
2501.61035            0.00129
2502.09250            0.00137
2502.57466            0.00150
2503.05682            0.00162
2503.53897            0.00171
2504.02113            0.00177
2504.50329            0.00178
2504.98544            0.00176
2505.46760            0.00172
2505.94976            0.00165
2506.43191            0.00157
2506.91407            0.00148
2507.39622            0.00139
2507.87838            0.00133
2508.36054            0.00131
2508.84269            0.00132
2509.32485            0.00135
2509.80701            0.00139
2510.28916            0.00144
2510.77132            0.00150
2511.25348            0.00157
2511.73563            0.00165
2512.21779            0.00173
2512.69995            0.00179
2513.18210            0.00182
2513.66426            0.00178
2514.14641            0.00167
2514.62857            0.00153
2515.11073            0.00141
2515.59288            0.00134
2516.07504            0.00133
2516.55720            0.00135
2517.03935            0.00140
2517.52151            0.00151
2518.00367            0.00165
2518.48582            0.00176
2518.96798            0.00180
2519.45013            0.00177
2519.93229            0.00174
2520.41445            0.00179
2520.89660            0.00192
2521.37876            0.00206
2521.86092            0.00213
2522.34307            0.00207
2522.82523            0.00194
2523.30739            0.00181
2523.78954            0.00173
2524.27170            0.00170
2524.75385            0.00169
2525.23601            0.00167
2525.71817            0.00164
2526.20032            0.00164
2526.68248            0.00169
2527.16464            0.00181
2527.64679            0.00193
2528.12895            0.00200
2528.61111            0.00197
2529.09326            0.00187
2529.57542            0.00173
2530.05757            0.00159
2530.53973            0.00144
2531.02189            0.00128
2531.50404            0.00114
2531.98620            0.00110
2532.46836            0.00118
2532.95051            0.00134
2533.43267            0.00154
2533.91483            0.00177
2534.39698            0.00197
2534.87914            0.00210
2535.36129            0.00212
2535.84345            0.00204
2536.32561            0.00190
2536.80776            0.00171
2537.28992            0.00148
2537.77208            0.00124
2538.25423            0.00110
2538.73639            0.00114
2539.21855            0.00128
2539.70070            0.00145
2540.18286            0.00164
2540.66501            0.00186
2541.14717            0.00209
2541.62933            0.00222
2542.11148            0.00222
2542.59364            0.00208
2543.07580            0.00186
2543.55795            0.00165
2544.04011            0.00151
2544.52227            0.00141
2545.00442            0.00132
2545.48658            0.00121
2545.96873            0.00113
2546.45089            0.00107
2546.93305            0.00101
2547.41520            0.00094
2547.89736            0.00093
2548.37952            0.00101
2548.86167            0.00114
2549.34383            0.00127
2549.82599            0.00142
2550.30814            0.00156
2550.79030            0.00166
2551.27245            0.00175
2551.75461            0.00183
2552.23677            0.00187
2552.71892            0.00185
2553.20108            0.00179
2553.68324            0.00171
2554.16539            0.00160
2554.64755            0.00149
2555.12971            0.00142
2555.61186            0.00143
2556.09402            0.00152
2556.57617            0.00161
2557.05833            0.00162
2557.54049            0.00157
2558.02264            0.00147
2558.50480            0.00139
2558.98696            0.00134
2559.46911            0.00133
2559.95127            0.00138
2560.43343            0.00149
2560.91558            0.00163
2561.39774            0.00178
2561.87990            0.00193
2562.36205            0.00206
2562.84421            0.00215
2563.32636            0.00220
2563.80852            0.00217
2564.29068            0.00207
2564.77283            0.00192
2565.25499            0.00178
2565.73715            0.00166
2566.21930            0.00157
2566.70146            0.00150
2567.18362            0.00143
2567.66577            0.00142
2568.14793            0.00148
2568.63008            0.00160
2569.11224            0.00172
2569.59440            0.00182
2570.07655            0.00188
2570.55871            0.00193
2571.04087            0.00196
2571.52302            0.00199
2572.00518            0.00204
2572.48734            0.00209
2572.96949            0.00212
2573.45165            0.00207
2573.93380            0.00195
2574.41596            0.00179
2574.89812            0.00168
2575.38027            0.00168
2575.86243            0.00173
2576.34459            0.00177
2576.82674            0.00175
2577.30890            0.00165
2577.79106            0.00155
2578.27321            0.00149
2578.75537            0.00151
2579.23752            0.00160
2579.71968            0.00170
2580.20184            0.00176
2580.68399            0.00177
2581.16615            0.00180
2581.64831            0.00190
2582.13046            0.00211
2582.61262            0.00235
2583.09478            0.00257
2583.57693            0.00270
2584.05909            0.00275
2584.54124            0.00273
2585.02340            0.00265
2585.50556            0.00248
2585.98771            0.00224
2586.46987            0.00195
2586.95203            0.00169
2587.43418            0.00152
2587.91634            0.00149
2588.39850            0.00156
2588.88065            0.00167
2589.36281            0.00178
2589.84496            0.00189
2590.32712            0.00201
2590.80928            0.00216
2591.29143            0.00231
2591.77359            0.00240
2592.25575            0.00240
2592.73790            0.00231
2593.22006            0.00219
2593.70222            0.00209
2594.18437            0.00201
2594.66653            0.00195
2595.14868            0.00188
2595.63084            0.00182
2596.11300            0.00177
2596.59515            0.00172
2597.07731            0.00168
2597.55947            0.00165
2598.04162            0.00167
2598.52378            0.00176
2599.00594            0.00190
2599.48809            0.00208
2599.97025            0.00228
2600.45240            0.00248
2600.93456            0.00263
2601.41672            0.00269
2601.89887            0.00264
2602.38103            0.00248
2602.86319            0.00227
2603.34534            0.00211
2603.82750            0.00209
2604.30966            0.00223
2604.79181            0.00242
2605.27397            0.00257
2605.75612            0.00261
2606.23828            0.00255
2606.72044            0.00244
2607.20259            0.00233
2607.68475            0.00228
2608.16691            0.00230
2608.64906            0.00235
2609.13122            0.00240
2609.61338            0.00242
2610.09553            0.00238
2610.57769            0.00229
2611.05984            0.00224
2611.54200            0.00227
2612.02416            0.00235
2612.50631            0.00239
2612.98847            0.00238
2613.47063            0.00235
2613.95278            0.00232
2614.43494            0.00231
2614.91710            0.00229
2615.39925            0.00224
2615.88141            0.00227
2616.36357            0.00238
2616.84572            0.00239
2617.32788            0.00225
2617.81003            0.00203
2618.29219            0.00179
2618.77435            0.00156
2619.25650            0.00138
2619.73866            0.00133
2620.22082            0.00143
2620.70297            0.00169
2621.18513            0.00206
2621.66729            0.00242
2622.14944            0.00265
2622.63160            0.00272
2623.11375            0.00268
2623.59591            0.00262
2624.07807            0.00260
2624.56022            0.00260
2625.04238            0.00260
2625.52454            0.00259
2626.00669            0.00258
2626.48885            0.00261
2626.97101            0.00269
2627.45316            0.00281
2627.93532            0.00293
2628.41747            0.00303
2628.89963            0.00309
2629.38179            0.00309
2629.86394            0.00304
2630.34610            0.00292
2630.82826            0.00278
2631.31041            0.00266
2631.79257            0.00262
2632.27473            0.00268
2632.75688            0.00278
2633.23904            0.00286
2633.72119            0.00290
2634.20335            0.00288
2634.68551            0.00280
2635.16766            0.00264
2635.64982            0.00242
2636.13198            0.00218
2636.61413            0.00194
2637.09629            0.00175
2637.57845            0.00170
2638.06060            0.00180
2638.54276            0.00201
2639.02491            0.00223
2639.50707            0.00238
2639.98923            0.00249
2640.47138            0.00257
2640.95354            0.00263
2641.43570            0.00261
2641.91785            0.00250
2642.40001            0.00232
2642.88217            0.00216
2643.36432            0.00213
2643.84648            0.00224
2644.32863            0.00248
2644.81079            0.00283
2645.29295            0.00319
2645.77510            0.00342
2646.25726            0.00347
2646.73942            0.00338
2647.22157            0.00323
2647.70373            0.00308
2648.18589            0.00296
2648.66804            0.00281
2649.15020            0.00260
2649.63235            0.00234
2650.11451            0.00209
2650.59667            0.00195
2651.07882            0.00195
2651.56098            0.00210
2652.04314            0.00236
2652.52529            0.00268
2653.00745            0.00303
2653.48961            0.00338
2653.97176            0.00364
2654.45392            0.00375
2654.93607            0.00364
2655.41823            0.00336
2655.90039            0.00299
2656.38254            0.00264
2656.86470            0.00238
2657.34686            0.00221
2657.82901            0.00211
2658.31117            0.00212
2658.79333            0.00226
2659.27548            0.00251
2659.75764            0.00282
2660.23979            0.00310
2660.72195            0.00329
2661.20411            0.00339
2661.68626            0.00339
2662.16842            0.00333
2662.65058            0.00322
2663.13273            0.00308
2663.61489            0.00294
2664.09705            0.00282
2664.57920            0.00272
2665.06136            0.00263
2665.54352            0.00256
2666.02567            0.00253
2666.50783            0.00251
2666.98998            0.00249
2667.47214            0.00248
2667.95430            0.00251
2668.43645            0.00261
2668.91861            0.00277
2669.40077            0.00299
2669.88292            0.00321
2670.36508            0.00339
2670.84724            0.00349
2671.32939            0.00349
2671.81155            0.00341
2672.29370            0.00331
2672.77586            0.00321
2673.25802            0.00311
2673.74017            0.00295
2674.22233            0.00275
2674.70449            0.00254
2675.18664            0.00239
2675.66880            0.00232
2676.15096            0.00234
2676.63311            0.00242
2677.11527            0.00253
2677.59742            0.00263
2678.07958            0.00273
2678.56174            0.00281
2679.04389            0.00287
2679.52605            0.00289
2680.00821            0.00287
2680.49036            0.00283
2680.97252            0.00279
2681.45468            0.00277
2681.93683            0.00276
2682.41899            0.00276
2682.90114            0.00274
2683.38330            0.00270
2683.86546            0.00265
2684.34761            0.00262
2684.82977            0.00262
2685.31193            0.00262
2685.79408            0.00258
2686.27624            0.00250
2686.75840            0.00244
2687.24055            0.00245
2687.72271            0.00253
2688.20486            0.00268
2688.68702            0.00286
2689.16918            0.00301
2689.65133            0.00310
2690.13349            0.00309
2690.61565            0.00300
2691.09780            0.00289
2691.57996            0.00284
2692.06212            0.00287
2692.54427            0.00293
2693.02643            0.00297
2693.50858            0.00293
2693.99074            0.00283
2694.47290            0.00275
2694.95505            0.00272
2695.43721            0.00278
2695.91937            0.00289
2696.40152            0.00301
2696.88368            0.00308
2697.36584            0.00309
2697.84799            0.00306
2698.33015            0.00303
2698.81230            0.00303
2699.29446            0.00308
2699.77662            0.00315
2700.25877            0.00321
2700.74093            0.00324
2701.22309            0.00322
2701.70524            0.00315
2702.18740            0.00311
2702.66956            0.00313
2703.15171            0.00324
2703.63387            0.00340
2704.11602            0.00357
2704.59818            0.00371
2705.08034            0.00378
2705.56249            0.00375
2706.04465            0.00361
2706.52681            0.00338
2707.00896            0.00313
2707.49112            0.00295
2707.97328            0.00290
2708.45543            0.00299
2708.93759            0.00314
2709.41974            0.00329
2709.90190            0.00343
2710.38406            0.00356
2710.86621            0.00366
2711.34837            0.00374
2711.83053            0.00379
2712.31268            0.00379
2712.79484            0.00373
2713.27700            0.00359
2713.75915            0.00340
2714.24131            0.00321
2714.72346            0.00309
2715.20562            0.00308
2715.68778            0.00316
2716.16993            0.00329
2716.65209            0.00341
2717.13425            0.00352
2717.61640            0.00364
2718.09856            0.00381
2718.58072            0.00404
2719.06287            0.00429
2719.54503            0.00449
2720.02719            0.00459
2720.50934            0.00456
2720.99150            0.00441
2721.47365            0.00421
2721.95581            0.00405
2722.43797            0.00398
2722.92012            0.00400
2723.40228            0.00408
2723.88444            0.00418
2724.36659            0.00430
2724.84875            0.00442
2725.33091            0.00451
2725.81306            0.00454
2726.29522            0.00451
2726.77737            0.00441
2727.25953            0.00428
2727.74169            0.00413
2728.22384            0.00397
2728.70600            0.00382
2729.18816            0.00367
2729.67031            0.00357
2730.15247            0.00358
2730.63463            0.00371
2731.11678            0.00397
2731.59894            0.00430
2732.08109            0.00463
2732.56325            0.00491
2733.04541            0.00507
2733.52756            0.00509
2734.00972            0.00500
2734.49188            0.00485
2734.97403            0.00471
2735.45619            0.00459
2735.93835            0.00448
2736.42050            0.00436
2736.90266            0.00422
2737.38481            0.00412
2737.86697            0.00409
2738.34913            0.00415
2738.83128            0.00425
2739.31344            0.00433
2739.79560            0.00435
2740.27775            0.00432
2740.75991            0.00430
2741.24207            0.00431
2741.72422            0.00439
2742.20638            0.00454
2742.68853            0.00472
2743.17069            0.00488
2743.65285            0.00496
2744.13500            0.00496
2744.61716            0.00489
2745.09932            0.00478
2745.58147            0.00464
2746.06363            0.00448
2746.54579            0.00430
2747.02794            0.00415
2747.51010            0.00408
2747.99225            0.00413
2748.47441            0.00426
2748.95657            0.00442
2749.43872            0.00451
2749.92088            0.00449
2750.40304            0.00437
2750.88519            0.00421
2751.36735            0.00409
2751.84951            0.00403
2752.33166            0.00404
2752.81382            0.00408
2753.29597            0.00406
2753.77813            0.00397
2754.26029            0.00385
2754.74244            0.00380
2755.22460            0.00385
2755.70676            0.00398
2756.18891            0.00411
2756.67107            0.00420
2757.15323            0.00422
2757.63538            0.00420
2758.11754            0.00413
2758.59969            0.00402
2759.08185            0.00390
2759.56401            0.00380
2760.04616            0.00375
2760.52832            0.00376
2761.01048            0.00386
2761.49263            0.00401
2761.97479            0.00419
2762.45695            0.00433
2762.93910            0.00442
2763.42126            0.00444
2763.90341            0.00441
2764.38557            0.00436
2764.86773            0.00432
2765.34988            0.00431
2765.83204            0.00430
2766.31420            0.00427
2766.79635            0.00421
2767.27851            0.00415
2767.76067            0.00411
2768.24282            0.00413
2768.72498            0.00420
2769.20714            0.00428
2769.68929            0.00435
2770.17145            0.00439
2770.65360            0.00442
2771.13576            0.00446
2771.61792            0.00451
2772.10007            0.00458
2772.58223            0.00463
2773.06439            0.00462
2773.54654            0.00456
2774.02870            0.00448
2774.51086            0.00442
2774.99301            0.00439
2775.47517            0.00438
2775.95732            0.00434
2776.43948            0.00427
2776.92164            0.00418
2777.40379            0.00414
2777.88595            0.00415
2778.36811            0.00420
2778.85026            0.00427
2779.33242            0.00433
2779.81458            0.00438
2780.29673            0.00441
2780.77889            0.00446
2781.26104            0.00454
2781.74320            0.00466
2782.22536            0.00476
2782.70751            0.00479
2783.18967            0.00470
2783.67183            0.00453
2784.15398            0.00437
2784.63614            0.00426
2785.11830            0.00419
2785.60045            0.00414
2786.08261            0.00412
2786.56476            0.00416
2787.04692            0.00432
2787.52908            0.00456
2788.01123            0.00482
2788.49339            0.00501
2788.97555            0.00510
2789.45770            0.00507
2789.93986            0.00495
2790.42202            0.00477
2790.90417            0.00457
2791.38633            0.00443
2791.86848            0.00437
2792.35064            0.00439
2792.83280            0.00443
2793.31495            0.00445
2793.79711            0.00447
2794.27927            0.00451
2794.76142            0.00457
2795.24358            0.00463
2795.72574            0.00465
2796.20789            0.00466
2796.69005            0.00470
2797.17220            0.00478
2797.65436            0.00490
2798.13652            0.00504
2798.61867            0.00516
2799.10083            0.00521
2799.58299            0.00517
2800.06514            0.00505
2800.54730            0.00491
2801.02946            0.00481
2801.51161            0.00479
2801.99377            0.00487
2802.47592            0.00499
2802.95808            0.00511
2803.44024            0.00519
2803.92239            0.00521
2804.40455            0.00522
2804.88671            0.00523
2805.36886            0.00523
2805.85102            0.00519
2806.33318            0.00513
2806.81533            0.00506
2807.29749            0.00502
2807.77964            0.00506
2808.26180            0.00517
2808.74396            0.00534
2809.22611            0.00549
2809.70827            0.00556
2810.19043            0.00552
2810.67258            0.00544
2811.15474            0.00538
2811.63690            0.00535
2812.11905            0.00533
2812.60121            0.00524
2813.08336            0.00510
2813.56552            0.00496
2814.04768            0.00491
2814.52983            0.00499
2815.01199            0.00515
2815.49415            0.00532
2815.97630            0.00544
2816.45846            0.00553
2816.94062            0.00559
2817.42277            0.00565
2817.90493            0.00569
2818.38708            0.00571
2818.86924            0.00571
2819.35140            0.00571
2819.83355            0.00571
2820.31571            0.00574
2820.79787            0.00578
2821.28002            0.00583
2821.76218            0.00588
2822.24434            0.00590
2822.72649            0.00591
2823.20865            0.00593
2823.69081            0.00596
2824.17296            0.00599
2824.65512            0.00596
2825.13727            0.00588
2825.61943            0.00575
2826.10159            0.00562
2826.58374            0.00551
2827.06590            0.00543
2827.54806            0.00537
2828.03021            0.00530
2828.51237            0.00526
2828.99453            0.00530
2829.47668            0.00546
2829.95884            0.00574
2830.44099            0.00609
2830.92315            0.00644
2831.40531            0.00672
2831.88746            0.00688
2832.36962            0.00691
2832.85178            0.00685
2833.33393            0.00675
2833.81609            0.00662
2834.29825            0.00646
2834.78040            0.00628
2835.26256            0.00614
2835.74471            0.00613
2836.22687            0.00627
2836.70903            0.00653
2837.19118            0.00677
2837.67334            0.00690
2838.15550            0.00688
2838.63765            0.00676
2839.11981            0.00664
2839.60197            0.00659
2840.08412            0.00664
2840.56628            0.00678
2841.04843            0.00695
2841.53059            0.00714
2842.01275            0.00734
2842.49490            0.00757
2842.97706            0.00780
2843.45922            0.00800
2843.94137            0.00811
2844.42353            0.00812
2844.90569            0.00805
2845.38784            0.00798
2845.87000            0.00799
2846.35215            0.00808
2846.83431            0.00821
2847.31647            0.00832
2847.79862            0.00838
2848.28078            0.00841
2848.76294            0.00845
2849.24509            0.00852
2849.72725            0.00862
2850.20941            0.00876
2850.69156            0.00895
2851.17372            0.00921
2851.65587            0.00953
2852.13803            0.00992
2852.62019            0.01032
2853.10234            0.01069
2853.58450            0.01100
2854.06666            0.01123
2854.54881            0.01137
2855.03097            0.01144
2855.51313            0.01145
2855.99528            0.01142
2856.47744            0.01139
2856.95959            0.01138
2857.44175            0.01144
2857.92391            0.01161
2858.40606            0.01191
2858.88822            0.01233
2859.37038            0.01284
2859.85253            0.01336
2860.33469            0.01384
2860.81685            0.01425
2861.29900            0.01461
2861.78116            0.01493
2862.26331            0.01523
2862.74547            0.01551
2863.22763            0.01578
2863.70978            0.01601
2864.19194            0.01625
2864.67410            0.01654
2865.15625            0.01692
2865.63841            0.01741
2866.12057            0.01796
2866.60272            0.01847
2867.08488            0.01889
2867.56703            0.01923
2868.04919            0.01953
2868.53135            0.01983
2869.01350            0.02013
2869.49566            0.02043
2869.97782            0.02072
2870.45997            0.02103
2870.94213            0.02139
2871.42429            0.02182
2871.90644            0.02233
2872.38860            0.02287
2872.87076            0.02341
2873.35291            0.02392
2873.83507            0.02440
2874.31722            0.02484
2874.79938            0.02528
2875.28154            0.02571
2875.76369            0.02610
2876.24585            0.02641
2876.72801            0.02661
2877.21016            0.02672
2877.69232            0.02680
2878.17448            0.02690
2878.65663            0.02706
2879.13879            0.02726
2879.62094            0.02749
2880.10310            0.02772
2880.58526            0.02797
2881.06741            0.02822
2881.54957            0.02849
2882.03173            0.02875
2882.51388            0.02898
2882.99604            0.02916
2883.47820            0.02932
2883.96035            0.02946
2884.44251            0.02959
2884.92466            0.02969
2885.40682            0.02978
2885.88898            0.02986
2886.37113            0.02996
2886.85329            0.03013
2887.33545            0.03035
2887.81760            0.03060
2888.29976            0.03083
2888.78192            0.03101
2889.26407            0.03116
2889.74623            0.03130
2890.22838            0.03151
2890.71054            0.03179
2891.19270            0.03215
2891.67485            0.03254
2892.15701            0.03291
2892.63917            0.03321
2893.12132            0.03341
2893.60348            0.03353
2894.08564            0.03360
2894.56779            0.03369
2895.04995            0.03384
2895.53210            0.03405
2896.01426            0.03427
2896.49642            0.03446
2896.97857            0.03459
2897.46073            0.03469
2897.94289            0.03480
2898.42504            0.03495
2898.90720            0.03513
2899.38936            0.03529
2899.87151            0.03540
2900.35367            0.03545
2900.83582            0.03546
2901.31798            0.03543
2901.80014            0.03538
2902.28229            0.03533
2902.76445            0.03531
2903.24661            0.03532
2903.72876            0.03535
2904.21092            0.03538
2904.69308            0.03541
2905.17523            0.03547
2905.65739            0.03562
2906.13954            0.03586
2906.62170            0.03616
2907.10386            0.03646
2907.58601            0.03671
2908.06817            0.03686
2908.55033            0.03690
2909.03248            0.03684
2909.51464            0.03671
2909.99680            0.03657
2910.47895            0.03645
2910.96111            0.03633
2911.44326            0.03619
2911.92542            0.03600
2912.40758            0.03580
2912.88973            0.03563
2913.37189            0.03553
2913.85405            0.03555
2914.33620            0.03566
2914.81836            0.03585
2915.30052            0.03609
2915.78267            0.03634
2916.26483            0.03655
2916.74698            0.03670
2917.22914            0.03677
2917.71130            0.03678
2918.19345            0.03677
2918.67561            0.03677
2919.15777            0.03677
2919.63992            0.03678
2920.12208            0.03678
2920.60424            0.03679
2921.08639            0.03682
2921.56855            0.03688
2922.05070            0.03699
2922.53286            0.03715
2923.01502            0.03734
2923.49717            0.03757
2923.97933            0.03781
2924.46149            0.03807
2924.94364            0.03832
2925.42580            0.03851
2925.90796            0.03861
2926.39011            0.03860
2926.87227            0.03849
2927.35443            0.03829
2927.83658            0.03806
2928.31874            0.03783
2928.80089            0.03764
2929.28305            0.03756
2929.76521            0.03762
2930.24736            0.03783
2930.72952            0.03811
2931.21168            0.03838
2931.69383            0.03855
2932.17599            0.03859
2932.65815            0.03852
2933.14030            0.03839
2933.62246            0.03824
2934.10461            0.03810
2934.58677            0.03800
2935.06893            0.03792
2935.55108            0.03780
2936.03324            0.03763
2936.51540            0.03740
2936.99755            0.03717
2937.47971            0.03700
2937.96187            0.03694
2938.44402            0.03701
2938.92618            0.03716
2939.40833            0.03735
2939.89049            0.03750
2940.37265            0.03753
2940.85480            0.03738
2941.33696            0.03705
2941.81912            0.03659
2942.30127            0.03612
2942.78343            0.03570
2943.26559            0.03536
2943.74774            0.03506
2944.22990            0.03474
2944.71205            0.03439
2945.19421            0.03403
2945.67637            0.03368
2946.15852            0.03338
2946.64068            0.03314
2947.12284            0.03293
2947.60499            0.03271
2948.08715            0.03243
2948.56931            0.03211
2949.05146            0.03178
2949.53362            0.03149
2950.01577            0.03130
2950.49793            0.03118
2950.98009            0.03110
2951.46224            0.03104
2951.94440            0.03096
2952.42656            0.03086
2952.90871            0.03072
2953.39087            0.03051
2953.87303            0.03023
2954.35518            0.02986
2954.83734            0.02943
2955.31949            0.02897
2955.80165            0.02856
2956.28381            0.02826
2956.76596            0.02810
2957.24812            0.02807
2957.73028            0.02809
2958.21243            0.02810
2958.69459            0.02806
2959.17675            0.02802
2959.65890            0.02800
2960.14106            0.02801
2960.62321            0.02798
2961.10537            0.02789
2961.58753            0.02774
2962.06968            0.02760
2962.55184            0.02751
2963.03400            0.02747
2963.51615            0.02744
2963.99831            0.02734
2964.48047            0.02715
2964.96262            0.02691
2965.44478            0.02670
2965.92693            0.02658
2966.40909            0.02652
2966.89125            0.02644
2967.37340            0.02627
2967.85556            0.02600
2968.33772            0.02573
2968.81987            0.02554
2969.30203            0.02547
2969.78419            0.02550
2970.26634            0.02555
2970.74850            0.02558
2971.23065            0.02557
2971.71281            0.02554
2972.19497            0.02547
2972.67712            0.02534
2973.15928            0.02508
2973.64144            0.02469
2974.12359            0.02420
2974.60575            0.02369
2975.08791            0.02321
2975.57006            0.02281
2976.05222            0.02248
2976.53437            0.02218
2977.01653            0.02188
2977.49869            0.02158
2977.98084            0.02133
2978.46300            0.02116
2978.94516            0.02109
2979.42731            0.02105
2979.90947            0.02094
2980.39163            0.02069
2980.87378            0.02029
2981.35594            0.01982
2981.83810            0.01936
2982.32025            0.01895
2982.80241            0.01857
2983.28456            0.01819
2983.76672            0.01778
2984.24888            0.01738
2984.73103            0.01704
2985.21319            0.01680
2985.69535            0.01665
2986.17750            0.01652
2986.65966            0.01634
2987.14182            0.01610
2987.62397            0.01586
2988.10613            0.01567
2988.58828            0.01554
2989.07044            0.01541
2989.55260            0.01522
2990.03475            0.01494
2990.51691            0.01461
2990.99907            0.01427
2991.48122            0.01397
2991.96338            0.01368
2992.44554            0.01339
2992.92769            0.01311
2993.40985            0.01284
2993.89200            0.01262
2994.37416            0.01245
2994.85632            0.01233
2995.33847            0.01225
2995.82063            0.01217
2996.30279            0.01202
2996.78494            0.01176
2997.26710            0.01139
2997.74926            0.01098
2998.23141            0.01061
2998.71357            0.01032
2999.19572            0.01009
2999.67788            0.00986
3000.16004            0.00962
3000.64219            0.00942
3001.12435            0.00932
3001.60651            0.00935
3002.08866            0.00945
3002.57082            0.00954
3003.05298            0.00954
3003.53513            0.00939
3004.01729            0.00911
3004.49944            0.00874
3004.98160            0.00834
3005.46376            0.00798
3005.94591            0.00768
3006.42807            0.00745
3006.91023            0.00727
3007.39238            0.00715
3007.87454            0.00710
3008.35670            0.00709
3008.83885            0.00708
3009.32101            0.00704
3009.80316            0.00696
3010.28532            0.00688
3010.76748            0.00680
3011.24963            0.00671
3011.73179            0.00658
3012.21395            0.00643
3012.69610            0.00630
3013.17826            0.00623
3013.66042            0.00625
3014.14257            0.00635
3014.62473            0.00650
3015.10688            0.00664
3015.58904            0.00672
3016.07120            0.00671
3016.55335            0.00659
3017.03551            0.00638
3017.51767            0.00614
3017.99982            0.00590
3018.48198            0.00567
3018.96414            0.00546
3019.44629            0.00527
3019.92845            0.00509
3020.41060            0.00491
3020.89276            0.00471
3021.37492            0.00451
3021.85707            0.00436
3022.33923            0.00428
3022.82139            0.00426
3023.30354            0.00430
3023.78570            0.00438
3024.26786            0.00448
3024.75001            0.00460
3025.23217            0.00470
3025.71432            0.00474
3026.19648            0.00470
3026.67864            0.00460
3027.16079            0.00449
3027.64295            0.00440
3028.12511            0.00434
3028.60726            0.00428
3029.08942            0.00423
3029.57158            0.00418
3030.05373            0.00412
3030.53589            0.00406
3031.01805            0.00399
3031.50020            0.00390
3031.98236            0.00384
3032.46451            0.00388
3032.94667            0.00404
3033.42883            0.00427
3033.91098            0.00451
3034.39314            0.00468
3034.87530            0.00478
3035.35745            0.00484
3035.83961            0.00489
3036.32177            0.00489
3036.80392            0.00480
3037.28608            0.00463
3037.76823            0.00442
3038.25039            0.00423
3038.73255            0.00407
3039.21470            0.00393
3039.69686            0.00381
3040.17902            0.00372
3040.66117            0.00372
3041.14333            0.00380
3041.62549            0.00393
3042.10764            0.00404
3042.58980            0.00411
3043.07195            0.00416
3043.55411            0.00421
3044.03627            0.00429
3044.51842            0.00439
3045.00058            0.00444
3045.48274            0.00437
3045.96489            0.00420
3046.44705            0.00399
3046.92921            0.00381
3047.41136            0.00369
3047.89352            0.00359
3048.37567            0.00345
3048.85783            0.00327
3049.33999            0.00312
3049.82214            0.00307
3050.30430            0.00316
3050.78646            0.00332
3051.26861            0.00347
3051.75077            0.00352
3052.23293            0.00350
3052.71508            0.00346
3053.19724            0.00347
3053.67939            0.00352
3054.16155            0.00358
3054.64371            0.00360
3055.12586            0.00356
3055.60802            0.00346
3056.09018            0.00334
3056.57233            0.00323
3057.05449            0.00317
3057.53665            0.00318
3058.01880            0.00324
3058.50096            0.00331
3058.98311            0.00338
3059.46527            0.00343
3059.94743            0.00347
3060.42958            0.00346
3060.91174            0.00337
3061.39390            0.00322
3061.87605            0.00305
3062.35821            0.00293
3062.84037            0.00290
3063.32252            0.00297
3063.80468            0.00307
3064.28683            0.00312
3064.76899            0.00307
3065.25115            0.00292
3065.73330            0.00276
3066.21546            0.00269
3066.69762            0.00274
3067.17977            0.00288
3067.66193            0.00302
3068.14409            0.00310
3068.62624            0.00309
3069.10840            0.00302
3069.59055            0.00298
3070.07271            0.00301
3070.55487            0.00308
3071.03702            0.00315
3071.51918            0.00314
3072.00134            0.00306
3072.48349            0.00297
3072.96565            0.00295
3073.44781            0.00302
3073.92996            0.00313
3074.41212            0.00320
3074.89427            0.00317
3075.37643            0.00303
3075.85859            0.00283
3076.34074            0.00264
3076.82290            0.00253
3077.30506            0.00253
3077.78721            0.00262
3078.26937            0.00274
3078.75153            0.00287
3079.23368            0.00298
3079.71584            0.00309
3080.19799            0.00317
3080.68015            0.00318
3081.16231            0.00310
3081.64446            0.00294
3082.12662            0.00276
3082.60878            0.00261
3083.09093            0.00252
3083.57309            0.00245
3084.05525            0.00235
3084.53740            0.00218
3085.01956            0.00196
3085.50172            0.00174
3085.98387            0.00160
3086.46603            0.00161
3086.94818            0.00179
3087.43034            0.00205
3087.91250            0.00228
3088.39465            0.00244
3088.87681            0.00254
3089.35897            0.00262
3089.84112            0.00269
3090.32328            0.00271
3090.80544            0.00262
3091.28759            0.00240
3091.76975            0.00207
3092.25190            0.00171
3092.73406            0.00142
3093.21622            0.00127
3093.69837            0.00128
3094.18053            0.00143
3094.66269            0.00161
3095.14484            0.00171
3095.62700            0.00173
3096.10916            0.00175
3096.59131            0.00178
3097.07347            0.00179
3097.55562            0.00175
3098.03778            0.00176
3098.51994            0.00192
3099.00209            0.00222
3099.48425            0.00249
3099.96641            0.00264
3100.44856            0.00262
3100.93072            0.00247
3101.41288            0.00226
3101.89503            0.00206
3102.37719            0.00192
3102.85934            0.00186
3103.34150            0.00183
3103.82366            0.00177
3104.30581            0.00166
3104.78797            0.00154
3105.27013            0.00148
3105.75228            0.00153
3106.23444            0.00165
3106.71660            0.00179
3107.19875            0.00186
3107.68091            0.00183
3108.16306            0.00173
3108.64522            0.00164
3109.12738            0.00157
3109.60953            0.00153
3110.09169            0.00152
3110.57385            0.00153
3111.05600            0.00155
3111.53816            0.00159
3112.02032            0.00165
3112.50247            0.00171
3112.98463            0.00176
3113.46678            0.00176
3113.94894            0.00171
3114.43110            0.00163
3114.91325            0.00153
3115.39541            0.00143
3115.87757            0.00136
3116.35972            0.00132
3116.84188            0.00131
3117.32404            0.00133
3117.80619            0.00133
3118.28835            0.00128
3118.77050            0.00121
3119.25266            0.00120
3119.73482            0.00130
3120.21697            0.00151
3120.69913            0.00177
3121.18129            0.00201
3121.66344            0.00218
3122.14560            0.00227
3122.62776            0.00228
3123.10991            0.00226
3123.59207            0.00220
3124.07422            0.00211
3124.55638            0.00192
3125.03854            0.00165
3125.52069            0.00138
3126.00285            0.00121
3126.48501            0.00119
3126.96716            0.00130
3127.44932            0.00148
3127.93148            0.00164
3128.41363            0.00173
3128.89579            0.00178
3129.37794            0.00182
3129.86010            0.00185
3130.34226            0.00185
3130.82441            0.00182
3131.30657            0.00176
3131.78873            0.00169
3132.27088            0.00160
3132.75304            0.00150
3133.23520            0.00141
3133.71735            0.00135
3134.19951            0.00139
3134.68167            0.00153
3135.16382            0.00173
3135.64598            0.00192
3136.12813            0.00203
3136.61029            0.00206
3137.09245            0.00205
3137.57460            0.00199
3138.05676            0.00189
3138.53892            0.00174
3139.02107            0.00159
3139.50323            0.00143
3139.98539            0.00129
3140.46754            0.00119
3140.94970            0.00116
3141.43185            0.00121
3141.91401            0.00130
3142.39617            0.00141
3142.87832            0.00150
3143.36048            0.00157
3143.84264            0.00160
3144.32479            0.00158
3144.80695            0.00151
3145.28911            0.00140
3145.77126            0.00131
3146.25342            0.00130
3146.73557            0.00136
3147.21773            0.00143
3147.69989            0.00149
3148.18204            0.00159
3148.66420            0.00171
3149.14636            0.00180
3149.62851            0.00181
3150.11067            0.00177
3150.59283            0.00171
3151.07498            0.00167
3151.55714            0.00171
3152.03929            0.00187
3152.52145            0.00205
3153.00361            0.00215
3153.48576            0.00215
3153.96792            0.00208
3154.45008            0.00198
3154.93223            0.00185
3155.41439            0.00172
3155.89655            0.00160
3156.37870            0.00154
3156.86086            0.00151
3157.34301            0.00148
3157.82517            0.00140
3158.30733            0.00132
3158.78948            0.00126
3159.27164            0.00125
3159.75380            0.00124
3160.23595            0.00122
3160.71811            0.00120
3161.20027            0.00121
3161.68242            0.00129
3162.16458            0.00144
3162.64673            0.00160
3163.12889            0.00165
3163.61105            0.00157
3164.09320            0.00143
3164.57536            0.00130
3165.05752            0.00121
3165.53967            0.00117
3166.02183            0.00118
3166.50399            0.00126
3166.98614            0.00137
3167.46830            0.00146
3167.95045            0.00151
3168.43261            0.00149
3168.91477            0.00145
3169.39692            0.00141
3169.87908            0.00146
3170.36124            0.00159
3170.84339            0.00175
3171.32555            0.00189
3171.80771            0.00199
3172.28986            0.00202
3172.77202            0.00197
3173.25417            0.00188
3173.73633            0.00181
3174.21849            0.00177
3174.70064            0.00173
3175.18280            0.00164
3175.66496            0.00151
3176.14711            0.00138
3176.62927            0.00128
3177.11143            0.00128
3177.59358            0.00140
3178.07574            0.00161
3178.55789            0.00184
3179.04005            0.00202
3179.52221            0.00216
3180.00436            0.00227
3180.48652            0.00235
3180.96868            0.00235
3181.45083            0.00221
3181.93299            0.00188
3182.41515            0.00136
3182.89730            0.00076
3183.37946            0.00059
3183.86161            0.00071
3184.34377            0.00087
3184.82593            0.00095
3185.30808            0.00091
3185.79024            0.00085
3186.27240            0.00105
3186.75455            0.00134
3187.23671            0.00166
3187.71887            0.00188
3188.20102            0.00194
3188.68318            0.00182
3189.16534            0.00159
3189.64749            0.00133
3190.12965            0.00109
3190.61180            0.00090
3191.09396            0.00080
3191.57612            0.00080
3192.05827            0.00088
3192.54043            0.00096
3193.02259            0.00110
3193.50474            0.00135
3193.98690            0.00156
3194.46906            0.00163
3194.95121            0.00156
3195.43337            0.00142
3195.91552            0.00128
3196.39768            0.00121
3196.87984            0.00121
3197.36199            0.00132
3197.84415            0.00148
3198.32631            0.00161
3198.80846            0.00170
3199.29062            0.00174
3199.77278            0.00177
3200.25493            0.00174
3200.73709            0.00163
3201.21924            0.00143
3201.70140            0.00119
3202.18356            0.00097
3202.66571            0.00087
3203.14787            0.00091
3203.63003            0.00095
3204.11218            0.00092
3204.59434            0.00080
3205.07650            0.00071
3205.55865            0.00074
3206.04081            0.00089
3206.52296            0.00107
3207.00512            0.00122
3207.48728            0.00135
3207.96943            0.00144
3208.45159            0.00147
3208.93375            0.00141
3209.41590            0.00131
3209.89806            0.00127
3210.38022            0.00132
3210.86237            0.00138
3211.34453            0.00138
3211.82668            0.00131
3212.30884            0.00118
3212.79100            0.00103
3213.27315            0.00092
3213.75531            0.00084
3214.23747            0.00080
3214.71962            0.00084
3215.20178            0.00100
3215.68394            0.00123
3216.16609            0.00150
3216.64825            0.00177
3217.13040            0.00200
3217.61256            0.00213
3218.09472            0.00211
3218.57687            0.00193
3219.05903            0.00168
3219.54119            0.00146
3220.02334            0.00132
3220.50550            0.00122
3220.98766            0.00112
3221.46981            0.00100
3221.95197            0.00090
3222.43412            0.00092
3222.91628            0.00108
3223.39844            0.00129
3223.88059            0.00144
3224.36275            0.00153
3224.84491            0.00157
3225.32706            0.00160
3225.80922            0.00159
3226.29138            0.00155
3226.77353            0.00146
3227.25569            0.00131
3227.73784            0.00114
3228.22000            0.00101
3228.70216            0.00093
3229.18431            0.00090
3229.66647            0.00092
3230.14863            0.00102
3230.63078            0.00118
3231.11294            0.00138
3231.59510            0.00159
3232.07725            0.00174
3232.55941            0.00177
3233.04156            0.00168
3233.52372            0.00149
3234.00588            0.00127
3234.48803            0.00108
3234.97019            0.00099
3235.45235            0.00099
3235.93450            0.00103
3236.41666            0.00112
3236.89882            0.00132
3237.38097            0.00157
3237.86313            0.00174
3238.34529            0.00177
3238.82744            0.00168
3239.30960            0.00152
3239.79175            0.00133
3240.27391            0.00117
3240.75607            0.00108
3241.23822            0.00106
3241.72038            0.00106
3242.20254            0.00104
3242.68469            0.00103
3243.16685            0.00112
3243.64901            0.00132
3244.13116            0.00154
3244.61332            0.00172
3245.09547            0.00182
3245.57763            0.00178
3246.05979            0.00164
3246.54194            0.00143
3247.02410            0.00123
3247.50626            0.00107
3247.98841            0.00096
3248.47057            0.00086
3248.95273            0.00081
3249.43488            0.00091
3249.91704            0.00107
3250.39919            0.00121
3250.88135            0.00128
3251.36351            0.00134
3251.84566            0.00146
3252.32782            0.00161
3252.80998            0.00170
3253.29213            0.00169
3253.77429            0.00158
3254.25645            0.00143
3254.73860            0.00127
3255.22076            0.00111
3255.70291            0.00098
3256.18507            0.00098
3256.66723            0.00112
3257.14938            0.00133
3257.63154            0.00149
3258.11370            0.00156
3258.59585            0.00159
3259.07801            0.00167
3259.56017            0.00170
3260.04232            0.00164
3260.52448            0.00152
3261.00663            0.00141
3261.48879            0.00133
3261.97095            0.00129
3262.45310            0.00128
3262.93526            0.00131
3263.41742            0.00136
3263.89957            0.00142
3264.38173            0.00144
3264.86389            0.00142
3265.34604            0.00138
3265.82820            0.00139
3266.31035            0.00146
3266.79251            0.00152
3267.27467            0.00153
3267.75682            0.00144
3268.23898            0.00124
3268.72114            0.00098
3269.20329            0.00082
3269.68545            0.00096
3270.16761            0.00113
3270.64976            0.00125
3271.13192            0.00136
3271.61407            0.00143
3272.09623            0.00145
3272.57839            0.00138
3273.06054            0.00130
3273.54270            0.00126
3274.02486            0.00131
3274.50701            0.00138
3274.98917            0.00144
3275.47133            0.00144
3275.95348            0.00134
3276.43564            0.00116
3276.91779            0.00095
3277.39995            0.00085
3277.88211            0.00095
3278.36426            0.00112
3278.84642            0.00123
3279.32858            0.00129
3279.81073            0.00134
3280.29289            0.00137
3280.77505            0.00138
3281.25720            0.00140
3281.73936            0.00140
3282.22151            0.00134
3282.70367            0.00121
3283.18583            0.00104
3283.66798            0.00090
3284.15014            0.00084
3284.63230            0.00085
3285.11445            0.00094
3285.59661            0.00105
3286.07877            0.00114
3286.56092            0.00121
3287.04308            0.00124
3287.52523            0.00123
3288.00739            0.00122
3288.48955            0.00119
3288.97170            0.00113
3289.45386            0.00108
3289.93602            0.00111
3290.41817            0.00126
3290.90033            0.00150
3291.38249            0.00170
3291.86464            0.00178
3292.34680            0.00168
3292.82896            0.00145
3293.31111            0.00118
3293.79327            0.00105
3294.27542            0.00113
3294.75758            0.00123
3295.23974            0.00131
3295.72189            0.00135
3296.20405            0.00136
3296.68621            0.00135
3297.16836            0.00141
3297.65052            0.00158
3298.13268            0.00180
3298.61483            0.00190
3299.09699            0.00176
3299.57914            0.00147
3300.06130            0.00120
3300.54346            0.00105
3301.02561            0.00095
3301.50777            0.00080
3301.98993            0.00059
3302.47208            0.00053
3302.95424            0.00061
3303.43640            0.00076
3303.91855            0.00098
3304.40071            0.00119
3304.88286            0.00139
3305.36502            0.00155
3305.84718            0.00166
3306.32933            0.00170
3306.81149            0.00167
3307.29365            0.00162
3307.77580            0.00160
3308.25796            0.00161
3308.74012            0.00155
3309.22227            0.00145
3309.70443            0.00134
3310.18658            0.00130
3310.66874            0.00126
3311.15090            0.00114
3311.63305            0.00092
3312.11521            0.00066
3312.59737            0.00044
3313.07952            0.00031
3313.56168            0.00032
3314.04384            0.00046
3314.52599            0.00068
3315.00815            0.00088
3315.49030            0.00103
3315.97246            0.00111
3316.45462            0.00116
3316.93677            0.00118
3317.41893            0.00118
3317.90109            0.00117
3318.38324            0.00112
3318.86540            0.00106
3319.34756            0.00104
3319.82971            0.00108
3320.31187            0.00113
3320.79402            0.00116
3321.27618            0.00115
3321.75834            0.00113
3322.24049            0.00111
3322.72265            0.00103
3323.20481            0.00087
3323.68696            0.00075
3324.16912            0.00081
3324.65128            0.00099
3325.13343            0.00112
3325.61559            0.00110
3326.09774            0.00102
3326.57990            0.00102
3327.06206            0.00116
3327.54421            0.00137
3328.02637            0.00150
3328.50853            0.00152
3328.99068            0.00144
3329.47284            0.00132
3329.95500            0.00119
3330.43715            0.00103
3330.91931            0.00082
3331.40146            0.00058
3331.88362            0.00034
3332.36578            0.00015
3332.84793            0.00010
3333.33009            0.00029
3333.81225            0.00045
3334.29440            0.00058
3334.77656            0.00073
3335.25872            0.00090
3335.74087            0.00107
3336.22303            0.00121
3336.70518            0.00124
3337.18734            0.00116
3337.66950            0.00097
3338.15165            0.00076
3338.63381            0.00058
3339.11597            0.00047
3339.59812            0.00040
3340.08028            0.00039
3340.56244            0.00049
3341.04459            0.00067
3341.52675            0.00088
3342.00891            0.00103
3342.49106            0.00106
3342.97322            0.00094
3343.45537            0.00074
3343.93753            0.00055
3344.41969            0.00043
3344.90184            0.00036
3345.38400            0.00039
3345.86616            0.00045
3346.34831            0.00048
3346.83047            0.00048
3347.31263            0.00044
3347.79478            0.00046
3348.27694            0.00065
3348.75909            0.00093
3349.24125            0.00119
3349.72341            0.00132
3350.20556            0.00131
3350.68772            0.00124
3351.16988            0.00116
3351.65203            0.00109
3352.13419            0.00102
3352.61635            0.00114
3353.09850            0.00126
3353.58066            0.00123
3354.06281            0.00111
3354.54497            0.00093
3355.02713            0.00071
3355.50928            0.00050
3355.99144            0.00039
3356.47360            0.00046
3356.95575            0.00060
3357.43791            0.00075
3357.92007            0.00085
3358.40222            0.00085
3358.88438            0.00076
3359.36653            0.00063
3359.84869            0.00054
3360.33085            0.00054
3360.81300            0.00059
3361.29516            0.00059
3361.77732            0.00052
3362.25947            0.00046
3362.74163            0.00041
3363.22379            0.00039
3363.70594            0.00038
3364.18810            0.00045
3364.67025            0.00054
3365.15241            0.00062
3365.63457            0.00064
3366.11672            0.00058
3366.59888            0.00048
3367.08104            0.00059
3367.56319            0.00070
3368.04535            0.00075
3368.52751            0.00074
3369.00966            0.00078
3369.49182            0.00097
3369.97397            0.00120
3370.45613            0.00135
3370.93829            0.00137
3371.42044            0.00129
3371.90260            0.00114
3372.38476            0.00098
3372.86691            0.00086
3373.34907            0.00076
3373.83123            0.00068
3374.31338            0.00063
3374.79554            0.00070
3375.27769            0.00089
3375.75985            0.00092
3376.24201            0.00079
3376.72416            0.00059
3377.20632            0.00061
3377.68848            0.00085
3378.17063            0.00104
3378.65279            0.00109
3379.13495            0.00105
3379.61710            0.00101
3380.09926            0.00097
3380.58141            0.00085
3381.06357            0.00070
3381.54573            0.00072
3382.02788            0.00082
3382.51004            0.00086
3382.99220            0.00078
3383.47435            0.00065
3383.95651            0.00068
3384.43867            0.00078
3384.92082            0.00076
3385.40298            0.00071
3385.88513            0.00076
3386.36729            0.00083
3386.84945            0.00087
3387.33160            0.00087
3387.81376            0.00082
3388.29592            0.00069
3388.77807            0.00048
3389.26023            0.00043
3389.74239            0.00061
3390.22454            0.00081
3390.70670            0.00092
3391.18885            0.00093
3391.67101            0.00088
3392.15317            0.00077
3392.63532            0.00065
3393.11748            0.00053
3393.59964            0.00053
3394.08179            0.00071
3394.56395            0.00086
3395.04611            0.00098
3395.52826            0.00103
3396.01042            0.00099
3396.49258            0.00086
3396.97473            0.00070
3397.45689            0.00056
3397.93904            0.00047
3398.42120            0.00051
3398.90336            0.00055
3399.38551            0.00054
3399.86767            0.00077
3400.34983            0.00094
3400.83198            0.00103
3401.31414            0.00103
3401.79630            0.00096
3402.27845            0.00088
3402.76061            0.00095
3403.24276            0.00102
3403.72492            0.00100
3404.20708            0.00088
3404.68923            0.00087
3405.17139            0.00085
3405.65355            0.00072
3406.13570            0.00060
3406.61786            0.00054
3407.10002            0.00069
3407.58217            0.00096
3408.06433            0.00118
3408.54648            0.00131
3409.02864            0.00133
3409.51080            0.00121
3409.99295            0.00099
3410.47511            0.00080
3410.95727            0.00076
3411.43942            0.00078
3411.92158            0.00079
3412.40374            0.00084
3412.88589            0.00093
3413.36805            0.00103
3413.85020            0.00111
3414.33236            0.00118
3414.81452            0.00123
3415.29667            0.00130
3415.77883            0.00128
3416.26099            0.00115
3416.74314            0.00098
3417.22530            0.00089
3417.70746            0.00095
3418.18961            0.00110
3418.67177            0.00124
3419.15392            0.00132
3419.63608            0.00133
3420.11824            0.00125
3420.60039            0.00110
3421.08255            0.00089
3421.56471            0.00071
3422.04686            0.00070
3422.52902            0.00082
3423.01118            0.00092
3423.49333            0.00090
3423.97549            0.00079
3424.45764            0.00066
3424.93980            0.00059
3425.42196            0.00061
3425.90411            0.00075
3426.38627            0.00096
3426.86843            0.00116
3427.35058            0.00128
3427.83274            0.00132
3428.31490            0.00123
3428.79705            0.00105
3429.27921            0.00092
3429.76136            0.00097
3430.24352            0.00110
3430.72568            0.00123
3431.20783            0.00130
3431.68999            0.00125
3432.17215            0.00108
3432.65430            0.00087
3433.13646            0.00075
3433.61862            0.00080
3434.10077            0.00101
3434.58293            0.00118
3435.06508            0.00128
3435.54724            0.00135
3436.02940            0.00136
3436.51155            0.00131
3436.99371            0.00122
3437.47587            0.00110
3437.95802            0.00101
3438.44018            0.00097
3438.92234            0.00094
3439.40449            0.00085
3439.88665            0.00066
3440.36880            0.00041
3440.85096            0.00017
3441.33312            0.00021
3441.81527            0.00037
3442.29743            0.00048
3442.77959            0.00053
3443.26174            0.00048
3443.74390            0.00037
3444.22606            0.00035
3444.70821            0.00071
3445.19037            0.00107
3445.67253            0.00124
3446.15468            0.00120
3446.63684            0.00102
3447.11899            0.00081
3447.60115            0.00071
3448.08331            0.00068
3448.56546            0.00075
3449.04762            0.00097
3449.52978            0.00119
3450.01193            0.00129
3450.49409            0.00122
3450.97625            0.00096
3451.45840            0.00061
3451.94056            0.00033
3452.42271            0.00053
3452.90487            0.00084
3453.38703            0.00106
3453.86918            0.00113
3454.35134            0.00101
3454.83350            0.00074
3455.31565            0.00048
3455.79781            0.00039
3456.27997            0.00044
3456.76212            0.00056
3457.24428            0.00056
3457.72643            0.00047
3458.20859            0.00034
3458.69075            0.00032
3459.17290            0.00037
3459.65506            0.00044
3460.13722            0.00050
3460.61937            0.00053
3461.10153            0.00054
3461.58369            0.00057
3462.06584            0.00063
3462.54800            0.00070
3463.03015            0.00074
3463.51231            0.00070
3463.99447            0.00056
3464.47662            0.00040
3464.95878            0.00037
3465.44094            0.00059
3465.92309            0.00079
3466.40525            0.00086
3466.88741            0.00088
3467.36956            0.00094
3467.85172            0.00100
3468.33387            0.00099
3468.81603            0.00095
3469.29819            0.00101
3469.78034            0.00112
3470.26250            0.00116
3470.74466            0.00121
3471.22681            0.00121
3471.70897            0.00109
3472.19113            0.00087
3472.67328            0.00064
3473.15544            0.00051
3473.63759            0.00049
3474.11975            0.00057
3474.60191            0.00066
3475.08406            0.00064
3475.56622            0.00046
3476.04838            0.00028
3476.53053            0.00050
3477.01269            0.00072
3477.49485            0.00084
3477.97700            0.00092
3478.45916            0.00099
3478.94131            0.00103
3479.42347            0.00107
3479.90563            0.00113
3480.38778            0.00115
3480.86994            0.00109
3481.35210            0.00098
3481.83425            0.00086
3482.31641            0.00071
3482.79857            0.00051
3483.28072            0.00027
3483.76288            0.00013
3484.24503            0.00032
3484.72719            0.00051
3485.20935            0.00070
3485.69150            0.00084
3486.17366            0.00083
3486.65582            0.00071
3487.13797            0.00059
3487.62013            0.00059
3488.10229            0.00060
3488.58444            0.00054
3489.06660            0.00048
3489.54875            0.00055
3490.03091            0.00066
3490.51307            0.00070
3490.99522            0.00074
3491.47738            0.00084
3491.95954            0.00095
3492.44169            0.00098
3492.92385            0.00089
3493.40601            0.00072
3493.88816            0.00060
3494.37032            0.00057
3494.85247            0.00052
3495.33463            0.00042
3495.81679            0.00051
3496.29894            0.00074
3496.78110            0.00096
3497.26326            0.00111
3497.74541            0.00110
3498.22757            0.00094
3498.70973            0.00069
3499.19188            0.00061
3499.67404            0.00071
3500.15620            0.00075
3500.63835            0.00071
3501.12051            0.00065
3501.60266            0.00061
3502.08482            0.00058
3502.56698            0.00059
3503.04913            0.00063
3503.53129            0.00065
3504.01345            0.00064
3504.49560            0.00058
3504.97776            0.00048
3505.45992            0.00035
3505.94207            0.00023
3506.42423            0.00027
3506.90638            0.00034
3507.38854            0.00035
3507.87070            0.00031
3508.35285            0.00029
3508.83501            0.00031
3509.31717            0.00037
3509.79932            0.00052
3510.28148            0.00068
3510.76364            0.00080
3511.24579            0.00090
3511.72795            0.00105
3512.21010            0.00118
3512.69226            0.00124
3513.17442            0.00120
3513.65657            0.00105
3514.13873            0.00079
3514.62089            0.00051
3515.10304            0.00054
3515.58520            0.00081
3516.06736            0.00098
3516.54951            0.00093
3517.03167            0.00069
3517.51382            0.00050
3517.99598            0.00058
3518.47814            0.00064
3518.96029            0.00069
3519.44245            0.00072
3519.92461            0.00068
3520.40676            0.00058
3520.88892            0.00044
3521.37108            0.00041
3521.85323            0.00045
3522.33539            0.00041
3522.81754            0.00049
3523.29970            0.00064
3523.78186            0.00072
3524.26401            0.00070
3524.74617            0.00068
3525.22833            0.00067
3525.71048            0.00058
3526.19264            0.00084
3526.67480            0.00100
3527.15695            0.00094
3527.63911            0.00074
3528.12126            0.00056
3528.60342            0.00048
3529.08558            0.00038
3529.56773            0.00035
3530.04989            0.00040
3530.53205            0.00051
3531.01420            0.00062
3531.49636            0.00068
3531.97852            0.00075
3532.46067            0.00089
3532.94283            0.00099
3533.42498            0.00100
3533.90714            0.00091
3534.38930            0.00075
3534.87145            0.00058
3535.35361            0.00048
3535.83577            0.00046
3536.31792            0.00053
3536.80008            0.00066
3537.28224            0.00078
3537.76439            0.00087
3538.24655            0.00094
3538.72870            0.00095
3539.21086            0.00088
3539.69302            0.00076
3540.17517            0.00068
3540.65733            0.00079
3541.13949            0.00077
3541.62164            0.00075
3542.10380            0.00094
3542.58596            0.00119
3543.06811            0.00133
3543.55027            0.00135
3544.03242            0.00131
3544.51458            0.00125
3544.99674            0.00118
3545.47889            0.00105
3545.96105            0.00087
3546.44321            0.00077
3546.92536            0.00085
3547.40752            0.00084
3547.88968            0.00076
3548.37183            0.00064
3548.85399            0.00059
3549.33615            0.00065
3549.81830            0.00074
3550.30046            0.00077
3550.78261            0.00074
3551.26477            0.00073
3551.74693            0.00069
3552.22908            0.00062
3552.71124            0.00059
3553.19340            0.00062
3553.67555            0.00061
3554.15771            0.00056
3554.63987            0.00048
3555.12202            0.00035
3555.60418            0.00025
3556.08633            0.00034
3556.56849            0.00044
3557.05065            0.00047
3557.53280            0.00041
3558.01496            0.00045
3558.49712            0.00063
3558.97927            0.00080
3559.46143            0.00091
3559.94359            0.00091
3560.42574            0.00081
3560.90790            0.00069
3561.39005            0.00058
3561.87221            0.00058
3562.35437            0.00064
3562.83652            0.00059
3563.31868            0.00061
3563.80084            0.00078
3564.28299            0.00089
3564.76515            0.00093
3565.24731            0.00089
3565.72946            0.00076
3566.21162            0.00066
3566.69377            0.00070
3567.17593            0.00071
3567.65809            0.00069
3568.14024            0.00069
3568.62240            0.00070
3569.10456            0.00074
3569.58671            0.00079
3570.06887            0.00080
3570.55103            0.00077
3571.03318            0.00072
3571.51534            0.00072
3571.99749            0.00063
3572.47965            0.00046
3572.96181            0.00027
3573.44396            0.00026
3573.92612            0.00031
3574.40828            0.00048
3574.89043            0.00055
3575.37259            0.00052
3575.85475            0.00040
3576.33690            0.00048
3576.81906            0.00059
3577.30121            0.00059
3577.78337            0.00050
3578.26553            0.00049
3578.74768            0.00062
3579.22984            0.00074
3579.71200            0.00077
3580.19415            0.00070
3580.67631            0.00054
3581.15847            0.00043
3581.64062            0.00051
3582.12278            0.00054
3582.60493            0.00048
3583.08709            0.00037
3583.56925            0.00026
3584.05140            0.00026
3584.53356            0.00033
3585.01572            0.00041
3585.49787            0.00049
3585.98003            0.00055
3586.46219            0.00058
3586.94434            0.00058
3587.42650            0.00058
3587.90865            0.00060
3588.39081            0.00062
3588.87297            0.00059
3589.35512            0.00050
3589.83728            0.00039
3590.31944            0.00060
3590.80159            0.00086
3591.28375            0.00097
3591.76591            0.00092
3592.24806            0.00076
3592.73022            0.00058
3593.21237            0.00043
3593.69453            0.00025
3594.17669            0.00011
3594.65884            0.00029
3595.14100            0.00054
3595.62316            0.00071
3596.10531            0.00073
3596.58747            0.00061
3597.06963            0.00047
3597.55178            0.00043
3598.03394            0.00046
3598.51609            0.00055
3598.99825            0.00065
3599.48041            0.00067
3599.96256            0.00060
3600.44472            0.00047
