# Supplementary material for: Raman and Infrared spectroscopies and X-ray diffraction data on bupivacaine and ropivacaine complexed with 2-hydroxypropyl−β−cyclodextrin
Source: Data Brief. 2017 Sep 4;15:25–9. doi: 10.1016/j.dib.2017.08.053 (PMC5609877; doi:10.1016/j.dib.2017.08.053)
Supplement: Supplementary file 4 — Supplementary material [file mmc4.zip › Raman complexes/RAMAN_BVC_HPBcd_1064nm_250mW.dpt]

-99.14112	0.00053
-98.65897	0.00051
-98.17681	0.00049
-97.69465	0.00046
-97.21250	0.00048
-96.73034	0.00064
-96.24818	0.00080
-95.76603	0.00089
-95.28387	0.00087
-94.80172	0.00075
-94.31956	0.00052
-93.83740	0.00027
-93.35525	0.00034
-92.87309	0.00056
-92.39093	0.00069
-91.90878	0.00071
-91.42662	0.00065
-90.94446	0.00056
-90.46231	0.00048
-89.98015	0.00042
-89.49799	0.00039
-89.01584	0.00041
-88.53368	0.00046
-88.05153	0.00047
-87.56937	0.00041
-87.08721	0.00040
-86.60506	0.00042
-86.12290	0.00044
-85.64074	0.00049
-85.15859	0.00057
-84.67643	0.00063
-84.19427	0.00065
-83.71212	0.00067
-83.22996	0.00068
-82.74781	0.00066
-82.26565	0.00062
-81.78349	0.00059
-81.30134	0.00060
-80.81918	0.00058
-80.33702	0.00054
-79.85487	0.00054
-79.37271	0.00060
-78.89055	0.00064
-78.40840	0.00063
-77.92624	0.00058
-77.44409	0.00053
-76.96193	0.00049
-76.47977	0.00043
-75.99762	0.00039
-75.51546	0.00045
-75.03330	0.00049
-74.55115	0.00062
-74.06899	0.00070
-73.58683	0.00061
-73.10468	0.00035
-72.62252	0.00014
-72.14037	0.00041
-71.65821	0.00066
-71.17605	0.00080
-70.69390	0.00087
-70.21174	0.00089
-69.72958	0.00084
-69.24743	0.00070
-68.76527	0.00054
-68.28311	0.00045
-67.80096	0.00035
-67.31880	0.00028
-66.83665	0.00035
-66.35449	0.00039
-65.87233	0.00046
-65.39018	0.00058
-64.90802	0.00070
-64.42586	0.00077
-63.94371	0.00079
-63.46155	0.00074
-62.97939	0.00061
-62.49724	0.00043
-62.01508	0.00047
-61.53293	0.00048
-61.05077	0.00055
-60.56861	0.00063
-60.08646	0.00064
-59.60430	0.00060
-59.12214	0.00051
-58.63999	0.00034
-58.15783	0.00022
-57.67567	0.00031
-57.19352	0.00054
-56.71136	0.00068
-56.22921	0.00068
-55.74705	0.00058
-55.26489	0.00049
-54.78274	0.00050
-54.30058	0.00053
-53.81842	0.00053
-53.33627	0.00053
-52.85411	0.00049
-52.37195	0.00038
-51.88980	0.00036
-51.40764	0.00042
-50.92549	0.00049
-50.44333	0.00057
-49.96117	0.00064
-49.47902	0.00070
-48.99686	0.00072
-48.51470	0.00071
-48.03255	0.00066
-47.55039	0.00056
-47.06823	0.00042
-46.58608	0.00030
-46.10392	0.00028
-45.62177	0.00040
-45.13961	0.00049
-44.65745	0.00053
-44.17530	0.00055
-43.69314	0.00056
-43.21098	0.00055
-42.72883	0.00053
-42.24667	0.00047
-41.76451	0.00038
-41.28236	0.00029
-40.80020	0.00022
-40.31805	0.00015
-39.83589	0.00014
-39.35373	0.00025
-38.87158	0.00044
-38.38942	0.00063
-37.90726	0.00080
-37.42511	0.00087
-36.94295	0.00079
-36.46079	0.00060
-35.97864	0.00040
-35.49648	0.00028
-35.01432	0.00047
-34.53217	0.00068
-34.05001	0.00083
-33.56786	0.00090
-33.08570	0.00091
-32.60354	0.00085
-32.12139	0.00076
-31.63923	0.00066
-31.15707	0.00059
-30.67492	0.00060
-30.19276	0.00067
-29.71060	0.00075
-29.22845	0.00082
-28.74629	0.00087
-28.26414	0.00095
-27.78198	0.00103
-27.29982	0.00110
-26.81767	0.00110
-26.33551	0.00101
-25.85335	0.00082
-25.37120	0.00061
-24.88904	0.00055
-24.40688	0.00081
-23.92473	0.00106
-23.44257	0.00119
-22.96042	0.00120
-22.47826	0.00112
-21.99610	0.00098
-21.51395	0.00086
-21.03179	0.00079
-20.54963	0.00072
-20.06748	0.00070
-19.58532	0.00074
-19.10316	0.00074
-18.62101	0.00071
-18.13885	0.00067
-17.65670	0.00063
-17.17454	0.00061
-16.69238	0.00055
-16.21023	0.00043
-15.72807	0.00027
-15.24591	0.00014
-14.76376	0.00021
-14.28160	0.00037
-13.79944	0.00048
-13.31729	0.00051
-12.83513	0.00046
-12.35298	0.00036
-11.87082	0.00028
-11.38866	0.00029
-10.90651	0.00035
-10.42435	0.00038
-9.94219	0.00034
-9.46004	0.00023
-8.97788	0.00035
-8.49572	0.00047
-8.01357	0.00051
-7.53141	0.00051
-7.04926	0.00054
-6.56710	0.00057
-6.08494	0.00053
-5.60279	0.00044
-5.12063	0.00040
-4.63847	0.00054
-4.15632	0.00067
-3.67416	0.00070
-3.19200	0.00062
-2.70985	0.00049
-2.22769	0.00037
-1.74554	0.00031
-1.26338	0.00056
-0.78122	0.00108
-0.29907	0.00167
0.18309	0.00208
0.66525	0.00216
1.14740	0.00190
1.62956	0.00145
2.11172	0.00104
2.59387	0.00086
3.07603	0.00080
3.55818	0.00073
4.04034	0.00065
4.52250	0.00057
5.00465	0.00049
5.48681	0.00037
5.96897	0.00036
6.45112	0.00048
6.93328	0.00061
7.41544	0.00074
7.89759	0.00081
8.37975	0.00078
8.86190	0.00066
9.34406	0.00053
9.82622	0.00040
10.30837	0.00032
10.79053	0.00037
11.27269	0.00037
11.75484	0.00037
12.23700	0.00049
12.71916	0.00056
13.20131	0.00052
13.68347	0.00048
14.16562	0.00048
14.64778	0.00056
15.12994	0.00072
15.61209	0.00073
16.09425	0.00063
16.57641	0.00052
17.05856	0.00046
17.54072	0.00048
18.02288	0.00057
18.50503	0.00069
18.98719	0.00075
19.46935	0.00073
19.95150	0.00063
20.43366	0.00051
20.91581	0.00040
21.39797	0.00033
21.88013	0.00043
22.36228	0.00050
22.84444	0.00054
23.32660	0.00062
23.80875	0.00079
24.29091	0.00095
24.77307	0.00098
25.25522	0.00088
25.73738	0.00069
26.21953	0.00048
26.70169	0.00027
27.18385	0.00011
27.66600	0.00029
28.14816	0.00052
28.63032	0.00069
29.11247	0.00076
29.59463	0.00074
30.07679	0.00068
30.55894	0.00061
31.04110	0.00048
31.52325	0.00031
32.00541	0.00017
32.48757	0.00015
32.96972	0.00026
33.45188	0.00041
33.93404	0.00054
34.41619	0.00063
34.89835	0.00069
35.38051	0.00074
35.86266	0.00075
36.34482	0.00069
36.82697	0.00060
37.30913	0.00051
37.79129	0.00041
38.27344	0.00036
38.75560	0.00041
39.23776	0.00046
39.71991	0.00052
40.20207	0.00071
40.68423	0.00108
41.16638	0.00161
41.64854	0.00224
42.13069	0.00292
42.61285	0.00362
43.09501	0.00430
43.57716	0.00492
44.05932	0.00548
44.54148	0.00602
45.02363	0.00662
45.50579	0.00735
45.98795	0.00824
46.47010	0.00926
46.95226	0.01038
47.43441	0.01155
47.91657	0.01275
48.39873	0.01396
48.88088	0.01517
49.36304	0.01635
49.84520	0.01752
50.32735	0.01867
50.80951	0.01983
51.29167	0.02100
51.77382	0.02219
52.25598	0.02341
52.73813	0.02467
53.22029	0.02595
53.70245	0.02721
54.18460	0.02841
54.66676	0.02953
55.14892	0.03056
55.63107	0.03153
56.11323	0.03247
56.59539	0.03337
57.07754	0.03426
57.55970	0.03516
58.04185	0.03617
58.52401	0.03733
59.00617	0.03858
59.48832	0.03974
59.97048	0.04052
60.45264	0.04076
60.93479	0.04043
61.41695	0.03972
61.89911	0.03892
62.38126	0.03824
62.86342	0.03779
63.34557	0.03755
63.82773	0.03743
64.30989	0.03738
64.79204	0.03733
65.27420	0.03730
65.75636	0.03727
66.23851	0.03728
66.72067	0.03729
67.20283	0.03729
67.68498	0.03723
68.16714	0.03708
68.64930	0.03686
69.13145	0.03663
69.61361	0.03646
70.09576	0.03643
70.57792	0.03655
71.06008	0.03672
71.54223	0.03680
72.02439	0.03667
72.50655	0.03631
72.98870	0.03580
73.47086	0.03535
73.95302	0.03511
74.43517	0.03512
74.91733	0.03528
75.39948	0.03543
75.88164	0.03541
76.36380	0.03518
76.84595	0.03477
77.32811	0.03426
77.81027	0.03375
78.29242	0.03330
78.77458	0.03297
79.25674	0.03278
79.73889	0.03269
80.22105	0.03268
80.70320	0.03273
81.18536	0.03287
81.66752	0.03314
82.14967	0.03350
82.63183	0.03384
83.11399	0.03399
83.59614	0.03381
84.07830	0.03327
84.56046	0.03250
85.04261	0.03167
85.52477	0.03093
86.00692	0.03037
86.48908	0.02999
86.97124	0.02976
87.45339	0.02964
87.93555	0.02959
88.41771	0.02959
88.89986	0.02964
89.38202	0.02978
89.86418	0.03001
90.34633	0.03030
90.82849	0.03053
91.31064	0.03057
91.79280	0.03037
92.27496	0.02997
92.75711	0.02949
93.23927	0.02905
93.72143	0.02867
94.20358	0.02833
94.68574	0.02799
95.16790	0.02768
95.65005	0.02744
96.13221	0.02730
96.61436	0.02729
97.09652	0.02737
97.57868	0.02749
98.06083	0.02757
98.54299	0.02756
99.02515	0.02742
99.50730	0.02712
99.98946	0.02670
100.47162	0.02624
100.95377	0.02580
101.43593	0.02542
101.91808	0.02511
102.40024	0.02486
102.88240	0.02464
103.36455	0.02445
103.84671	0.02426
104.32887	0.02412
104.81102	0.02405
105.29318	0.02408
105.77534	0.02418
106.25749	0.02430
106.73965	0.02433
107.22180	0.02421
107.70396	0.02396
108.18612	0.02362
108.66827	0.02328
109.15043	0.02299
109.63259	0.02275
110.11474	0.02252
110.59690	0.02226
111.07906	0.02196
111.56121	0.02167
112.04337	0.02143
112.52552	0.02129
113.00768	0.02124
113.48984	0.02124
113.97199	0.02123
114.45415	0.02119
114.93631	0.02109
115.41846	0.02094
115.90062	0.02074
116.38278	0.02049
116.86493	0.02020
117.34709	0.01988
117.82924	0.01958
118.31140	0.01932
118.79356	0.01914
119.27571	0.01904
119.75787	0.01900
120.24003	0.01901
120.72218	0.01902
121.20434	0.01906
121.68650	0.01911
122.16865	0.01916
122.65081	0.01916
123.13297	0.01905
123.61512	0.01880
124.09728	0.01844
124.57943	0.01808
125.06159	0.01781
125.54375	0.01768
126.02590	0.01768
126.50806	0.01778
126.99022	0.01792
127.47237	0.01804
127.95453	0.01811
128.43669	0.01809
128.91884	0.01799
129.40100	0.01784
129.88315	0.01770
130.36531	0.01757
130.84747	0.01748
131.32962	0.01739
131.81178	0.01729
132.29394	0.01719
132.77609	0.01706
133.25825	0.01689
133.74041	0.01671
134.22256	0.01654
134.70472	0.01642
135.18687	0.01635
135.66903	0.01630
136.15119	0.01623
136.63334	0.01611
137.11550	0.01597
137.59766	0.01584
138.07981	0.01573
138.56197	0.01564
139.04413	0.01557
139.52628	0.01549
140.00844	0.01539
140.49059	0.01528
140.97275	0.01518
141.45491	0.01510
141.93706	0.01504
142.41922	0.01498
142.90138	0.01491
143.38353	0.01482
143.86569	0.01471
144.34785	0.01460
144.83000	0.01450
145.31216	0.01441
145.79431	0.01433
146.27647	0.01425
146.75863	0.01416
147.24078	0.01407
147.72294	0.01398
148.20510	0.01390
148.68725	0.01381
149.16941	0.01371
149.65157	0.01359
150.13372	0.01346
150.61588	0.01336
151.09803	0.01333
151.58019	0.01338
152.06235	0.01350
152.54450	0.01363
153.02666	0.01373
153.50882	0.01377
153.99097	0.01379
154.47313	0.01380
154.95529	0.01379
155.43744	0.01373
155.91960	0.01362
156.40175	0.01346
156.88391	0.01328
157.36607	0.01309
157.84822	0.01290
158.33038	0.01274
158.81254	0.01262
159.29469	0.01255
159.77685	0.01253
160.25901	0.01250
160.74116	0.01247
161.22332	0.01244
161.70547	0.01242
162.18763	0.01244
162.66979	0.01250
163.15194	0.01256
163.63410	0.01262
164.11626	0.01264
164.59841	0.01262
165.08057	0.01253
165.56273	0.01236
166.04488	0.01212
166.52704	0.01186
167.00919	0.01165
167.49135	0.01156
167.97351	0.01161
168.45566	0.01175
168.93782	0.01192
169.41998	0.01206
169.90213	0.01215
170.38429	0.01219
170.86645	0.01220
171.34860	0.01218
171.83076	0.01211
172.31292	0.01200
172.79507	0.01188
173.27723	0.01179
173.75938	0.01176
174.24154	0.01180
174.72370	0.01185
175.20585	0.01189
175.68801	0.01193
176.17017	0.01198
176.65232	0.01205
177.13448	0.01209
177.61664	0.01207
178.09879	0.01198
178.58095	0.01185
179.06310	0.01174
179.54526	0.01169
180.02742	0.01168
180.50957	0.01167
180.99173	0.01163
181.47389	0.01156
181.95604	0.01146
182.43820	0.01135
182.92036	0.01123
183.40251	0.01111
183.88467	0.01100
184.36682	0.01094
184.84898	0.01092
185.33114	0.01095
185.81329	0.01099
186.29545	0.01102
186.77761	0.01103
187.25976	0.01102
187.74192	0.01102
188.22408	0.01103
188.70623	0.01104
189.18839	0.01103
189.67054	0.01097
190.15270	0.01089
190.63486	0.01083
191.11701	0.01082
191.59917	0.01084
192.08133	0.01087
192.56348	0.01087
193.04564	0.01084
193.52780	0.01078
194.00995	0.01072
194.49211	0.01067
194.97426	0.01062
195.45642	0.01056
195.93858	0.01051
196.42073	0.01045
196.90289	0.01039
197.38505	0.01034
197.86720	0.01034
198.34936	0.01040
198.83152	0.01053
199.31367	0.01070
199.79583	0.01084
200.27798	0.01092
200.76014	0.01093
201.24230	0.01089
201.72445	0.01086
202.20661	0.01084
202.68877	0.01082
203.17092	0.01078
203.65308	0.01070
204.13524	0.01061
204.61739	0.01053
205.09955	0.01048
205.58170	0.01045
206.06386	0.01042
206.54602	0.01039
207.02817	0.01034
207.51033	0.01028
207.99249	0.01024
208.47464	0.01024
208.95680	0.01028
209.43896	0.01035
209.92111	0.01044
210.40327	0.01050
210.88542	0.01049
211.36758	0.01041
211.84974	0.01029
212.33189	0.01019
212.81405	0.01014
213.29621	0.01017
213.77836	0.01025
214.26052	0.01034
214.74268	0.01041
215.22483	0.01047
215.70699	0.01056
216.18914	0.01068
216.67130	0.01084
217.15346	0.01101
217.63561	0.01117
218.11777	0.01131
218.59993	0.01141
219.08208	0.01148
219.56424	0.01150
220.04640	0.01146
220.52855	0.01136
221.01071	0.01123
221.49286	0.01109
221.97502	0.01098
222.45718	0.01090
222.93933	0.01087
223.42149	0.01089
223.90365	0.01096
224.38580	0.01106
224.86796	0.01117
225.35012	0.01124
225.83227	0.01126
226.31443	0.01124
226.79659	0.01120
227.27874	0.01117
227.76090	0.01118
228.24305	0.01122
228.72521	0.01130
229.20737	0.01141
229.68952	0.01155
230.17168	0.01167
230.65384	0.01173
231.13599	0.01170
231.61815	0.01161
232.10031	0.01153
232.58246	0.01151
233.06462	0.01155
233.54677	0.01160
234.02893	0.01165
234.51109	0.01167
234.99324	0.01168
235.47540	0.01169
235.95756	0.01170
236.43971	0.01167
236.92187	0.01160
237.40403	0.01147
237.88618	0.01132
238.36834	0.01121
238.85049	0.01117
239.33265	0.01121
239.81481	0.01131
240.29696	0.01141
240.77912	0.01146
241.26128	0.01142
241.74343	0.01128
242.22559	0.01107
242.70775	0.01083
243.18990	0.01065
243.67206	0.01057
244.15421	0.01060
244.63637	0.01069
245.11853	0.01080
245.60068	0.01090
246.08284	0.01101
246.56500	0.01112
247.04715	0.01119
247.52931	0.01119
248.01147	0.01109
248.49362	0.01093
248.97578	0.01075
249.45793	0.01061
249.94009	0.01050
250.42225	0.01043
250.90440	0.01042
251.38656	0.01050
251.86872	0.01066
252.35087	0.01084
252.83303	0.01097
253.31519	0.01098
253.79734	0.01087
254.27950	0.01071
254.76165	0.01055
255.24381	0.01046
255.72597	0.01041
256.20812	0.01040
256.69028	0.01038
257.17244	0.01035
257.65459	0.01030
258.13675	0.01026
258.61891	0.01023
259.10106	0.01025
259.58322	0.01034
260.06537	0.01050
260.54753	0.01068
261.02969	0.01084
261.51184	0.01093
261.99400	0.01094
262.47616	0.01092
262.95831	0.01092
263.44047	0.01102
263.92263	0.01118
264.40478	0.01133
264.88694	0.01142
265.36909	0.01139
265.85125	0.01127
266.33341	0.01111
266.81556	0.01098
267.29772	0.01091
267.77988	0.01088
268.26203	0.01089
268.74419	0.01093
269.22635	0.01096
269.70850	0.01099
270.19066	0.01098
270.67281	0.01097
271.15497	0.01096
271.63713	0.01100
272.11928	0.01112
272.60144	0.01133
273.08360	0.01158
273.56575	0.01177
274.04791	0.01185
274.53007	0.01180
275.01222	0.01164
275.49438	0.01145
275.97654	0.01127
276.45869	0.01112
276.94085	0.01096
277.42300	0.01080
277.90516	0.01066
278.38732	0.01062
278.86947	0.01074
279.35163	0.01099
279.83379	0.01131
280.31594	0.01158
280.79810	0.01175
281.28026	0.01181
281.76241	0.01182
282.24457	0.01184
282.72672	0.01191
283.20888	0.01198
283.69104	0.01201
284.17319	0.01195
284.65535	0.01181
285.13751	0.01164
285.61966	0.01148
286.10182	0.01133
286.58398	0.01120
287.06613	0.01109
287.54829	0.01102
288.03044	0.01104
288.51260	0.01118
288.99476	0.01145
289.47691	0.01178
289.95907	0.01210
290.44123	0.01228
290.92338	0.01228
291.40554	0.01209
291.88770	0.01180
292.36985	0.01147
292.85201	0.01118
293.33416	0.01096
293.81632	0.01081
294.29848	0.01071
294.78063	0.01066
295.26279	0.01069
295.74495	0.01082
296.22710	0.01104
296.70926	0.01128
297.19142	0.01143
297.67357	0.01142
298.15573	0.01130
298.63788	0.01112
299.12004	0.01099
299.60220	0.01094
300.08435	0.01092
300.56651	0.01089
301.04867	0.01082
301.53082	0.01072
302.01298	0.01064
302.49514	0.01064
302.97729	0.01071
303.45945	0.01082
303.94160	0.01093
304.42376	0.01100
304.90592	0.01106
305.38807	0.01111
305.87023	0.01118
306.35239	0.01127
306.83454	0.01137
307.31670	0.01145
307.79886	0.01151
308.28101	0.01153
308.76317	0.01153
309.24532	0.01154
309.72748	0.01156
310.20964	0.01159
310.69179	0.01164
311.17395	0.01170
311.65611	0.01175
312.13826	0.01176
312.62042	0.01169
313.10258	0.01151
313.58473	0.01126
314.06689	0.01095
314.54904	0.01066
315.03120	0.01046
315.51336	0.01040
315.99551	0.01050
316.47767	0.01073
316.95983	0.01104
317.44198	0.01134
317.92414	0.01158
318.40630	0.01173
318.88845	0.01179
319.37061	0.01176
319.85276	0.01167
320.33492	0.01155
320.81708	0.01141
321.29923	0.01127
321.78139	0.01117
322.26355	0.01111
322.74570	0.01112
323.22786	0.01118
323.71002	0.01128
324.19217	0.01138
324.67433	0.01144
325.15648	0.01145
325.63864	0.01143
326.12080	0.01145
326.60295	0.01155
327.08511	0.01174
327.56727	0.01199
328.04942	0.01222
328.53158	0.01234
329.01374	0.01232
329.49589	0.01218
329.97805	0.01197
330.46021	0.01174
330.94236	0.01153
331.42452	0.01135
331.90667	0.01120
332.38883	0.01111
332.87099	0.01109
333.35314	0.01114
333.83530	0.01123
334.31746	0.01134
334.79961	0.01145
335.28177	0.01157
335.76393	0.01169
336.24608	0.01181
336.72824	0.01189
337.21039	0.01190
337.69255	0.01182
338.17471	0.01169
338.65686	0.01158
339.13902	0.01152
339.62118	0.01151
340.10333	0.01151
340.58549	0.01146
341.06765	0.01137
341.54980	0.01128
342.03196	0.01124
342.51411	0.01131
342.99627	0.01148
343.47843	0.01166
343.96058	0.01177
344.44274	0.01176
344.92490	0.01165
345.40705	0.01152
345.88921	0.01142
346.37137	0.01140
346.85352	0.01141
347.33568	0.01142
347.81783	0.01138
348.29999	0.01130
348.78215	0.01120
349.26430	0.01112
349.74646	0.01110
350.22862	0.01111
350.71077	0.01113
351.19293	0.01113
351.67509	0.01110
352.15724	0.01109
352.63940	0.01111
353.12155	0.01118
353.60371	0.01127
354.08587	0.01137
354.56802	0.01145
355.05018	0.01155
355.53234	0.01165
356.01449	0.01175
356.49665	0.01180
356.97881	0.01180
357.46096	0.01173
357.94312	0.01165
358.42527	0.01158
358.90743	0.01155
359.38959	0.01154
359.87174	0.01154
360.35390	0.01157
360.83606	0.01162
361.31821	0.01169
361.80037	0.01178
362.28253	0.01186
362.76468	0.01193
363.24684	0.01196
363.72899	0.01196
364.21115	0.01190
364.69331	0.01180
365.17546	0.01169
365.65762	0.01163
366.13978	0.01164
366.62193	0.01172
367.10409	0.01183
367.58625	0.01194
368.06840	0.01200
368.55056	0.01200
369.03271	0.01196
369.51487	0.01187
369.99703	0.01176
370.47918	0.01166
370.96134	0.01159
371.44350	0.01161
371.92565	0.01171
372.40781	0.01186
372.88997	0.01202
373.37212	0.01216
373.85428	0.01228
374.33643	0.01239
374.81859	0.01248
375.30075	0.01255
375.78290	0.01257
376.26506	0.01254
376.74722	0.01246
377.22937	0.01235
377.71153	0.01223
378.19369	0.01208
378.67584	0.01191
379.15800	0.01174
379.64016	0.01161
380.12231	0.01157
380.60447	0.01163
381.08662	0.01178
381.56878	0.01199
382.05094	0.01224
382.53309	0.01248
383.01525	0.01270
383.49741	0.01283
383.97956	0.01286
384.46172	0.01277
384.94388	0.01258
385.42603	0.01237
385.90819	0.01220
386.39034	0.01211
386.87250	0.01211
387.35466	0.01219
387.83681	0.01227
388.31897	0.01231
388.80113	0.01226
389.28328	0.01216
389.76544	0.01204
390.24760	0.01195
390.72975	0.01191
391.21191	0.01192
391.69406	0.01196
392.17622	0.01203
392.65838	0.01211
393.14053	0.01218
393.62269	0.01220
394.10485	0.01217
394.58700	0.01209
395.06916	0.01201
395.55132	0.01195
396.03347	0.01192
396.51563	0.01193
396.99778	0.01196
397.47994	0.01197
397.96210	0.01197
398.44425	0.01198
398.92641	0.01202
399.40857	0.01210
399.89072	0.01222
400.37288	0.01237
400.85504	0.01254
401.33719	0.01272
401.81935	0.01288
402.30150	0.01300
402.78366	0.01305
403.26582	0.01301
403.74797	0.01292
404.23013	0.01279
404.71229	0.01268
405.19444	0.01262
405.67660	0.01260
406.15876	0.01259
406.64091	0.01256
407.12307	0.01246
407.60522	0.01233
408.08738	0.01219
408.56954	0.01211
409.05169	0.01212
409.53385	0.01218
410.01601	0.01222
410.49816	0.01223
410.98032	0.01222
411.46248	0.01224
411.94463	0.01231
412.42679	0.01242
412.90894	0.01252
413.39110	0.01257
413.87326	0.01259
414.35541	0.01261
414.83757	0.01268
415.31973	0.01279
415.80188	0.01290
416.28404	0.01296
416.76620	0.01293
417.24835	0.01285
417.73051	0.01272
418.21266	0.01260
418.69482	0.01250
419.17698	0.01245
419.65913	0.01244
420.14129	0.01247
420.62345	0.01253
421.10560	0.01264
421.58776	0.01279
422.06992	0.01298
422.55207	0.01317
423.03423	0.01331
423.51638	0.01338
423.99854	0.01339
424.48070	0.01338
424.96285	0.01339
425.44501	0.01346
425.92717	0.01356
426.40932	0.01366
426.89148	0.01375
427.37364	0.01385
427.85579	0.01397
428.33795	0.01408
428.82010	0.01413
429.30226	0.01410
429.78442	0.01399
430.26657	0.01387
430.74873	0.01383
431.23089	0.01391
431.71304	0.01408
432.19520	0.01427
432.67736	0.01441
433.15951	0.01447
433.64167	0.01449
434.12383	0.01451
434.60598	0.01455
435.08814	0.01457
435.57029	0.01451
436.05245	0.01436
436.53461	0.01416
437.01676	0.01402
437.49892	0.01402
437.98108	0.01418
438.46323	0.01441
438.94539	0.01460
439.42755	0.01467
439.90970	0.01460
440.39186	0.01447
440.87401	0.01434
441.35617	0.01428
441.83833	0.01428
442.32048	0.01434
442.80264	0.01442
443.28480	0.01453
443.76695	0.01470
444.24911	0.01495
444.73127	0.01529
445.21342	0.01563
445.69558	0.01591
446.17773	0.01605
446.65989	0.01605
447.14205	0.01592
447.62420	0.01574
448.10636	0.01555
448.58852	0.01536
449.07067	0.01517
449.55283	0.01498
450.03499	0.01484
450.51714	0.01481
450.99930	0.01488
451.48145	0.01501
451.96361	0.01510
452.44577	0.01512
452.92792	0.01506
453.41008	0.01499
453.89224	0.01493
454.37439	0.01491
454.85655	0.01489
455.33871	0.01484
455.82086	0.01476
456.30302	0.01465
456.78517	0.01456
457.26733	0.01450
457.74949	0.01448
458.23164	0.01448
458.71380	0.01446
459.19596	0.01443
459.67811	0.01438
460.16027	0.01434
460.64243	0.01432
461.12458	0.01429
461.60674	0.01424
462.08889	0.01416
462.57105	0.01409
463.05321	0.01408
463.53536	0.01416
464.01752	0.01433
464.49968	0.01452
464.98183	0.01470
465.46399	0.01481
465.94615	0.01486
466.42830	0.01488
466.91046	0.01488
467.39261	0.01487
467.87477	0.01482
468.35693	0.01474
468.83908	0.01465
469.32124	0.01463
469.80340	0.01470
470.28555	0.01485
470.76771	0.01504
471.24987	0.01521
471.73202	0.01529
472.21418	0.01530
472.69633	0.01525
473.17849	0.01518
473.66065	0.01512
474.14280	0.01510
474.62496	0.01513
475.10712	0.01522
475.58927	0.01534
476.07143	0.01548
476.55359	0.01561
477.03574	0.01568
477.51790	0.01566
478.00005	0.01556
478.48221	0.01542
478.96437	0.01533
479.44652	0.01534
479.92868	0.01547
480.41084	0.01564
480.89299	0.01579
481.37515	0.01585
481.85731	0.01581
482.33946	0.01570
482.82162	0.01556
483.30378	0.01542
483.78593	0.01526
484.26809	0.01511
484.75024	0.01497
485.23240	0.01488
485.71456	0.01484
486.19671	0.01485
486.67887	0.01487
487.16103	0.01490
487.64318	0.01489
488.12534	0.01484
488.60750	0.01473
489.08965	0.01457
489.57181	0.01438
490.05396	0.01419
490.53612	0.01402
491.01828	0.01388
491.50043	0.01374
491.98259	0.01362
492.46475	0.01352
492.94690	0.01345
493.42906	0.01341
493.91122	0.01337
494.39337	0.01333
494.87553	0.01329
495.35768	0.01325
495.83984	0.01320
496.32200	0.01311
496.80415	0.01295
497.28631	0.01271
497.76847	0.01243
498.25062	0.01217
498.73278	0.01199
499.21494	0.01190
499.69709	0.01188
500.17925	0.01187
500.66140	0.01182
501.14356	0.01172
501.62572	0.01159
502.10787	0.01147
502.59003	0.01135
503.07219	0.01122
503.55434	0.01107
504.03650	0.01092
504.51866	0.01078
505.00081	0.01067
505.48297	0.01055
505.96512	0.01043
506.44728	0.01029
506.92944	0.01016
507.41159	0.01007
507.89375	0.01002
508.37591	0.01005
508.85806	0.01014
509.34022	0.01029
509.82238	0.01044
510.30453	0.01052
510.78669	0.01050
511.26884	0.01038
511.75100	0.01020
512.23316	0.00999
512.71531	0.00979
513.19747	0.00959
513.67963	0.00941
514.16178	0.00926
514.64394	0.00914
515.12610	0.00907
515.60825	0.00904
516.09041	0.00902
516.57256	0.00897
517.05472	0.00887
517.53688	0.00872
518.01903	0.00856
518.50119	0.00847
518.98335	0.00845
519.46550	0.00849
519.94766	0.00852
520.42982	0.00850
520.91197	0.00840
521.39413	0.00828
521.87628	0.00816
522.35844	0.00808
522.84060	0.00804
523.32275	0.00801
523.80491	0.00799
524.28707	0.00796
524.76922	0.00791
525.25138	0.00784
525.73354	0.00778
526.21569	0.00774
526.69785	0.00771
527.18000	0.00768
527.66216	0.00761
528.14432	0.00749
528.62647	0.00734
529.10863	0.00720
529.59079	0.00709
530.07294	0.00702
530.55510	0.00699
531.03726	0.00699
531.51941	0.00705
532.00157	0.00716
532.48372	0.00730
532.96588	0.00742
533.44804	0.00751
533.93019	0.00757
534.41235	0.00762
534.89451	0.00766
535.37666	0.00771
535.85882	0.00775
536.34098	0.00775
536.82313	0.00772
537.30529	0.00771
537.78745	0.00779
538.26960	0.00798
538.75176	0.00825
539.23391	0.00851
539.71607	0.00865
540.19823	0.00862
540.68038	0.00846
541.16254	0.00828
541.64470	0.00819
542.12685	0.00820
542.60901	0.00829
543.09117	0.00838
543.57332	0.00840
544.05548	0.00835
544.53763	0.00826
545.01979	0.00816
545.50195	0.00808
545.98410	0.00800
546.46626	0.00789
546.94842	0.00773
547.43057	0.00752
547.91273	0.00728
548.39489	0.00705
548.87704	0.00685
549.35920	0.00671
549.84135	0.00660
550.32351	0.00652
550.80567	0.00649
551.28782	0.00652
551.76998	0.00662
552.25214	0.00675
552.73429	0.00688
553.21645	0.00695
553.69861	0.00697
554.18076	0.00696
554.66292	0.00696
555.14507	0.00697
555.62723	0.00699
556.10939	0.00698
556.59154	0.00694
557.07370	0.00685
557.55586	0.00674
558.03801	0.00663
558.52017	0.00651
559.00233	0.00637
559.48448	0.00619
559.96664	0.00595
560.44879	0.00568
560.93095	0.00543
561.41311	0.00527
561.89526	0.00523
562.37742	0.00529
562.85958	0.00544
563.34173	0.00564
563.82389	0.00586
564.30605	0.00608
564.78820	0.00624
565.27036	0.00635
565.75251	0.00639
566.23467	0.00638
566.71683	0.00633
567.19898	0.00626
567.68114	0.00616
568.16330	0.00603
568.64545	0.00588
569.12761	0.00570
569.60977	0.00553
570.09192	0.00540
570.57408	0.00536
571.05623	0.00543
571.53839	0.00560
572.02055	0.00578
572.50270	0.00589
572.98486	0.00590
573.46702	0.00583
573.94917	0.00577
574.43133	0.00576
574.91349	0.00581
575.39564	0.00587
575.87780	0.00587
576.35995	0.00577
576.84211	0.00561
577.32427	0.00542
577.80642	0.00526
578.28858	0.00515
578.77074	0.00510
579.25289	0.00510
579.73505	0.00516
580.21721	0.00525
580.69936	0.00535
581.18152	0.00543
581.66367	0.00548
582.14583	0.00550
582.62799	0.00549
583.11014	0.00550
583.59230	0.00555
584.07446	0.00566
584.55661	0.00577
585.03877	0.00585
585.52093	0.00588
586.00308	0.00586
586.48524	0.00583
586.96740	0.00579
587.44955	0.00575
587.93171	0.00569
588.41386	0.00557
588.89602	0.00541
589.37818	0.00522
589.86033	0.00505
590.34249	0.00494
590.82465	0.00495
591.30680	0.00504
591.78896	0.00515
592.27112	0.00522
592.75327	0.00521
593.23543	0.00514
593.71758	0.00507
594.19974	0.00504
594.68190	0.00507
595.16405	0.00513
595.64621	0.00518
596.12837	0.00522
596.61052	0.00524
597.09268	0.00525
597.57484	0.00523
598.05699	0.00519
598.53915	0.00511
599.02130	0.00502
599.50346	0.00491
599.98562	0.00481
600.46777	0.00477
600.94993	0.00480
601.43209	0.00493
601.91424	0.00515
602.39640	0.00541
602.87856	0.00565
603.36071	0.00582
603.84287	0.00589
604.32502	0.00587
604.80718	0.00578
605.28934	0.00567
605.77149	0.00558
606.25365	0.00550
606.73581	0.00542
607.21796	0.00533
607.70012	0.00522
608.18228	0.00509
608.66443	0.00496
609.14659	0.00483
609.62874	0.00467
610.11090	0.00451
610.59306	0.00436
611.07521	0.00426
611.55737	0.00423
612.03953	0.00425
612.52168	0.00430
613.00384	0.00436
613.48600	0.00445
613.96815	0.00455
614.45031	0.00466
614.93246	0.00473
615.41462	0.00472
615.89678	0.00464
616.37893	0.00451
616.86109	0.00438
617.34325	0.00428
617.82540	0.00423
618.30756	0.00417
618.78972	0.00409
619.27187	0.00396
619.75403	0.00384
620.23618	0.00376
620.71834	0.00379
621.20050	0.00391
621.68265	0.00409
622.16481	0.00425
622.64697	0.00436
623.12912	0.00440
623.61128	0.00438
624.09344	0.00432
624.57559	0.00422
625.05775	0.00407
625.53990	0.00387
626.02206	0.00365
626.50422	0.00345
626.98637	0.00331
627.46853	0.00325
627.95069	0.00326
628.43284	0.00338
628.91500	0.00361
629.39716	0.00389
629.87931	0.00414
630.36147	0.00430
630.84362	0.00433
631.32578	0.00425
631.80794	0.00410
632.29009	0.00393
632.77225	0.00374
633.25441	0.00352
633.73656	0.00331
634.21872	0.00319
634.70088	0.00320
635.18303	0.00331
635.66519	0.00349
636.14734	0.00370
636.62950	0.00386
637.11166	0.00394
637.59381	0.00392
638.07597	0.00385
638.55813	0.00376
639.04028	0.00363
639.52244	0.00344
640.00460	0.00319
640.48675	0.00296
640.96891	0.00283
641.45107	0.00285
641.93322	0.00303
642.41538	0.00328
642.89753	0.00349
643.37969	0.00362
643.86185	0.00363
644.34400	0.00355
644.82616	0.00345
645.30832	0.00334
645.79047	0.00327
646.27263	0.00325
646.75479	0.00329
647.23694	0.00337
647.71910	0.00346
648.20125	0.00354
648.68341	0.00355
649.16557	0.00349
649.64772	0.00338
650.12988	0.00325
650.61204	0.00314
651.09419	0.00309
651.57635	0.00310
652.05851	0.00315
652.54066	0.00323
653.02282	0.00330
653.50497	0.00335
653.98713	0.00340
654.46929	0.00345
654.95144	0.00352
655.43360	0.00357
655.91576	0.00353
656.39791	0.00338
656.88007	0.00314
657.36223	0.00292
657.84438	0.00278
658.32654	0.00274
658.80869	0.00279
659.29085	0.00293
659.77301	0.00312
660.25516	0.00330
660.73732	0.00342
661.21948	0.00349
661.70163	0.00354
662.18379	0.00360
662.66595	0.00365
663.14810	0.00368
663.63026	0.00365
664.11241	0.00357
664.59457	0.00347
665.07673	0.00336
665.55888	0.00328
666.04104	0.00323
666.52320	0.00324
667.00535	0.00331
667.48751	0.00342
667.96967	0.00353
668.45182	0.00358
668.93398	0.00353
669.41613	0.00337
669.89829	0.00313
670.38045	0.00290
670.86260	0.00276
671.34476	0.00275
671.82692	0.00287
672.30907	0.00306
672.79123	0.00329
673.27339	0.00352
673.75554	0.00377
674.23770	0.00405
674.71985	0.00433
675.20201	0.00459
675.68417	0.00477
676.16632	0.00482
676.64848	0.00479
677.13064	0.00475
677.61279	0.00479
678.09495	0.00495
678.57711	0.00520
679.05926	0.00546
679.54142	0.00567
680.02357	0.00579
680.50573	0.00583
680.98789	0.00582
681.47004	0.00579
681.95220	0.00571
682.43436	0.00559
682.91651	0.00542
683.39867	0.00525
683.88083	0.00514
684.36298	0.00510
684.84514	0.00506
685.32729	0.00497
685.80945	0.00480
686.29161	0.00458
686.77376	0.00436
687.25592	0.00414
687.73808	0.00392
688.22023	0.00367
688.70239	0.00341
689.18455	0.00316
689.66670	0.00298
690.14886	0.00291
690.63102	0.00298
691.11317	0.00317
691.59533	0.00346
692.07748	0.00379
692.55964	0.00405
693.04180	0.00421
693.52395	0.00426
694.00611	0.00421
694.48827	0.00412
694.97042	0.00400
695.45258	0.00385
695.93474	0.00370
696.41689	0.00357
696.89905	0.00347
697.38120	0.00344
697.86336	0.00346
698.34552	0.00351
698.82767	0.00355
699.30983	0.00353
699.79199	0.00346
700.27414	0.00334
700.75630	0.00321
701.23846	0.00314
701.72061	0.00313
702.20277	0.00320
702.68492	0.00331
703.16708	0.00344
703.64924	0.00357
704.13139	0.00369
704.61355	0.00376
705.09571	0.00380
705.57786	0.00385
706.06002	0.00393
706.54218	0.00402
707.02433	0.00407
707.50649	0.00405
707.98864	0.00397
708.47080	0.00387
708.95296	0.00378
709.43511	0.00372
709.91727	0.00368
710.39943	0.00364
710.88158	0.00361
711.36374	0.00358
711.84590	0.00356
712.32805	0.00356
712.81021	0.00359
713.29236	0.00363
713.77452	0.00368
714.25668	0.00372
714.73883	0.00373
715.22099	0.00369
715.70315	0.00363
716.18530	0.00357
716.66746	0.00350
717.14962	0.00340
717.63177	0.00327
718.11393	0.00311
718.59608	0.00294
719.07824	0.00281
719.56040	0.00274
720.04255	0.00274
720.52471	0.00281
721.00687	0.00291
721.48902	0.00300
721.97118	0.00308
722.45334	0.00314
722.93549	0.00320
723.41765	0.00323
723.89980	0.00320
724.38196	0.00311
724.86412	0.00299
725.34627	0.00288
725.82843	0.00281
726.31059	0.00278
726.79274	0.00278
727.27490	0.00280
727.75706	0.00284
728.23921	0.00286
728.72137	0.00286
729.20352	0.00281
729.68568	0.00271
730.16784	0.00255
730.64999	0.00239
731.13215	0.00226
731.61431	0.00221
732.09646	0.00223
732.57862	0.00229
733.06078	0.00237
733.54293	0.00244
734.02509	0.00250
734.50724	0.00260
734.98940	0.00274
735.47156	0.00291
735.95371	0.00308
736.43587	0.00319
736.91803	0.00322
737.40018	0.00319
737.88234	0.00314
738.36450	0.00310
738.84665	0.00307
739.32881	0.00307
739.81096	0.00309
740.29312	0.00313
740.77528	0.00320
741.25743	0.00328
741.73959	0.00335
742.22175	0.00341
742.70390	0.00344
743.18606	0.00344
743.66822	0.00340
744.15037	0.00334
744.63253	0.00326
745.11469	0.00319
745.59684	0.00317
746.07900	0.00320
746.56115	0.00326
747.04331	0.00333
747.52547	0.00341
748.00762	0.00346
748.48978	0.00348
748.97194	0.00346
749.45409	0.00342
749.93625	0.00337
750.41841	0.00333
750.90056	0.00335
751.38272	0.00343
751.86487	0.00356
752.34703	0.00368
752.82919	0.00376
753.31134	0.00376
753.79350	0.00370
754.27566	0.00362
754.75781	0.00355
755.23997	0.00352
755.72213	0.00354
756.20428	0.00362
756.68644	0.00375
757.16859	0.00389
757.65075	0.00401
758.13291	0.00404
758.61506	0.00398
759.09722	0.00385
759.57938	0.00367
760.06153	0.00350
760.54369	0.00335
761.02585	0.00325
761.50800	0.00319
761.99016	0.00320
762.47231	0.00330
762.95447	0.00348
763.43663	0.00366
763.91878	0.00380
764.40094	0.00388
764.88310	0.00395
765.36525	0.00406
765.84741	0.00420
766.32957	0.00432
766.81172	0.00436
767.29388	0.00428
767.77603	0.00409
768.25819	0.00385
768.74035	0.00362
769.22250	0.00345
769.70466	0.00337
770.18682	0.00339
770.66897	0.00350
771.15113	0.00366
771.63329	0.00387
772.11544	0.00408
772.59760	0.00425
773.07975	0.00435
773.56191	0.00437
774.04407	0.00435
774.52622	0.00432
775.00838	0.00428
775.49054	0.00423
775.97269	0.00416
776.45485	0.00408
776.93701	0.00401
777.41916	0.00402
777.90132	0.00414
778.38347	0.00435
778.86563	0.00457
779.34779	0.00474
779.82994	0.00479
780.31210	0.00473
780.79426	0.00461
781.27641	0.00451
781.75857	0.00447
782.24073	0.00449
782.72288	0.00452
783.20504	0.00452
783.68719	0.00450
784.16935	0.00450
784.65151	0.00456
785.13366	0.00471
785.61582	0.00489
786.09798	0.00502
786.58013	0.00505
787.06229	0.00499
787.54445	0.00489
788.02660	0.00479
788.50876	0.00473
788.99091	0.00468
789.47307	0.00462
789.95523	0.00453
790.43738	0.00441
790.91954	0.00431
791.40170	0.00423
791.88385	0.00419
792.36601	0.00422
792.84817	0.00431
793.33032	0.00444
793.81248	0.00458
794.29464	0.00471
794.77679	0.00479
795.25895	0.00482
795.74110	0.00479
796.22326	0.00471
796.70542	0.00457
797.18757	0.00439
797.66973	0.00421
798.15189	0.00406
798.63404	0.00395
799.11620	0.00388
799.59836	0.00388
800.08051	0.00396
800.56267	0.00412
801.04482	0.00429
801.52698	0.00444
802.00914	0.00452
802.49129	0.00454
802.97345	0.00453
803.45561	0.00450
803.93776	0.00447
804.41992	0.00445
804.90208	0.00445
805.38423	0.00446
805.86639	0.00448
806.34854	0.00447
806.83070	0.00444
807.31286	0.00436
807.79501	0.00419
808.27717	0.00394
808.75933	0.00364
809.24148	0.00340
809.72364	0.00328
810.20580	0.00329
810.68795	0.00339
811.17011	0.00353
811.65226	0.00368
812.13442	0.00381
812.61658	0.00395
813.09873	0.00408
813.58089	0.00422
814.06305	0.00434
814.54520	0.00443
815.02736	0.00446
815.50952	0.00444
815.99167	0.00439
816.47383	0.00433
816.95598	0.00429
817.43814	0.00426
817.92030	0.00425
818.40245	0.00422
818.88461	0.00416
819.36677	0.00409
819.84892	0.00401
820.33108	0.00393
820.81324	0.00385
821.29539	0.00377
821.77755	0.00373
822.25970	0.00376
822.74186	0.00387
823.22402	0.00401
823.70617	0.00414
824.18833	0.00420
824.67049	0.00417
825.15264	0.00409
825.63480	0.00399
826.11696	0.00389
826.59911	0.00379
827.08127	0.00370
827.56342	0.00360
828.04558	0.00351
828.52774	0.00344
829.00989	0.00345
829.49205	0.00353
829.97421	0.00368
830.45636	0.00390
830.93852	0.00417
831.42068	0.00447
831.90283	0.00475
832.38499	0.00499
832.86714	0.00516
833.34930	0.00526
833.83146	0.00530
834.31361	0.00533
834.79577	0.00538
835.27793	0.00549
835.76008	0.00564
836.24224	0.00583
836.72440	0.00602
837.20655	0.00619
837.68871	0.00633
838.17086	0.00641
838.65302	0.00643
839.13518	0.00639
839.61733	0.00631
840.09949	0.00620
840.58165	0.00609
841.06380	0.00604
841.54596	0.00607
842.02812	0.00617
842.51027	0.00632
842.99243	0.00649
843.47458	0.00670
843.95674	0.00697
844.43890	0.00730
844.92105	0.00766
845.40321	0.00797
845.88537	0.00817
846.36752	0.00822
846.84968	0.00813
847.33184	0.00795
847.81399	0.00771
848.29615	0.00748
848.77831	0.00729
849.26046	0.00718
849.74262	0.00714
850.22477	0.00715
850.70693	0.00718
851.18909	0.00721
851.67124	0.00724
852.15340	0.00727
852.63556	0.00728
853.11771	0.00727
853.59987	0.00722
854.08203	0.00715
854.56418	0.00708
855.04634	0.00702
855.52849	0.00698
856.01065	0.00694
856.49281	0.00688
856.97496	0.00679
857.45712	0.00669
857.93928	0.00661
858.42143	0.00654
858.90359	0.00648
859.38575	0.00640
859.86790	0.00632
860.35006	0.00623
860.83221	0.00614
861.31437	0.00605
861.79653	0.00596
862.27868	0.00586
862.76084	0.00576
863.24300	0.00566
863.72515	0.00557
864.20731	0.00551
864.68947	0.00549
[truncated: 5,674 more rows]
