# Supplementary material for: Raman and Infrared spectroscopies and X-ray diffraction data on bupivacaine and ropivacaine complexed with 2-hydroxypropyl−β−cyclodextrin
Source: Data Brief. 2017 Sep 4;15:25–9. doi: 10.1016/j.dib.2017.08.053 (PMC5609877; doi:10.1016/j.dib.2017.08.053)
Supplement: Supplementary file 4 — Supplementary material [file mmc4.zip › Raman complexes/RAMAN_RVC-HP-b-CD_1064nm_250mW.dat]

-99.14112       0.00015
-98.65897       0.00010
-98.17681       0.00012
-97.69465       0.00014
-97.21250       0.00013
-96.73034       0.00015
-96.24818       0.00021
-95.76603       0.00024
-95.28387       0.00023
-94.80172       0.00022
-94.31956       0.00022
-93.83740       0.00023
-93.35525       0.00026
-92.87309       0.00032
-92.39093       0.00042
-91.90878       0.00046
-91.42662       0.00039
-90.94446       0.00029
-90.46231       0.00022
-89.98015       0.00020
-89.49799       0.00022
-89.01584       0.00028
-88.53368       0.00038
-88.05153       0.00046
-87.56937       0.00049
-87.08721       0.00048
-86.60506       0.00043
-86.12290       0.00038
-85.64074       0.00032
-85.15859       0.00026
-84.67643       0.00019
-84.19427       0.00014
-83.71212       0.00017
-83.22996       0.00022
-82.74781       0.00027
-82.26565       0.00029
-81.78349       0.00029
-81.30134       0.00027
-80.81918       0.00023
-80.33702       0.00018
-79.85487       0.00023
-79.37271       0.00031
-78.89055       0.00035
-78.40840       0.00033
-77.92624       0.00027
-77.44409       0.00029
-76.96193       0.00036
-76.47977       0.00044
-75.99762       0.00051
-75.51546       0.00057
-75.03330       0.00058
-74.55115       0.00055
-74.06899       0.00047
-73.58683       0.00037
-73.10468       0.00028
-72.62252       0.00021
-72.14037       0.00021
-71.65821       0.00028
-71.17605       0.00037
-70.69390       0.00044
-70.21174       0.00047
-69.72958       0.00046
-69.24743       0.00039
-68.76527       0.00032
-68.28311       0.00029
-67.80096       0.00019
-67.31880       0.00011
-66.83665       0.00024
-66.35449       0.00042
-65.87233       0.00056
-65.39018       0.00064
-64.90802       0.00066
-64.42586       0.00061
-63.94371       0.00050
-63.46155       0.00035
-62.97939       0.00024
-62.49724       0.00020
-62.01508       0.00024
-61.53293       0.00028
-61.05077       0.00031
-60.56861       0.00032
-60.08646       0.00031
-59.60430       0.00028
-59.12214       0.00025
-58.63999       0.00022
-58.15783       0.00020
-57.67567       0.00016
-57.19352       0.00014
-56.71136       0.00020
-56.22921       0.00027
-55.74705       0.00028
-55.26489       0.00024
-54.78274       0.00021
-54.30058       0.00028
-53.81842       0.00041
-53.33627       0.00050
-52.85411       0.00053
-52.37195       0.00047
-51.88980       0.00035
-51.40764       0.00022
-50.92549       0.00016
-50.44333       0.00021
-49.96117       0.00026
-49.47902       0.00028
-48.99686       0.00029
-48.51470       0.00030
-48.03255       0.00032
-47.55039       0.00034
-47.06823       0.00031
-46.58608       0.00025
-46.10392       0.00019
-45.62177       0.00020
-45.13961       0.00020
-44.65745       0.00018
-44.17530       0.00024
-43.69314       0.00035
-43.21098       0.00041
-42.72883       0.00040
-42.24667       0.00034
-41.76451       0.00025
-41.28236       0.00018
-40.80020       0.00016
-40.31805       0.00015
-39.83589       0.00013
-39.35373       0.00011
-38.87158       0.00011
-38.38942       0.00015
-37.90726       0.00021
-37.42511       0.00029
-36.94295       0.00029
-36.46079       0.00024
-35.97864       0.00019
-35.49648       0.00024
-35.01432       0.00030
-34.53217       0.00029
-34.05001       0.00022
-33.56786       0.00015
-33.08570       0.00016
-32.60354       0.00017
-32.12139       0.00019
-31.63923       0.00021
-31.15707       0.00024
-30.67492       0.00030
-30.19276       0.00038
-29.71060       0.00046
-29.22845       0.00050
-28.74629       0.00050
-28.26414       0.00046
-27.78198       0.00037
-27.29982       0.00026
-26.81767       0.00022
-26.33551       0.00027
-25.85335       0.00035
-25.37120       0.00038
-24.88904       0.00033
-24.40688       0.00023
-23.92473       0.00015
-23.44257       0.00026
-22.96042       0.00038
-22.47826       0.00046
-21.99610       0.00047
-21.51395       0.00041
-21.03179       0.00031
-20.54963       0.00025
-20.06748       0.00029
-19.58532       0.00035
-19.10316       0.00039
-18.62101       0.00038
-18.13885       0.00032
-17.65670       0.00021
-17.17454       0.00013
-16.69238       0.00020
-16.21023       0.00031
-15.72807       0.00038
-15.24591       0.00043
-14.76376       0.00046
-14.28160       0.00047
-13.79944       0.00047
-13.31729       0.00043
-12.83513       0.00035
-12.35298       0.00028
-11.87082       0.00025
-11.38866       0.00027
-10.90651       0.00031
-10.42435       0.00036
-9.94219       0.00039
-9.46004       0.00038
-8.97788       0.00037
-8.49572       0.00034
-8.01357       0.00031
-7.53141       0.00027
-7.04926       0.00026
-6.56710       0.00025
-6.08494       0.00022
-5.60279       0.00016
-5.12063       0.00011
-4.63847       0.00008
-4.15632       0.00008
-3.67416       0.00012
-3.19200       0.00015
-2.70985       0.00019
-2.22769       0.00035
-1.74554       0.00064
-1.26338       0.00105
-0.78122       0.00150
-0.29907       0.00185
0.18309       0.00197
0.66525       0.00182
1.14740       0.00145
1.62956       0.00102
2.11172       0.00069
2.59387       0.00056
3.07603       0.00059
3.55818       0.00060
4.04034       0.00055
4.52250       0.00047
5.00465       0.00041
5.48681       0.00044
5.96897       0.00050
6.45112       0.00057
6.93328       0.00060
7.41544       0.00057
7.89759       0.00050
8.37975       0.00043
8.86190       0.00036
9.34406       0.00029
9.82622       0.00024
10.30837       0.00024
10.79053       0.00028
11.27269       0.00033
11.75484       0.00041
12.23700       0.00049
12.71916       0.00053
13.20131       0.00052
13.68347       0.00048
14.16562       0.00044
14.64778       0.00041
15.12994       0.00040
15.61209       0.00034
16.09425       0.00025
16.57641       0.00020
17.05856       0.00026
17.54072       0.00029
18.02288       0.00028
18.50503       0.00024
18.98719       0.00022
19.46935       0.00021
19.95150       0.00022
20.43366       0.00027
20.91581       0.00037
21.39797       0.00045
21.88013       0.00049
22.36228       0.00047
22.84444       0.00041
23.32660       0.00035
23.80875       0.00033
24.29091       0.00034
24.77307       0.00037
25.25522       0.00038
25.73738       0.00034
26.21953       0.00026
26.70169       0.00019
27.18385       0.00019
27.66600       0.00024
28.14816       0.00027
28.63032       0.00031
29.11247       0.00036
29.59463       0.00041
30.07679       0.00042
30.55894       0.00041
31.04110       0.00038
31.52325       0.00034
32.00541       0.00034
32.48757       0.00031
32.96972       0.00025
33.45188       0.00019
33.93404       0.00019
34.41619       0.00030
34.89835       0.00042
35.38051       0.00049
35.86266       0.00052
36.34482       0.00052
36.82697       0.00052
37.30913       0.00052
37.79129       0.00051
38.27344       0.00053
38.75560       0.00062
39.23776       0.00071
39.71991       0.00084
40.20207       0.00101
40.68423       0.00121
41.16638       0.00145
41.64854       0.00174
42.13069       0.00209
42.61285       0.00253
43.09501       0.00305
43.57716       0.00365
44.05932       0.00431
44.54148       0.00502
45.02363       0.00577
45.50579       0.00654
45.98795       0.00733
46.47010       0.00817
46.95226       0.00907
47.43441       0.01005
47.91657       0.01109
48.39873       0.01212
48.88088       0.01310
49.36304       0.01404
49.84520       0.01497
50.32735       0.01597
50.80951       0.01706
51.29167       0.01822
51.77382       0.01942
52.25598       0.02063
52.73813       0.02180
53.22029       0.02296
53.70245       0.02409
54.18460       0.02521
54.66676       0.02631
55.14892       0.02739
55.63107       0.02843
56.11323       0.02942
56.59539       0.03033
57.07754       0.03119
57.55970       0.03204
58.04185       0.03292
58.52401       0.03388
59.00617       0.03483
59.48832       0.03564
59.97048       0.03614
60.45264       0.03625
60.93479       0.03603
61.41695       0.03563
61.89911       0.03522
62.38126       0.03493
62.86342       0.03475
63.34557       0.03465
63.82773       0.03455
64.30989       0.03444
64.79204       0.03431
65.27420       0.03420
65.75636       0.03416
66.23851       0.03419
66.72067       0.03429
67.20283       0.03440
67.68498       0.03449
68.16714       0.03449
68.64930       0.03438
69.13145       0.03420
69.61361       0.03400
70.09576       0.03385
70.57792       0.03380
71.06008       0.03383
71.54223       0.03386
72.02439       0.03383
72.50655       0.03370
72.98870       0.03352
73.47086       0.03337
73.95302       0.03331
74.43517       0.03336
74.91733       0.03345
75.39948       0.03346
75.88164       0.03331
76.36380       0.03301
76.84595       0.03260
77.32811       0.03218
77.81027       0.03181
78.29242       0.03153
78.77458       0.03133
79.25674       0.03120
79.73889       0.03113
80.22105       0.03110
80.70320       0.03109
81.18536       0.03112
81.66752       0.03120
82.14967       0.03134
82.63183       0.03151
83.11399       0.03162
83.59614       0.03158
84.07830       0.03134
84.56046       0.03094
85.04261       0.03045
85.52477       0.02999
86.00692       0.02961
86.48908       0.02933
86.97124       0.02913
87.45339       0.02898
87.93555       0.02885
88.41771       0.02872
88.89986       0.02861
89.38202       0.02853
89.86418       0.02853
90.34633       0.02861
90.82849       0.02872
91.31064       0.02878
91.79280       0.02872
92.27496       0.02852
92.75711       0.02823
93.23927       0.02794
93.72143       0.02771
94.20358       0.02755
94.68574       0.02743
95.16790       0.02729
95.65005       0.02711
96.13221       0.02691
96.61436       0.02668
97.09652       0.02647
97.57868       0.02628
98.06083       0.02614
98.54299       0.02605
99.02515       0.02599
99.50730       0.02590
99.98946       0.02576
100.47162       0.02556
100.95377       0.02530
101.43593       0.02503
101.91808       0.02479
102.40024       0.02459
102.88240       0.02444
103.36455       0.02432
103.84671       0.02426
104.32887       0.02424
104.81102       0.02429
105.29318       0.02436
105.77534       0.02442
106.25749       0.02443
106.73965       0.02433
107.22180       0.02412
107.70396       0.02381
108.18612       0.02348
108.66827       0.02316
109.15043       0.02291
109.63259       0.02270
110.11474       0.02251
110.59690       0.02230
111.07906       0.02209
111.56121       0.02186
112.04337       0.02166
112.52552       0.02148
113.00768       0.02135
113.48984       0.02128
113.97199       0.02125
114.45415       0.02127
114.93631       0.02129
115.41846       0.02129
115.90062       0.02125
116.38278       0.02117
116.86493       0.02106
117.34709       0.02093
117.82924       0.02078
118.31140       0.02061
118.79356       0.02040
119.27571       0.02020
119.75787       0.02001
120.24003       0.01986
120.72218       0.01977
121.20434       0.01975
121.68650       0.01977
122.16865       0.01981
122.65081       0.01983
123.13297       0.01978
123.61512       0.01964
124.09728       0.01944
124.57943       0.01921
125.06159       0.01899
125.54375       0.01880
126.02590       0.01864
126.50806       0.01850
126.99022       0.01838
127.47237       0.01829
127.95453       0.01822
128.43669       0.01815
128.91884       0.01812
129.40100       0.01812
129.88315       0.01818
130.36531       0.01824
130.84747       0.01824
131.32962       0.01813
131.81178       0.01792
132.29394       0.01767
132.77609       0.01745
133.25825       0.01730
133.74041       0.01722
134.22256       0.01719
134.70472       0.01717
135.18687       0.01714
135.66903       0.01709
136.15119       0.01702
136.63334       0.01695
137.11550       0.01690
137.59766       0.01687
138.07981       0.01687
138.56197       0.01690
139.04413       0.01692
139.52628       0.01693
140.00844       0.01693
140.49059       0.01691
140.97275       0.01689
141.45491       0.01686
141.93706       0.01679
142.41922       0.01667
142.90138       0.01649
143.38353       0.01630
143.86569       0.01612
144.34785       0.01600
144.83000       0.01595
145.31216       0.01595
145.79431       0.01598
146.27647       0.01600
146.75863       0.01599
147.24078       0.01595
147.72294       0.01587
148.20510       0.01575
148.68725       0.01562
149.16941       0.01548
149.65157       0.01536
150.13372       0.01526
150.61588       0.01519
151.09803       0.01516
151.58019       0.01515
152.06235       0.01515
152.54450       0.01514
153.02666       0.01512
153.50882       0.01508
153.99097       0.01505
154.47313       0.01502
154.95529       0.01500
155.43744       0.01498
155.91960       0.01494
156.40175       0.01486
156.88391       0.01473
157.36607       0.01459
157.84822       0.01447
158.33038       0.01440
158.81254       0.01440
159.29469       0.01444
159.77685       0.01447
160.25901       0.01447
160.74116       0.01445
161.22332       0.01442
161.70547       0.01439
162.18763       0.01436
162.66979       0.01431
163.15194       0.01423
163.63410       0.01412
164.11626       0.01402
164.59841       0.01393
165.08057       0.01388
165.56273       0.01384
166.04488       0.01380
166.52704       0.01377
167.00919       0.01375
167.49135       0.01374
167.97351       0.01374
168.45566       0.01375
168.93782       0.01374
169.41998       0.01373
169.90213       0.01370
170.38429       0.01365
170.86645       0.01360
171.34860       0.01353
171.83076       0.01347
172.31292       0.01344
172.79507       0.01344
173.27723       0.01345
173.75938       0.01346
174.24154       0.01347
174.72370       0.01348
175.20585       0.01348
175.68801       0.01347
176.17017       0.01344
176.65232       0.01336
177.13448       0.01325
177.61664       0.01312
178.09879       0.01302
178.58095       0.01297
179.06310       0.01297
179.54526       0.01299
180.02742       0.01298
180.50957       0.01293
180.99173       0.01285
181.47389       0.01277
181.95604       0.01274
182.43820       0.01278
182.92036       0.01287
183.40251       0.01298
183.88467       0.01308
184.36682       0.01316
184.84898       0.01320
185.33114       0.01320
185.81329       0.01317
186.29545       0.01309
186.77761       0.01299
187.25976       0.01290
187.74192       0.01286
188.22408       0.01287
188.70623       0.01292
189.18839       0.01295
189.67054       0.01293
190.15270       0.01286
190.63486       0.01277
191.11701       0.01273
191.59917       0.01275
192.08133       0.01281
192.56348       0.01289
193.04564       0.01293
193.52780       0.01293
194.00995       0.01288
194.49211       0.01282
194.97426       0.01278
195.45642       0.01277
195.93858       0.01279
196.42073       0.01282
196.90289       0.01286
197.38505       0.01288
197.86720       0.01287
198.34936       0.01282
198.83152       0.01273
199.31367       0.01262
199.79583       0.01253
200.27798       0.01249
200.76014       0.01252
201.24230       0.01260
201.72445       0.01268
202.20661       0.01271
202.68877       0.01269
203.17092       0.01262
203.65308       0.01254
204.13524       0.01249
204.61739       0.01246
205.09955       0.01243
205.58170       0.01238
206.06386       0.01233
206.54602       0.01228
207.02817       0.01227
207.51033       0.01230
207.99249       0.01238
208.47464       0.01248
208.95680       0.01258
209.43896       0.01265
209.92111       0.01268
210.40327       0.01268
210.88542       0.01268
211.36758       0.01270
211.84974       0.01274
212.33189       0.01280
212.81405       0.01284
213.29621       0.01284
213.77836       0.01279
214.26052       0.01271
214.74268       0.01261
215.22483       0.01254
215.70699       0.01252
216.18914       0.01254
216.67130       0.01258
217.15346       0.01264
217.63561       0.01268
218.11777       0.01272
218.59993       0.01276
219.08208       0.01280
219.56424       0.01283
220.04640       0.01283
220.52855       0.01280
221.01071       0.01276
221.49286       0.01273
221.97502       0.01271
222.45718       0.01269
222.93933       0.01267
223.42149       0.01264
223.90365       0.01261
224.38580       0.01260
224.86796       0.01262
225.35012       0.01268
225.83227       0.01274
226.31443       0.01279
226.79659       0.01283
227.27874       0.01286
227.76090       0.01291
228.24305       0.01297
228.72521       0.01303
229.20737       0.01307
229.68952       0.01307
230.17168       0.01304
230.65384       0.01300
231.13599       0.01297
231.61815       0.01296
232.10031       0.01296
232.58246       0.01298
233.06462       0.01301
233.54677       0.01305
234.02893       0.01307
234.51109       0.01306
234.99324       0.01301
235.47540       0.01294
235.95756       0.01286
236.43971       0.01281
236.92187       0.01280
237.40403       0.01282
237.88618       0.01285
238.36834       0.01286
238.85049       0.01284
239.33265       0.01281
239.81481       0.01280
240.29696       0.01279
240.77912       0.01280
241.26128       0.01281
241.74343       0.01283
242.22559       0.01285
242.70775       0.01285
243.18990       0.01282
243.67206       0.01274
244.15421       0.01265
244.63637       0.01258
245.11853       0.01254
245.60068       0.01255
246.08284       0.01256
246.56500       0.01254
247.04715       0.01248
247.52931       0.01239
248.01147       0.01230
248.49362       0.01224
248.97578       0.01223
249.45793       0.01230
249.94009       0.01239
250.42225       0.01248
250.90440       0.01251
251.38656       0.01250
251.86872       0.01246
252.35087       0.01243
252.83303       0.01244
253.31519       0.01246
253.79734       0.01249
254.27950       0.01249
254.76165       0.01247
255.24381       0.01245
255.72597       0.01244
256.20812       0.01244
256.69028       0.01246
257.17244       0.01249
257.65459       0.01252
258.13675       0.01254
258.61891       0.01254
259.10106       0.01252
259.58322       0.01249
260.06537       0.01248
260.54753       0.01249
261.02969       0.01253
261.51184       0.01257
261.99400       0.01259
262.47616       0.01259
262.95831       0.01257
263.44047       0.01255
263.92263       0.01253
264.40478       0.01249
264.88694       0.01245
265.36909       0.01241
265.85125       0.01239
266.33341       0.01239
266.81556       0.01241
267.29772       0.01245
267.77988       0.01251
268.26203       0.01259
268.74419       0.01269
269.22635       0.01279
269.70850       0.01287
270.19066       0.01290
270.67281       0.01288
271.15497       0.01285
271.63713       0.01284
272.11928       0.01287
272.60144       0.01291
273.08360       0.01293
273.56575       0.01292
274.04791       0.01288
274.53007       0.01283
275.01222       0.01281
275.49438       0.01281
275.97654       0.01285
276.45869       0.01289
276.94085       0.01292
277.42300       0.01292
277.90516       0.01287
278.38732       0.01283
278.86947       0.01281
279.35163       0.01283
279.83379       0.01289
280.31594       0.01294
280.79810       0.01297
281.28026       0.01295
281.76241       0.01290
282.24457       0.01284
282.72672       0.01276
283.20888       0.01269
283.69104       0.01265
284.17319       0.01265
284.65535       0.01271
285.13751       0.01280
285.61966       0.01290
286.10182       0.01297
286.58398       0.01299
287.06613       0.01297
287.54829       0.01291
288.03044       0.01284
288.51260       0.01277
288.99476       0.01273
289.47691       0.01275
289.95907       0.01284
290.44123       0.01299
290.92338       0.01313
291.40554       0.01323
291.88770       0.01324
292.36985       0.01319
292.85201       0.01313
293.33416       0.01308
293.81632       0.01307
294.29848       0.01308
294.78063       0.01307
295.26279       0.01304
295.74495       0.01298
296.22710       0.01292
296.70926       0.01290
297.19142       0.01292
297.67357       0.01300
298.15573       0.01310
298.63788       0.01321
299.12004       0.01330
299.60220       0.01336
300.08435       0.01338
300.56651       0.01337
301.04867       0.01338
301.53082       0.01343
302.01298       0.01353
302.49514       0.01367
302.97729       0.01379
303.45945       0.01384
303.94160       0.01383
304.42376       0.01379
304.90592       0.01375
305.38807       0.01371
305.87023       0.01367
306.35239       0.01361
306.83454       0.01355
307.31670       0.01351
307.79886       0.01350
308.28101       0.01352
308.76317       0.01354
309.24532       0.01356
309.72748       0.01355
310.20964       0.01356
310.69179       0.01360
311.17395       0.01367
311.65611       0.01374
312.13826       0.01375
312.62042       0.01370
313.10258       0.01362
313.58473       0.01355
314.06689       0.01355
314.54904       0.01363
315.03120       0.01375
315.51336       0.01382
315.99551       0.01381
316.47767       0.01371
316.95983       0.01355
317.44198       0.01339
317.92414       0.01329
318.40630       0.01325
318.88845       0.01328
319.37061       0.01333
319.85276       0.01337
320.33492       0.01338
320.81708       0.01338
321.29923       0.01339
321.78139       0.01343
322.26355       0.01350
322.74570       0.01362
323.22786       0.01375
323.71002       0.01388
324.19217       0.01399
324.67433       0.01406
325.15648       0.01411
325.63864       0.01413
326.12080       0.01412
326.60295       0.01408
327.08511       0.01402
327.56727       0.01393
328.04942       0.01381
328.53158       0.01371
329.01374       0.01362
329.49589       0.01359
329.97805       0.01360
330.46021       0.01364
330.94236       0.01369
331.42452       0.01372
331.90667       0.01372
332.38883       0.01372
332.87099       0.01373
333.35314       0.01374
333.83530       0.01374
334.31746       0.01372
334.79961       0.01365
335.28177       0.01357
335.76393       0.01351
336.24608       0.01348
336.72824       0.01349
337.21039       0.01352
337.69255       0.01355
338.17471       0.01358
338.65686       0.01360
339.13902       0.01363
339.62118       0.01364
340.10333       0.01365
340.58549       0.01365
341.06765       0.01365
341.54980       0.01367
342.03196       0.01369
342.51411       0.01371
342.99627       0.01371
343.47843       0.01371
343.96058       0.01372
344.44274       0.01375
344.92490       0.01380
345.40705       0.01387
345.88921       0.01395
346.37137       0.01404
346.85352       0.01412
347.33568       0.01417
347.81783       0.01418
348.29999       0.01414
348.78215       0.01406
349.26430       0.01398
349.74646       0.01392
350.22862       0.01389
350.71077       0.01389
351.19293       0.01391
351.67509       0.01395
352.15724       0.01399
352.63940       0.01405
353.12155       0.01411
353.60371       0.01416
354.08587       0.01418
354.56802       0.01417
355.05018       0.01416
355.53234       0.01416
356.01449       0.01420
356.49665       0.01428
356.97881       0.01438
357.46096       0.01446
357.94312       0.01451
358.42527       0.01451
358.90743       0.01447
359.38959       0.01441
359.87174       0.01435
360.35390       0.01432
360.83606       0.01432
361.31821       0.01433
361.80037       0.01435
362.28253       0.01436
362.76468       0.01434
363.24684       0.01430
363.72899       0.01426
364.21115       0.01424
364.69331       0.01424
365.17546       0.01427
365.65762       0.01431
366.13978       0.01437
366.62193       0.01441
367.10409       0.01445
367.58625       0.01450
368.06840       0.01456
368.55056       0.01463
369.03271       0.01468
369.51487       0.01470
369.99703       0.01467
370.47918       0.01463
370.96134       0.01462
371.44350       0.01465
371.92565       0.01468
372.40781       0.01469
372.88997       0.01466
373.37212       0.01460
373.85428       0.01454
374.33643       0.01452
374.81859       0.01453
375.30075       0.01458
375.78290       0.01462
376.26506       0.01462
376.74722       0.01458
377.22937       0.01448
377.71153       0.01437
378.19369       0.01428
378.67584       0.01426
379.15800       0.01430
379.64016       0.01439
380.12231       0.01448
380.60447       0.01458
381.08662       0.01467
381.56878       0.01477
382.05094       0.01488
382.53309       0.01496
383.01525       0.01500
383.49741       0.01498
383.97956       0.01491
384.46172       0.01482
384.94388       0.01476
385.42603       0.01474
385.90819       0.01474
386.39034       0.01474
386.87250       0.01474
387.35466       0.01471
387.83681       0.01468
388.31897       0.01466
388.80113       0.01469
389.28328       0.01476
389.76544       0.01488
390.24760       0.01499
390.72975       0.01507
391.21191       0.01507
391.69406       0.01503
392.17622       0.01497
392.65838       0.01497
393.14053       0.01502
393.62269       0.01510
394.10485       0.01518
394.58700       0.01523
395.06916       0.01526
395.55132       0.01528
396.03347       0.01530
396.51563       0.01532
396.99778       0.01534
397.47994       0.01534
397.96210       0.01534
398.44425       0.01534
398.92641       0.01535
399.40857       0.01535
399.89072       0.01533
400.37288       0.01528
400.85504       0.01519
401.33719       0.01510
401.81935       0.01504
402.30150       0.01502
402.78366       0.01504
403.26582       0.01510
403.74797       0.01517
404.23013       0.01521
404.71229       0.01521
405.19444       0.01519
405.67660       0.01518
406.15876       0.01520
406.64091       0.01527
407.12307       0.01539
407.60522       0.01550
408.08738       0.01559
408.56954       0.01563
409.05169       0.01562
409.53385       0.01560
410.01601       0.01556
410.49816       0.01551
410.98032       0.01545
411.46248       0.01537
411.94463       0.01527
412.42679       0.01518
412.90894       0.01510
413.39110       0.01506
413.87326       0.01507
414.35541       0.01514
414.83757       0.01524
415.31973       0.01537
415.80188       0.01548
416.28404       0.01556
416.76620       0.01557
417.24835       0.01553
417.73051       0.01548
418.21266       0.01545
418.69482       0.01549
419.17698       0.01557
419.65913       0.01567
420.14129       0.01577
420.62345       0.01583
421.10560       0.01587
421.58776       0.01590
422.06992       0.01594
422.55207       0.01598
423.03423       0.01600
423.51638       0.01599
423.99854       0.01595
424.48070       0.01592
424.96285       0.01592
425.44501       0.01596
425.92717       0.01602
426.40932       0.01607
426.89148       0.01610
427.37364       0.01612
427.85579       0.01615
428.33795       0.01621
428.82010       0.01628
429.30226       0.01635
429.78442       0.01642
430.26657       0.01649
430.74873       0.01655
431.23089       0.01662
431.71304       0.01668
432.19520       0.01673
432.67736       0.01676
433.15951       0.01678
433.64167       0.01680
434.12383       0.01683
434.60598       0.01687
435.08814       0.01690
435.57029       0.01691
436.05245       0.01692
436.53461       0.01694
437.01676       0.01699
437.49892       0.01708
437.98108       0.01719
438.46323       0.01730
438.94539       0.01739
439.42755       0.01748
439.90970       0.01755
440.39186       0.01760
440.87401       0.01762
441.35617       0.01761
441.83833       0.01757
442.32048       0.01753
442.80264       0.01751
443.28480       0.01750
443.76695       0.01749
444.24911       0.01745
444.73127       0.01738
445.21342       0.01729
445.69558       0.01721
446.17773       0.01715
446.65989       0.01713
447.14205       0.01716
447.62420       0.01720
448.10636       0.01725
448.58852       0.01726
449.07067       0.01726
449.55283       0.01726
450.03499       0.01729
450.51714       0.01737
450.99930       0.01748
451.48145       0.01757
451.96361       0.01760
452.44577       0.01755
452.92792       0.01745
453.41008       0.01735
453.89224       0.01727
454.37439       0.01724
454.85655       0.01724
455.33871       0.01725
455.82086       0.01725
456.30302       0.01722
456.78517       0.01717
457.26733       0.01710
457.74949       0.01705
458.23164       0.01701
458.71380       0.01702
459.19596       0.01707
459.67811       0.01712
460.16027       0.01717
460.64243       0.01719
461.12458       0.01718
461.60674       0.01715
462.08889       0.01712
462.57105       0.01709
463.05321       0.01705
463.53536       0.01702
464.01752       0.01699
464.49968       0.01697
464.98183       0.01695
465.46399       0.01693
465.94615       0.01690
466.42830       0.01687
466.91046       0.01688
467.39261       0.01691
467.87477       0.01696
468.35693       0.01699
468.83908       0.01700
469.32124       0.01700
469.80340       0.01699
470.28555       0.01701
470.76771       0.01704
471.24987       0.01706
471.73202       0.01704
472.21418       0.01698
472.69633       0.01690
473.17849       0.01685
473.66065       0.01686
474.14280       0.01695
474.62496       0.01707
475.10712       0.01717
475.58927       0.01723
476.07143       0.01723
476.55359       0.01720
477.03574       0.01719
477.51790       0.01720
478.00005       0.01725
478.48221       0.01731
478.96437       0.01738
479.44652       0.01744
479.92868       0.01746
480.41084       0.01745
480.89299       0.01740
481.37515       0.01731
481.85731       0.01721
482.33946       0.01712
482.82162       0.01706
483.30378       0.01702
483.78593       0.01699
484.26809       0.01695
484.75024       0.01689
485.23240       0.01681
485.71456       0.01672
486.19671       0.01660
486.67887       0.01644
487.16103       0.01625
487.64318       0.01607
488.12534       0.01595
488.60750       0.01590
489.08965       0.01591
489.57181       0.01592
490.05396       0.01591
490.53612       0.01588
491.01828       0.01583
491.50043       0.01577
491.98259       0.01572
492.46475       0.01564
492.94690       0.01555
493.42906       0.01543
493.91122       0.01529
494.39337       0.01515
494.87553       0.01501
495.35768       0.01486
495.83984       0.01470
496.32200       0.01454
496.80415       0.01437
497.28631       0.01422
497.76847       0.01408
498.25062       0.01397
498.73278       0.01389
499.21494       0.01384
499.69709       0.01381
500.17925       0.01377
500.66140       0.01369
501.14356       0.01355
501.62572       0.01337
502.10787       0.01316
502.59003       0.01295
503.07219       0.01275
503.55434       0.01256
504.03650       0.01238
504.51866       0.01221
505.00081       0.01206
505.48297       0.01191
505.96512       0.01179
506.44728       0.01168
506.92944       0.01160
507.41159       0.01154
507.89375       0.01149
508.37591       0.01144
508.85806       0.01137
509.34022       0.01127
509.82238       0.01115
510.30453       0.01104
510.78669       0.01096
511.26884       0.01093
511.75100       0.01094
512.23316       0.01094
512.71531       0.01091
513.19747       0.01085
513.67963       0.01075
514.16178       0.01063
514.64394       0.01048
515.12610       0.01033
515.60825       0.01020
516.09041       0.01011
516.57256       0.01006
517.05472       0.01001
517.53688       0.00994
518.01903       0.00985
518.50119       0.00974
518.98335       0.00964
519.46550       0.00955
519.94766       0.00949
520.42982       0.00944
520.91197       0.00938
521.39413       0.00932
521.87628       0.00925
522.35844       0.00916
522.84060       0.00908
523.32275       0.00900
523.80491       0.00891
524.28707       0.00881
524.76922       0.00872
525.25138       0.00864
525.73354       0.00860
526.21569       0.00860
526.69785       0.00862
527.18000       0.00865
527.66216       0.00869
528.14432       0.00871
528.62647       0.00872
529.10863       0.00871
529.59079       0.00867
530.07294       0.00860
530.55510       0.00853
531.03726       0.00846
531.51941       0.00840
532.00157       0.00836
532.48372       0.00833
532.96588       0.00829
533.44804       0.00823
533.93019       0.00817
534.41235       0.00811
534.89451       0.00809
535.37666       0.00815
535.85882       0.00828
536.34098       0.00845
536.82313       0.00861
537.30529       0.00870
537.78745       0.00872
538.26960       0.00870
538.75176       0.00869
539.23391       0.00872
539.71607       0.00878
540.19823       0.00885
540.68038       0.00886
541.16254       0.00882
541.64470       0.00874
542.12685       0.00867
542.60901       0.00862
543.09117       0.00858
543.57332       0.00852
544.05548       0.00841
544.53763       0.00827
545.01979       0.00812
545.50195       0.00800
545.98410       0.00792
546.46626       0.00787
546.94842       0.00781
547.43057       0.00772
547.91273       0.00761
548.39489       0.00752
548.87704       0.00746
549.35920       0.00746
549.84135       0.00748
550.32351       0.00751
550.80567       0.00752
551.28782       0.00750
551.76998       0.00747
552.25214       0.00743
552.73429       0.00738
553.21645       0.00735
553.69861       0.00731
554.18076       0.00728
554.66292       0.00726
555.14507       0.00725
555.62723       0.00724
556.10939       0.00720
556.59154       0.00715
557.07370       0.00708
557.55586       0.00700
558.03801       0.00694
558.52017       0.00687
559.00233       0.00680
559.48448       0.00671
559.96664       0.00661
560.44879       0.00652
560.93095       0.00644
561.41311       0.00637
561.89526       0.00630
562.37742       0.00622
562.85958       0.00612
563.34173       0.00599
563.82389       0.00587
564.30605       0.00579
564.78820       0.00578
565.27036       0.00582
565.75251       0.00590
566.23467       0.00599
566.71683       0.00606
567.19898       0.00612
567.68114       0.00615
568.16330       0.00617
568.64545       0.00617
569.12761       0.00617
569.60977       0.00616
570.09192       0.00615
570.57408       0.00615
571.05623       0.00616
571.53839       0.00619
572.02055       0.00623
572.50270       0.00627
572.98486       0.00629
573.46702       0.00628
573.94917       0.00627
574.43133       0.00626
574.91349       0.00625
575.39564       0.00622
575.87780       0.00618
576.35995       0.00612
576.84211       0.00606
577.32427       0.00602
577.80642       0.00600
578.28858       0.00601
578.77074       0.00602
579.25289       0.00602
579.73505       0.00598
580.21721       0.00591
580.69936       0.00582
581.18152       0.00575
581.66367       0.00574
582.14583       0.00578
582.62799       0.00588
583.11014       0.00599
583.59230       0.00608
584.07446       0.00613
584.55661       0.00613
585.03877       0.00609
585.52093       0.00599
586.00308       0.00587
586.48524       0.00573
586.96740       0.00563
587.44955       0.00559
587.93171       0.00563
588.41386       0.00573
588.89602       0.00581
589.37818       0.00583
589.86033       0.00577
590.34249       0.00567
590.82465       0.00556
591.30680       0.00549
591.78896       0.00546
592.27112       0.00545
592.75327       0.00541
593.23543       0.00534
593.71758       0.00524
594.19974       0.00516
594.68190       0.00513
595.16405       0.00517
595.64621       0.00525
596.12837       0.00534
596.61052       0.00541
597.09268       0.00542
597.57484       0.00537
598.05699       0.00528
598.53915       0.00518
599.02130       0.00509
599.50346       0.00508
599.98562       0.00512
600.46777       0.00518
600.94993       0.00521
601.43209       0.00516
601.91424       0.00506
602.39640       0.00491
602.87856       0.00479
603.36071       0.00470
603.84287       0.00467
604.32502       0.00468
604.80718       0.00474
605.28934       0.00482
605.77149       0.00492
606.25365       0.00503
606.73581       0.00513
607.21796       0.00521
607.70012       0.00525
608.18228       0.00523
608.66443       0.00514
609.14659       0.00500
609.62874       0.00485
610.11090       0.00475
610.59306       0.00473
611.07521       0.00478
611.55737       0.00486
612.03953       0.00494
612.52168       0.00496
613.00384       0.00492
613.48600       0.00482
613.96815       0.00468
614.45031       0.00453
614.93246       0.00437
615.41462       0.00424
615.89678       0.00414
616.37893       0.00410
616.86109       0.00414
617.34325       0.00423
617.82540       0.00435
618.30756       0.00448
618.78972       0.00460
619.27187       0.00469
619.75403       0.00475
620.23618       0.00477
620.71834       0.00477
621.20050       0.00472
621.68265       0.00463
622.16481       0.00451
622.64697       0.00441
623.12912       0.00434
623.61128       0.00431
624.09344       0.00429
624.57559       0.00426
625.05775       0.00420
625.53990       0.00414
626.02206       0.00410
626.50422       0.00410
626.98637       0.00414
627.46853       0.00418
627.95069       0.00418
628.43284       0.00413
628.91500       0.00406
629.39716       0.00401
629.87931       0.00401
630.36147       0.00404
630.84362       0.00408
631.32578       0.00410
631.80794       0.00409
632.29009       0.00407
632.77225       0.00406
633.25441       0.00406
633.73656       0.00406
634.21872       0.00402
634.70088       0.00395
635.18303       0.00386
635.66519       0.00376
636.14734       0.00369
636.62950       0.00367
637.11166       0.00368
637.59381       0.00372
638.07597       0.00377
638.55813       0.00383
639.04028       0.00390
639.52244       0.00399
640.00460       0.00409
640.48675       0.00419
640.96891       0.00424
641.45107       0.00424
641.93322       0.00420
642.41538       0.00414
642.89753       0.00407
643.37969       0.00402
643.86185       0.00397
644.34400       0.00393
644.82616       0.00391
645.30832       0.00389
645.79047       0.00387
646.27263       0.00384
646.75479       0.00380
647.23694       0.00380
647.71910       0.00383
648.20125       0.00389
648.68341       0.00397
649.16557       0.00403
649.64772       0.00405
650.12988       0.00402
650.61204       0.00398
651.09419       0.00393
651.57635       0.00389
652.05851       0.00388
652.54066       0.00386
653.02282       0.00384
653.50497       0.00379
653.98713       0.00376
654.46929       0.00377
654.95144       0.00382
655.43360       0.00390
655.91576       0.00398
656.39791       0.00403
656.88007       0.00406
657.36223       0.00405
657.84438       0.00402
658.32654       0.00397
658.80869       0.00391
659.29085       0.00387
659.77301       0.00388
660.25516       0.00394
660.73732       0.00401
661.21948       0.00407
661.70163       0.00408
662.18379       0.00406
662.66595       0.00402
663.14810       0.00398
663.63026       0.00391
664.11241       0.00383
664.59457       0.00374
665.07673       0.00367
665.55888       0.00365
666.04104       0.00369
666.52320       0.00374
667.00535       0.00380
667.48751       0.00385
667.96967       0.00391
668.45182       0.00397
668.93398       0.00402
669.41613       0.00402
669.89829       0.00396
670.38045       0.00383
670.86260       0.00369
671.34476       0.00357
671.82692       0.00351
672.30907       0.00349
672.79123       0.00352
673.27339       0.00357
673.75554       0.00366
674.23770       0.00378
674.71985       0.00393
675.20201       0.00410
675.68417       0.00425
676.16632       0.00438
676.64848       0.00450
677.13064       0.00464
677.61279       0.00481
678.09495       0.00500
678.57711       0.00519
679.05926       0.00535
679.54142       0.00544
680.02357       0.00547
680.50573       0.00546
680.98789       0.00543
681.47004       0.00540
681.95220       0.00539
682.43436       0.00538
682.91651       0.00538
683.39867       0.00535
683.88083       0.00527
684.36298       0.00513
684.84514       0.00493
685.32729       0.00471
685.80945       0.00453
686.29161       0.00441
686.77376       0.00435
687.25592       0.00433
687.73808       0.00431
688.22023       0.00428
688.70239       0.00424
689.18455       0.00424
689.66670       0.00426
690.14886       0.00429
690.63102       0.00429
691.11317       0.00426
691.59533       0.00419
692.07748       0.00410
692.55964       0.00402
693.04180       0.00395
693.52395       0.00390
694.00611       0.00388
694.48827       0.00390
694.97042       0.00395
695.45258       0.00401
695.93474       0.00408
696.41689       0.00413
696.89905       0.00415
697.38120       0.00414
697.86336       0.00411
698.34552       0.00405
698.82767       0.00398
699.30983       0.00390
699.79199       0.00381
700.27414       0.00373
700.75630       0.00365
701.23846       0.00359
701.72061       0.00357
702.20277       0.00362
702.68492       0.00374
703.16708       0.00390
703.64924       0.00405
704.13139       0.00414
704.61355       0.00416
705.09571       0.00413
705.57786       0.00408
706.06002       0.00403
706.54218       0.00400
707.02433       0.00398
707.50649       0.00396
707.98864       0.00393
708.47080       0.00388
708.95296       0.00382
709.43511       0.00377
709.91727       0.00374
710.39943       0.00373
710.88158       0.00374
711.36374       0.00378
711.84590       0.00384
712.32805       0.00391
712.81021       0.00399
713.29236       0.00406
713.77452       0.00409
714.25668       0.00407
714.73883       0.00402
715.22099       0.00393
715.70315       0.00382
716.18530       0.00372
716.66746       0.00363
717.14962       0.00357
717.63177       0.00355
718.11393       0.00357
718.59608       0.00363
719.07824       0.00370
719.56040       0.00377
720.04255       0.00379
720.52471       0.00376
721.00687       0.00366
721.48902       0.00353
721.97118       0.00338
722.45334       0.00326
722.93549       0.00318
723.41765       0.00317
723.89980       0.00320
724.38196       0.00324
724.86412       0.00326
725.34627       0.00324
725.82843       0.00319
726.31059       0.00314
726.79274       0.00311
727.27490       0.00311
727.75706       0.00314
728.23921       0.00317
728.72137       0.00319
729.20352       0.00321
729.68568       0.00323
730.16784       0.00325
730.64999       0.00327
731.13215       0.00328
731.61431       0.00329
732.09646       0.00331
732.57862       0.00333
733.06078       0.00334
733.54293       0.00334
734.02509       0.00333
734.50724       0.00330
734.98940       0.00325
735.47156       0.00318
735.95371       0.00310
736.43587       0.00303
736.91803       0.00299
737.40018       0.00298
737.88234       0.00299
738.36450       0.00302
738.84665       0.00306
739.32881       0.00312
739.81096       0.00319
740.29312       0.00328
740.77528       0.00335
741.25743       0.00338
741.73959       0.00337
742.22175       0.00335
742.70390       0.00333
743.18606       0.00335
743.66822       0.00342
744.15037       0.00353
744.63253       0.00363
745.11469       0.00371
745.59684       0.00373
746.07900       0.00371
746.56115       0.00366
747.04331       0.00361
747.52547       0.00356
748.00762       0.00353
748.48978       0.00349
748.97194       0.00345
749.45409       0.00342
749.93625       0.00342
750.41841       0.00348
750.90056       0.00358
751.38272       0.00370
751.86487       0.00384
752.34703       0.00399
752.82919       0.00413
753.31134       0.00424
753.79350       0.00432
754.27566       0.00431
754.75781       0.00422
755.23997       0.00407
755.72213       0.00394
756.20428       0.00389
756.68644       0.00395
757.16859       0.00408
757.65075       0.00422
758.13291       0.00430
758.61506       0.00430
759.09722       0.00425
759.57938       0.00419
760.06153       0.00415
760.54369       0.00411
761.02585       0.00409
761.50800       0.00405
761.99016       0.00402
762.47231       0.00399
762.95447       0.00396
763.43663       0.00394
763.91878       0.00392
764.40094       0.00390
764.88310       0.00389
765.36525       0.00389
765.84741       0.00390
766.32957       0.00392
766.81172       0.00395
767.29388       0.00398
767.77603       0.00399
768.25819       0.00399
768.74035       0.00398
769.22250       0.00400
769.70466       0.00407
770.18682       0.00416
770.66897       0.00423
771.15113       0.00427
771.63329       0.00425
772.11544       0.00419
772.59760       0.00412
773.07975       0.00407
773.56191       0.00406
774.04407       0.00408
774.52622       0.00414
775.00838       0.00421
775.49054       0.00428
775.97269       0.00437
776.45485       0.00447
776.93701       0.00458
777.41916       0.00469
777.90132       0.00478
778.38347       0.00482
778.86563       0.00481
779.34779       0.00477
779.82994       0.00473
780.31210       0.00471
780.79426       0.00473
781.27641       0.00476
781.75857       0.00480
782.24073       0.00482
782.72288       0.00483
783.20504       0.00484
783.68719       0.00485
784.16935       0.00485
784.65151       0.00483
785.13366       0.00481
785.61582       0.00480
786.09798       0.00481
786.58013       0.00484
787.06229       0.00487
787.54445       0.00488
788.02660       0.00487
788.50876       0.00485
788.99091       0.00483
789.47307       0.00482
789.95523       0.00480
790.43738       0.00478
790.91954       0.00476
791.40170       0.00475
791.88385       0.00475
792.36601       0.00476
792.84817       0.00479
793.33032       0.00483
793.81248       0.00488
794.29464       0.00493
794.77679       0.00500
795.25895       0.00510
795.74110       0.00522
796.22326       0.00535
796.70542       0.00546
797.18757       0.00552
797.66973       0.00551
798.15189       0.00541
798.63404       0.00526
799.11620       0.00509
799.59836       0.00495
800.08051       0.00485
800.56267       0.00479
801.04482       0.00474
801.52698       0.00470
802.00914       0.00465
802.49129       0.00463
802.97345       0.00465
803.45561       0.00473
803.93776       0.00483
804.41992       0.00493
804.90208       0.00497
805.38423       0.00494
805.86639       0.00486
806.34854       0.00475
806.83070       0.00464
807.31286       0.00455
807.79501       0.00449
808.27717       0.00443
808.75933       0.00439
809.24148       0.00437
809.72364       0.00435
810.20580       0.00434
810.68795       0.00435
811.17011       0.00440
811.65226       0.00448
812.13442       0.00457
812.61658       0.00464
813.09873       0.00466
813.58089       0.00461
814.06305       0.00453
814.54520       0.00444
815.02736       0.00439
815.50952       0.00436
815.99167       0.00436
816.47383       0.00435
816.95598       0.00433
817.43814       0.00428
817.92030       0.00422
818.40245       0.00416
818.88461       0.00411
819.36677       0.00408
819.84892       0.00409
820.33108       0.00413
820.81324       0.00416
821.29539       0.00419
821.77755       0.00420
822.25970       0.00423
822.74186       0.00426
823.22402       0.00429
823.70617       0.00429
824.18833       0.00426
824.67049       0.00422
825.15264       0.00420
825.63480       0.00423
826.11696       0.00429
826.59911       0.00438
827.08127       0.00447
827.56342       0.00454
828.04558       0.00458
828.52774       0.00457
829.00989       0.00452
829.49205       0.00445
829.97421       0.00439
830.45636       0.00437
830.93852       0.00441
831.42068       0.00450
831.90283       0.00461
832.38499       0.00473
832.86714       0.00485
833.34930       0.00497
833.83146       0.00510
834.31361       0.00523
834.79577       0.00535
835.27793       0.00543
835.76008       0.00549
836.24224       0.00554
836.72440       0.00561
837.20655       0.00569
837.68871       0.00576
838.17086       0.00579
838.65302       0.00578
839.13518       0.00575
839.61733       0.00573
840.09949       0.00575
840.58165       0.00580
841.06380       0.00587
841.54596       0.00593
842.02812       0.00597
842.51027       0.00600
842.99243       0.00605
843.47458       0.00611
843.95674       0.00618
844.43890       0.00623
844.92105       0.00624
845.40321       0.00621
845.88537       0.00613
846.36752       0.00604
846.84968       0.00596
847.33184       0.00589
847.81399       0.00583
848.29615       0.00580
848.77831       0.00579
849.26046       0.00581
849.74262       0.00585
850.22477       0.00588
850.70693       0.00589
851.18909       0.00589
851.67124       0.00588
852.15340       0.00588
852.63556       0.00587
853.11771       0.00586
853.59987       0.00581
854.08203       0.00573
854.56418       0.00560
855.04634       0.00544
855.52849       0.00530
856.01065       0.00520
856.49281       0.00518
856.97496       0.00523
857.45712       0.00532
857.93928       0.00542
858.42143       0.00548
858.90359       0.00548
859.38575       0.00542
859.86790       0.00534
860.35006       0.00527
860.83221       0.00525
861.31437       0.00525
861.79653       0.00523
862.27868       0.00517
862.76084       0.00510
863.24300       0.00504
863.72515       0.00502
864.20731       0.00502
864.68947       0.00502
865.17162       0.00497
865.65378       0.00489
866.13593       0.00477
866.61809       0.00464
867.10025       0.00450
867.58240       0.00436
868.06456       0.00424
868.54672       0.00413
869.02887       0.00403
869.51103       0.00395
869.99319       0.00387
870.47534       0.00378
870.95750       0.00369
871.43965       0.00359
871.92181       0.00352
872.40397       0.00351
872.88612       0.00353
873.36828       0.00358
873.85044       0.00361
874.33259       0.00361
874.81475       0.00358
875.29691       0.00354
875.77906       0.00350
876.26122       0.00345
876.74337       0.00339
877.22553       0.00331
877.70769       0.00322
878.18984       0.00312
878.67200       0.00304
879.15416       0.00297
879.63631       0.00293
880.11847       0.00291
880.60063       0.00290
881.08278       0.00290
881.56494       0.00292
882.04709       0.00295
882.52925       0.00299
883.01141       0.00303
883.49356       0.00305
883.97572       0.00304
884.45788       0.00300
884.94003       0.00294
885.42219       0.00289
885.90435       0.00287
886.38650       0.00292
886.86866       0.00302
887.35081       0.00315
887.83297       0.00323
888.31513       0.00326
888.79728       0.00323
889.27944       0.00319
889.76160       0.00315
890.24375       0.00311
890.72591       0.00306
891.20807       0.00297
891.69022       0.00288
892.17238       0.00281
892.65453       0.00280
893.13669       0.00286
893.61885       0.00295
894.10100       0.00304
894.58316       0.00309
895.06532       0.00310
895.54747       0.00308
896.02963       0.00305
896.51179       0.00299
896.99394       0.00293
897.47610       0.00289
897.95826       0.00291
898.44041       0.00298
898.92257       0.00308
899.40472       0.00320
899.88688       0.00329
900.36904       0.00335
900.85119       0.00338
901.33335       0.00339
901.81551       0.00339
902.29766       0.00341
902.77982       0.00348
903.26198       0.00357
903.74413       0.00366
904.22629       0.00371
904.70844       0.00373
905.19060       0.00372
905.67276       0.00374
906.15491       0.00381
906.63707       0.00390
907.11923       0.00399
907.60138       0.00401
908.08354       0.00394
908.56570       0.00378
909.04785       0.00360
909.53001       0.00346
910.01216       0.00342
910.49432       0.00347
910.97648       0.00359
911.45863       0.00373
911.94079       0.00383
912.42295       0.00389
912.90510       0.00390
913.38726       0.00389
913.86942       0.00389
914.35157       0.00391
914.83373       0.00398
915.31588       0.00408
915.79804       0.00420
916.28020       0.00432
916.76235       0.00445
917.24451       0.00457
917.72667       0.00466
918.20882       0.00471
918.69098       0.00471
919.17314       0.00468
919.65529       0.00467
920.13745       0.00470
920.61960       0.00475
921.10176       0.00482
921.58392       0.00484
922.06607       0.00480
922.54823       0.00472
923.03039       0.00463
923.51254       0.00456
923.99470       0.00455
924.47686       0.00457
924.95901       0.00463
925.44117       0.00470
925.92332       0.00477
926.40548       0.00483
926.88764       0.00488
927.36979       0.00492
927.85195       0.00495
928.33411       0.00498
928.81626       0.00503
929.29842       0.00511
929.78058       0.00521
930.26273       0.00530
930.74489       0.00533
931.22704       0.00528
931.70920       0.00517
932.19136       0.00504
932.67351       0.00492
933.15567       0.00483
933.63783       0.00476
934.11998       0.00472
934.60214       0.00468
935.08430       0.00466
935.56645       0.00464
936.04861       0.00464
936.53076       0.00465
937.01292       0.00469
937.49508       0.00474
937.97723       0.00481
938.45939       0.00487
938.94155       0.00492
939.42370       0.00494
939.90586       0.00495
940.38802       0.00496
940.87017       0.00500
941.35233       0.00506
941.83448       0.00514
942.31664       0.00521
942.79880       0.00523
943.28095       0.00520
943.76311       0.00512
944.24527       0.00502
944.72742       0.00493
945.20958       0.00488
945.69174       0.00487
946.17389       0.00493
946.65605       0.00504
947.13820       0.00517
947.62036       0.00530
948.10252       0.00537
948.58467       0.00537
949.06683       0.00530
949.54899       0.00519
950.03114       0.00509
950.51330       0.00503
950.99546       0.00500
951.47761       0.00497
951.95977       0.00491
952.44193       0.00481
952.92408       0.00471
953.40624       0.00463
953.88839       0.00460
954.37055       0.00462
954.85271       0.00465
955.33486       0.00465
955.81702       0.00458
956.29918       0.00442
956.78133       0.00421
957.26349       0.00397
957.74565       0.00376
958.22780       0.00358
958.70996       0.00344
959.19211       0.00333
959.67427       0.00326
960.15643       0.00321
960.63858       0.00320
961.12074       0.00319
961.60290       0.00320
962.08505       0.00320
962.56721       0.00321
963.04937       0.00321
963.53152       0.00321
964.01368       0.00321
964.49583       0.00319
964.97799       0.00312
965.46015       0.00302
965.94230       0.00290
966.42446       0.00281
966.90662       0.00277
967.38877       0.00279
967.87093       0.00285
968.35309       0.00293
968.83524       0.00299
969.31740       0.00299
969.79955       0.00295
970.28171       0.00290
970.76387       0.00288
971.24602       0.00290
971.72818       0.00294
972.21034       0.00297
972.69249       0.00299
973.17465       0.00299
973.65681       0.00298
974.13896       0.00296
974.62112       0.00293
975.10327       0.00290
975.58543       0.00289
976.06759       0.00291
976.54974       0.00296
977.03190       0.00302
977.51406       0.00307
977.99621       0.00310
978.47837       0.00313
978.96053       0.00314
979.44268       0.00314
979.92484       0.00313
980.40699       0.00311
980.88915       0.00309
981.37131       0.00308
981.85346       0.00307
982.33562       0.00308
982.81778       0.00310
983.29993       0.00313
983.78209       0.00317
984.26425       0.00324
984.74640       0.00332
985.22856       0.00339
985.71071       0.00346
986.19287       0.00350
986.67503       0.00353
987.15718       0.00358
987.63934       0.00364
988.12150       0.00372
988.60365       0.00379
989.08581       0.00384
989.56797       0.00386
990.05012       0.00386
990.53228       0.00385
991.01443       0.00381
991.49659       0.00374
991.97875       0.00364
992.46090       0.00353
992.94306       0.00348
993.42522       0.00351
993.90737       0.00359
994.38953       0.00369
994.87169       0.00375
995.35384       0.00373
995.83600       0.00366
996.31815       0.00356
996.80031       0.00346
997.28247       0.00339
997.76462       0.00335
998.24678       0.00333
998.72894       0.00333
999.21109       0.00334
999.69325       0.00335
1000.17541       0.00337
1000.65756       0.00339
1001.13972       0.00342
1001.62188       0.00344
1002.10403       0.00346
1002.58619       0.00348
1003.06834       0.00349
1003.55050       0.00348
1004.03266       0.00345
1004.51481       0.00341
1004.99697       0.00338
1005.47913       0.00337
1005.96128       0.00338
1006.44344       0.00341
1006.92560       0.00347
1007.40775       0.00357
1007.88991       0.00369
1008.37206       0.00381
1008.85422       0.00389
1009.33638       0.00390
1009.81853       0.00384
1010.30069       0.00377
1010.78285       0.00374
1011.26500       0.00377
1011.74716       0.00388
1012.22932       0.00402
1012.71147       0.00414
1013.19363       0.00419
1013.67578       0.00419
1014.15794       0.00415
1014.64010       0.00410
1015.12225       0.00407
1015.60441       0.00406
1016.08657       0.00405
1016.56872       0.00404
1017.05088       0.00403
1017.53304       0.00401
1018.01519       0.00398
1018.49735       0.00395
1018.97950       0.00393
1019.46166       0.00394
1019.94382       0.00396
1020.42597       0.00397
1020.90813       0.00394
1021.39029       0.00386
1021.87244       0.00376
1022.35460       0.00369
1022.83676       0.00370
1023.31891       0.00379
1023.80107       0.00396
1024.28322       0.00416
1024.76538       0.00434
1025.24754       0.00447
1025.72969       0.00452
1026.21185       0.00452
1026.69401       0.00449
1027.17616       0.00448
1027.65832       0.00450
1028.14048       0.00457
1028.62263       0.00466
1029.10479       0.00474
1029.58694       0.00478
1030.06910       0.00475
1030.55126       0.00468
1031.03341       0.00463
1031.51557       0.00464
1031.99773       0.00470
1032.47988       0.00479
1032.96204       0.00484
1033.44420       0.00483
1033.92635       0.00476
1034.40851       0.00470
1034.89066       0.00467
1035.37282       0.00471
1035.85498       0.00479
1036.33713       0.00488
1036.81929       0.00497
1037.30145       0.00505
1037.78360       0.00513
1038.26576       0.00522
1038.74792       0.00532
1039.23007       0.00543
1039.71223       0.00553
1040.19438       0.00561
1040.67654       0.00564
1041.15870       0.00564
1041.64085       0.00561
1042.12301       0.00558
1042.60517       0.00557
1043.08732       0.00560
1043.56948       0.00566
1044.05164       0.00571
1044.53379       0.00574
1045.01595       0.00575
1045.49810       0.00577
1045.98026       0.00579
1046.46242       0.00581
1046.94457       0.00581
1047.42673       0.00580
1047.90889       0.00580
1048.39104       0.00583
1048.87320       0.00589
1049.35536       0.00595
1049.83751       0.00599
1050.31967       0.00598
1050.80182       0.00593
1051.28398       0.00584
1051.76614       0.00573
1052.24829       0.00563
1052.73045       0.00557
1053.21261       0.00557
1053.69476       0.00561
1054.17692       0.00568
1054.65908       0.00576
1055.14123       0.00584
1055.62339       0.00589
1056.10555       0.00589
1056.58770       0.00586
1057.06986       0.00580
1057.55201       0.00573
1058.03417       0.00570
1058.51633       0.00570
1058.99848       0.00574
1059.48064       0.00580
1059.96280       0.00586
1060.44495       0.00590
1060.92711       0.00588
1061.40927       0.00582
1061.89142       0.00574
1062.37358       0.00566
1062.85573       0.00565
1063.33789       0.00573
1063.82005       0.00585
1064.30220       0.00596
1064.78436       0.00598
1065.26652       0.00590
1065.74867       0.00575
1066.23083       0.00560
1066.71299       0.00548
1067.19514       0.00541
1067.67730       0.00537
1068.15945       0.00536
1068.64161       0.00537
1069.12377       0.00540
1069.60592       0.00544
1070.08808       0.00548
1070.57024       0.00553
1071.05239       0.00557
1071.53455       0.00564
1072.01671       0.00572
1072.49886       0.00579
1072.98102       0.00581
1073.46317       0.00578
1073.94533       0.00571
1074.42749       0.00567
1074.90964       0.00570
1075.39180       0.00581
1075.87396       0.00597
1076.35611       0.00613
1076.83827       0.00626
1077.32043       0.00635
1077.80258       0.00641
1078.28474       0.00646
1078.76689       0.00650
1079.24905       0.00654
1079.73121       0.00660
1080.21336       0.00666
1080.69552       0.00672
1081.17768       0.00675
1081.65983       0.00677
1082.14199       0.00679
1082.62415       0.00681
1083.10630       0.00683
1083.58846       0.00686
1084.07061       0.00686
1084.55277       0.00684
1085.03493       0.00679
1085.51708       0.00672
1085.99924       0.00667
1086.48140       0.00664
1086.96355       0.00664
1087.44571       0.00666
1087.92787       0.00669
1088.41002       0.00674
1088.89218       0.00678
1089.37433       0.00681
1089.85649       0.00685
1090.33865       0.00690
1090.82080       0.00698
1091.30296       0.00708
1091.78512       0.00718
1092.26727       0.00725
1092.74943       0.00726
1093.23159       0.00722
1093.71374       0.00713
1094.19590       0.00702
1094.67805       0.00692
1095.16021       0.00686
1095.64237       0.00684
1096.12452       0.00683
1096.60668       0.00680
1097.08884       0.00672
1097.57099       0.00662
1098.05315       0.00650
1098.53531       0.00640
1099.01746       0.00633
1099.49962       0.00629
1099.98177       0.00629
1100.46393       0.00631
1100.94609       0.00635
1101.42824       0.00641
1101.91040       0.00647
1102.39256       0.00652
1102.87471       0.00654
1103.35687       0.00653
1103.83903       0.00648
1104.32118       0.00644
1104.80334       0.00641
1105.28549       0.00640
1105.76765       0.00641
1106.24981       0.00641
1106.73196       0.00639
1107.21412       0.00637
1107.69628       0.00635
1108.17843       0.00635
1108.66059       0.00636
1109.14275       0.00637
1109.62490       0.00637
1110.10706       0.00636
1110.58922       0.00636
1111.07137       0.00637
1111.55353       0.00638
1112.03568       0.00638
1112.51784       0.00636
1113.00000       0.00632
1113.48215       0.00625
1113.96431       0.00618
1114.44647       0.00611
1114.92862       0.00607
1115.41078       0.00609
1115.89294       0.00615
1116.37509       0.00625
1116.85725       0.00634
1117.33940       0.00640
1117.82156       0.00644
1118.30372       0.00645
1118.78587       0.00647
1119.26803       0.00651
1119.75019       0.00656
1120.23234       0.00663
1120.71450       0.00670
1121.19666       0.00676
1121.67881       0.00681
1122.16097       0.00687
1122.64312       0.00696
1123.12528       0.00709
1123.60744       0.00722
1124.08959       0.00732
1124.57175       0.00734
1125.05391       0.00727
1125.53606       0.00717
1126.01822       0.00706
1126.50038       0.00699
1126.98253       0.00696
1127.46469       0.00696
1127.94684       0.00696
1128.42900       0.00695
1128.91116       0.00691
1129.39331       0.00685
1129.87547       0.00678
1130.35763       0.00673
1130.83978       0.00674
1131.32194       0.00680
1131.80410       0.00690
1132.28625       0.00698
1132.76841       0.00701
1133.25056       0.00699
1133.73272       0.00694
1134.21488       0.00686
1134.69703       0.00677
1135.17919       0.00668
1135.66135       0.00661
1136.14350       0.00656
1136.62566       0.00654
1137.10782       0.00653
1137.58997       0.00651
1138.07213       0.00646
1138.55428       0.00638
1139.03644       0.00633
1139.51860       0.00633
1140.00075       0.00640
1140.48291       0.00650
1140.96507       0.00658
1141.44722       0.00660
1141.92938       0.00653
1142.41154       0.00640
1142.89369       0.00625
1143.37585       0.00611
1143.85800       0.00600
1144.34016       0.00593
1144.82232       0.00586
1145.30447       0.00576
1145.78663       0.00564
1146.26879       0.00553
1146.75094       0.00545
1147.23310       0.00544
1147.71526       0.00548
1148.19741       0.00555
1148.67957       0.00564
1149.16172       0.00571
1149.64388       0.00574
1150.12604       0.00572
1150.60819       0.00566
1151.09035       0.00559
1151.57251       0.00556
1152.05466       0.00560
1152.53682       0.00569
1153.01898       0.00579
1153.50113       0.00582
1153.98329       0.00579
1154.46544       0.00569
1154.94760       0.00559
1155.42976       0.00550
1155.91191       0.00543
1156.39407       0.00536
1156.87623       0.00527
1157.35838       0.00516
1157.84054       0.00503
1158.32270       0.00490
1158.80485       0.00480
1159.28701       0.00475
1159.76917       0.00477
1160.25132       0.00484
1160.73348       0.00492
1161.21563       0.00499
1161.69779       0.00501
1162.17995       0.00498
1162.66210       0.00494
1163.14426       0.00491
1163.62642       0.00493
1164.10857       0.00498
1164.59073       0.00502
1165.07289       0.00500
1165.55504       0.00490
1166.03720       0.00473
1166.51935       0.00454
1167.00151       0.00437
1167.48367       0.00425
1167.96582       0.00418
1168.44798       0.00412
1168.93014       0.00409
1169.41229       0.00408
1169.89445       0.00411
1170.37661       0.00416
1170.85876       0.00418
1171.34092       0.00415
1171.82307       0.00406
1172.30523       0.00393
1172.78739       0.00380
1173.26954       0.00371
1173.75170       0.00367
1174.23386       0.00368
1174.71601       0.00373
1175.19817       0.00377
1175.68033       0.00378
1176.16248       0.00374
1176.64464       0.00364
1177.12679       0.00350
1177.60895       0.00335
1178.09111       0.00323
1178.57326       0.00317
1179.05542       0.00317
1179.53758       0.00320
1180.01973       0.00324
1180.50189       0.00325
1180.98405       0.00323
1181.46620       0.00317
1181.94836       0.00311
1182.43051       0.00306
1182.91267       0.00305
1183.39483       0.00307
1183.87698       0.00310
1184.35914       0.00312
1184.84130       0.00312
1185.32345       0.00310
1185.80561       0.00306
1186.28777       0.00301
1186.76992       0.00296
1187.25208       0.00292
1187.73423       0.00291
1188.21639       0.00292
1188.69855       0.00295
1189.18070       0.00298
1189.66286       0.00299
1190.14502       0.00299
1190.62717       0.00300
1191.10933       0.00303
1191.59149       0.00308
1192.07364       0.00317
1192.55580       0.00327
1193.03795       0.00334
1193.52011       0.00336
1194.00227       0.00331
1194.48442       0.00320
1194.96658       0.00306
1195.44874       0.00294
1195.93089       0.00285
1196.41305       0.00280
1196.89521       0.00280
1197.37736       0.00282
1197.85952       0.00283
1198.34167       0.00283
1198.82383       0.00282
1199.30599       0.00281
1199.78814       0.00280
1200.27030       0.00280
1200.75246       0.00281
1201.23461       0.00285
1201.71677       0.00289
1202.19893       0.00293
1202.68108       0.00294
1203.16324       0.00291
1203.64539       0.00288
1204.12755       0.00287
1204.60971       0.00290
1205.09186       0.00296
1205.57402       0.00302
1206.05618       0.00307
1206.53833       0.00309
1207.02049       0.00309
1207.50265       0.00308
1207.98480       0.00309
1208.46696       0.00311
1208.94911       0.00315
1209.43127       0.00319
1209.91343       0.00324
1210.39558       0.00329
1210.87774       0.00332
1211.35990       0.00331
1211.84205       0.00327
1212.32421       0.00319
1212.80637       0.00309
1213.28852       0.00299
1213.77068       0.00292
1214.25284       0.00291
1214.73499       0.00297
1215.21715       0.00306
1215.69930       0.00316
1216.18146       0.00325
1216.66362       0.00330
1217.14577       0.00331
1217.62793       0.00329
1218.11009       0.00324
1218.59224       0.00317
1219.07440       0.00309
1219.55656       0.00301
1220.03871       0.00297
1220.52087       0.00298
1221.00302       0.00304
1221.48518       0.00310
1221.96734       0.00312
1222.44949       0.00307
1222.93165       0.00297
1223.41381       0.00286
1223.89596       0.00277
1224.37812       0.00272
1224.86028       0.00271
1225.34243       0.00273
1225.82459       0.00277
1226.30674       0.00281
1226.78890       0.00285
1227.27106       0.00290
1227.75321       0.00296
1228.23537       0.00304
1228.71753       0.00311
1229.19968       0.00317
1229.68184       0.00322
1230.16400       0.00327
1230.64615       0.00332
1231.12831       0.00337
1231.61046       0.00340
1232.09262       0.00340
1232.57478       0.00338
1233.05693       0.00334
1233.53909       0.00331
1234.02125       0.00331
1234.50340       0.00335
1234.98556       0.00343
1235.46772       0.00351
1235.94987       0.00356
1236.43203       0.00357
1236.91418       0.00355
1237.39634       0.00355
1237.87850       0.00358
1238.36065       0.00365
1238.84281       0.00374
1239.32497       0.00384
1239.80712       0.00392
1240.28928       0.00401
1240.77144       0.00410
1241.25359       0.00418
1241.73575       0.00423
1242.21790       0.00423
1242.70006       0.00417
1243.18222       0.00408
1243.66437       0.00400
1244.14653       0.00397
1244.62869       0.00399
1245.11084       0.00405
1245.59300       0.00409
1246.07516       0.00411
1246.55731       0.00410
1247.03947       0.00407
1247.52162       0.00403
1248.00378       0.00396
1248.48594       0.00389
1248.96809       0.00382
1249.45025       0.00378
1249.93241       0.00379
1250.41456       0.00383
1250.89672       0.00390
1251.37888       0.00395
1251.86103       0.00399
1252.34319       0.00403
1252.82534       0.00409
1253.30750       0.00419
1253.78966       0.00432
1254.27181       0.00447
1254.75397       0.00462
1255.23613       0.00476
1255.71828       0.00485
1256.20044       0.00490
1256.68260       0.00491
1257.16475       0.00491
1257.64691       0.00491
1258.12906       0.00496
1258.61122       0.00504
1259.09338       0.00514
1259.57553       0.00526
1260.05769       0.00538
1260.53985       0.00550
1261.02200       0.00563
1261.50416       0.00580
1261.98632       0.00599
1262.46847       0.00619
1262.95063       0.00635
1263.43279       0.00645
1263.91494       0.00648
1264.39710       0.00644
1264.87925       0.00634
1265.36141       0.00619
1265.84357       0.00601
1266.32572       0.00582
1266.80788       0.00565
1267.29004       0.00551
1267.77219       0.00540
1268.25435       0.00531
1268.73651       0.00521
1269.21866       0.00509
1269.70082       0.00494
1270.18297       0.00479
1270.66513       0.00466
1271.14729       0.00458
1271.62944       0.00453
1272.11160       0.00449
1272.59376       0.00444
1273.07591       0.00435
1273.55807       0.00421
1274.04023       0.00404
1274.52238       0.00390
1275.00454       0.00381
1275.48669       0.00380
1275.96885       0.00384
1276.45101       0.00391
1276.93316       0.00397
1277.41532       0.00401
1277.89748       0.00402
1278.37963       0.00398
1278.86179       0.00391
1279.34395       0.00382
1279.82610       0.00376
1280.30826       0.00374
1280.79041       0.00374
1281.27257       0.00374
1281.75473       0.00373
1282.23688       0.00369
1282.71904       0.00366
1283.20120       0.00365
1283.68335       0.00365
1284.16551       0.00366
1284.64767       0.00367
1285.12982       0.00369
1285.61198       0.00373
1286.09413       0.00380
1286.57629       0.00389
1287.05845       0.00397
1287.54060       0.00402
1288.02276       0.00405
1288.50492       0.00407
1288.98707       0.00412
1289.46923       0.00420
1289.95139       0.00427
1290.43354       0.00430
1290.91570       0.00427
1291.39785       0.00418
1291.88001       0.00404
1292.36217       0.00391
1292.84432       0.00384
1293.32648       0.00386
1293.80864       0.00396
1294.29079       0.00409
1294.77295       0.00420
1295.25511       0.00425
1295.73726       0.00424
1296.21942       0.00418
1296.70157       0.00411
1297.18373       0.00406
1297.66589       0.00403
1298.14804       0.00402
1298.63020       0.00401
1299.11236       0.00401
1299.59451       0.00405
1300.07667       0.00415
1300.55883       0.00430
1301.04098       0.00446
1301.52314       0.00461
1302.00529       0.00468
1302.48745       0.00466
1302.96961       0.00454
1303.45176       0.00437
1303.93392       0.00422
1304.41608       0.00415
1304.89823       0.00418
1305.38039       0.00429
1305.86255       0.00442
1306.34470       0.00453
1306.82686       0.00459
1307.30901       0.00461
1307.79117       0.00459
1308.27333       0.00456
1308.75548       0.00453
1309.23764       0.00453
1309.71980       0.00458
1310.20195       0.00466
1310.68411       0.00474
1311.16627       0.00481
1311.64842       0.00485
1312.13058       0.00487
1312.61273       0.00486
1313.09489       0.00483
1313.57705       0.00478
1314.05920       0.00475
1314.54136       0.00476
1315.02352       0.00483
1315.50567       0.00497
1315.98783       0.00514
1316.46999       0.00530
1316.95214       0.00540
1317.43430       0.00546
1317.91646       0.00549
1318.39861       0.00552
1318.88077       0.00558
1319.36292       0.00563
1319.84508       0.00564
1320.32724       0.00561
1320.80939       0.00556
1321.29155       0.00556
1321.77371       0.00564
1322.25586       0.00579
1322.73802       0.00598
1323.22018       0.00616
1323.70233       0.00630
1324.18449       0.00640
1324.66664       0.00647
1325.14880       0.00651
1325.63096       0.00654
1326.11311       0.00655
1326.59527       0.00654
1327.07743       0.00654
1327.55958       0.00655
1328.04174       0.00656
1328.52390       0.00658
1329.00605       0.00660
1329.48821       0.00660
1329.97036       0.00660
1330.45252       0.00661
1330.93468       0.00662
1331.41683       0.00663
1331.89899       0.00664
1332.38115       0.00663
1332.86330       0.00659
1333.34546       0.00652
1333.82762       0.00645
1334.30977       0.00642
1334.79193       0.00643
1335.27408       0.00647
1335.75624       0.00652
1336.23840       0.00656
1336.72055       0.00660
1337.20271       0.00662
1337.68487       0.00663
1338.16702       0.00659
1338.64918       0.00651
1339.13134       0.00640
1339.61349       0.00629
1340.09565       0.00618
1340.57780       0.00608
1341.05996       0.00599
1341.54212       0.00591
1342.02427       0.00585
1342.50643       0.00584
1342.98859       0.00587
1343.47074       0.00593
1343.95290       0.00599
1344.43506       0.00603
1344.91721       0.00603
1345.39937       0.00599
1345.88152       0.00593
1346.36368       0.00586
1346.84584       0.00578
1347.32799       0.00569
1347.81015       0.00557
1348.29231       0.00541
1348.77446       0.00524
1349.25662       0.00509
1349.73878       0.00499
1350.22093       0.00497
1350.70309       0.00500
1351.18524       0.00508
1351.66740       0.00516
1352.14956       0.00521
1352.63171       0.00520
1353.11387       0.00512
1353.59603       0.00500
1354.07818       0.00487
1354.56034       0.00478
1355.04250       0.00475
1355.52465       0.00479
1356.00681       0.00485
1356.48896       0.00486
1356.97112       0.00482
1357.45328       0.00471
1357.93543       0.00460
1358.41759       0.00453
1358.89975       0.00452
1359.38190       0.00456
1359.86406       0.00459
1360.34622       0.00459
1360.82837       0.00458
1361.31053       0.00458
1361.79268       0.00465
1362.27484       0.00480
1362.75700       0.00499
1363.23915       0.00517
1363.72131       0.00531
1364.20347       0.00538
1364.68562       0.00539
1365.16778       0.00536
1365.64994       0.00531
1366.13209       0.00524
1366.61425       0.00514
1367.09641       0.00505
1367.57856       0.00500
1368.06072       0.00502
1368.54287       0.00507
1369.02503       0.00513
1369.50719       0.00517
1369.98934       0.00519
1370.47150       0.00520
1370.95366       0.00518
1371.43581       0.00515
1371.91797       0.00511
1372.40013       0.00510
1372.88228       0.00514
1373.36444       0.00524
1373.84659       0.00540
1374.32875       0.00558
1374.81091       0.00573
1375.29306       0.00584
1375.77522       0.00588
1376.25738       0.00590
1376.73953       0.00590
1377.22169       0.00591
1377.70385       0.00594
1378.18600       0.00598
1378.66816       0.00602
1379.15031       0.00604
1379.63247       0.00602
1380.11463       0.00597
1380.59678       0.00591
1381.07894       0.00586
1381.56110       0.00583
1382.04325       0.00582
1382.52541       0.00581
1383.00757       0.00579
1383.48972       0.00578
1383.97188       0.00579
1384.45403       0.00582
1384.93619       0.00586
1385.41835       0.00588
1385.90050       0.00584
1386.38266       0.00576
1386.86482       0.00565
1387.34697       0.00553
1387.82913       0.00542
1388.31129       0.00532
1388.79344       0.00523
1389.27560       0.00518
1389.75775       0.00516
1390.23991       0.00518
1390.72207       0.00525
1391.20422       0.00534
1391.68638       0.00541
1392.16854       0.00543
1392.65069       0.00539
1393.13285       0.00532
1393.61501       0.00524
1394.09716       0.00519
1394.57932       0.00518
1395.06147       0.00520
1395.54363       0.00523
1396.02579       0.00525
1396.50794       0.00524
1396.99010       0.00521
1397.47226       0.00515
1397.95441       0.00509
1398.43657       0.00504
1398.91873       0.00503
1399.40088       0.00506
1399.88304       0.00511
1400.36519       0.00516
1400.84735       0.00519
1401.32951       0.00519
1401.81166       0.00516
1402.29382       0.00511
1402.77598       0.00507
1403.25813       0.00504
1403.74029       0.00501
1404.22245       0.00496
1404.70460       0.00489
1405.18676       0.00482
1405.66891       0.00478
1406.15107       0.00480
1406.63323       0.00486
1407.11538       0.00492
1407.59754       0.00492
1408.07970       0.00488
1408.56185       0.00483
1409.04401       0.00480
1409.52617       0.00480
1410.00832       0.00482
1410.49048       0.00481
1410.97263       0.00478
1411.45479       0.00473
1411.93695       0.00468
1412.41910       0.00463
1412.90126       0.00460
1413.38342       0.00458
1413.86557       0.00458
1414.34773       0.00461
1414.82989       0.00464
1415.31204       0.00464
1415.79420       0.00458
1416.27635       0.00448
1416.75851       0.00433
1417.24067       0.00420
1417.72282       0.00410
1418.20498       0.00406
1418.68714       0.00405
1419.16929       0.00404
1419.65145       0.00402
1420.13361       0.00397
1420.61576       0.00393
1421.09792       0.00391
1421.58008       0.00392
1422.06223       0.00394
1422.54439       0.00397
1423.02654       0.00397
1423.50870       0.00395
1423.99086       0.00390
1424.47301       0.00384
1424.95517       0.00379
1425.43733       0.00376
1425.91948       0.00375
1426.40164       0.00378
1426.88380       0.00385
1427.36595       0.00396
1427.84811       0.00409
1428.33026       0.00418
1428.81242       0.00422
1429.29458       0.00422
1429.77673       0.00419
1430.25889       0.00417
1430.74105       0.00418
1431.22320       0.00418
1431.70536       0.00416
1432.18752       0.00410
1432.66967       0.00402
1433.15183       0.00394
1433.63398       0.00389
1434.11614       0.00390
1434.59830       0.00395
1435.08045       0.00403
1435.56261       0.00411
1436.04477       0.00419
1436.52692       0.00424
1437.00908       0.00430
1437.49124       0.00436
1437.97339       0.00445
1438.45555       0.00454
1438.93770       0.00462
1439.41986       0.00469
1439.90202       0.00477
1440.38417       0.00485
1440.86633       0.00494
1441.34849       0.00501
1441.83064       0.00508
1442.31280       0.00515
1442.79496       0.00525
1443.27711       0.00535
1443.75927       0.00543
1444.24142       0.00547
1444.72358       0.00547
1445.20574       0.00547
1445.68789       0.00550
1446.17005       0.00559
1446.65221       0.00571
1447.13436       0.00586
1447.61652       0.00601
1448.09868       0.00615
1448.58083       0.00630
1449.06299       0.00644
1449.54514       0.00657
1450.02730       0.00668
1450.50946       0.00676
1450.99161       0.00683
1451.47377       0.00692
1451.95593       0.00705
1452.43808       0.00723
1452.92024       0.00741
1453.40240       0.00756
1453.88455       0.00761
1454.36671       0.00759
1454.84886       0.00752
1455.33102       0.00745
1455.81318       0.00741
1456.29533       0.00739
1456.77749       0.00736
1457.25965       0.00732
1457.74180       0.00728
1458.22396       0.00728
1458.70612       0.00732
1459.18827       0.00738
1459.67043       0.00743
1460.15258       0.00743
1460.63474       0.00736
1461.11690       0.00726
1461.59905       0.00717
1462.08121       0.00712
1462.56337       0.00710
1463.04552       0.00709
1463.52768       0.00708
1464.00984       0.00708
1464.49199       0.00707
1464.97415       0.00702
1465.45630       0.00691
1465.93846       0.00671
1466.42062       0.00645
1466.90277       0.00616
1467.38493       0.00590
1467.86709       0.00572
1468.34924       0.00561
1468.83140       0.00555
1469.31356       0.00550
1469.79571       0.00544
1470.27787       0.00536
1470.76003       0.00527
1471.24218       0.00518
1471.72434       0.00511
1472.20649       0.00504
1472.68865       0.00498
1473.17081       0.00492
1473.65296       0.00486
1474.13512       0.00482
1474.61728       0.00480
1475.09943       0.00476
1475.58159       0.00469
1476.06375       0.00456
1476.54590       0.00439
1477.02806       0.00421
1477.51021       0.00404
1477.99237       0.00389
1478.47453       0.00378
1478.95668       0.00371
1479.43884       0.00365
1479.92100       0.00359
1480.40315       0.00349
1480.88531       0.00334
1481.36747       0.00316
1481.84962       0.00300
1482.33178       0.00290
1482.81393       0.00288
1483.29609       0.00295
1483.77825       0.00306
1484.26040       0.00316
1484.74256       0.00321
1485.22472       0.00318
1485.70687       0.00310
1486.18903       0.00300
1486.67119       0.00292
1487.15334       0.00288
1487.63550       0.00285
1488.11765       0.00283
1488.59981       0.00278
1489.08197       0.00267
1489.56412       0.00253
1490.04628       0.00236
1490.52844       0.00222
1491.01059       0.00214
1491.49275       0.00214
1491.97491       0.00220
1492.45706       0.00227
1492.93922       0.00232
1493.42137       0.00231
1493.90353       0.00225
1494.38569       0.00216
1494.86784       0.00207
1495.35000       0.00200
1495.83216       0.00197
1496.31431       0.00199
1496.79647       0.00206
1497.27863       0.00217
1497.76078       0.00231
1498.24294       0.00245
1498.72509       0.00254
1499.20725       0.00254
1499.68941       0.00242
1500.17156       0.00223
1500.65372       0.00204
1501.13588       0.00189
1501.61803       0.00182
1502.10019       0.00181
1502.58235       0.00184
1503.06450       0.00187
1503.54666       0.00188
1504.02881       0.00186
1504.51097       0.00181
1504.99313       0.00175
1505.47528       0.00170
1505.95744       0.00167
1506.43960       0.00167
1506.92175       0.00171
1507.40391       0.00178
1507.88607       0.00186
1508.36822       0.00194
1508.85038       0.00202
1509.33253       0.00210
1509.81469       0.00216
1510.29685       0.00220
1510.77900       0.00220
1511.26116       0.00216
1511.74332       0.00209
1512.22547       0.00202
1512.70763       0.00200
1513.18979       0.00203
1513.67194       0.00209
1514.15410       0.00216
1514.63625       0.00221
1515.11841       0.00223
1515.60057       0.00223
1516.08272       0.00224
1516.56488       0.00222
1517.04704       0.00218
1517.52919       0.00211
1518.01135       0.00203
1518.49351       0.00200
1518.97566       0.00201
1519.45782       0.00205
1519.93997       0.00210
1520.42213       0.00215
1520.90429       0.00218
1521.38644       0.00218
1521.86860       0.00218
1522.35076       0.00218
1522.83291       0.00219
1523.31507       0.00224
1523.79723       0.00230
1524.27938       0.00235
1524.76154       0.00236
1525.24370       0.00234
1525.72585       0.00231
1526.20801       0.00227
1526.69016       0.00224
1527.17232       0.00219
1527.65448       0.00213
1528.13663       0.00204
1528.61879       0.00196
1529.10095       0.00191
1529.58310       0.00190
1530.06526       0.00196
1530.54742       0.00204
1531.02957       0.00213
1531.51173       0.00219
1531.99388       0.00221
1532.47604       0.00218
1532.95820       0.00213
1533.44035       0.00208
1533.92251       0.00205
1534.40467       0.00205
1534.88682       0.00209
1535.36898       0.00215
1535.85114       0.00222
1536.33329       0.00227
1536.81545       0.00227
1537.29760       0.00220
1537.77976       0.00206
1538.26192       0.00190
1538.74407       0.00176
1539.22623       0.00169
1539.70839       0.00169
1540.19054       0.00172
1540.67270       0.00173
1541.15486       0.00173
1541.63701       0.00171
1542.11917       0.00171
1542.60132       0.00175
1543.08348       0.00182
1543.56564       0.00188
1544.04779       0.00190
1544.52995       0.00189
1545.01211       0.00187
1545.49426       0.00186
1545.97642       0.00186
1546.45858       0.00188
1546.94073       0.00191
1547.42289       0.00192
1547.90504       0.00193
1548.38720       0.00193
1548.86936       0.00192
1549.35151       0.00192
1549.83367       0.00192
1550.31583       0.00193
1550.79798       0.00194
1551.28014       0.00196
1551.76230       0.00196
1552.24445       0.00197
1552.72661       0.00196
1553.20876       0.00197
1553.69092       0.00199
1554.17308       0.00203
1554.65523       0.00206
1555.13739       0.00208
1555.61955       0.00207
1556.10170       0.00203
1556.58386       0.00196
1557.06602       0.00186
1557.54817       0.00177
1558.03033       0.00168
1558.51248       0.00163
1558.99464       0.00163
1559.47680       0.00168
1559.95895       0.00178
1560.44111       0.00191
1560.92327       0.00203
1561.40542       0.00211
1561.88758       0.00213
1562.36974       0.00210
1562.85189       0.00207
1563.33405       0.00205
1563.81620       0.00205
1564.29836       0.00204
1564.78052       0.00200
1565.26267       0.00193
1565.74483       0.00184
1566.22699       0.00176
1566.70914       0.00170
1567.19130       0.00167
1567.67346       0.00168
1568.15561       0.00174
1568.63777       0.00184
1569.11992       0.00195
1569.60208       0.00202
1570.08424       0.00202
1570.56639       0.00194
1571.04855       0.00183
1571.53071       0.00173
1572.01286       0.00166
1572.49502       0.00163
1572.97718       0.00161
1573.45933       0.00161
1573.94149       0.00161
1574.42365       0.00162
1574.90580       0.00163
1575.38796       0.00165
1575.87011       0.00169
1576.35227       0.00171
1576.83443       0.00172
1577.31658       0.00172
1577.79874       0.00173
1578.28090       0.00174
1578.76305       0.00175
1579.24521       0.00175
1579.72737       0.00175
1580.20952       0.00176
1580.69168       0.00180
1581.17383       0.00187
1581.65599       0.00198
1582.13815       0.00211
1582.62030       0.00224
1583.10246       0.00232
1583.58462       0.00232
1584.06677       0.00224
1584.54893       0.00212
1585.03109       0.00201
1585.51324       0.00197
1585.99540       0.00199
1586.47755       0.00204
1586.95971       0.00210
1587.44187       0.00216
1587.92402       0.00223
1588.40618       0.00232
1588.88834       0.00243
1589.37049       0.00255
1589.85265       0.00267
1590.33481       0.00278
1590.81696       0.00290
1591.29912       0.00303
1591.78127       0.00318
1592.26343       0.00334
1592.74559       0.00351
1593.22774       0.00365
1593.70990       0.00374
1594.19206       0.00376
1594.67421       0.00367
1595.15637       0.00351
1595.63853       0.00331
1596.12068       0.00312
1596.60284       0.00298
1597.08499       0.00290
1597.56715       0.00287
1598.04931       0.00287
1598.53146       0.00288
1599.01362       0.00291
1599.49578       0.00295
1599.97793       0.00299
1600.46009       0.00299
1600.94225       0.00293
1601.42440       0.00280
1601.90656       0.00266
1602.38871       0.00256
1602.87087       0.00253
1603.35303       0.00255
1603.83518       0.00259
1604.31734       0.00261
1604.79950       0.00259
1605.28165       0.00255
1605.76381       0.00249
1606.24597       0.00241
1606.72812       0.00233
1607.21028       0.00222
1607.69243       0.00211
1608.17459       0.00202
1608.65675       0.00194
1609.13890       0.00190
1609.62106       0.00189
1610.10322       0.00189
1610.58537       0.00189
1611.06753       0.00188
1611.54969       0.00183
1612.03184       0.00176
1612.51400       0.00169
1612.99615       0.00165
1613.47831       0.00163
1613.96047       0.00165
1614.44262       0.00169
1614.92478       0.00177
1615.40694       0.00185
1615.88909       0.00192
1616.37125       0.00193
1616.85341       0.00186
1617.33556       0.00170
1617.81772       0.00151
1618.29987       0.00134
1618.78203       0.00124
1619.26419       0.00123
1619.74634       0.00128
1620.22850       0.00134
1620.71066       0.00138
1621.19281       0.00136
1621.67497       0.00131
1622.15713       0.00125
1622.63928       0.00123
1623.12144       0.00127
1623.60359       0.00135
1624.08575       0.00147
1624.56791       0.00159
1625.05006       0.00169
1625.53222       0.00177
1626.01438       0.00181
1626.49653       0.00181
1626.97869       0.00180
1627.46085       0.00179
1627.94300       0.00178
1628.42516       0.00175
1628.90732       0.00171
1629.38947       0.00165
1629.87163       0.00159
1630.35378       0.00153
1630.83594       0.00148
1631.31810       0.00144
1631.80025       0.00140
1632.28241       0.00137
1632.76457       0.00137
1633.24672       0.00139
1633.72888       0.00140
1634.21104       0.00141
1634.69319       0.00142
1635.17535       0.00145
1635.65750       0.00150
1636.13966       0.00155
1636.62182       0.00158
1637.10397       0.00158
1637.58613       0.00157
1638.06829       0.00155
1638.55044       0.00155
1639.03260       0.00155
1639.51476       0.00157
1639.99691       0.00159
1640.47907       0.00161
1640.96122       0.00165
1641.44338       0.00170
1641.92554       0.00175
1642.40769       0.00178
1642.88985       0.00179
1643.37201       0.00179
1643.85416       0.00178
1644.33632       0.00178
1644.81848       0.00181
1645.30063       0.00184
1645.78279       0.00186
1646.26494       0.00187
1646.74710       0.00185
1647.22926       0.00180
1647.71141       0.00173
1648.19357       0.00164
1648.67573       0.00154
1649.15788       0.00145
1649.64004       0.00141
1650.12220       0.00140
1650.60435       0.00140
1651.08651       0.00139
1651.56866       0.00138
1652.05082       0.00138
1652.53298       0.00141
1653.01513       0.00147
1653.49729       0.00154
1653.97945       0.00157
1654.46160       0.00155
1654.94376       0.00146
1655.42592       0.00135
1655.90807       0.00125
1656.39023       0.00121
1656.87238       0.00126
1657.35454       0.00136
1657.83670       0.00148
1658.31885       0.00157
1658.80101       0.00160
1659.28317       0.00159
1659.76532       0.00154
1660.24748       0.00149
1660.72964       0.00145
1661.21179       0.00144
1661.69395       0.00144
1662.17610       0.00144
1662.65826       0.00145
1663.14042       0.00150
1663.62257       0.00158
1664.10473       0.00168
1664.58689       0.00177
1665.06904       0.00183
1665.55120       0.00186
1666.03336       0.00185
1666.51551       0.00180
1666.99767       0.00173
1667.47982       0.00168
1667.96198       0.00167
1668.44414       0.00169
1668.92629       0.00173
1669.40845       0.00177
1669.89061       0.00176
1670.37276       0.00169
1670.85492       0.00160
1671.33708       0.00153
1671.81923       0.00151
1672.30139       0.00157
1672.78354       0.00169
1673.26570       0.00183
1673.74786       0.00193
1674.23001       0.00197
1674.71217       0.00197
1675.19433       0.00194
1675.67648       0.00193
1676.15864       0.00195
1676.64080       0.00200
1677.12295       0.00205
1677.60511       0.00209
1678.08727       0.00210
1678.56942       0.00208
1679.05158       0.00203
1679.53373       0.00199
1680.01589       0.00195
1680.49805       0.00189
1680.98020       0.00181
1681.46236       0.00175
1681.94452       0.00171
1682.42667       0.00173
1682.90883       0.00179
1683.39099       0.00188
1683.87314       0.00197
1684.35530       0.00204
1684.83745       0.00208
1685.31961       0.00208
1685.80177       0.00206
1686.28392       0.00201
1686.76608       0.00195
1687.24824       0.00192
1687.73039       0.00191
1688.21255       0.00192
1688.69471       0.00193
1689.17686       0.00192
1689.65902       0.00191
1690.14117       0.00190
1690.62333       0.00190
1691.10549       0.00190
1691.58764       0.00191
1692.06980       0.00191
1692.55196       0.00192
1693.03411       0.00195
1693.51627       0.00199
1693.99843       0.00205
1694.48058       0.00210
1694.96274       0.00211
1695.44489       0.00206
1695.92705       0.00195
1696.40921       0.00183
1696.89136       0.00173
1697.37352       0.00168
1697.85568       0.00168
1698.33783       0.00170
1698.81999       0.00171
1699.30215       0.00171
1699.78430       0.00172
1700.26646       0.00172
1700.74861       0.00170
1701.23077       0.00163
1701.71293       0.00155
1702.19508       0.00147
1702.67724       0.00144
1703.15940       0.00149
1703.64155       0.00158
1704.12371       0.00167
1704.60587       0.00172
1705.08802       0.00173
1705.57018       0.00173
1706.05233       0.00172
1706.53449       0.00170
1707.01665       0.00167
1707.49880       0.00161
1707.98096       0.00153
1708.46312       0.00146
1708.94527       0.00143
1709.42743       0.00143
1709.90959       0.00145
1710.39174       0.00147
1710.87390       0.00145
1711.35605       0.00139
1711.83821       0.00131
1712.32037       0.00123
1712.80252       0.00116
1713.28468       0.00110
1713.76684       0.00105
1714.24899       0.00102
1714.73115       0.00101
1715.21331       0.00105
1715.69546       0.00114
1716.17762       0.00123
1716.65977       0.00130
1717.14193       0.00134
1717.62409       0.00137
1718.10624       0.00140
1718.58840       0.00144
1719.07056       0.00148
1719.55271       0.00150
1720.03487       0.00147
1720.51703       0.00140
1720.99918       0.00131
1721.48134       0.00122
1721.96349       0.00118
1722.44565       0.00120
1722.92781       0.00124
1723.40996       0.00128
1723.89212       0.00130
1724.37428       0.00129
1724.85643       0.00128
1725.33859       0.00127
1725.82075       0.00124
1726.30290       0.00121
1726.78506       0.00119
1727.26721       0.00118
1727.74937       0.00121
1728.23153       0.00126
1728.71368       0.00131
1729.19584       0.00135
1729.67800       0.00136
1730.16015       0.00136
1730.64231       0.00136
1731.12447       0.00136
1731.60662       0.00136
1732.08878       0.00134
1732.57094       0.00131
1733.05309       0.00127
1733.53525       0.00123
1734.01740       0.00122
1734.49956       0.00124
1734.98172       0.00128
1735.46387       0.00135
1735.94603       0.00141
1736.42819       0.00146
1736.91034       0.00149
1737.39250       0.00149
1737.87466       0.00148
1738.35681       0.00147
1738.83897       0.00145
1739.32112       0.00145
1739.80328       0.00145
1740.28544       0.00147
1740.76759       0.00149
1741.24975       0.00153
1741.73191       0.00158
1742.21406       0.00162
1742.69622       0.00162
1743.17838       0.00158
1743.66053       0.00152
1744.14269       0.00146
1744.62484       0.00143
1745.10700       0.00141
1745.58916       0.00141
1746.07131       0.00140
1746.55347       0.00138
1747.03563       0.00134
1747.51778       0.00131
1747.99994       0.00129
1748.48210       0.00131
1748.96425       0.00135
1749.44641       0.00139
1749.92856       0.00144
1750.41072       0.00148
1750.89288       0.00151
1751.37503       0.00152
1751.85719       0.00147
1752.33935       0.00140
1752.82150       0.00132
1753.30366       0.00128
1753.78582       0.00130
1754.26797       0.00136
1754.75013       0.00142
1755.23228       0.00148
1755.71444       0.00152
1756.19660       0.00154
1756.67875       0.00153
1757.16091       0.00152
1757.64307       0.00151
1758.12522       0.00148
1758.60738       0.00145
1759.08954       0.00144
1759.57169       0.00142
1760.05385       0.00137
1760.53600       0.00131
1761.01816       0.00125
1761.50032       0.00121
1761.98247       0.00118
1762.46463       0.00117
1762.94679       0.00117
1763.42894       0.00116
1763.91110       0.00114
1764.39326       0.00112
1764.87541       0.00111
1765.35757       0.00112
1765.83972       0.00112
1766.32188       0.00109
1766.80404       0.00104
1767.28619       0.00100
1767.76835       0.00099
1768.25051       0.00100
1768.73266       0.00100
1769.21482       0.00099
1769.69698       0.00097
1770.17913       0.00096
1770.66129       0.00096
1771.14344       0.00097
1771.62560       0.00097
1772.10776       0.00098
1772.58991       0.00102
1773.07207       0.00109
1773.55423       0.00117
1774.03638       0.00121
1774.51854       0.00122
1775.00070       0.00120
1775.48285       0.00116
1775.96501       0.00114
1776.44716       0.00113
1776.92932       0.00116
1777.41148       0.00123
1777.89363       0.00133
1778.37579       0.00142
1778.85795       0.00148
1779.34010       0.00149
1779.82226       0.00144
1780.30442       0.00138
1780.78657       0.00131
1781.26873       0.00128
1781.75089       0.00130
1782.23304       0.00135
1782.71520       0.00141
1783.19735       0.00144
1783.67951       0.00145
1784.16167       0.00145
1784.64382       0.00145
1785.12598       0.00148
1785.60814       0.00155
1786.09029       0.00161
1786.57245       0.00164
1787.05461       0.00160
1787.53676       0.00154
1788.01892       0.00147
1788.50107       0.00141
1788.98323       0.00135
1789.46539       0.00127
1789.94754       0.00117
1790.42970       0.00105
1790.91186       0.00097
1791.39401       0.00095
1791.87617       0.00100
1792.35833       0.00108
1792.84048       0.00115
1793.32264       0.00119
1793.80479       0.00121
1794.28695       0.00120
1794.76911       0.00117
1795.25126       0.00112
1795.73342       0.00105
1796.21558       0.00103
1796.69773       0.00105
1797.17989       0.00111
1797.66205       0.00120
1798.14420       0.00134
1798.62636       0.00149
1799.10851       0.00162
1799.59067       0.00170
1800.07283       0.00170
1800.55498       0.00163
1801.03714       0.00150
1801.51930       0.00137
1802.00145       0.00130
1802.48361       0.00131
1802.96577       0.00139
1803.44792       0.00148
1803.93008       0.00153
1804.41223       0.00152
1804.89439       0.00145
1805.37655       0.00137
1805.85870       0.00131
1806.34086       0.00125
1806.82302       0.00120
1807.30517       0.00115
1807.78733       0.00114
1808.26949       0.00116
1808.75164       0.00122
1809.23380       0.00131
1809.71595       0.00142
1810.19811       0.00152
1810.68027       0.00158
1811.16242       0.00157
1811.64458       0.00150
1812.12674       0.00143
1812.60889       0.00142
1813.09105       0.00149
1813.57321       0.00161
1814.05536       0.00172
1814.53752       0.00178
1815.01967       0.00177
1815.50183       0.00170
1815.98399       0.00162
1816.46614       0.00158
1816.94830       0.00158
1817.43046       0.00161
1817.91261       0.00160
1818.39477       0.00157
1818.87693       0.00152
1819.35908       0.00149
1819.84124       0.00147
1820.32339       0.00146
1820.80555       0.00143
1821.28771       0.00138
1821.76986       0.00132
1822.25202       0.00128
1822.73418       0.00126
1823.21633       0.00128
1823.69849       0.00130
1824.18065       0.00131
1824.66280       0.00129
1825.14496       0.00127
1825.62711       0.00125
1826.10927       0.00123
1826.59143       0.00118
1827.07358       0.00113
1827.55574       0.00110
1828.03790       0.00110
1828.52005       0.00113
1829.00221       0.00115
1829.48437       0.00117
1829.96652       0.00118
1830.44868       0.00120
1830.93083       0.00123
1831.41299       0.00126
1831.89515       0.00128
1832.37730       0.00128
1832.85946       0.00125
1833.34162       0.00121
1833.82377       0.00118
1834.30593       0.00118
1834.78809       0.00123
1835.27024       0.00133
1835.75240       0.00142
1836.23456       0.00147
1836.71671       0.00147
1837.19887       0.00142
1837.68102       0.00133
1838.16318       0.00126
1838.64534       0.00123
1839.12749       0.00126
1839.60965       0.00131
1840.09181       0.00137
1840.57396       0.00141
1841.05612       0.00143
1841.53828       0.00145
1842.02043       0.00144
1842.50259       0.00142
1842.98474       0.00139
1843.46690       0.00135
1843.94906       0.00132
1844.43121       0.00129
1844.91337       0.00127
1845.39553       0.00126
1845.87768       0.00125
1846.35984       0.00126
1846.84200       0.00129
1847.32415       0.00135
1847.80631       0.00140
1848.28846       0.00144
1848.77062       0.00146
1849.25278       0.00148
1849.73493       0.00153
1850.21709       0.00157
1850.69925       0.00157
1851.18140       0.00151
1851.66356       0.00139
1852.14572       0.00124
1852.62787       0.00112
1853.11003       0.00106
1853.59218       0.00106
1854.07434       0.00109
1854.55650       0.00110
1855.03865       0.00107
1855.52081       0.00103
1856.00297       0.00099
1856.48512       0.00101
1856.96728       0.00108
1857.44944       0.00121
1857.93159       0.00137
1858.41375       0.00152
1858.89590       0.00160
1859.37806       0.00162
1859.86022       0.00157
1860.34237       0.00148
1860.82453       0.00136
1861.30669       0.00125
1861.78884       0.00117
1862.27100       0.00112
1862.75316       0.00113
1863.23531       0.00120
1863.71747       0.00131
1864.19962       0.00142
1864.68178       0.00152
1865.16394       0.00158
1865.64609       0.00161
1866.12825       0.00161
1866.61041       0.00160
1867.09256       0.00160
1867.57472       0.00159
1868.05688       0.00157
1868.53903       0.00154
1869.02119       0.00149
1869.50334       0.00146
1869.98550       0.00143
1870.46766       0.00140
1870.94981       0.00137
1871.43197       0.00134
1871.91413       0.00131
1872.39628       0.00131
1872.87844       0.00133
1873.36060       0.00137
1873.84275       0.00141
1874.32491       0.00146
1874.80706       0.00151
1875.28922       0.00155
1875.77138       0.00158
1876.25353       0.00159
1876.73569       0.00159
1877.21785       0.00158
1877.70000       0.00157
1878.18216       0.00154
1878.66432       0.00148
1879.14647       0.00139
1879.62863       0.00127
1880.11078       0.00115
1880.59294       0.00104
1881.07510       0.00098
1881.55725       0.00097
1882.03941       0.00101
1882.52157       0.00109
1883.00372       0.00120
1883.48588       0.00133
1883.96804       0.00146
1884.45019       0.00159
1884.93235       0.00171
1885.41451       0.00179
1885.89666       0.00182
1886.37882       0.00181
1886.86097       0.00175
1887.34313       0.00165
1887.82529       0.00152
1888.30744       0.00137
1888.78960       0.00122
1889.27176       0.00110
1889.75391       0.00104
1890.23607       0.00107
1890.71823       0.00119
1891.20038       0.00136
1891.68254       0.00152
1892.16469       0.00161
1892.64685       0.00162
1893.12901       0.00155
1893.61116       0.00145
1894.09332       0.00136
1894.57548       0.00130
1895.05763       0.00128
1895.53979       0.00131
1896.02195       0.00134
1896.50410       0.00135
1896.98626       0.00133
1897.46841       0.00128
1897.95057       0.00123
1898.43273       0.00121
1898.91488       0.00124
1899.39704       0.00132
1899.87920       0.00143
1900.36135       0.00153
1900.84351       0.00159
1901.32567       0.00159
1901.80782       0.00155
1902.28998       0.00152
1902.77213       0.00150
1903.25429       0.00147
1903.73645       0.00144
1904.21860       0.00142
1904.70076       0.00142
1905.18292       0.00142
1905.66507       0.00141
1906.14723       0.00141
1906.62939       0.00140
1907.11154       0.00138
1907.59370       0.00135
1908.07585       0.00132
1908.55801       0.00128
1909.04017       0.00124
1909.52232       0.00121
1910.00448       0.00120
1910.48664       0.00121
1910.96879       0.00124
1911.45095       0.00127
1911.93311       0.00131
1912.41526       0.00134
1912.89742       0.00135
1913.37957       0.00135
1913.86173       0.00136
1914.34389       0.00137
1914.82604       0.00141
1915.30820       0.00146
1915.79036       0.00151
1916.27251       0.00154
1916.75467       0.00155
1917.23683       0.00154
1917.71898       0.00153
1918.20114       0.00153
1918.68329       0.00152
1919.16545       0.00148
1919.64761       0.00143
1920.12976       0.00138
1920.61192       0.00135
1921.09408       0.00134
1921.57623       0.00132
1922.05839       0.00128
1922.54055       0.00119
1923.02270       0.00107
1923.50486       0.00095
1923.98701       0.00089
1924.46917       0.00094
1924.95133       0.00111
1925.43348       0.00132
1925.91564       0.00149
1926.39780       0.00155
1926.87995       0.00152
1927.36211       0.00145
1927.84427       0.00139
1928.32642       0.00137
1928.80858       0.00137
1929.29073       0.00138
1929.77289       0.00138
1930.25505       0.00139
1930.73720       0.00142
1931.21936       0.00143
1931.70152       0.00138
1932.18367       0.00128
1932.66583       0.00116
1933.14799       0.00105
1933.63014       0.00097
1934.11230       0.00092
1934.59445       0.00095
1935.07661       0.00101
1935.55877       0.00108
1936.04092       0.00112
1936.52308       0.00113
1937.00524       0.00113
1937.48739       0.00114
1937.96955       0.00116
1938.45171       0.00119
1938.93386       0.00121
1939.41602       0.00122
1939.89818       0.00124
1940.38033       0.00127
1940.86249       0.00132
1941.34464       0.00137
1941.82680       0.00139
1942.30896       0.00139
1942.79111       0.00137
1943.27327       0.00136
1943.75543       0.00136
1944.23758       0.00136
1944.71974       0.00134
1945.20190       0.00131
1945.68405       0.00126
1946.16621       0.00124
1946.64836       0.00127
1947.13052       0.00133
1947.61268       0.00141
1948.09483       0.00147
1948.57699       0.00149
1949.05915       0.00146
1949.54130       0.00139
1950.02346       0.00131
1950.50562       0.00126
1950.98777       0.00128
1951.46993       0.00133
1951.95208       0.00139
1952.43424       0.00144
1952.91640       0.00147
1953.39855       0.00152
1953.88071       0.00157
1954.36287       0.00159
1954.84502       0.00157
1955.32718       0.00152
1955.80934       0.00145
1956.29149       0.00139
1956.77365       0.00136
1957.25580       0.00134
1957.73796       0.00136
1958.22012       0.00140
1958.70227       0.00145
1959.18443       0.00150
1959.66659       0.00154
1960.14874       0.00157
1960.63090       0.00157
1961.11306       0.00153
1961.59521       0.00147
1962.07737       0.00140
1962.55952       0.00134
1963.04168       0.00129
1963.52384       0.00123
1964.00599       0.00114
1964.48815       0.00101
1964.97031       0.00090
1965.45246       0.00083
1965.93462       0.00085
1966.41678       0.00094
1966.89893       0.00107
1967.38109       0.00121
1967.86324       0.00133
1968.34540       0.00143
1968.82756       0.00150
1969.30971       0.00154
1969.79187       0.00154
1970.27403       0.00152
1970.75618       0.00150
1971.23834       0.00148
1971.72050       0.00146
1972.20265       0.00144
1972.68481       0.00140
1973.16696       0.00135
1973.64912       0.00129
1974.13128       0.00124
1974.61343       0.00123
1975.09559       0.00125
1975.57775       0.00131
1976.05990       0.00137
1976.54206       0.00143
1977.02422       0.00146
1977.50637       0.00146
1977.98853       0.00144
1978.47068       0.00141
1978.95284       0.00139
1979.43500       0.00140
1979.91715       0.00143
1980.39931       0.00147
1980.88147       0.00151
1981.36362       0.00154
1981.84578       0.00156
1982.32794       0.00158
1982.81009       0.00159
1983.29225       0.00159
1983.77440       0.00157
1984.25656       0.00153
1984.73872       0.00146
1985.22087       0.00139
1985.70303       0.00133
1986.18519       0.00129
1986.66734       0.00131
1987.14950       0.00136
1987.63166       0.00145
1988.11381       0.00152
1988.59597       0.00155
1989.07812       0.00152
1989.56028       0.00145
1990.04244       0.00136
1990.52459       0.00130
1991.00675       0.00127
1991.48891       0.00125
1991.97106       0.00119
1992.45322       0.00112
1992.93538       0.00106
1993.41753       0.00103
1993.89969       0.00107
1994.38185       0.00115
1994.86400       0.00124
1995.34616       0.00133
1995.82831       0.00138
1996.31047       0.00140
1996.79263       0.00141
1997.27478       0.00141
1997.75694       0.00140
1998.23910       0.00141
1998.72125       0.00142
1999.20341       0.00143
1999.68557       0.00142
2000.16772       0.00140
2000.64988       0.00140
2001.13203       0.00142
2001.61419       0.00147
2002.09635       0.00154
2002.57850       0.00159
2003.06066       0.00161
2003.54282       0.00157
2004.02497       0.00146
2004.50713       0.00131
2004.98929       0.00115
2005.47144       0.00103
2005.95360       0.00097
2006.43575       0.00099
2006.91791       0.00104
2007.40007       0.00112
2007.88222       0.00119
2008.36438       0.00127
2008.84654       0.00137
2009.32869       0.00147
2009.81085       0.00153
2010.29301       0.00152
2010.77516       0.00147
2011.25732       0.00142
2011.73947       0.00138
2012.22163       0.00137
2012.70379       0.00138
2013.18594       0.00144
2013.66810       0.00152
2014.15026       0.00161
2014.63241       0.00165
2015.11457       0.00162
2015.59673       0.00153
2016.07888       0.00144
2016.56104       0.00140
2017.04319       0.00146
2017.52535       0.00160
2018.00751       0.00173
2018.48966       0.00180
2018.97182       0.00176
2019.45398       0.00165
2019.93613       0.00152
2020.41829       0.00143
2020.90045       0.00139
2021.38260       0.00139
2021.86476       0.00141
2022.34691       0.00142
2022.82907       0.00142
2023.31123       0.00140
2023.79338       0.00135
2024.27554       0.00127
2024.75770       0.00115
2025.23985       0.00105
2025.72201       0.00101
2026.20417       0.00107
2026.68632       0.00119
2027.16848       0.00135
2027.65063       0.00150
2028.13279       0.00160
2028.61495       0.00165
2029.09710       0.00164
2029.57926       0.00160
2030.06142       0.00153
2030.54357       0.00145
2031.02573       0.00139
2031.50789       0.00135
2031.99004       0.00133
2032.47220       0.00134
2032.95435       0.00137
2033.43651       0.00141
2033.91867       0.00145
2034.40082       0.00147
2034.88298       0.00147
2035.36514       0.00144
2035.84729       0.00140
2036.32945       0.00136
2036.81161       0.00133
2037.29376       0.00132
2037.77592       0.00136
2038.25807       0.00143
2038.74023       0.00151
2039.22239       0.00157
2039.70454       0.00158
2040.18670       0.00154
2040.66886       0.00148
2041.15101       0.00143
2041.63317       0.00141
2042.11533       0.00143
2042.59748       0.00145
2043.07964       0.00146
2043.56180       0.00143
2044.04395       0.00138
2044.52611       0.00130
2045.00826       0.00125
2045.49042       0.00123
2045.97258       0.00126
2046.45473       0.00132
2046.93689       0.00138
2047.41905       0.00141
2047.90120       0.00139
2048.38336       0.00133
2048.86552       0.00124
2049.34767       0.00114
2049.82983       0.00106
2050.31198       0.00100
2050.79414       0.00100
2051.27630       0.00105
2051.75845       0.00114
2052.24061       0.00127
2052.72277       0.00141
2053.20492       0.00153
2053.68708       0.00161
2054.16924       0.00164
2054.65139       0.00163
2055.13355       0.00156
2055.61570       0.00146
2056.09786       0.00135
2056.58002       0.00124
2057.06217       0.00116
2057.54433       0.00113
2058.02649       0.00115
2058.50864       0.00122
2058.99080       0.00130
2059.47296       0.00133
2059.95511       0.00131
2060.43727       0.00128
2060.91942       0.00129
2061.40158       0.00135
2061.88374       0.00144
2062.36589       0.00149
2062.84805       0.00150
2063.33021       0.00150
2063.81236       0.00152
2064.29452       0.00154
2064.77668       0.00157
2065.25883       0.00157
2065.74099       0.00153
2066.22314       0.00147
2066.70530       0.00142
2067.18746       0.00139
2067.66961       0.00142
2068.15177       0.00147
2068.63393       0.00153
2069.11608       0.00159
2069.59824       0.00163
2070.08040       0.00166
2070.56255       0.00164
2071.04471       0.00159
2071.52686       0.00153
2072.00902       0.00148
2072.49118       0.00140
2072.97333       0.00130
2073.45549       0.00117
2073.93765       0.00108
2074.41980       0.00107
2074.90196       0.00113
2075.38412       0.00125
2075.86627       0.00134
2076.34843       0.00138
2076.83058       0.00134
2077.31274       0.00125
2077.79490       0.00116
2078.27705       0.00112
2078.75921       0.00113
2079.24137       0.00119
2079.72352       0.00126
2080.20568       0.00133
2080.68784       0.00136
2081.16999       0.00135
2081.65215       0.00131
2082.13430       0.00128
2082.61646       0.00127
2083.09862       0.00127
2083.58077       0.00126
2084.06293       0.00122
2084.54509       0.00117
2085.02724       0.00114
2085.50940       0.00116
2085.99156       0.00119
2086.47371       0.00125
2086.95587       0.00129
2087.43802       0.00133
2087.92018       0.00133
2088.40234       0.00131
2088.88449       0.00127
2089.36665       0.00124
2089.84881       0.00125
2090.33096       0.00131
2090.81312       0.00142
2091.29528       0.00154
2091.77743       0.00160
2092.25959       0.00158
2092.74174       0.00150
2093.22390       0.00137
2093.70606       0.00125
2094.18821       0.00118
2094.67037       0.00115
2095.15253       0.00115
2095.63468       0.00115
2096.11684       0.00116
2096.59900       0.00117
2097.08115       0.00116
2097.56331       0.00112
2098.04547       0.00109
2098.52762       0.00107
2099.00978       0.00107
2099.49193       0.00110
2099.97409       0.00113
2100.45625       0.00115
2100.93840       0.00115
2101.42056       0.00114
2101.90272       0.00112
2102.38487       0.00111
2102.86703       0.00113
2103.34919       0.00121
2103.83134       0.00132
2104.31350       0.00146
2104.79565       0.00156
2105.27781       0.00161
2105.75997       0.00160
2106.24212       0.00158
2106.72428       0.00157
2107.20644       0.00160
2107.68859       0.00163
2108.17075       0.00165
2108.65291       0.00162
2109.13506       0.00152
2109.61722       0.00138
2110.09937       0.00125
2110.58153       0.00118
2111.06369       0.00117
2111.54584       0.00119
2112.02800       0.00121
2112.51016       0.00121
2112.99231       0.00120
2113.47447       0.00118
2113.95663       0.00112
2114.43878       0.00103
2114.92094       0.00093
2115.40309       0.00085
2115.88525       0.00081
2116.36741       0.00081
2116.84956       0.00084
2117.33172       0.00086
2117.81388       0.00086
2118.29603       0.00085
2118.77819       0.00087
2119.26035       0.00094
2119.74250       0.00108
2120.22466       0.00124
2120.70681       0.00139
2121.18897       0.00151
2121.67113       0.00158
2122.15328       0.00159
2122.63544       0.00156
2123.11760       0.00150
2123.59975       0.00142
2124.08191       0.00135
2124.56407       0.00129
2125.04622       0.00125
2125.52838       0.00125
2126.01053       0.00128
2126.49269       0.00134
2126.97485       0.00142
2127.45700       0.00148
2127.93916       0.00152
2128.42132       0.00152
2128.90347       0.00147
2129.38563       0.00138
2129.86779       0.00126
2130.34994       0.00116
2130.83210       0.00111
2131.31425       0.00112
2131.79641       0.00119
2132.27857       0.00130
2132.76072       0.00146
2133.24288       0.00161
2133.72504       0.00169
2134.20719       0.00171
2134.68935       0.00170
2135.17151       0.00167
2135.65366       0.00163
2136.13582       0.00156
2136.61797       0.00146
2137.10013       0.00136
2137.58229       0.00131
2138.06444       0.00132
2138.54660       0.00139
2139.02876       0.00147
2139.51091       0.00151
2139.99307       0.00147
2140.47523       0.00138
2140.95738       0.00126
2141.43954       0.00115
2141.92169       0.00106
2142.40385       0.00100
2142.88601       0.00098
2143.36816       0.00097
2143.85032       0.00097
2144.33248       0.00098
2144.81463       0.00101
2145.29679       0.00104
2145.77895       0.00107
2146.26110       0.00111
2146.74326       0.00116
2147.22542       0.00123
2147.70757       0.00127
2148.18973       0.00128
2148.67188       0.00127
2149.15404       0.00126
2149.63620       0.00128
2150.11835       0.00133
2150.60051       0.00141
2151.08267       0.00150
2151.56482       0.00157
2152.04698       0.00160
2152.52914       0.00158
2153.01129       0.00149
2153.49345       0.00136
2153.97560       0.00121
2154.45776       0.00111
2154.93992       0.00105
2155.42207       0.00102
2155.90423       0.00100
2156.38639       0.00100
2156.86854       0.00103
2157.35070       0.00107
2157.83286       0.00112
2158.31501       0.00114
2158.79717       0.00116
2159.27932       0.00118
2159.76148       0.00122
2160.24364       0.00127
2160.72579       0.00131
2161.20795       0.00134
2161.69011       0.00133
2162.17226       0.00131
2162.65442       0.00127
2163.13658       0.00126
2163.61873       0.00129
2164.10089       0.00131
2164.58304       0.00130
2165.06520       0.00125
2165.54736       0.00119
2166.02951       0.00114
2166.51167       0.00112
2166.99383       0.00113
2167.47598       0.00113
2167.95814       0.00110
2168.44030       0.00104
2168.92245       0.00097
2169.40461       0.00092
2169.88676       0.00094
2170.36892       0.00103
2170.85108       0.00116
2171.33323       0.00130
2171.81539       0.00142
2172.29755       0.00148
2172.77970       0.00146
2173.26186       0.00139
2173.74402       0.00128
2174.22617       0.00120
2174.70833       0.00118
2175.19048       0.00124
2175.67264       0.00135
2176.15480       0.00146
2176.63695       0.00153
2177.11911       0.00157
2177.60127       0.00158
2178.08342       0.00162
2178.56558       0.00167
2179.04774       0.00172
2179.52989       0.00175
2180.01205       0.00173
2180.49420       0.00168
2180.97636       0.00162
2181.45852       0.00159
2181.94067       0.00158
2182.42283       0.00159
2182.90499       0.00157
2183.38714       0.00151
2183.86930       0.00142
2184.35146       0.00131
2184.83361       0.00122
2185.31577       0.00118
2185.79792       0.00116
2186.28008       0.00114
2186.76224       0.00110
2187.24439       0.00106
2187.72655       0.00107
2188.20871       0.00112
2188.69086       0.00121
2189.17302       0.00130
2189.65518       0.00137
2190.13733       0.00139
2190.61949       0.00136
2191.10164       0.00130
2191.58380       0.00127
2192.06596       0.00128
2192.54811       0.00135
2193.03027       0.00144
2193.51243       0.00152
2193.99458       0.00153
2194.47674       0.00148
2194.95890       0.00139
2195.44105       0.00133
2195.92321       0.00131
2196.40536       0.00131
2196.88752       0.00131
2197.36968       0.00131
2197.85183       0.00130
2198.33399       0.00128
2198.81615       0.00127
2199.29830       0.00129
2199.78046       0.00136
2200.26262       0.00145
2200.74477       0.00152
2201.22693       0.00156
2201.70909       0.00156
2202.19124       0.00155
2202.67340       0.00153
2203.15555       0.00153
2203.63771       0.00155
2204.11987       0.00158
2204.60202       0.00160
2205.08418       0.00158
2205.56634       0.00153
2206.04849       0.00145
2206.53065       0.00136
2207.01281       0.00130
2207.49496       0.00127
2207.97712       0.00128
2208.45927       0.00129
2208.94143       0.00129
2209.42359       0.00127
2209.90574       0.00126
2210.38790       0.00125
2210.87006       0.00125
2211.35221       0.00126
2211.83437       0.00128
2212.31653       0.00132
2212.79868       0.00138
2213.28084       0.00144
2213.76299       0.00150
2214.24515       0.00151
2214.72731       0.00150
2215.20946       0.00149
2215.69162       0.00148
2216.17378       0.00146
2216.65593       0.00141
2217.13809       0.00133
2217.62025       0.00124
2218.10240       0.00116
2218.58456       0.00112
2219.06671       0.00114
2219.54887       0.00120
2220.03103       0.00124
2220.51318       0.00126
2220.99534       0.00125
2221.47750       0.00123
2221.95965       0.00123
2222.44181       0.00122
2222.92397       0.00121
2223.40612       0.00118
2223.88828       0.00113
2224.37043       0.00108
2224.85259       0.00104
2225.33475       0.00103
2225.81690       0.00104
2226.29906       0.00109
2226.78122       0.00114
2227.26337       0.00118
2227.74553       0.00122
2228.22769       0.00126
2228.70984       0.00129
2229.19200       0.00128
2229.67415       0.00125
2230.15631       0.00123
2230.63847       0.00122
2231.12062       0.00126
2231.60278       0.00132
2232.08494       0.00138
2232.56709       0.00141
2233.04925       0.00140
2233.53141       0.00133
2234.01356       0.00124
2234.49572       0.00114
2234.97787       0.00107
2235.46003       0.00103
2235.94219       0.00103
2236.42434       0.00108
2236.90650       0.00115
2237.38866       0.00122
2237.87081       0.00126
2238.35297       0.00129
2238.83513       0.00130
2239.31728       0.00132
2239.79944       0.00131
2240.28159       0.00129
2240.76375       0.00127
2241.24591       0.00130
2241.72806       0.00139
2242.21022       0.00154
2242.69238       0.00169
2243.17453       0.00176
2243.65669       0.00173
2244.13885       0.00161
2244.62100       0.00146
2245.10316       0.00131
2245.58531       0.00120
2246.06747       0.00110
2246.54963       0.00104
2247.03178       0.00103
2247.51394       0.00105
2247.99610       0.00112
2248.47825       0.00119
2248.96041       0.00124
2249.44257       0.00126
2249.92472       0.00127
2250.40688       0.00128
2250.88904       0.00130
2251.37119       0.00130
2251.85335       0.00127
2252.33550       0.00121
2252.81766       0.00116
2253.29982       0.00112
2253.78197       0.00111
2254.26413       0.00112
2254.74629       0.00115
2255.22844       0.00119
2255.71060       0.00123
2256.19276       0.00126
2256.67491       0.00129
2257.15707       0.00130
2257.63922       0.00126
2258.12138       0.00119
2258.60354       0.00112
2259.08569       0.00107
2259.56785       0.00105
2260.05001       0.00104
2260.53216       0.00103
2261.01432       0.00103
2261.49648       0.00107
2261.97863       0.00116
2262.46079       0.00129
2262.94294       0.00141
2263.42510       0.00149
2263.90726       0.00151
2264.38941       0.00146
2264.87157       0.00135
2265.35373       0.00123
2265.83588       0.00112
2266.31804       0.00106
2266.80020       0.00107
2267.28235       0.00113
2267.76451       0.00119
2268.24666       0.00121
2268.72882       0.00116
2269.21098       0.00106
2269.69313       0.00093
2270.17529       0.00084
2270.65745       0.00083
2271.13960       0.00092
2271.62176       0.00108
2272.10392       0.00126
2272.58607       0.00138
2273.06823       0.00142
2273.55038       0.00138
2274.03254       0.00129
2274.51470       0.00119
2274.99685       0.00113
2275.47901       0.00110
2275.96117       0.00111
2276.44332       0.00115
2276.92548       0.00120
2277.40764       0.00124
2277.88979       0.00124
2278.37195       0.00121
2278.85410       0.00118
2279.33626       0.00116
2279.81842       0.00116
2280.30057       0.00116
2280.78273       0.00114
2281.26489       0.00114
2281.74704       0.00114
2282.22920       0.00115
2282.71136       0.00118
2283.19351       0.00124
2283.67567       0.00131
2284.15782       0.00137
2284.63998       0.00142
2285.12214       0.00143
2285.60429       0.00143
2286.08645       0.00140
2286.56861       0.00138
2287.05076       0.00138
2287.53292       0.00139
2288.01508       0.00140
2288.49723       0.00138
2288.97939       0.00132
2289.46154       0.00124
2289.94370       0.00117
2290.42586       0.00114
2290.90801       0.00116
2291.39017       0.00126
2291.87233       0.00141
2292.35448       0.00157
2292.83664       0.00169
2293.31880       0.00174
2293.80095       0.00171
2294.28311       0.00161
2294.76526       0.00149
2295.24742       0.00139
2295.72958       0.00134
2296.21173       0.00132
2296.69389       0.00133
2297.17605       0.00135
2297.65820       0.00134
2298.14036       0.00132
2298.62252       0.00129
2299.10467       0.00130
2299.58683       0.00135
2300.06898       0.00141
2300.55114       0.00144
2301.03330       0.00143
2301.51545       0.00141
2301.99761       0.00137
2302.47977       0.00134
2302.96192       0.00129
2303.44408       0.00125
2303.92624       0.00123
2304.40839       0.00123
2304.89055       0.00127
2305.37271       0.00135
2305.85486       0.00142
2306.33702       0.00146
2306.81917       0.00144
2307.30133       0.00139
2307.78349       0.00134
2308.26564       0.00130
2308.74780       0.00127
2309.22996       0.00125
2309.71211       0.00124
2310.19427       0.00127
2310.67643       0.00133
2311.15858       0.00139
2311.64074       0.00144
2312.12289       0.00147
2312.60505       0.00149
2313.08721       0.00150
2313.56936       0.00149
2314.05152       0.00147
2314.53368       0.00143
2315.01583       0.00138
2315.49799       0.00133
2315.98015       0.00131
2316.46230       0.00133
2316.94446       0.00137
2317.42661       0.00141
2317.90877       0.00140
2318.39093       0.00133
2318.87308       0.00121
2319.35524       0.00107
2319.83740       0.00094
2320.31955       0.00083
2320.80171       0.00079
2321.28387       0.00084
2321.76602       0.00097
2322.24818       0.00114
2322.73033       0.00132
2323.21249       0.00149
2323.69465       0.00159
2324.17680       0.00160
2324.65896       0.00152
2325.14112       0.00140
2325.62327       0.00128
2326.10543       0.00122
2326.58759       0.00125
2327.06974       0.00138
2327.55190       0.00155
2328.03405       0.00172
2328.51621       0.00182
2328.99837       0.00182
2329.48052       0.00173
2329.96268       0.00156
2330.44484       0.00136
2330.92699       0.00118
2331.40915       0.00107
2331.89131       0.00101
2332.37346       0.00101
2332.85562       0.00105
2333.33777       0.00114
2333.81993       0.00126
2334.30209       0.00139
2334.78424       0.00148
2335.26640       0.00151
2335.74856       0.00147
2336.23071       0.00136
2336.71287       0.00121
2337.19503       0.00106
2337.67718       0.00098
2338.15934       0.00097
2338.64149       0.00104
2339.12365       0.00114
2339.60581       0.00124
2340.08796       0.00131
2340.57012       0.00133
2341.05228       0.00134
2341.53443       0.00135
2342.01659       0.00136
2342.49875       0.00138
2342.98090       0.00140
2343.46306       0.00141
2343.94521       0.00141
2344.42737       0.00139
2344.90953       0.00137
2345.39168       0.00135
2345.87384       0.00133
2346.35600       0.00130
2346.83815       0.00127
2347.32031       0.00122
2347.80247       0.00116
2348.28462       0.00110
2348.76678       0.00104
2349.24893       0.00100
2349.73109       0.00098
2350.21325       0.00099
2350.69540       0.00103
2351.17756       0.00108
2351.65972       0.00115
2352.14187       0.00121
2352.62403       0.00127
2353.10619       0.00132
2353.58834       0.00135
2354.07050       0.00136
2354.55266       0.00136
2355.03481       0.00135
2355.51697       0.00136
2355.99912       0.00139
2356.48128       0.00141
2356.96344       0.00143
2357.44559       0.00145
2357.92775       0.00148
2358.40991       0.00152
2358.89206       0.00156
2359.37422       0.00157
2359.85638       0.00154
2360.33853       0.00148
2360.82069       0.00142
2361.30284       0.00139
2361.78500       0.00139
2362.26716       0.00144
2362.74931       0.00150
2363.23147       0.00152
2363.71363       0.00148
2364.19578       0.00138
2364.67794       0.00127
2365.16010       0.00120
2365.64225       0.00118
2366.12441       0.00117
2366.60656       0.00117
2367.08872       0.00116
2367.57088       0.00115
2368.05303       0.00113
2368.53519       0.00112
2369.01735       0.00110
2369.49950       0.00110
2369.98166       0.00110
2370.46382       0.00111
2370.94597       0.00111
2371.42813       0.00112
2371.91028       0.00112
2372.39244       0.00108
2372.87460       0.00102
2373.35675       0.00093
2373.83891       0.00088
2374.32107       0.00091
2374.80322       0.00103
2375.28538       0.00123
2375.76754       0.00144
2376.24969       0.00157
2376.73185       0.00161
2377.21400       0.00156
2377.69616       0.00149
2378.17832       0.00144
2378.66047       0.00142
2379.14263       0.00141
2379.62479       0.00143
2380.10694       0.00147
2380.58910       0.00153
2381.07126       0.00159
2381.55341       0.00160
2382.03557       0.00155
2382.51772       0.00145
2382.99988       0.00135
2383.48204       0.00128
2383.96419       0.00127
2384.44635       0.00132
2384.92851       0.00138
2385.41066       0.00140
2385.89282       0.00139
2386.37498       0.00134
2386.85713       0.00131
2387.33929       0.00133
2387.82144       0.00140
2388.30360       0.00147
2388.78576       0.00151
2389.26791       0.00148
2389.75007       0.00138
2390.23223       0.00124
2390.71438       0.00112
2391.19654       0.00108
2391.67870       0.00111
2392.16085       0.00115
2392.64301       0.00119
2393.12516       0.00123
2393.60732       0.00128
2394.08948       0.00134
2394.57163       0.00138
2395.05379       0.00139
2395.53595       0.00134
2396.01810       0.00124
2396.50026       0.00113
2396.98242       0.00105
2397.46457       0.00103
2397.94673       0.00107
2398.42888       0.00110
2398.91104       0.00110
2399.39320       0.00106
2399.87535       0.00100
2400.35751       0.00098
2400.83967       0.00105
2401.32182       0.00115
2401.80398       0.00122
2402.28614       0.00123
2402.76829       0.00122
2403.25045       0.00118
2403.73260       0.00112
2404.21476       0.00105
2404.69692       0.00100
2405.17907       0.00098
2405.66123       0.00100
2406.14339       0.00108
2406.62554       0.00119
2407.10770       0.00130
2407.58986       0.00139
2408.07201       0.00144
2408.55417       0.00145
2409.03633       0.00144
2409.51848       0.00142
2410.00064       0.00137
2410.48279       0.00128
2410.96495       0.00115
2411.44711       0.00100
2411.92926       0.00089
2412.41142       0.00085
2412.89358       0.00092
2413.37573       0.00111
2413.85789       0.00134
2414.34005       0.00154
2414.82220       0.00165
2415.30436       0.00164
2415.78651       0.00156
2416.26867       0.00144
2416.75083       0.00133
2417.23298       0.00125
2417.71514       0.00120
2418.19730       0.00116
2418.67945       0.00112
2419.16161       0.00111
2419.64377       0.00114
2420.12592       0.00119
2420.60808       0.00126
2421.09023       0.00131
2421.57239       0.00133
2422.05455       0.00131
2422.53670       0.00127
2423.01886       0.00122
2423.50102       0.00118
2423.98317       0.00117
2424.46533       0.00118
2424.94749       0.00121
2425.42964       0.00125
2425.91180       0.00129
2426.39395       0.00133
2426.87611       0.00139
2427.35827       0.00145
2427.84042       0.00153
2428.32258       0.00160
2428.80474       0.00163
2429.28689       0.00161
2429.76905       0.00154
2430.25121       0.00144
2430.73336       0.00133
2431.21552       0.00123
2431.69767       0.00117
2432.17983       0.00116
2432.66199       0.00118
2433.14414       0.00118
2433.62630       0.00115
2434.10846       0.00109
2434.59061       0.00104
2435.07277       0.00104
2435.55493       0.00111
2436.03708       0.00121
2436.51924       0.00131
2437.00139       0.00138
2437.48355       0.00137
2437.96571       0.00130
2438.44786       0.00120
2438.93002       0.00108
2439.41218       0.00096
2439.89433       0.00086
2440.37649       0.00080
2440.85865       0.00082
2441.34080       0.00094
2441.82296       0.00110
2442.30511       0.00125
2442.78727       0.00131
2443.26943       0.00126
2443.75158       0.00115
2444.23374       0.00103
2444.71590       0.00094
2445.19805       0.00089
2445.68021       0.00090
2446.16237       0.00095
2446.64452       0.00102
2447.12668       0.00111
2447.60883       0.00118
2448.09099       0.00121
2448.57315       0.00120
2449.05530       0.00116
2449.53746       0.00113
2450.01962       0.00112
2450.50177       0.00115
2450.98393       0.00121
2451.46609       0.00128
2451.94824       0.00134
2452.43040       0.00136
2452.91255       0.00133
2453.39471       0.00124
2453.87687       0.00112
2454.35902       0.00100
2454.84118       0.00092
2455.32334       0.00092
2455.80549       0.00101
2456.28765       0.00116
2456.76981       0.00133
2457.25196       0.00147
2457.73412       0.00156
2458.21628       0.00159
2458.69843       0.00159
2459.18059       0.00155
2459.66274       0.00147
2460.14490       0.00137
2460.62706       0.00123
2461.10921       0.00110
2461.59137       0.00098
2462.07353       0.00091
2462.55568       0.00089
2463.03784       0.00092
2463.52000       0.00097
2464.00215       0.00104
2464.48431       0.00112
2464.96646       0.00119
2465.44862       0.00125
2465.93078       0.00130
2466.41293       0.00135
2466.89509       0.00139
2467.37725       0.00142
2467.85940       0.00143
2468.34156       0.00144
2468.82372       0.00143
2469.30587       0.00142
2469.78803       0.00141
2470.27018       0.00138
2470.75234       0.00133
2471.23450       0.00126
2471.71665       0.00119
2472.19881       0.00115
2472.68097       0.00117
2473.16312       0.00126
2473.64528       0.00137
2474.12744       0.00145
2474.60959       0.00144
2475.09175       0.00136
2475.57390       0.00125
2476.05606       0.00118
2476.53822       0.00116
2477.02037       0.00119
2477.50253       0.00121
2477.98469       0.00117
2478.46684       0.00109
2478.94900       0.00100
2479.43116       0.00094
2479.91331       0.00094
2480.39547       0.00099
2480.87762       0.00104
2481.35978       0.00108
2481.84194       0.00110
2482.32409       0.00112
2482.80625       0.00118
2483.28841       0.00127
2483.77056       0.00137
2484.25272       0.00143
2484.73488       0.00144
2485.21703       0.00138
2485.69919       0.00129
2486.18134       0.00122
2486.66350       0.00118
2487.14566       0.00117
2487.62781       0.00119
2488.10997       0.00121
2488.59213       0.00123
2489.07428       0.00127
2489.55644       0.00131
2490.03860       0.00132
2490.52075       0.00130
2491.00291       0.00122
2491.48506       0.00112
2491.96722       0.00104
2492.44938       0.00101
2492.93153       0.00106
2493.41369       0.00116
2493.89585       0.00128
2494.37800       0.00137
2494.86016       0.00141
2495.34232       0.00139
2495.82447       0.00134
2496.30663       0.00130
2496.78878       0.00130
2497.27094       0.00131
2497.75310       0.00129
2498.23525       0.00121
2498.71741       0.00112
2499.19957       0.00106
2499.68172       0.00109
2500.16388       0.00118
2500.64604       0.00128
2501.12819       0.00133
2501.61035       0.00130
2502.09250       0.00121
2502.57466       0.00111
2503.05682       0.00107
2503.53897       0.00111
2504.02113       0.00117
2504.50329       0.00121
2504.98544       0.00121
2505.46760       0.00116
2505.94976       0.00111
2506.43191       0.00109
2506.91407       0.00111
2507.39622       0.00116
2507.87838       0.00121
2508.36054       0.00123
2508.84269       0.00124
2509.32485       0.00126
2509.80701       0.00130
2510.28916       0.00135
2510.77132       0.00140
2511.25348       0.00143
2511.73563       0.00143
2512.21779       0.00142
2512.69995       0.00140
2513.18210       0.00135
2513.66426       0.00130
2514.14641       0.00126
2514.62857       0.00125
2515.11073       0.00127
2515.59288       0.00131
2516.07504       0.00136
2516.55720       0.00139
2517.03935       0.00136
2517.52151       0.00128
2518.00367       0.00118
2518.48582       0.00110
2518.96798       0.00107
2519.45013       0.00110
2519.93229       0.00117
2520.41445       0.00125
2520.89660       0.00134
2521.37876       0.00141
2521.86092       0.00144
2522.34307       0.00142
2522.82523       0.00139
2523.30739       0.00137
2523.78954       0.00135
2524.27170       0.00133
2524.75385       0.00131
2525.23601       0.00129
2525.71817       0.00131
2526.20032       0.00139
2526.68248       0.00153
2527.16464       0.00169
2527.64679       0.00182
2528.12895       0.00187
2528.61111       0.00182
2529.09326       0.00169
2529.57542       0.00153
2530.05757       0.00142
2530.53973       0.00137
2531.02189       0.00136
2531.50404       0.00132
2531.98620       0.00121
2532.46836       0.00107
2532.95051       0.00096
2533.43267       0.00092
2533.91483       0.00098
2534.39698       0.00109
2534.87914       0.00120
2535.36129       0.00129
2535.84345       0.00133
2536.32561       0.00134
2536.80776       0.00134
2537.28992       0.00133
2537.77208       0.00136
2538.25423       0.00142
2538.73639       0.00150
2539.21855       0.00154
2539.70070       0.00153
2540.18286       0.00149
2540.66501       0.00144
2541.14717       0.00140
2541.62933       0.00136
2542.11148       0.00133
2542.59364       0.00132
2543.07580       0.00131
2543.55795       0.00133
2544.04011       0.00136
2544.52227       0.00139
2545.00442       0.00143
2545.48658       0.00144
2545.96873       0.00141
2546.45089       0.00135
2546.93305       0.00130
2547.41520       0.00126
2547.89736       0.00124
2548.37952       0.00123
2548.86167       0.00121
2549.34383       0.00118
2549.82599       0.00115
2550.30814       0.00115
2550.79030       0.00121
2551.27245       0.00134
2551.75461       0.00150
2552.23677       0.00166
2552.71892       0.00175
2553.20108       0.00176
2553.68324       0.00169
2554.16539       0.00158
2554.64755       0.00148
2555.12971       0.00142
2555.61186       0.00143
2556.09402       0.00149
2556.57617       0.00159
2557.05833       0.00168
2557.54049       0.00172
2558.02264       0.00171
2558.50480       0.00164
2558.98696       0.00153
2559.46911       0.00140
2559.95127       0.00130
2560.43343       0.00123
2560.91558       0.00124
2561.39774       0.00130
2561.87990       0.00139
2562.36205       0.00149
2562.84421       0.00157
2563.32636       0.00158
2563.80852       0.00152
2564.29068       0.00145
2564.77283       0.00138
2565.25499       0.00136
2565.73715       0.00138
2566.21930       0.00144
2566.70146       0.00151
2567.18362       0.00156
2567.66577       0.00160
2568.14793       0.00163
2568.63008       0.00165
2569.11224       0.00169
2569.59440       0.00174
2570.07655       0.00178
2570.55871       0.00180
2571.04087       0.00180
2571.52302       0.00175
2572.00518       0.00169
2572.48734       0.00164
2572.96949       0.00162
2573.45165       0.00162
2573.93380       0.00163
2574.41596       0.00166
2574.89812       0.00170
2575.38027       0.00173
2575.86243       0.00175
2576.34459       0.00174
2576.82674       0.00169
2577.30890       0.00164
2577.79106       0.00159
2578.27321       0.00157
2578.75537       0.00158
2579.23752       0.00160
2579.71968       0.00161
2580.20184       0.00161
2580.68399       0.00159
2581.16615       0.00154
2581.64831       0.00148
2582.13046       0.00142
2582.61262       0.00140
2583.09478       0.00141
2583.57693       0.00147
2584.05909       0.00154
2584.54124       0.00160
2585.02340       0.00163
2585.50556       0.00165
2585.98771       0.00165
2586.46987       0.00162
2586.95203       0.00157
2587.43418       0.00151
2587.91634       0.00147
2588.39850       0.00146
2588.88065       0.00151
2589.36281       0.00160
2589.84496       0.00170
2590.32712       0.00178
2590.80928       0.00182
2591.29143       0.00183
2591.77359       0.00184
2592.25575       0.00183
2592.73790       0.00180
2593.22006       0.00172
2593.70222       0.00161
2594.18437       0.00151
2594.66653       0.00148
2595.14868       0.00152
2595.63084       0.00159
2596.11300       0.00164
2596.59515       0.00165
2597.07731       0.00160
2597.55947       0.00155
2598.04162       0.00151
2598.52378       0.00151
2599.00594       0.00155
2599.48809       0.00159
2599.97025       0.00161
2600.45240       0.00161
2600.93456       0.00162
2601.41672       0.00165
2601.89887       0.00169
2602.38103       0.00174
2602.86319       0.00179
2603.34534       0.00182
2603.82750       0.00184
2604.30966       0.00182
2604.79181       0.00178
2605.27397       0.00175
2605.75612       0.00172
2606.23828       0.00170
2606.72044       0.00167
2607.20259       0.00163
2607.68475       0.00160
2608.16691       0.00160
2608.64906       0.00162
2609.13122       0.00167
2609.61338       0.00172
2610.09553       0.00173
2610.57769       0.00168
2611.05984       0.00157
2611.54200       0.00145
2612.02416       0.00136
2612.50631       0.00137
2612.98847       0.00148
2613.47063       0.00163
2613.95278       0.00177
2614.43494       0.00185
2614.91710       0.00188
2615.39925       0.00189
2615.88141       0.00189
2616.36357       0.00189
2616.84572       0.00186
2617.32788       0.00179
2617.81003       0.00168
2618.29219       0.00156
2618.77435       0.00148
2619.25650       0.00146
2619.73866       0.00154
2620.22082       0.00167
2620.70297       0.00180
2621.18513       0.00189
2621.66729       0.00193
2622.14944       0.00195
2622.63160       0.00197
2623.11375       0.00198
2623.59591       0.00200
2624.07807       0.00200
2624.56022       0.00198
2625.04238       0.00193
2625.52454       0.00185
2626.00669       0.00176
2626.48885       0.00168
2626.97101       0.00164
2627.45316       0.00166
2627.93532       0.00174
2628.41747       0.00183
2628.89963       0.00192
2629.38179       0.00198
2629.86394       0.00202
2630.34610       0.00204
2630.82826       0.00206
2631.31041       0.00208
2631.79257       0.00211
2632.27473       0.00214
2632.75688       0.00218
2633.23904       0.00221
2633.72119       0.00221
2634.20335       0.00217
2634.68551       0.00209
2635.16766       0.00202
2635.64982       0.00196
2636.13198       0.00191
2636.61413       0.00185
2637.09629       0.00177
2637.57845       0.00167
2638.06060       0.00160
2638.54276       0.00156
2639.02491       0.00159
2639.50707       0.00168
2639.98923       0.00184
2640.47138       0.00204
2640.95354       0.00223
2641.43570       0.00237
2641.91785       0.00246
2642.40001       0.00248
2642.88217       0.00245
2643.36432       0.00237
2643.84648       0.00226
2644.32863       0.00216
2644.81079       0.00209
2645.29295       0.00207
2645.77510       0.00209
2646.25726       0.00213
2646.73942       0.00218
2647.22157       0.00218
2647.70373       0.00211
2648.18589       0.00200
2648.66804       0.00188
2649.15020       0.00179
2649.63235       0.00175
2650.11451       0.00174
2650.59667       0.00173
2651.07882       0.00173
2651.56098       0.00172
2652.04314       0.00171
2652.52529       0.00169
2653.00745       0.00166
2653.48961       0.00162
2653.97176       0.00159
2654.45392       0.00159
2654.93607       0.00163
2655.41823       0.00170
2655.90039       0.00180
2656.38254       0.00189
2656.86470       0.00195
2657.34686       0.00199
2657.82901       0.00200
2658.31117       0.00202
2658.79333       0.00206
2659.27548       0.00213
2659.75764       0.00221
2660.23979       0.00228
2660.72195       0.00234
2661.20411       0.00237
2661.68626       0.00240
2662.16842       0.00241
2662.65058       0.00242
2663.13273       0.00240
2663.61489       0.00235
2664.09705       0.00229
2664.57920       0.00222
2665.06136       0.00215
2665.54352       0.00208
2666.02567       0.00200
2666.50783       0.00191
2666.98998       0.00180
2667.47214       0.00171
2667.95430       0.00166
2668.43645       0.00169
2668.91861       0.00180
2669.40077       0.00194
2669.88292       0.00203
2670.36508       0.00205
2670.84724       0.00198
2671.32939       0.00187
2671.81155       0.00178
2672.29370       0.00177
2672.77586       0.00181
2673.25802       0.00190
2673.74017       0.00197
2674.22233       0.00203
2674.70449       0.00206
2675.18664       0.00209
2675.66880       0.00211
2676.15096       0.00211
2676.63311       0.00207
2677.11527       0.00199
2677.59742       0.00192
2678.07958       0.00191
2678.56174       0.00200
2679.04389       0.00214
2679.52605       0.00229
2680.00821       0.00239
2680.49036       0.00245
2680.97252       0.00247
2681.45468       0.00248
2681.93683       0.00250
2682.41899       0.00252
2682.90114       0.00256
2683.38330       0.00258
2683.86546       0.00261
2684.34761       0.00262
2684.82977       0.00262
2685.31193       0.00259
2685.79408       0.00254
2686.27624       0.00247
2686.75840       0.00239
2687.24055       0.00231
2687.72271       0.00225
2688.20486       0.00223
2688.68702       0.00226
2689.16918       0.00230
2689.65133       0.00235
2690.13349       0.00236
2690.61565       0.00232
2691.09780       0.00223
2691.57996       0.00214
2692.06212       0.00209
2692.54427       0.00211
2693.02643       0.00220
2693.50858       0.00233
2693.99074       0.00246
2694.47290       0.00253
2694.95505       0.00256
2695.43721       0.00256
2695.91937       0.00257
2696.40152       0.00260
2696.88368       0.00262
2697.36584       0.00262
2697.84799       0.00261
2698.33015       0.00260
2698.81230       0.00261
2699.29446       0.00261
2699.77662       0.00257
2700.25877       0.00249
2700.74093       0.00239
2701.22309       0.00233
2701.70524       0.00235
2702.18740       0.00242
2702.66956       0.00251
2703.15171       0.00257
2703.63387       0.00257
2704.11602       0.00255
2704.59818       0.00254
2705.08034       0.00255
2705.56249       0.00256
2706.04465       0.00258
2706.52681       0.00258
2707.00896       0.00257
2707.49112       0.00255
2707.97328       0.00255
2708.45543       0.00255
2708.93759       0.00258
2709.41974       0.00262
2709.90190       0.00267
2710.38406       0.00272
2710.86621       0.00275
2711.34837       0.00276
2711.83053       0.00274
2712.31268       0.00270
2712.79484       0.00267
2713.27700       0.00262
2713.75915       0.00258
2714.24131       0.00251
2714.72346       0.00244
2715.20562       0.00238
2715.68778       0.00233
2716.16993       0.00232
2716.65209       0.00234
2717.13425       0.00236
2717.61640       0.00237
2718.09856       0.00237
2718.58072       0.00238
2719.06287       0.00243
2719.54503       0.00252
2720.02719       0.00261
2720.50934       0.00269
2720.99150       0.00272
2721.47365       0.00275
2721.95581       0.00279
2722.43797       0.00288
2722.92012       0.00299
2723.40228       0.00310
2723.88444       0.00317
2724.36659       0.00319
2724.84875       0.00317
2725.33091       0.00312
2725.81306       0.00310
2726.29522       0.00312
2726.77737       0.00315
2727.25953       0.00316
2727.74169       0.00312
2728.22384       0.00305
2728.70600       0.00297
2729.18816       0.00294
2729.67031       0.00297
2730.15247       0.00306
2730.63463       0.00317
2731.11678       0.00328
2731.59894       0.00337
2732.08109       0.00343
2732.56325       0.00345
2733.04541       0.00341
2733.52756       0.00333
2734.00972       0.00324
2734.49188       0.00318
2734.97403       0.00319
2735.45619       0.00328
2735.93835       0.00338
2736.42050       0.00345
2736.90266       0.00343
2737.38481       0.00336
2737.86697       0.00327
2738.34913       0.00321
2738.83128       0.00318
2739.31344       0.00316
2739.79560       0.00314
2740.27775       0.00310
2740.75991       0.00306
2741.24207       0.00301
2741.72422       0.00297
2742.20638       0.00293
2742.68853       0.00290
2743.17069       0.00289
2743.65285       0.00290
2744.13500       0.00295
2744.61716       0.00304
2745.09932       0.00316
2745.58147       0.00327
2746.06363       0.00332
2746.54579       0.00330
2747.02794       0.00321
2747.51010       0.00311
2747.99225       0.00305
2748.47441       0.00308
2748.95657       0.00316
2749.43872       0.00325
2749.92088       0.00328
2750.40304       0.00324
2750.88519       0.00313
2751.36735       0.00300
2751.84951       0.00289
2752.33166       0.00281
2752.81382       0.00276
2753.29597       0.00274
2753.77813       0.00274
2754.26029       0.00278
2754.74244       0.00285
2755.22460       0.00293
2755.70676       0.00299
2756.18891       0.00301
2756.67107       0.00299
2757.15323       0.00296
2757.63538       0.00297
2758.11754       0.00303
2758.59969       0.00312
2759.08185       0.00318
2759.56401       0.00318
2760.04616       0.00313
2760.52832       0.00308
2761.01048       0.00306
2761.49263       0.00307
2761.97479       0.00309
2762.45695       0.00308
2762.93910       0.00302
2763.42126       0.00291
2763.90341       0.00278
2764.38557       0.00268
2764.86773       0.00262
2765.34988       0.00261
2765.83204       0.00265
2766.31420       0.00273
2766.79635       0.00285
2767.27851       0.00299
2767.76067       0.00312
2768.24282       0.00322
2768.72498       0.00326
2769.20714       0.00324
2769.68929       0.00317
2770.17145       0.00308
2770.65360       0.00302
2771.13576       0.00300
2771.61792       0.00301
2772.10007       0.00305
2772.58223       0.00309
2773.06439       0.00313
2773.54654       0.00316
2774.02870       0.00319
2774.51086       0.00323
2774.99301       0.00326
2775.47517       0.00328
2775.95732       0.00326
2776.43948       0.00323
2776.92164       0.00322
2777.40379       0.00324
2777.88595       0.00331
2778.36811       0.00339
2778.85026       0.00345
2779.33242       0.00344
2779.81458       0.00334
2780.29673       0.00321
2780.77889       0.00310
2781.26104       0.00306
2781.74320       0.00308
2782.22536       0.00313
2782.70751       0.00318
2783.18967       0.00319
2783.67183       0.00316
2784.15398       0.00311
2784.63614       0.00305
2785.11830       0.00301
2785.60045       0.00299
2786.08261       0.00303
2786.56476       0.00308
2787.04692       0.00314
2787.52908       0.00318
2788.01123       0.00323
2788.49339       0.00332
2788.97555       0.00342
2789.45770       0.00351
2789.93986       0.00355
2790.42202       0.00352
2790.90417       0.00347
2791.38633       0.00343
2791.86848       0.00342
2792.35064       0.00341
2792.83280       0.00339
2793.31495       0.00335
2793.79711       0.00329
2794.27927       0.00322
2794.76142       0.00317
2795.24358       0.00316
2795.72574       0.00319
2796.20789       0.00328
2796.69005       0.00340
2797.17220       0.00350
2797.65436       0.00356
2798.13652       0.00355
2798.61867       0.00350
2799.10083       0.00344
2799.58299       0.00338
2800.06514       0.00331
2800.54730       0.00323
2801.02946       0.00315
2801.51161       0.00309
2801.99377       0.00310
2802.47592       0.00316
2802.95808       0.00325
2803.44024       0.00332
2803.92239       0.00335
2804.40455       0.00336
2804.88671       0.00337
2805.36886       0.00341
2805.85102       0.00350
2806.33318       0.00360
2806.81533       0.00369
2807.29749       0.00374
2807.77964       0.00375
2808.26180       0.00374
2808.74396       0.00371
2809.22611       0.00368
2809.70827       0.00366
2810.19043       0.00364
2810.67258       0.00362
2811.15474       0.00358
2811.63690       0.00354
2812.11905       0.00348
2812.60121       0.00341
2813.08336       0.00333
2813.56552       0.00326
2814.04768       0.00321
2814.52983       0.00319
2815.01199       0.00323
2815.49415       0.00329
2815.97630       0.00336
2816.45846       0.00341
2816.94062       0.00343
2817.42277       0.00343
2817.90493       0.00343
2818.38708       0.00345
2818.86924       0.00349
2819.35140       0.00355
2819.83355       0.00361
2820.31571       0.00365
2820.79787       0.00369
2821.28002       0.00373
2821.76218       0.00377
2822.24434       0.00381
2822.72649       0.00385
2823.20865       0.00389
2823.69081       0.00394
2824.17296       0.00396
2824.65512       0.00396
2825.13727       0.00393
2825.61943       0.00391
2826.10159       0.00390
2826.58374       0.00391
2827.06590       0.00390
2827.54806       0.00386
2828.03021       0.00380
2828.51237       0.00374
2828.99453       0.00373
2829.47668       0.00380
2829.95884       0.00393
2830.44099       0.00407
2830.92315       0.00414
2831.40531       0.00413
2831.88746       0.00403
2832.36962       0.00391
2832.85178       0.00384
2833.33393       0.00387
2833.81609       0.00399
2834.29825       0.00416
2834.78040       0.00432
2835.26256       0.00440
2835.74471       0.00438
2836.22687       0.00431
2836.70903       0.00424
2837.19118       0.00424
2837.67334       0.00432
2838.15550       0.00445
2838.63765       0.00456
2839.11981       0.00462
2839.60197       0.00463
2840.08412       0.00463
2840.56628       0.00464
2841.04843       0.00469
2841.53059       0.00474
2842.01275       0.00480
2842.49490       0.00485
2842.97706       0.00490
2843.45922       0.00495
2843.94137       0.00499
2844.42353       0.00503
2844.90569       0.00506
2845.38784       0.00511
2845.87000       0.00519
2846.35215       0.00530
2846.83431       0.00541
2847.31647       0.00548
2847.79862       0.00551
2848.28078       0.00550
2848.76294       0.00550
2849.24509       0.00553
2849.72725       0.00559
2850.20941       0.00568
2850.69156       0.00578
2851.17372       0.00588
2851.65587       0.00599
2852.13803       0.00610
2852.62019       0.00620
2853.10234       0.00629
2853.58450       0.00637
2854.06666       0.00646
2854.54881       0.00657
2855.03097       0.00672
2855.51313       0.00692
2855.99528       0.00715
2856.47744       0.00739
2856.95959       0.00763
2857.44175       0.00785
2857.92391       0.00807
2858.40606       0.00829
2858.88822       0.00852
2859.37038       0.00874
2859.85253       0.00891
2860.33469       0.00904
2860.81685       0.00912
2861.29900       0.00919
2861.78116       0.00929
2862.26331       0.00945
2862.74547       0.00966
2863.22763       0.00989
2863.70978       0.01011
2864.19194       0.01032
2864.67410       0.01052
2865.15625       0.01072
2865.63841       0.01096
2866.12057       0.01123
2866.60272       0.01151
2867.08488       0.01176
2867.56703       0.01196
2868.04919       0.01214
2868.53135       0.01231
2869.01350       0.01251
2869.49566       0.01273
2869.97782       0.01297
2870.45997       0.01320
2870.94213       0.01343
2871.42429       0.01367
2871.90644       0.01393
2872.38860       0.01422
2872.87076       0.01451
2873.35291       0.01480
2873.83507       0.01508
2874.31722       0.01535
2874.79938       0.01563
2875.28154       0.01591
2875.76369       0.01618
2876.24585       0.01644
2876.72801       0.01667
2877.21016       0.01688
2877.69232       0.01707
2878.17448       0.01724
2878.65663       0.01742
2879.13879       0.01763
2879.62094       0.01786
2880.10310       0.01809
2880.58526       0.01828
2881.06741       0.01841
2881.54957       0.01848
2882.03173       0.01853
2882.51388       0.01861
2882.99604       0.01876
2883.47820       0.01897
2883.96035       0.01920
2884.44251       0.01939
2884.92466       0.01951
2885.40682       0.01958
2885.88898       0.01963
2886.37113       0.01967
2886.85329       0.01972
2887.33545       0.01978
2887.81760       0.01984
2888.29976       0.01992
2888.78192       0.02001
2889.26407       0.02010
2889.74623       0.02020
2890.22838       0.02031
2890.71054       0.02044
2891.19270       0.02060
2891.67485       0.02078
2892.15701       0.02096
2892.63917       0.02111
2893.12132       0.02120
2893.60348       0.02123
2894.08564       0.02124
2894.56779       0.02126
2895.04995       0.02133
2895.53210       0.02145
2896.01426       0.02162
2896.49642       0.02181
2896.97857       0.02199
2897.46073       0.02215
2897.94289       0.02229
2898.42504       0.02243
2898.90720       0.02255
2899.38936       0.02264
2899.87151       0.02266
2900.35367       0.02261
2900.83582       0.02252
2901.31798       0.02245
2901.80014       0.02245
2902.28229       0.02254
2902.76445       0.02272
2903.24661       0.02293
2903.72876       0.02310
2904.21092       0.02316
2904.69308       0.02310
2905.17523       0.02294
2905.65739       0.02274
2906.13954       0.02258
2906.62170       0.02251
2907.10386       0.02254
2907.58601       0.02265
2908.06817       0.02277
2908.55033       0.02285
2909.03248       0.02287
2909.51464       0.02286
2909.99680       0.02284
2910.47895       0.02286
2910.96111       0.02293
2911.44326       0.02300
2911.92542       0.02305
2912.40758       0.02307
2912.88973       0.02306
2913.37189       0.02308
2913.85405       0.02313
2914.33620       0.02319
2914.81836       0.02325
2915.30052       0.02328
2915.78267       0.02329
2916.26483       0.02329
2916.74698       0.02331
2917.22914       0.02334
2917.71130       0.02335
2918.19345       0.02333
2918.67561       0.02328
2919.15777       0.02321
2919.63992       0.02319
2920.12208       0.02323
2920.60424       0.02334
2921.08639       0.02349
2921.56855       0.02363
2922.05070       0.02374
2922.53286       0.02382
2923.01502       0.02389
2923.49717       0.02397
2923.97933       0.02406
2924.46149       0.02414
2924.94364       0.02416
2925.42580       0.02411
2925.90796       0.02398
2926.39011       0.02385
2926.87227       0.02376
2927.35443       0.02378
2927.83658       0.02389
2928.31874       0.02406
2928.80089       0.02423
2929.28305       0.02437
2929.76521       0.02449
2930.24736       0.02458
2930.72952       0.02465
2931.21168       0.02471
2931.69383       0.02476
2932.17599       0.02480
2932.65815       0.02484
2933.14030       0.02484
2933.62246       0.02480
2934.10461       0.02471
2934.58677       0.02460
2935.06893       0.02448
2935.55108       0.02439
2936.03324       0.02431
2936.51540       0.02423
2936.99755       0.02413
2937.47971       0.02401
2937.96187       0.02386
2938.44402       0.02368
2938.92618       0.02348
2939.40833       0.02327
2939.89049       0.02307
2940.37265       0.02288
2940.85480       0.02270
2941.33696       0.02252
2941.81912       0.02234
2942.30127       0.02217
2942.78343       0.02204
2943.26559       0.02198
2943.74774       0.02197
2944.22990       0.02197
2944.71205       0.02193
2945.19421       0.02184
2945.67637       0.02171
2946.15852       0.02156
2946.64068       0.02140
2947.12284       0.02123
2947.60499       0.02103
2948.08715       0.02081
2948.56931       0.02057
2949.05146       0.02036
2949.53362       0.02017
2950.01577       0.01999
2950.49793       0.01982
2950.98009       0.01965
2951.46224       0.01949
2951.94440       0.01937
2952.42656       0.01928
2952.90871       0.01920
2953.39087       0.01913
2953.87303       0.01904
2954.35518       0.01896
2954.83734       0.01889
2955.31949       0.01885
2955.80165       0.01881
2956.28381       0.01876
2956.76596       0.01868
2957.24812       0.01858
2957.73028       0.01847
2958.21243       0.01835
2958.69459       0.01822
2959.17675       0.01807
2959.65890       0.01790
2960.14106       0.01771
2960.62321       0.01753
2961.10537       0.01738
2961.58753       0.01729
2962.06968       0.01728
2962.55184       0.01731
2963.03400       0.01733
2963.51615       0.01733
2963.99831       0.01730
2964.48047       0.01729
2964.96262       0.01732
2965.44478       0.01739
2965.92693       0.01745
2966.40909       0.01745
2966.89125       0.01737
2967.37340       0.01721
2967.85556       0.01701
2968.33772       0.01680
2968.81987       0.01661
2969.30203       0.01647
2969.78419       0.01638
2970.26634       0.01635
2970.74850       0.01634
2971.23065       0.01634
2971.71281       0.01630
2972.19497       0.01622
2972.67712       0.01609
2973.15928       0.01593
2973.64144       0.01575
2974.12359       0.01558
2974.60575       0.01545
2975.08791       0.01536
2975.57006       0.01530
2976.05222       0.01522
2976.53437       0.01507
2977.01653       0.01487
2977.49869       0.01462
2977.98084       0.01438
2978.46300       0.01417
2978.94516       0.01401
2979.42731       0.01387
2979.90947       0.01372
2980.39163       0.01356
2980.87378       0.01338
2981.35594       0.01321
2981.83810       0.01305
2982.32025       0.01290
2982.80241       0.01275
2983.28456       0.01257
2983.76672       0.01234
2984.24888       0.01205
2984.73103       0.01171
2985.21319       0.01138
2985.69535       0.01110
2986.17750       0.01091
2986.65966       0.01079
2987.14182       0.01071
2987.62397       0.01060
2988.10613       0.01046
2988.58828       0.01029
2989.07044       0.01008
2989.55260       0.00986
2990.03475       0.00962
2990.51691       0.00938
2990.99907       0.00914
2991.48122       0.00893
2991.96338       0.00874
2992.44554       0.00856
2992.92769       0.00842
2993.40985       0.00829
2993.89200       0.00818
2994.37416       0.00809
2994.85632       0.00800
2995.33847       0.00789
2995.82063       0.00777
2996.30279       0.00761
2996.78494       0.00744
2997.26710       0.00724
2997.74926       0.00705
2998.23141       0.00689
2998.71357       0.00677
2999.19572       0.00670
2999.67788       0.00666
3000.16004       0.00663
3000.64219       0.00659
3001.12435       0.00652
3001.60651       0.00644
3002.08866       0.00633
3002.57082       0.00621
3003.05298       0.00607
3003.53513       0.00592
3004.01729       0.00579
3004.49944       0.00569
3004.98160       0.00562
3005.46376       0.00558
3005.94591       0.00554
3006.42807       0.00551
3006.91023       0.00550
3007.39238       0.00551
3007.87454       0.00553
3008.35670       0.00551
3008.83885       0.00543
3009.32101       0.00529
3009.80316       0.00512
3010.28532       0.00495
3010.76748       0.00481
3011.24963       0.00472
3011.73179       0.00466
3012.21395       0.00460
3012.69610       0.00454
3013.17826       0.00445
3013.66042       0.00433
3014.14257       0.00419
3014.62473       0.00405
3015.10688       0.00392
3015.58904       0.00383
3016.07120       0.00379
3016.55335       0.00378
3017.03551       0.00378
3017.51767       0.00377
3017.99982       0.00374
3018.48198       0.00371
3018.96414       0.00370
3019.44629       0.00370
3019.92845       0.00370
3020.41060       0.00366
3020.89276       0.00360
3021.37492       0.00351
3021.85707       0.00344
3022.33923       0.00340
3022.82139       0.00343
3023.30354       0.00351
3023.78570       0.00360
3024.26786       0.00363
3024.75001       0.00358
3025.23217       0.00344
3025.71432       0.00328
3026.19648       0.00313
3026.67864       0.00304
3027.16079       0.00301
3027.64295       0.00301
3028.12511       0.00302
3028.60726       0.00303
3029.08942       0.00301
3029.57158       0.00297
3030.05373       0.00293
3030.53589       0.00290
3031.01805       0.00291
3031.50020       0.00296
3031.98236       0.00302
3032.46451       0.00307
3032.94667       0.00307
3033.42883       0.00304
3033.91098       0.00300
3034.39314       0.00297
3034.87530       0.00298
3035.35745       0.00302
3035.83961       0.00306
3036.32177       0.00309
3036.80392       0.00309
3037.28608       0.00306
3037.76823       0.00302
3038.25039       0.00302
3038.73255       0.00308
3039.21470       0.00319
3039.69686       0.00331
3040.17902       0.00337
3040.66117       0.00335
3041.14333       0.00325
3041.62549       0.00312
3042.10764       0.00299
3042.58980       0.00289
3043.07195       0.00283
3043.55411       0.00282
3044.03627       0.00284
3044.51842       0.00288
3045.00058       0.00293
3045.48274       0.00296
3045.96489       0.00297
3046.44705       0.00296
3046.92921       0.00293
3047.41136       0.00289
3047.89352       0.00283
3048.37567       0.00279
3048.85783       0.00278
3049.33999       0.00281
3049.82214       0.00284
3050.30430       0.00284
3050.78646       0.00279
3051.26861       0.00270
3051.75077       0.00259
3052.23293       0.00247
3052.71508       0.00235
3053.19724       0.00226
3053.67939       0.00223
3054.16155       0.00226
3054.64371       0.00233
3055.12586       0.00240
3055.60802       0.00246
3056.09018       0.00248
3056.57233       0.00245
3057.05449       0.00238
3057.53665       0.00229
3058.01880       0.00220
3058.50096       0.00211
3058.98311       0.00200
3059.46527       0.00189
3059.94743       0.00177
3060.42958       0.00168
3060.91174       0.00165
3061.39390       0.00168
3061.87605       0.00176
3062.35821       0.00186
3062.84037       0.00197
3063.32252       0.00207
3063.80468       0.00215
3064.28683       0.00220
3064.76899       0.00223
3065.25115       0.00225
3065.73330       0.00226
3066.21546       0.00224
3066.69762       0.00218
3067.17977       0.00209
3067.66193       0.00200
3068.14409       0.00194
3068.62624       0.00192
3069.10840       0.00195
3069.59055       0.00201
3070.07271       0.00207
3070.55487       0.00213
3071.03702       0.00218
3071.51918       0.00221
3072.00134       0.00222
3072.48349       0.00222
3072.96565       0.00221
3073.44781       0.00218
3073.92996       0.00214
3074.41212       0.00209
3074.89427       0.00208
3075.37643       0.00209
3075.85859       0.00214
3076.34074       0.00218
3076.82290       0.00219
3077.30506       0.00214
3077.78721       0.00204
3078.26937       0.00191
3078.75153       0.00181
3079.23368       0.00176
3079.71584       0.00180
3080.19799       0.00188
3080.68015       0.00197
3081.16231       0.00202
3081.64446       0.00201
3082.12662       0.00193
3082.60878       0.00183
3083.09093       0.00175
3083.57309       0.00172
3084.05525       0.00176
3084.53740       0.00182
3085.01956       0.00187
3085.50172       0.00189
3085.98387       0.00185
3086.46603       0.00175
3086.94818       0.00163
3087.43034       0.00151
3087.91250       0.00141
3088.39465       0.00136
3088.87681       0.00134
3089.35897       0.00135
3089.84112       0.00138
3090.32328       0.00142
3090.80544       0.00147
3091.28759       0.00154
3091.76975       0.00159
3092.25190       0.00162
3092.73406       0.00162
3093.21622       0.00161
3093.69837       0.00160
3094.18053       0.00162
3094.66269       0.00165
3095.14484       0.00168
3095.62700       0.00168
3096.10916       0.00166
3096.59131       0.00162
3097.07347       0.00154
3097.55562       0.00144
3098.03778       0.00131
3098.51994       0.00120
3099.00209       0.00113
3099.48425       0.00111
3099.96641       0.00114
3100.44856       0.00119
3100.93072       0.00122
3101.41288       0.00121
3101.89503       0.00116
3102.37719       0.00112
3102.85934       0.00106
3103.34150       0.00098
3103.82366       0.00090
3104.30581       0.00082
3104.78797       0.00073
3105.27013       0.00069
3105.75228       0.00072
3106.23444       0.00082
3106.71660       0.00097
3107.19875       0.00108
3107.68091       0.00112
3108.16306       0.00108
3108.64522       0.00101
3109.12738       0.00094
3109.60953       0.00091
3110.09169       0.00091
3110.57385       0.00095
3111.05600       0.00099
3111.53816       0.00099
3112.02032       0.00094
3112.50247       0.00088
3112.98463       0.00083
3113.46678       0.00082
3113.94894       0.00082
3114.43110       0.00082
3114.91325       0.00082
3115.39541       0.00083
3115.87757       0.00086
3116.35972       0.00093
3116.84188       0.00104
3117.32404       0.00117
3117.80619       0.00128
3118.28835       0.00135
3118.77050       0.00138
3119.25266       0.00139
3119.73482       0.00139
3120.21697       0.00136
3120.69913       0.00132
3121.18129       0.00126
3121.66344       0.00121
3122.14560       0.00120
3122.62776       0.00123
3123.10991       0.00126
3123.59207       0.00126
3124.07422       0.00122
3124.55638       0.00116
3125.03854       0.00110
3125.52069       0.00105
3126.00285       0.00102
3126.48501       0.00102
3126.96716       0.00104
3127.44932       0.00107
3127.93148       0.00110
3128.41363       0.00114
3128.89579       0.00120
3129.37794       0.00126
3129.86010       0.00131
3130.34226       0.00134
3130.82441       0.00132
3131.30657       0.00127
3131.78873       0.00122
3132.27088       0.00117
3132.75304       0.00116
3133.23520       0.00117
3133.71735       0.00118
3134.19951       0.00117
3134.68167       0.00114
3135.16382       0.00111
3135.64598       0.00109
3136.12813       0.00109
3136.61029       0.00111
3137.09245       0.00116
3137.57460       0.00121
3138.05676       0.00125
3138.53892       0.00125
3139.02107       0.00118
3139.50323       0.00104
3139.98539       0.00087
3140.46754       0.00072
3140.94970       0.00063
3141.43185       0.00061
3141.91401       0.00064
3142.39617       0.00070
3142.87832       0.00078
3143.36048       0.00087
3143.84264       0.00095
3144.32479       0.00102
3144.80695       0.00107
3145.28911       0.00110
3145.77126       0.00111
3146.25342       0.00112
3146.73557       0.00111
3147.21773       0.00112
3147.69989       0.00114
3148.18204       0.00117
3148.66420       0.00121
3149.14636       0.00125
3149.62851       0.00124
3150.11067       0.00117
3150.59283       0.00105
3151.07498       0.00092
3151.55714       0.00083
3152.03929       0.00081
3152.52145       0.00086
3153.00361       0.00098
3153.48576       0.00111
3153.96792       0.00120
3154.45008       0.00123
3154.93223       0.00119
3155.41439       0.00115
3155.89655       0.00113
3156.37870       0.00115
3156.86086       0.00118
3157.34301       0.00118
3157.82517       0.00111
3158.30733       0.00101
3158.78948       0.00091
3159.27164       0.00084
3159.75380       0.00082
3160.23595       0.00082
3160.71811       0.00082
3161.20027       0.00082
3161.68242       0.00080
3162.16458       0.00077
3162.64673       0.00077
3163.12889       0.00081
3163.61105       0.00090
3164.09320       0.00100
3164.57536       0.00108
3165.05752       0.00112
3165.53967       0.00111
3166.02183       0.00106
3166.50399       0.00100
3166.98614       0.00094
3167.46830       0.00091
3167.95045       0.00089
3168.43261       0.00089
3168.91477       0.00090
3169.39692       0.00092
3169.87908       0.00093
3170.36124       0.00094
3170.84339       0.00094
3171.32555       0.00098
3171.80771       0.00101
3172.28986       0.00098
3172.77202       0.00089
3173.25417       0.00077
3173.73633       0.00069
3174.21849       0.00065
3174.70064       0.00063
3175.18280       0.00058
3175.66496       0.00050
3176.14711       0.00042
3176.62927       0.00039
3177.11143       0.00041
3177.59358       0.00052
3178.07574       0.00070
3178.55789       0.00089
3179.04005       0.00105
3179.52221       0.00116
3180.00436       0.00122
3180.48652       0.00124
3180.96868       0.00124
3181.45083       0.00122
3181.93299       0.00119
3182.41515       0.00114
3182.89730       0.00107
3183.37946       0.00097
3183.86161       0.00089
3184.34377       0.00085
3184.82593       0.00088
3185.30808       0.00097
3185.79024       0.00110
3186.27240       0.00124
3186.75455       0.00134
3187.23671       0.00140
3187.71887       0.00141
3188.20102       0.00142
3188.68318       0.00143
3189.16534       0.00142
3189.64749       0.00138
3190.12965       0.00130
3190.61180       0.00118
3191.09396       0.00109
3191.57612       0.00106
3192.05827       0.00108
3192.54043       0.00114
3193.02259       0.00121
3193.50474       0.00125
3193.98690       0.00122
3194.46906       0.00111
3194.95121       0.00098
3195.43337       0.00088
3195.91552       0.00085
3196.39768       0.00092
3196.87984       0.00105
3197.36199       0.00119
3197.84415       0.00128
3198.32631       0.00130
3198.80846       0.00124
3199.29062       0.00113
3199.77278       0.00101
3200.25493       0.00090
3200.73709       0.00081
3201.21924       0.00076
3201.70140       0.00074
3202.18356       0.00073
3202.66571       0.00075
3203.14787       0.00081
3203.63003       0.00092
3204.11218       0.00106
3204.59434       0.00111
3205.07650       0.00105
3205.55865       0.00090
3206.04081       0.00072
3206.52296       0.00059
3207.00512       0.00057
3207.48728       0.00068
3207.96943       0.00086
3208.45159       0.00102
3208.93375       0.00114
3209.41590       0.00120
3209.89806       0.00121
3210.38022       0.00118
3210.86237       0.00111
3211.34453       0.00104
3211.82668       0.00103
3212.30884       0.00107
3212.79100       0.00110
3213.27315       0.00107
3213.75531       0.00096
3214.23747       0.00082
3214.71962       0.00067
3215.20178       0.00055
3215.68394       0.00049
3216.16609       0.00053
3216.64825       0.00064
3217.13040       0.00080
3217.61256       0.00095
3218.09472       0.00102
3218.57687       0.00098
3219.05903       0.00088
3219.54119       0.00079
3220.02334       0.00078
3220.50550       0.00083
3220.98766       0.00086
3221.46981       0.00082
3221.95197       0.00078
3222.43412       0.00079
3222.91628       0.00083
3223.39844       0.00089
3223.88059       0.00094
3224.36275       0.00096
3224.84491       0.00099
3225.32706       0.00101
3225.80922       0.00103
3226.29138       0.00105
3226.77353       0.00105
3227.25569       0.00100
3227.73784       0.00092
3228.22000       0.00083
3228.70216       0.00079
3229.18431       0.00080
3229.66647       0.00088
3230.14863       0.00098
3230.63078       0.00102
3231.11294       0.00099
3231.59510       0.00090
3232.07725       0.00082
3232.55941       0.00082
3233.04156       0.00089
3233.52372       0.00097
3234.00588       0.00103
3234.48803       0.00103
3234.97019       0.00101
3235.45235       0.00099
3235.93450       0.00099
3236.41666       0.00101
3236.89882       0.00104
3237.38097       0.00105
3237.86313       0.00102
3238.34529       0.00094
3238.82744       0.00085
3239.30960       0.00081
3239.79175       0.00084
3240.27391       0.00093
3240.75607       0.00104
3241.23822       0.00115
3241.72038       0.00120
3242.20254       0.00118
3242.68469       0.00112
3243.16685       0.00107
3243.64901       0.00105
3244.13116       0.00108
3244.61332       0.00112
3245.09547       0.00114
3245.57763       0.00111
3246.05979       0.00105
3246.54194       0.00102
3247.02410       0.00100
3247.50626       0.00097
3247.98841       0.00094
3248.47057       0.00097
3248.95273       0.00104
3249.43488       0.00113
3249.91704       0.00122
3250.39919       0.00127
3250.88135       0.00126
3251.36351       0.00119
3251.84566       0.00112
3252.32782       0.00107
3252.80998       0.00106
3253.29213       0.00104
3253.77429       0.00098
3254.25645       0.00089
3254.73860       0.00080
3255.22076       0.00074
3255.70291       0.00069
3256.18507       0.00065
3256.66723       0.00063
3257.14938       0.00068
3257.63154       0.00077
3258.11370       0.00087
3258.59585       0.00094
3259.07801       0.00097
3259.56017       0.00098
3260.04232       0.00096
3260.52448       0.00091
3261.00663       0.00087
3261.48879       0.00084
3261.97095       0.00080
3262.45310       0.00078
3262.93526       0.00081
3263.41742       0.00086
3263.89957       0.00088
3264.38173       0.00083
3264.86389       0.00077
3265.34604       0.00073
3265.82820       0.00072
3266.31035       0.00072
3266.79251       0.00073
3267.27467       0.00076
3267.75682       0.00078
3268.23898       0.00077
3268.72114       0.00070
3269.20329       0.00060
3269.68545       0.00052
3270.16761       0.00051
3270.64976       0.00053
3271.13192       0.00057
3271.61407       0.00059
3272.09623       0.00056
3272.57839       0.00048
3273.06054       0.00038
3273.54270       0.00028
3274.02486       0.00029
3274.50701       0.00040
3274.98917       0.00054
3275.47133       0.00062
3275.95348       0.00063
3276.43564       0.00057
3276.91779       0.00052
3277.39995       0.00050
3277.88211       0.00054
3278.36426       0.00062
3278.84642       0.00070
3279.32858       0.00079
3279.81073       0.00084
3280.29289       0.00083
3280.77505       0.00079
3281.25720       0.00075
3281.73936       0.00073
3282.22151       0.00070
3282.70367       0.00068
3283.18583       0.00064
3283.66798       0.00059
3284.15014       0.00053
3284.63230       0.00046
3285.11445       0.00042
3285.59661       0.00044
3286.07877       0.00054
3286.56092       0.00063
3287.04308       0.00066
3287.52523       0.00062
3288.00739       0.00067
3288.48955       0.00073
3288.97170       0.00081
3289.45386       0.00088
3289.93602       0.00092
3290.41817       0.00094
3290.90033       0.00098
3291.38249       0.00104
3291.86464       0.00109
3292.34680       0.00110
3292.82896       0.00109
3293.31111       0.00105
3293.79327       0.00100
3294.27542       0.00096
3294.75758       0.00091
3295.23974       0.00089
3295.72189       0.00091
3296.20405       0.00097
3296.68621       0.00100
3297.16836       0.00100
3297.65052       0.00095
3298.13268       0.00087
3298.61483       0.00078
3299.09699       0.00074
3299.57914       0.00080
3300.06130       0.00093
3300.54346       0.00107
3301.02561       0.00114
3301.50777       0.00109
3301.98993       0.00094
3302.47208       0.00072
3302.95424       0.00048
3303.43640       0.00030
3303.91855       0.00024
3304.40071       0.00033
3304.88286       0.00042
3305.36502       0.00051
3305.84718       0.00063
3306.32933       0.00068
3306.81149       0.00066
3307.29365       0.00058
3307.77580       0.00051
3308.25796       0.00052
3308.74012       0.00054
3309.22227       0.00052
3309.70443       0.00047
3310.18658       0.00047
3310.66874       0.00059
3311.15090       0.00076
3311.63305       0.00091
3312.11521       0.00097
3312.59737       0.00093
3313.07952       0.00080
3313.56168       0.00064
3314.04384       0.00048
3314.52599       0.00037
3315.00815       0.00030
3315.49030       0.00030
3315.97246       0.00037
3316.45462       0.00045
3316.93677       0.00051
3317.41893       0.00056
3317.90109       0.00059
3318.38324       0.00060
3318.86540       0.00068
3319.34756       0.00077
3319.82971       0.00075
3320.31187       0.00065
3320.79402       0.00052
3321.27618       0.00049
3321.75834       0.00062
3322.24049       0.00079
3322.72265       0.00090
3323.20481       0.00091
3323.68696       0.00082
3324.16912       0.00069
3324.65128       0.00059
3325.13343       0.00052
3325.61559       0.00045
3326.09774       0.00043
3326.57990       0.00047
3327.06206       0.00051
3327.54421       0.00056
3328.02637       0.00061
3328.50853       0.00064
3328.99068       0.00063
3329.47284       0.00061
3329.95500       0.00059
3330.43715       0.00062
3330.91931       0.00068
3331.40146       0.00074
3331.88362       0.00074
3332.36578       0.00066
3332.84793       0.00054
3333.33009       0.00045
3333.81225       0.00057
3334.29440       0.00067
3334.77656       0.00067
3335.25872       0.00061
3335.74087       0.00053
3336.22303       0.00051
3336.70518       0.00055
3337.18734       0.00060
3337.66950       0.00067
3338.15165       0.00077
3338.63381       0.00089
3339.11597       0.00101
3339.59812       0.00108
3340.08028       0.00105
3340.56244       0.00092
3341.04459       0.00076
3341.52675       0.00066
3342.00891       0.00064
3342.49106       0.00071
3342.97322       0.00080
3343.45537       0.00086
3343.93753       0.00085
3344.41969       0.00078
3344.90184       0.00068
3345.38400       0.00057
3345.86616       0.00047
3346.34831       0.00036
3346.83047       0.00030
3347.31263       0.00033
3347.79478       0.00038
3348.27694       0.00036
3348.75909       0.00029
3349.24125       0.00021
3349.72341       0.00026
3350.20556       0.00034
3350.68772       0.00042
3351.16988       0.00046
3351.65203       0.00045
3352.13419       0.00043
3352.61635       0.00043
3353.09850       0.00044
3353.58066       0.00047
3354.06281       0.00052
3354.54497       0.00058
3355.02713       0.00063
3355.50928       0.00065
3355.99144       0.00066
3356.47360       0.00065
3356.95575       0.00059
3357.43791       0.00052
3357.92007       0.00044
3358.40222       0.00038
3358.88438       0.00043
3359.36653       0.00051
3359.84869       0.00057
3360.33085       0.00057
3360.81300       0.00051
3361.29516       0.00042
3361.77732       0.00040
3362.25947       0.00042
3362.74163       0.00047
3363.22379       0.00054
3363.70594       0.00060
3364.18810       0.00061
3364.67025       0.00060
3365.15241       0.00059
3365.63457       0.00059
3366.11672       0.00060
3366.59888       0.00060
3367.08104       0.00057
3367.56319       0.00052
3368.04535       0.00049
3368.52751       0.00055
3369.00966       0.00063
3369.49182       0.00068
3369.97397       0.00067
3370.45613       0.00061
3370.93829       0.00055
3371.42044       0.00051
3371.90260       0.00052
3372.38476       0.00058
3372.86691       0.00064
3373.34907       0.00068
3373.83123       0.00065
3374.31338       0.00058
3374.79554       0.00048
3375.27769       0.00036
3375.75985       0.00028
3376.24201       0.00023
3376.72416       0.00019
3377.20632       0.00018
3377.68848       0.00022
3378.17063       0.00030
3378.65279       0.00039
3379.13495       0.00043
3379.61710       0.00040
3380.09926       0.00032
3380.58141       0.00023
3381.06357       0.00020
3381.54573       0.00029
3382.02788       0.00039
3382.51004       0.00044
3382.99220       0.00040
3383.47435       0.00028
3383.95651       0.00027
3384.43867       0.00037
3384.92082       0.00046
3385.40298       0.00048
3385.88513       0.00045
3386.36729       0.00040
3386.84945       0.00040
3387.33160       0.00044
3387.81376       0.00044
3388.29592       0.00040
3388.77807       0.00035
3389.26023       0.00032
3389.74239       0.00033
3390.22454       0.00044
3390.70670       0.00061
3391.18885       0.00073
3391.67101       0.00076
3392.15317       0.00070
3392.63532       0.00061
3393.11748       0.00051
3393.59964       0.00043
3394.08179       0.00041
3394.56395       0.00050
3395.04611       0.00059
3395.52826       0.00063
3396.01042       0.00062
3396.49258       0.00057
3396.97473       0.00050
3397.45689       0.00050
3397.93904       0.00053
3398.42120       0.00050
3398.90336       0.00048
3399.38551       0.00054
3399.86767       0.00066
3400.34983       0.00076
3400.83198       0.00079
3401.31414       0.00075
3401.79630       0.00067
3402.27845       0.00058
3402.76061       0.00052
3403.24276       0.00045
3403.72492       0.00039
3404.20708       0.00032
3404.68923       0.00032
3405.17139       0.00035
3405.65355       0.00040
3406.13570       0.00048
3406.61786       0.00057
3407.10002       0.00066
3407.58217       0.00069
3408.06433       0.00065
3408.54648       0.00055
3409.02864       0.00050
3409.51080       0.00053
3409.99295       0.00056
3410.47511       0.00066
3410.95727       0.00079
3411.43942       0.00089
3411.92158       0.00094
3412.40374       0.00095
3412.88589       0.00093
3413.36805       0.00087
3413.85020       0.00077
3414.33236       0.00063
3414.81452       0.00050
3415.29667       0.00041
3415.77883       0.00035
3416.26099       0.00033
3416.74314       0.00036
3417.22530       0.00039
3417.70746       0.00041
3418.18961       0.00044
3418.67177       0.00056
3419.15392       0.00067
3419.63608       0.00073
3420.11824       0.00071
3420.60039       0.00063
3421.08255       0.00055
3421.56471       0.00049
3422.04686       0.00048
3422.52902       0.00048
3423.01118       0.00051
3423.49333       0.00056
3423.97549       0.00062
3424.45764       0.00067
3424.93980       0.00067
3425.42196       0.00058
3425.90411       0.00040
3426.38627       0.00029
3426.86843       0.00024
3427.35058       0.00025
3427.83274       0.00027
3428.31490       0.00024
3428.79705       0.00019
3429.27921       0.00022
3429.76136       0.00030
3430.24352       0.00039
3430.72568       0.00042
3431.20783       0.00038
3431.68999       0.00030
3432.17215       0.00023
3432.65430       0.00014
3433.13646       0.00013
3433.61862       0.00026
3434.10077       0.00041
3434.58293       0.00054
3435.06508       0.00062
3435.54724       0.00064
3436.02940       0.00062
3436.51155       0.00057
3436.99371       0.00051
3437.47587       0.00046
3437.95802       0.00046
3438.44018       0.00046
3438.92234       0.00042
3439.40449       0.00033
3439.88665       0.00022
3440.36880       0.00008
3440.85096       0.00007
3441.33312       0.00016
3441.81527       0.00023
3442.29743       0.00027
3442.77959       0.00026
3443.26174       0.00020
3443.74390       0.00016
3444.22606       0.00017
3444.70821       0.00023
3445.19037       0.00029
3445.67253       0.00033
3446.15468       0.00032
3446.63684       0.00031
3447.11899       0.00034
3447.60115       0.00043
3448.08331       0.00051
3448.56546       0.00056
3449.04762       0.00058
3449.52978       0.00054
3450.01193       0.00046
3450.49409       0.00040
3450.97625       0.00044
3451.45840       0.00052
3451.94056       0.00061
3452.42271       0.00068
3452.90487       0.00071
3453.38703       0.00068
3453.86918       0.00061
3454.35134       0.00051
3454.83350       0.00043
3455.31565       0.00039
3455.79781       0.00034
3456.27997       0.00035
3456.76212       0.00040
3457.24428       0.00046
3457.72643       0.00051
3458.20859       0.00052
3458.69075       0.00050
3459.17290       0.00046
3459.65506       0.00042
3460.13722       0.00040
3460.61937       0.00040
3461.10153       0.00040
3461.58369       0.00036
3462.06584       0.00028
3462.54800       0.00020
3463.03015       0.00015
3463.51231       0.00016
3463.99447       0.00020
3464.47662       0.00024
3464.95878       0.00029
3465.44094       0.00031
3465.92309       0.00031
3466.40525       0.00042
3466.88741       0.00052
3467.36956       0.00050
3467.85172       0.00038
3468.33387       0.00027
3468.81603       0.00030
3469.29819       0.00036
3469.78034       0.00039
3470.26250       0.00041
3470.74466       0.00041
3471.22681       0.00040
3471.70897       0.00042
3472.19113       0.00048
3472.67328       0.00051
3473.15544       0.00047
3473.63759       0.00034
3474.11975       0.00014
3474.60191       0.00010
3475.08406       0.00026
3475.56622       0.00032
3476.04838       0.00029
3476.53053       0.00029
3477.01269       0.00036
3477.49485       0.00043
3477.97700       0.00043
3478.45916       0.00039
3478.94131       0.00039
3479.42347       0.00044
3479.90563       0.00046
3480.38778       0.00041
3480.86994       0.00032
3481.35210       0.00023
3481.83425       0.00023
3482.31641       0.00030
3482.79857       0.00042
3483.28072       0.00051
3483.76288       0.00050
3484.24503       0.00041
3484.72719       0.00033
3485.20935       0.00028
3485.69150       0.00035
3486.17366       0.00030
3486.65582       0.00019
3487.13797       0.00020
3487.62013       0.00038
3488.10229       0.00053
3488.58444       0.00061
3489.06660       0.00064
3489.54875       0.00064
3490.03091       0.00057
3490.51307       0.00041
3490.99522       0.00016
3491.47738       0.00023
3491.95954       0.00032
3492.44169       0.00042
3492.92385       0.00049
3493.40601       0.00053
3493.88816       0.00052
3494.37032       0.00048
3494.85247       0.00043
3495.33463       0.00040
3495.81679       0.00039
3496.29894       0.00037
3496.78110       0.00033
3497.26326       0.00027
3497.74541       0.00032
3498.22757       0.00049
3498.70973       0.00062
3499.19188       0.00065
3499.67404       0.00060
3500.15620       0.00052
3500.63835       0.00052
3501.12051       0.00049
3501.60266       0.00047
3502.08482       0.00043
3502.56698       0.00035
3503.04913       0.00024
3503.53129       0.00020
3504.01345       0.00030
3504.49560       0.00041
3504.97776       0.00047
3505.45992       0.00046
3505.94207       0.00039
3506.42423       0.00034
3506.90638       0.00036
3507.38854       0.00040
3507.87070       0.00044
3508.35285       0.00048
3508.83501       0.00052
3509.31717       0.00054
3509.79932       0.00051
3510.28148       0.00044
3510.76364       0.00038
3511.24579       0.00037
3511.72795       0.00039
3512.21010       0.00044
3512.69226       0.00047
3513.17442       0.00049
3513.65657       0.00048
3514.13873       0.00044
3514.62089       0.00039
3515.10304       0.00035
3515.58520       0.00033
3516.06736       0.00032
3516.54951       0.00032
3517.03167       0.00033
3517.51382       0.00033
3517.99598       0.00036
3518.47814       0.00041
3518.96029       0.00046
3519.44245       0.00049
3519.92461       0.00046
3520.40676       0.00040
3520.88892       0.00032
3521.37108       0.00027
3521.85323       0.00024
3522.33539       0.00025
3522.81754       0.00027
3523.29970       0.00027
3523.78186       0.00025
3524.26401       0.00037
3524.74617       0.00057
3525.22833       0.00069
3525.71048       0.00067
3526.19264       0.00053
3526.67480       0.00035
3527.15695       0.00023
3527.63911       0.00021
3528.12126       0.00027
3528.60342       0.00038
3529.08558       0.00047
3529.56773       0.00049
3530.04989       0.00044
3530.53205       0.00039
3531.01420       0.00042
3531.49636       0.00043
3531.97852       0.00038
3532.46067       0.00027
3532.94283       0.00016
3533.42498       0.00017
3533.90714       0.00027
3534.38930       0.00042
3534.87145       0.00055
3535.35361       0.00064
3535.83577       0.00067
3536.31792       0.00063
3536.80008       0.00056
3537.28224       0.00048
3537.76439       0.00043
3538.24655       0.00043
3538.72870       0.00046
3539.21086       0.00045
3539.69302       0.00039
3540.17517       0.00033
3540.65733       0.00029
3541.13949       0.00028
3541.62164       0.00028
3542.10380       0.00030
3542.58596       0.00035
3543.06811       0.00041
3543.55027       0.00046
3544.03242       0.00045
3544.51458       0.00038
3544.99674       0.00028
3545.47889       0.00021
3545.96105       0.00019
3546.44321       0.00022
3546.92536       0.00031
3547.40752       0.00042
3547.88968       0.00052
3548.37183       0.00057
3548.85399       0.00059
3549.33615       0.00059
3549.81830       0.00061
3550.30046       0.00066
3550.78261       0.00074
3551.26477       0.00079
3551.74693       0.00076
3552.22908       0.00067
3552.71124       0.00055
3553.19340       0.00043
3553.67555       0.00036
3554.15771       0.00039
3554.63987       0.00046
3555.12202       0.00052
3555.60418       0.00055
3556.08633       0.00056
3556.56849       0.00057
3557.05065       0.00056
3557.53280       0.00052
3558.01496       0.00046
3558.49712       0.00042
3558.97927       0.00038
3559.46143       0.00036
3559.94359       0.00035
3560.42574       0.00033
3560.90790       0.00032
3561.39005       0.00034
3561.87221       0.00040
3562.35437       0.00047
3562.83652       0.00054
3563.31868       0.00059
3563.80084       0.00062
3564.28299       0.00059
3564.76515       0.00051
3565.24731       0.00043
3565.72946       0.00040
3566.21162       0.00040
3566.69377       0.00043
3567.17593       0.00050
3567.65809       0.00057
3568.14024       0.00058
3568.62240       0.00055
3569.10456       0.00049
3569.58671       0.00043
3570.06887       0.00039
3570.55103       0.00036
3571.03318       0.00035
3571.51534       0.00030
3571.99749       0.00020
3572.47965       0.00012
3572.96181       0.00019
3573.44396       0.00031
3573.92612       0.00038
3574.40828       0.00040
3574.89043       0.00043
3575.37259       0.00051
3575.85475       0.00058
3576.33690       0.00057
3576.81906       0.00044
3577.30121       0.00028
3577.78337       0.00029
3578.26553       0.00049
3578.74768       0.00068
3579.22984       0.00077
3579.71200       0.00075
3580.19415       0.00067
3580.67631       0.00058
3581.15847       0.00049
3581.64062       0.00037
3582.12278       0.00023
3582.60493       0.00013
3583.08709       0.00006
3583.56925       0.00012
3584.05140       0.00016
3584.53356       0.00031
3585.01572       0.00044
3585.49787       0.00048
3585.98003       0.00042
3586.46219       0.00036
3586.94434       0.00037
3587.42650       0.00040
3587.90865       0.00041
3588.39081       0.00041
3588.87297       0.00041
3589.35512       0.00039
3589.83728       0.00033
3590.31944       0.00025
3590.80159       0.00019
3591.28375       0.00030
3591.76591       0.00049
3592.24806       0.00068
3592.73022       0.00079
3593.21237       0.00079
3593.69453       0.00067
3594.17669       0.00049
3594.65884       0.00033
3595.14100       0.00037
3595.62316       0.00043
3596.10531       0.00050
3596.58747       0.00058
3597.06963       0.00063
3597.55178       0.00063
3598.03394       0.00056
3598.51609       0.00045
3598.99825       0.00035
3599.48041       0.00032
3599.96256       0.00044
3600.44472       0.00062
