# Supplementary material for: Raman and Infrared spectroscopies and X-ray diffraction data on bupivacaine and ropivacaine complexed with 2-hydroxypropyl−β−cyclodextrin
Source: Data Brief. 2017 Sep 4;15:25–9. doi: 10.1016/j.dib.2017.08.053 (PMC5609877; doi:10.1016/j.dib.2017.08.053)
Supplement: Supplementary file 4 — Supplementary material [file mmc4.zip › Raman complexes/RAMAN_RVC_HPBcd_1064nm_250mW.dpt]

-99.14112	0.00015
-98.65897	0.00010
-98.17681	0.00012
-97.69465	0.00014
-97.21250	0.00013
-96.73034	0.00015
-96.24818	0.00021
-95.76603	0.00024
-95.28387	0.00023
-94.80172	0.00022
-94.31956	0.00022
-93.83740	0.00023
-93.35525	0.00026
-92.87309	0.00032
-92.39093	0.00042
-91.90878	0.00046
-91.42662	0.00039
-90.94446	0.00029
-90.46231	0.00022
-89.98015	0.00020
-89.49799	0.00022
-89.01584	0.00028
-88.53368	0.00038
-88.05153	0.00046
-87.56937	0.00049
-87.08721	0.00048
-86.60506	0.00043
-86.12290	0.00038
-85.64074	0.00032
-85.15859	0.00026
-84.67643	0.00019
-84.19427	0.00014
-83.71212	0.00017
-83.22996	0.00022
-82.74781	0.00027
-82.26565	0.00029
-81.78349	0.00029
-81.30134	0.00027
-80.81918	0.00023
-80.33702	0.00018
-79.85487	0.00023
-79.37271	0.00031
-78.89055	0.00035
-78.40840	0.00033
-77.92624	0.00027
-77.44409	0.00029
-76.96193	0.00036
-76.47977	0.00044
-75.99762	0.00051
-75.51546	0.00057
-75.03330	0.00058
-74.55115	0.00055
-74.06899	0.00047
-73.58683	0.00037
-73.10468	0.00028
-72.62252	0.00021
-72.14037	0.00021
-71.65821	0.00028
-71.17605	0.00037
-70.69390	0.00044
-70.21174	0.00047
-69.72958	0.00046
-69.24743	0.00039
-68.76527	0.00032
-68.28311	0.00029
-67.80096	0.00019
-67.31880	0.00011
-66.83665	0.00024
-66.35449	0.00042
-65.87233	0.00056
-65.39018	0.00064
-64.90802	0.00066
-64.42586	0.00061
-63.94371	0.00050
-63.46155	0.00035
-62.97939	0.00024
-62.49724	0.00020
-62.01508	0.00024
-61.53293	0.00028
-61.05077	0.00031
-60.56861	0.00032
-60.08646	0.00031
-59.60430	0.00028
-59.12214	0.00025
-58.63999	0.00022
-58.15783	0.00020
-57.67567	0.00016
-57.19352	0.00014
-56.71136	0.00020
-56.22921	0.00027
-55.74705	0.00028
-55.26489	0.00024
-54.78274	0.00021
-54.30058	0.00028
-53.81842	0.00041
-53.33627	0.00050
-52.85411	0.00053
-52.37195	0.00047
-51.88980	0.00035
-51.40764	0.00022
-50.92549	0.00016
-50.44333	0.00021
-49.96117	0.00026
-49.47902	0.00028
-48.99686	0.00029
-48.51470	0.00030
-48.03255	0.00032
-47.55039	0.00034
-47.06823	0.00031
-46.58608	0.00025
-46.10392	0.00019
-45.62177	0.00020
-45.13961	0.00020
-44.65745	0.00018
-44.17530	0.00024
-43.69314	0.00035
-43.21098	0.00041
-42.72883	0.00040
-42.24667	0.00034
-41.76451	0.00025
-41.28236	0.00018
-40.80020	0.00016
-40.31805	0.00015
-39.83589	0.00013
-39.35373	0.00011
-38.87158	0.00011
-38.38942	0.00015
-37.90726	0.00021
-37.42511	0.00029
-36.94295	0.00029
-36.46079	0.00024
-35.97864	0.00019
-35.49648	0.00024
-35.01432	0.00030
-34.53217	0.00029
-34.05001	0.00022
-33.56786	0.00015
-33.08570	0.00016
-32.60354	0.00017
-32.12139	0.00019
-31.63923	0.00021
-31.15707	0.00024
-30.67492	0.00030
-30.19276	0.00038
-29.71060	0.00046
-29.22845	0.00050
-28.74629	0.00050
-28.26414	0.00046
-27.78198	0.00037
-27.29982	0.00026
-26.81767	0.00022
-26.33551	0.00027
-25.85335	0.00035
-25.37120	0.00038
-24.88904	0.00033
-24.40688	0.00023
-23.92473	0.00015
-23.44257	0.00026
-22.96042	0.00038
-22.47826	0.00046
-21.99610	0.00047
-21.51395	0.00041
-21.03179	0.00031
-20.54963	0.00025
-20.06748	0.00029
-19.58532	0.00035
-19.10316	0.00039
-18.62101	0.00038
-18.13885	0.00032
-17.65670	0.00021
-17.17454	0.00013
-16.69238	0.00020
-16.21023	0.00031
-15.72807	0.00038
-15.24591	0.00043
-14.76376	0.00046
-14.28160	0.00047
-13.79944	0.00047
-13.31729	0.00043
-12.83513	0.00035
-12.35298	0.00028
-11.87082	0.00025
-11.38866	0.00027
-10.90651	0.00031
-10.42435	0.00036
-9.94219	0.00039
-9.46004	0.00038
-8.97788	0.00037
-8.49572	0.00034
-8.01357	0.00031
-7.53141	0.00027
-7.04926	0.00026
-6.56710	0.00025
-6.08494	0.00022
-5.60279	0.00016
-5.12063	0.00011
-4.63847	0.00008
-4.15632	0.00008
-3.67416	0.00012
-3.19200	0.00015
-2.70985	0.00019
-2.22769	0.00035
-1.74554	0.00064
-1.26338	0.00105
-0.78122	0.00150
-0.29907	0.00185
0.18309	0.00197
0.66525	0.00182
1.14740	0.00145
1.62956	0.00102
2.11172	0.00069
2.59387	0.00056
3.07603	0.00059
3.55818	0.00060
4.04034	0.00055
4.52250	0.00047
5.00465	0.00041
5.48681	0.00044
5.96897	0.00050
6.45112	0.00057
6.93328	0.00060
7.41544	0.00057
7.89759	0.00050
8.37975	0.00043
8.86190	0.00036
9.34406	0.00029
9.82622	0.00024
10.30837	0.00024
10.79053	0.00028
11.27269	0.00033
11.75484	0.00041
12.23700	0.00049
12.71916	0.00053
13.20131	0.00052
13.68347	0.00048
14.16562	0.00044
14.64778	0.00041
15.12994	0.00040
15.61209	0.00034
16.09425	0.00025
16.57641	0.00020
17.05856	0.00026
17.54072	0.00029
18.02288	0.00028
18.50503	0.00024
18.98719	0.00022
19.46935	0.00021
19.95150	0.00022
20.43366	0.00027
20.91581	0.00037
21.39797	0.00045
21.88013	0.00049
22.36228	0.00047
22.84444	0.00041
23.32660	0.00035
23.80875	0.00033
24.29091	0.00034
24.77307	0.00037
25.25522	0.00038
25.73738	0.00034
26.21953	0.00026
26.70169	0.00019
27.18385	0.00019
27.66600	0.00024
28.14816	0.00027
28.63032	0.00031
29.11247	0.00036
29.59463	0.00041
30.07679	0.00042
30.55894	0.00041
31.04110	0.00038
31.52325	0.00034
32.00541	0.00034
32.48757	0.00031
32.96972	0.00025
33.45188	0.00019
33.93404	0.00019
34.41619	0.00030
34.89835	0.00042
35.38051	0.00049
35.86266	0.00052
36.34482	0.00052
36.82697	0.00052
37.30913	0.00052
37.79129	0.00051
38.27344	0.00053
38.75560	0.00062
39.23776	0.00071
39.71991	0.00084
40.20207	0.00101
40.68423	0.00121
41.16638	0.00145
41.64854	0.00174
42.13069	0.00209
42.61285	0.00253
43.09501	0.00305
43.57716	0.00365
44.05932	0.00431
44.54148	0.00502
45.02363	0.00577
45.50579	0.00654
45.98795	0.00733
46.47010	0.00817
46.95226	0.00907
47.43441	0.01005
47.91657	0.01109
48.39873	0.01212
48.88088	0.01310
49.36304	0.01404
49.84520	0.01497
50.32735	0.01597
50.80951	0.01706
51.29167	0.01822
51.77382	0.01942
52.25598	0.02063
52.73813	0.02180
53.22029	0.02296
53.70245	0.02409
54.18460	0.02521
54.66676	0.02631
55.14892	0.02739
55.63107	0.02843
56.11323	0.02942
56.59539	0.03033
57.07754	0.03119
57.55970	0.03204
58.04185	0.03292
58.52401	0.03388
59.00617	0.03483
59.48832	0.03564
59.97048	0.03614
60.45264	0.03625
60.93479	0.03603
61.41695	0.03563
61.89911	0.03522
62.38126	0.03493
62.86342	0.03475
63.34557	0.03465
63.82773	0.03455
64.30989	0.03444
64.79204	0.03431
65.27420	0.03420
65.75636	0.03416
66.23851	0.03419
66.72067	0.03429
67.20283	0.03440
67.68498	0.03449
68.16714	0.03449
68.64930	0.03438
69.13145	0.03420
69.61361	0.03400
70.09576	0.03385
70.57792	0.03380
71.06008	0.03383
71.54223	0.03386
72.02439	0.03383
72.50655	0.03370
72.98870	0.03352
73.47086	0.03337
73.95302	0.03331
74.43517	0.03336
74.91733	0.03345
75.39948	0.03346
75.88164	0.03331
76.36380	0.03301
76.84595	0.03260
77.32811	0.03218
77.81027	0.03181
78.29242	0.03153
78.77458	0.03133
79.25674	0.03120
79.73889	0.03113
80.22105	0.03110
80.70320	0.03109
81.18536	0.03112
81.66752	0.03120
82.14967	0.03134
82.63183	0.03151
83.11399	0.03162
83.59614	0.03158
84.07830	0.03134
84.56046	0.03094
85.04261	0.03045
85.52477	0.02999
86.00692	0.02961
86.48908	0.02933
86.97124	0.02913
87.45339	0.02898
87.93555	0.02885
88.41771	0.02872
88.89986	0.02861
89.38202	0.02853
89.86418	0.02853
90.34633	0.02861
90.82849	0.02872
91.31064	0.02878
91.79280	0.02872
92.27496	0.02852
92.75711	0.02823
93.23927	0.02794
93.72143	0.02771
94.20358	0.02755
94.68574	0.02743
95.16790	0.02729
95.65005	0.02711
96.13221	0.02691
96.61436	0.02668
97.09652	0.02647
97.57868	0.02628
98.06083	0.02614
98.54299	0.02605
99.02515	0.02599
99.50730	0.02590
99.98946	0.02576
100.47162	0.02556
100.95377	0.02530
101.43593	0.02503
101.91808	0.02479
102.40024	0.02459
102.88240	0.02444
103.36455	0.02432
103.84671	0.02426
104.32887	0.02424
104.81102	0.02429
105.29318	0.02436
105.77534	0.02442
106.25749	0.02443
106.73965	0.02433
107.22180	0.02412
107.70396	0.02381
108.18612	0.02348
108.66827	0.02316
109.15043	0.02291
109.63259	0.02270
110.11474	0.02251
110.59690	0.02230
111.07906	0.02209
111.56121	0.02186
112.04337	0.02166
112.52552	0.02148
113.00768	0.02135
113.48984	0.02128
113.97199	0.02125
114.45415	0.02127
114.93631	0.02129
115.41846	0.02129
115.90062	0.02125
116.38278	0.02117
116.86493	0.02106
117.34709	0.02093
117.82924	0.02078
118.31140	0.02061
118.79356	0.02040
119.27571	0.02020
119.75787	0.02001
120.24003	0.01986
120.72218	0.01977
121.20434	0.01975
121.68650	0.01977
122.16865	0.01981
122.65081	0.01983
123.13297	0.01978
123.61512	0.01964
124.09728	0.01944
124.57943	0.01921
125.06159	0.01899
125.54375	0.01880
126.02590	0.01864
126.50806	0.01850
126.99022	0.01838
127.47237	0.01829
127.95453	0.01822
128.43669	0.01815
128.91884	0.01812
129.40100	0.01812
129.88315	0.01818
130.36531	0.01824
130.84747	0.01824
131.32962	0.01813
131.81178	0.01792
132.29394	0.01767
132.77609	0.01745
133.25825	0.01730
133.74041	0.01722
134.22256	0.01719
134.70472	0.01717
135.18687	0.01714
135.66903	0.01709
136.15119	0.01702
136.63334	0.01695
137.11550	0.01690
137.59766	0.01687
138.07981	0.01687
138.56197	0.01690
139.04413	0.01692
139.52628	0.01693
140.00844	0.01693
140.49059	0.01691
140.97275	0.01689
141.45491	0.01686
141.93706	0.01679
142.41922	0.01667
142.90138	0.01649
143.38353	0.01630
143.86569	0.01612
144.34785	0.01600
144.83000	0.01595
145.31216	0.01595
145.79431	0.01598
146.27647	0.01600
146.75863	0.01599
147.24078	0.01595
147.72294	0.01587
148.20510	0.01575
148.68725	0.01562
149.16941	0.01548
149.65157	0.01536
150.13372	0.01526
150.61588	0.01519
151.09803	0.01516
151.58019	0.01515
152.06235	0.01515
152.54450	0.01514
153.02666	0.01512
153.50882	0.01508
153.99097	0.01505
154.47313	0.01502
154.95529	0.01500
155.43744	0.01498
155.91960	0.01494
156.40175	0.01486
156.88391	0.01473
157.36607	0.01459
157.84822	0.01447
158.33038	0.01440
158.81254	0.01440
159.29469	0.01444
159.77685	0.01447
160.25901	0.01447
160.74116	0.01445
161.22332	0.01442
161.70547	0.01439
162.18763	0.01436
162.66979	0.01431
163.15194	0.01423
163.63410	0.01412
164.11626	0.01402
164.59841	0.01393
165.08057	0.01388
165.56273	0.01384
166.04488	0.01380
166.52704	0.01377
167.00919	0.01375
167.49135	0.01374
167.97351	0.01374
168.45566	0.01375
168.93782	0.01374
169.41998	0.01373
169.90213	0.01370
170.38429	0.01365
170.86645	0.01360
171.34860	0.01353
171.83076	0.01347
172.31292	0.01344
172.79507	0.01344
173.27723	0.01345
173.75938	0.01346
174.24154	0.01347
174.72370	0.01348
175.20585	0.01348
175.68801	0.01347
176.17017	0.01344
176.65232	0.01336
177.13448	0.01325
177.61664	0.01312
178.09879	0.01302
178.58095	0.01297
179.06310	0.01297
179.54526	0.01299
180.02742	0.01298
180.50957	0.01293
180.99173	0.01285
181.47389	0.01277
181.95604	0.01274
182.43820	0.01278
182.92036	0.01287
183.40251	0.01298
183.88467	0.01308
184.36682	0.01316
184.84898	0.01320
185.33114	0.01320
185.81329	0.01317
186.29545	0.01309
186.77761	0.01299
187.25976	0.01290
187.74192	0.01286
188.22408	0.01287
188.70623	0.01292
189.18839	0.01295
189.67054	0.01293
190.15270	0.01286
190.63486	0.01277
191.11701	0.01273
191.59917	0.01275
192.08133	0.01281
192.56348	0.01289
193.04564	0.01293
193.52780	0.01293
194.00995	0.01288
194.49211	0.01282
194.97426	0.01278
195.45642	0.01277
195.93858	0.01279
196.42073	0.01282
196.90289	0.01286
197.38505	0.01288
197.86720	0.01287
198.34936	0.01282
198.83152	0.01273
199.31367	0.01262
199.79583	0.01253
200.27798	0.01249
200.76014	0.01252
201.24230	0.01260
201.72445	0.01268
202.20661	0.01271
202.68877	0.01269
203.17092	0.01262
203.65308	0.01254
204.13524	0.01249
204.61739	0.01246
205.09955	0.01243
205.58170	0.01238
206.06386	0.01233
206.54602	0.01228
207.02817	0.01227
207.51033	0.01230
207.99249	0.01238
208.47464	0.01248
208.95680	0.01258
209.43896	0.01265
209.92111	0.01268
210.40327	0.01268
210.88542	0.01268
211.36758	0.01270
211.84974	0.01274
212.33189	0.01280
212.81405	0.01284
213.29621	0.01284
213.77836	0.01279
214.26052	0.01271
214.74268	0.01261
215.22483	0.01254
215.70699	0.01252
216.18914	0.01254
216.67130	0.01258
217.15346	0.01264
217.63561	0.01268
218.11777	0.01272
218.59993	0.01276
219.08208	0.01280
219.56424	0.01283
220.04640	0.01283
220.52855	0.01280
221.01071	0.01276
221.49286	0.01273
221.97502	0.01271
222.45718	0.01269
222.93933	0.01267
223.42149	0.01264
223.90365	0.01261
224.38580	0.01260
224.86796	0.01262
225.35012	0.01268
225.83227	0.01274
226.31443	0.01279
226.79659	0.01283
227.27874	0.01286
227.76090	0.01291
228.24305	0.01297
228.72521	0.01303
229.20737	0.01307
229.68952	0.01307
230.17168	0.01304
230.65384	0.01300
231.13599	0.01297
231.61815	0.01296
232.10031	0.01296
232.58246	0.01298
233.06462	0.01301
233.54677	0.01305
234.02893	0.01307
234.51109	0.01306
234.99324	0.01301
235.47540	0.01294
235.95756	0.01286
236.43971	0.01281
236.92187	0.01280
237.40403	0.01282
237.88618	0.01285
238.36834	0.01286
238.85049	0.01284
239.33265	0.01281
239.81481	0.01280
240.29696	0.01279
240.77912	0.01280
241.26128	0.01281
241.74343	0.01283
242.22559	0.01285
242.70775	0.01285
243.18990	0.01282
243.67206	0.01274
244.15421	0.01265
244.63637	0.01258
245.11853	0.01254
245.60068	0.01255
246.08284	0.01256
246.56500	0.01254
247.04715	0.01248
247.52931	0.01239
248.01147	0.01230
248.49362	0.01224
248.97578	0.01223
249.45793	0.01230
249.94009	0.01239
250.42225	0.01248
250.90440	0.01251
251.38656	0.01250
251.86872	0.01246
252.35087	0.01243
252.83303	0.01244
253.31519	0.01246
253.79734	0.01249
254.27950	0.01249
254.76165	0.01247
255.24381	0.01245
255.72597	0.01244
256.20812	0.01244
256.69028	0.01246
257.17244	0.01249
257.65459	0.01252
258.13675	0.01254
258.61891	0.01254
259.10106	0.01252
259.58322	0.01249
260.06537	0.01248
260.54753	0.01249
261.02969	0.01253
261.51184	0.01257
261.99400	0.01259
262.47616	0.01259
262.95831	0.01257
263.44047	0.01255
263.92263	0.01253
264.40478	0.01249
264.88694	0.01245
265.36909	0.01241
265.85125	0.01239
266.33341	0.01239
266.81556	0.01241
267.29772	0.01245
267.77988	0.01251
268.26203	0.01259
268.74419	0.01269
269.22635	0.01279
269.70850	0.01287
270.19066	0.01290
270.67281	0.01288
271.15497	0.01285
271.63713	0.01284
272.11928	0.01287
272.60144	0.01291
273.08360	0.01293
273.56575	0.01292
274.04791	0.01288
274.53007	0.01283
275.01222	0.01281
275.49438	0.01281
275.97654	0.01285
276.45869	0.01289
276.94085	0.01292
277.42300	0.01292
277.90516	0.01287
278.38732	0.01283
278.86947	0.01281
279.35163	0.01283
279.83379	0.01289
280.31594	0.01294
280.79810	0.01297
281.28026	0.01295
281.76241	0.01290
282.24457	0.01284
282.72672	0.01276
283.20888	0.01269
283.69104	0.01265
284.17319	0.01265
284.65535	0.01271
285.13751	0.01280
285.61966	0.01290
286.10182	0.01297
286.58398	0.01299
287.06613	0.01297
287.54829	0.01291
288.03044	0.01284
288.51260	0.01277
288.99476	0.01273
289.47691	0.01275
289.95907	0.01284
290.44123	0.01299
290.92338	0.01313
291.40554	0.01323
291.88770	0.01324
292.36985	0.01319
292.85201	0.01313
293.33416	0.01308
293.81632	0.01307
294.29848	0.01308
294.78063	0.01307
295.26279	0.01304
295.74495	0.01298
296.22710	0.01292
296.70926	0.01290
297.19142	0.01292
297.67357	0.01300
298.15573	0.01310
298.63788	0.01321
299.12004	0.01330
299.60220	0.01336
300.08435	0.01338
300.56651	0.01337
301.04867	0.01338
301.53082	0.01343
302.01298	0.01353
302.49514	0.01367
302.97729	0.01379
303.45945	0.01384
303.94160	0.01383
304.42376	0.01379
304.90592	0.01375
305.38807	0.01371
305.87023	0.01367
306.35239	0.01361
306.83454	0.01355
307.31670	0.01351
307.79886	0.01350
308.28101	0.01352
308.76317	0.01354
309.24532	0.01356
309.72748	0.01355
310.20964	0.01356
310.69179	0.01360
311.17395	0.01367
311.65611	0.01374
312.13826	0.01375
312.62042	0.01370
313.10258	0.01362
313.58473	0.01355
314.06689	0.01355
314.54904	0.01363
315.03120	0.01375
315.51336	0.01382
315.99551	0.01381
316.47767	0.01371
316.95983	0.01355
317.44198	0.01339
317.92414	0.01329
318.40630	0.01325
318.88845	0.01328
319.37061	0.01333
319.85276	0.01337
320.33492	0.01338
320.81708	0.01338
321.29923	0.01339
321.78139	0.01343
322.26355	0.01350
322.74570	0.01362
323.22786	0.01375
323.71002	0.01388
324.19217	0.01399
324.67433	0.01406
325.15648	0.01411
325.63864	0.01413
326.12080	0.01412
326.60295	0.01408
327.08511	0.01402
327.56727	0.01393
328.04942	0.01381
328.53158	0.01371
329.01374	0.01362
329.49589	0.01359
329.97805	0.01360
330.46021	0.01364
330.94236	0.01369
331.42452	0.01372
331.90667	0.01372
332.38883	0.01372
332.87099	0.01373
333.35314	0.01374
333.83530	0.01374
334.31746	0.01372
334.79961	0.01365
335.28177	0.01357
335.76393	0.01351
336.24608	0.01348
336.72824	0.01349
337.21039	0.01352
337.69255	0.01355
338.17471	0.01358
338.65686	0.01360
339.13902	0.01363
339.62118	0.01364
340.10333	0.01365
340.58549	0.01365
341.06765	0.01365
341.54980	0.01367
342.03196	0.01369
342.51411	0.01371
342.99627	0.01371
343.47843	0.01371
343.96058	0.01372
344.44274	0.01375
344.92490	0.01380
345.40705	0.01387
345.88921	0.01395
346.37137	0.01404
346.85352	0.01412
347.33568	0.01417
347.81783	0.01418
348.29999	0.01414
348.78215	0.01406
349.26430	0.01398
349.74646	0.01392
350.22862	0.01389
350.71077	0.01389
351.19293	0.01391
351.67509	0.01395
352.15724	0.01399
352.63940	0.01405
353.12155	0.01411
353.60371	0.01416
354.08587	0.01418
354.56802	0.01417
355.05018	0.01416
355.53234	0.01416
356.01449	0.01420
356.49665	0.01428
356.97881	0.01438
357.46096	0.01446
357.94312	0.01451
358.42527	0.01451
358.90743	0.01447
359.38959	0.01441
359.87174	0.01435
360.35390	0.01432
360.83606	0.01432
361.31821	0.01433
361.80037	0.01435
362.28253	0.01436
362.76468	0.01434
363.24684	0.01430
363.72899	0.01426
364.21115	0.01424
364.69331	0.01424
365.17546	0.01427
365.65762	0.01431
366.13978	0.01437
366.62193	0.01441
367.10409	0.01445
367.58625	0.01450
368.06840	0.01456
368.55056	0.01463
369.03271	0.01468
369.51487	0.01470
369.99703	0.01467
370.47918	0.01463
370.96134	0.01462
371.44350	0.01465
371.92565	0.01468
372.40781	0.01469
372.88997	0.01466
373.37212	0.01460
373.85428	0.01454
374.33643	0.01452
374.81859	0.01453
375.30075	0.01458
375.78290	0.01462
376.26506	0.01462
376.74722	0.01458
377.22937	0.01448
377.71153	0.01437
378.19369	0.01428
378.67584	0.01426
379.15800	0.01430
379.64016	0.01439
380.12231	0.01448
380.60447	0.01458
381.08662	0.01467
381.56878	0.01477
382.05094	0.01488
382.53309	0.01496
383.01525	0.01500
383.49741	0.01498
383.97956	0.01491
384.46172	0.01482
384.94388	0.01476
385.42603	0.01474
385.90819	0.01474
386.39034	0.01474
386.87250	0.01474
387.35466	0.01471
387.83681	0.01468
388.31897	0.01466
388.80113	0.01469
389.28328	0.01476
389.76544	0.01488
390.24760	0.01499
390.72975	0.01507
391.21191	0.01507
391.69406	0.01503
392.17622	0.01497
392.65838	0.01497
393.14053	0.01502
393.62269	0.01510
394.10485	0.01518
394.58700	0.01523
395.06916	0.01526
395.55132	0.01528
396.03347	0.01530
396.51563	0.01532
396.99778	0.01534
397.47994	0.01534
397.96210	0.01534
398.44425	0.01534
398.92641	0.01535
399.40857	0.01535
399.89072	0.01533
400.37288	0.01528
400.85504	0.01519
401.33719	0.01510
401.81935	0.01504
402.30150	0.01502
402.78366	0.01504
403.26582	0.01510
403.74797	0.01517
404.23013	0.01521
404.71229	0.01521
405.19444	0.01519
405.67660	0.01518
406.15876	0.01520
406.64091	0.01527
407.12307	0.01539
407.60522	0.01550
408.08738	0.01559
408.56954	0.01563
409.05169	0.01562
409.53385	0.01560
410.01601	0.01556
410.49816	0.01551
410.98032	0.01545
411.46248	0.01537
411.94463	0.01527
412.42679	0.01518
412.90894	0.01510
413.39110	0.01506
413.87326	0.01507
414.35541	0.01514
414.83757	0.01524
415.31973	0.01537
415.80188	0.01548
416.28404	0.01556
416.76620	0.01557
417.24835	0.01553
417.73051	0.01548
418.21266	0.01545
418.69482	0.01549
419.17698	0.01557
419.65913	0.01567
420.14129	0.01577
420.62345	0.01583
421.10560	0.01587
421.58776	0.01590
422.06992	0.01594
422.55207	0.01598
423.03423	0.01600
423.51638	0.01599
423.99854	0.01595
424.48070	0.01592
424.96285	0.01592
425.44501	0.01596
425.92717	0.01602
426.40932	0.01607
426.89148	0.01610
427.37364	0.01612
427.85579	0.01615
428.33795	0.01621
428.82010	0.01628
429.30226	0.01635
429.78442	0.01642
430.26657	0.01649
430.74873	0.01655
431.23089	0.01662
431.71304	0.01668
432.19520	0.01673
432.67736	0.01676
433.15951	0.01678
433.64167	0.01680
434.12383	0.01683
434.60598	0.01687
435.08814	0.01690
435.57029	0.01691
436.05245	0.01692
436.53461	0.01694
437.01676	0.01699
437.49892	0.01708
437.98108	0.01719
438.46323	0.01730
438.94539	0.01739
439.42755	0.01748
439.90970	0.01755
440.39186	0.01760
440.87401	0.01762
441.35617	0.01761
441.83833	0.01757
442.32048	0.01753
442.80264	0.01751
443.28480	0.01750
443.76695	0.01749
444.24911	0.01745
444.73127	0.01738
445.21342	0.01729
445.69558	0.01721
446.17773	0.01715
446.65989	0.01713
447.14205	0.01716
447.62420	0.01720
448.10636	0.01725
448.58852	0.01726
449.07067	0.01726
449.55283	0.01726
450.03499	0.01729
450.51714	0.01737
450.99930	0.01748
451.48145	0.01757
451.96361	0.01760
452.44577	0.01755
452.92792	0.01745
453.41008	0.01735
453.89224	0.01727
454.37439	0.01724
454.85655	0.01724
455.33871	0.01725
455.82086	0.01725
456.30302	0.01722
456.78517	0.01717
457.26733	0.01710
457.74949	0.01705
458.23164	0.01701
458.71380	0.01702
459.19596	0.01707
459.67811	0.01712
460.16027	0.01717
460.64243	0.01719
461.12458	0.01718
461.60674	0.01715
462.08889	0.01712
462.57105	0.01709
463.05321	0.01705
463.53536	0.01702
464.01752	0.01699
464.49968	0.01697
464.98183	0.01695
465.46399	0.01693
465.94615	0.01690
466.42830	0.01687
466.91046	0.01688
467.39261	0.01691
467.87477	0.01696
468.35693	0.01699
468.83908	0.01700
469.32124	0.01700
469.80340	0.01699
470.28555	0.01701
470.76771	0.01704
471.24987	0.01706
471.73202	0.01704
472.21418	0.01698
472.69633	0.01690
473.17849	0.01685
473.66065	0.01686
474.14280	0.01695
474.62496	0.01707
475.10712	0.01717
475.58927	0.01723
476.07143	0.01723
476.55359	0.01720
477.03574	0.01719
477.51790	0.01720
478.00005	0.01725
478.48221	0.01731
478.96437	0.01738
479.44652	0.01744
479.92868	0.01746
480.41084	0.01745
480.89299	0.01740
481.37515	0.01731
481.85731	0.01721
482.33946	0.01712
482.82162	0.01706
483.30378	0.01702
483.78593	0.01699
484.26809	0.01695
484.75024	0.01689
485.23240	0.01681
485.71456	0.01672
486.19671	0.01660
486.67887	0.01644
487.16103	0.01625
487.64318	0.01607
488.12534	0.01595
488.60750	0.01590
489.08965	0.01591
489.57181	0.01592
490.05396	0.01591
490.53612	0.01588
491.01828	0.01583
491.50043	0.01577
491.98259	0.01572
492.46475	0.01564
492.94690	0.01555
493.42906	0.01543
493.91122	0.01529
494.39337	0.01515
494.87553	0.01501
495.35768	0.01486
495.83984	0.01470
496.32200	0.01454
496.80415	0.01437
497.28631	0.01422
497.76847	0.01408
498.25062	0.01397
498.73278	0.01389
499.21494	0.01384
499.69709	0.01381
500.17925	0.01377
500.66140	0.01369
501.14356	0.01355
501.62572	0.01337
502.10787	0.01316
502.59003	0.01295
503.07219	0.01275
503.55434	0.01256
504.03650	0.01238
504.51866	0.01221
505.00081	0.01206
505.48297	0.01191
505.96512	0.01179
506.44728	0.01168
506.92944	0.01160
507.41159	0.01154
507.89375	0.01149
508.37591	0.01144
508.85806	0.01137
509.34022	0.01127
509.82238	0.01115
510.30453	0.01104
510.78669	0.01096
511.26884	0.01093
511.75100	0.01094
512.23316	0.01094
512.71531	0.01091
513.19747	0.01085
513.67963	0.01075
514.16178	0.01063
514.64394	0.01048
515.12610	0.01033
515.60825	0.01020
516.09041	0.01011
516.57256	0.01006
517.05472	0.01001
517.53688	0.00994
518.01903	0.00985
518.50119	0.00974
518.98335	0.00964
519.46550	0.00955
519.94766	0.00949
520.42982	0.00944
520.91197	0.00938
521.39413	0.00932
521.87628	0.00925
522.35844	0.00916
522.84060	0.00908
523.32275	0.00900
523.80491	0.00891
524.28707	0.00881
524.76922	0.00872
525.25138	0.00864
525.73354	0.00860
526.21569	0.00860
526.69785	0.00862
527.18000	0.00865
527.66216	0.00869
528.14432	0.00871
528.62647	0.00872
529.10863	0.00871
529.59079	0.00867
530.07294	0.00860
530.55510	0.00853
531.03726	0.00846
531.51941	0.00840
532.00157	0.00836
532.48372	0.00833
532.96588	0.00829
533.44804	0.00823
533.93019	0.00817
534.41235	0.00811
534.89451	0.00809
535.37666	0.00815
535.85882	0.00828
536.34098	0.00845
536.82313	0.00861
537.30529	0.00870
537.78745	0.00872
538.26960	0.00870
538.75176	0.00869
539.23391	0.00872
539.71607	0.00878
540.19823	0.00885
540.68038	0.00886
541.16254	0.00882
541.64470	0.00874
542.12685	0.00867
542.60901	0.00862
543.09117	0.00858
543.57332	0.00852
544.05548	0.00841
544.53763	0.00827
545.01979	0.00812
545.50195	0.00800
545.98410	0.00792
546.46626	0.00787
546.94842	0.00781
547.43057	0.00772
547.91273	0.00761
548.39489	0.00752
548.87704	0.00746
549.35920	0.00746
549.84135	0.00748
550.32351	0.00751
550.80567	0.00752
551.28782	0.00750
551.76998	0.00747
552.25214	0.00743
552.73429	0.00738
553.21645	0.00735
553.69861	0.00731
554.18076	0.00728
554.66292	0.00726
555.14507	0.00725
555.62723	0.00724
556.10939	0.00720
556.59154	0.00715
557.07370	0.00708
557.55586	0.00700
558.03801	0.00694
558.52017	0.00687
559.00233	0.00680
559.48448	0.00671
559.96664	0.00661
560.44879	0.00652
560.93095	0.00644
561.41311	0.00637
561.89526	0.00630
562.37742	0.00622
562.85958	0.00612
563.34173	0.00599
563.82389	0.00587
564.30605	0.00579
564.78820	0.00578
565.27036	0.00582
565.75251	0.00590
566.23467	0.00599
566.71683	0.00606
567.19898	0.00612
567.68114	0.00615
568.16330	0.00617
568.64545	0.00617
569.12761	0.00617
569.60977	0.00616
570.09192	0.00615
570.57408	0.00615
571.05623	0.00616
571.53839	0.00619
572.02055	0.00623
572.50270	0.00627
572.98486	0.00629
573.46702	0.00628
573.94917	0.00627
574.43133	0.00626
574.91349	0.00625
575.39564	0.00622
575.87780	0.00618
576.35995	0.00612
576.84211	0.00606
577.32427	0.00602
577.80642	0.00600
578.28858	0.00601
578.77074	0.00602
579.25289	0.00602
579.73505	0.00598
580.21721	0.00591
580.69936	0.00582
581.18152	0.00575
581.66367	0.00574
582.14583	0.00578
582.62799	0.00588
583.11014	0.00599
583.59230	0.00608
584.07446	0.00613
584.55661	0.00613
585.03877	0.00609
585.52093	0.00599
586.00308	0.00587
586.48524	0.00573
586.96740	0.00563
587.44955	0.00559
587.93171	0.00563
588.41386	0.00573
588.89602	0.00581
589.37818	0.00583
589.86033	0.00577
590.34249	0.00567
590.82465	0.00556
591.30680	0.00549
591.78896	0.00546
592.27112	0.00545
592.75327	0.00541
593.23543	0.00534
593.71758	0.00524
594.19974	0.00516
594.68190	0.00513
595.16405	0.00517
595.64621	0.00525
596.12837	0.00534
596.61052	0.00541
597.09268	0.00542
597.57484	0.00537
598.05699	0.00528
598.53915	0.00518
599.02130	0.00509
599.50346	0.00508
599.98562	0.00512
600.46777	0.00518
600.94993	0.00521
601.43209	0.00516
601.91424	0.00506
602.39640	0.00491
602.87856	0.00479
603.36071	0.00470
603.84287	0.00467
604.32502	0.00468
604.80718	0.00474
605.28934	0.00482
605.77149	0.00492
606.25365	0.00503
606.73581	0.00513
607.21796	0.00521
607.70012	0.00525
608.18228	0.00523
608.66443	0.00514
609.14659	0.00500
609.62874	0.00485
610.11090	0.00475
610.59306	0.00473
611.07521	0.00478
611.55737	0.00486
612.03953	0.00494
612.52168	0.00496
613.00384	0.00492
613.48600	0.00482
613.96815	0.00468
614.45031	0.00453
614.93246	0.00437
615.41462	0.00424
615.89678	0.00414
616.37893	0.00410
616.86109	0.00414
617.34325	0.00423
617.82540	0.00435
618.30756	0.00448
618.78972	0.00460
619.27187	0.00469
619.75403	0.00475
620.23618	0.00477
620.71834	0.00477
621.20050	0.00472
621.68265	0.00463
622.16481	0.00451
622.64697	0.00441
623.12912	0.00434
623.61128	0.00431
624.09344	0.00429
624.57559	0.00426
625.05775	0.00420
625.53990	0.00414
626.02206	0.00410
626.50422	0.00410
626.98637	0.00414
627.46853	0.00418
627.95069	0.00418
628.43284	0.00413
628.91500	0.00406
629.39716	0.00401
629.87931	0.00401
630.36147	0.00404
630.84362	0.00408
631.32578	0.00410
631.80794	0.00409
632.29009	0.00407
632.77225	0.00406
633.25441	0.00406
633.73656	0.00406
634.21872	0.00402
634.70088	0.00395
635.18303	0.00386
635.66519	0.00376
636.14734	0.00369
636.62950	0.00367
637.11166	0.00368
637.59381	0.00372
638.07597	0.00377
638.55813	0.00383
639.04028	0.00390
639.52244	0.00399
640.00460	0.00409
640.48675	0.00419
640.96891	0.00424
641.45107	0.00424
641.93322	0.00420
642.41538	0.00414
642.89753	0.00407
643.37969	0.00402
643.86185	0.00397
644.34400	0.00393
644.82616	0.00391
645.30832	0.00389
645.79047	0.00387
646.27263	0.00384
646.75479	0.00380
647.23694	0.00380
647.71910	0.00383
648.20125	0.00389
648.68341	0.00397
649.16557	0.00403
649.64772	0.00405
650.12988	0.00402
650.61204	0.00398
651.09419	0.00393
651.57635	0.00389
652.05851	0.00388
652.54066	0.00386
653.02282	0.00384
653.50497	0.00379
653.98713	0.00376
654.46929	0.00377
654.95144	0.00382
655.43360	0.00390
655.91576	0.00398
656.39791	0.00403
656.88007	0.00406
657.36223	0.00405
657.84438	0.00402
658.32654	0.00397
658.80869	0.00391
659.29085	0.00387
659.77301	0.00388
660.25516	0.00394
660.73732	0.00401
661.21948	0.00407
661.70163	0.00408
662.18379	0.00406
662.66595	0.00402
663.14810	0.00398
663.63026	0.00391
664.11241	0.00383
664.59457	0.00374
665.07673	0.00367
665.55888	0.00365
666.04104	0.00369
666.52320	0.00374
667.00535	0.00380
667.48751	0.00385
667.96967	0.00391
668.45182	0.00397
668.93398	0.00402
669.41613	0.00402
669.89829	0.00396
670.38045	0.00383
670.86260	0.00369
671.34476	0.00357
671.82692	0.00351
672.30907	0.00349
672.79123	0.00352
673.27339	0.00357
673.75554	0.00366
674.23770	0.00378
674.71985	0.00393
675.20201	0.00410
675.68417	0.00425
676.16632	0.00438
676.64848	0.00450
677.13064	0.00464
677.61279	0.00481
678.09495	0.00500
678.57711	0.00519
679.05926	0.00535
679.54142	0.00544
680.02357	0.00547
680.50573	0.00546
680.98789	0.00543
681.47004	0.00540
681.95220	0.00539
682.43436	0.00538
682.91651	0.00538
683.39867	0.00535
683.88083	0.00527
684.36298	0.00513
684.84514	0.00493
685.32729	0.00471
685.80945	0.00453
686.29161	0.00441
686.77376	0.00435
687.25592	0.00433
687.73808	0.00431
688.22023	0.00428
688.70239	0.00424
689.18455	0.00424
689.66670	0.00426
690.14886	0.00429
690.63102	0.00429
691.11317	0.00426
691.59533	0.00419
692.07748	0.00410
692.55964	0.00402
693.04180	0.00395
693.52395	0.00390
694.00611	0.00388
694.48827	0.00390
694.97042	0.00395
695.45258	0.00401
695.93474	0.00408
696.41689	0.00413
696.89905	0.00415
697.38120	0.00414
697.86336	0.00411
698.34552	0.00405
698.82767	0.00398
699.30983	0.00390
699.79199	0.00381
700.27414	0.00373
700.75630	0.00365
701.23846	0.00359
701.72061	0.00357
702.20277	0.00362
702.68492	0.00374
703.16708	0.00390
703.64924	0.00405
704.13139	0.00414
704.61355	0.00416
705.09571	0.00413
705.57786	0.00408
706.06002	0.00403
706.54218	0.00400
707.02433	0.00398
707.50649	0.00396
707.98864	0.00393
708.47080	0.00388
708.95296	0.00382
709.43511	0.00377
709.91727	0.00374
710.39943	0.00373
710.88158	0.00374
711.36374	0.00378
711.84590	0.00384
712.32805	0.00391
712.81021	0.00399
713.29236	0.00406
713.77452	0.00409
714.25668	0.00407
714.73883	0.00402
715.22099	0.00393
715.70315	0.00382
716.18530	0.00372
716.66746	0.00363
717.14962	0.00357
717.63177	0.00355
718.11393	0.00357
718.59608	0.00363
719.07824	0.00370
719.56040	0.00377
720.04255	0.00379
720.52471	0.00376
721.00687	0.00366
721.48902	0.00353
721.97118	0.00338
722.45334	0.00326
722.93549	0.00318
723.41765	0.00317
723.89980	0.00320
724.38196	0.00324
724.86412	0.00326
725.34627	0.00324
725.82843	0.00319
726.31059	0.00314
726.79274	0.00311
727.27490	0.00311
727.75706	0.00314
728.23921	0.00317
728.72137	0.00319
729.20352	0.00321
729.68568	0.00323
730.16784	0.00325
730.64999	0.00327
731.13215	0.00328
731.61431	0.00329
732.09646	0.00331
732.57862	0.00333
733.06078	0.00334
733.54293	0.00334
734.02509	0.00333
734.50724	0.00330
734.98940	0.00325
735.47156	0.00318
735.95371	0.00310
736.43587	0.00303
736.91803	0.00299
737.40018	0.00298
737.88234	0.00299
738.36450	0.00302
738.84665	0.00306
739.32881	0.00312
739.81096	0.00319
740.29312	0.00328
740.77528	0.00335
741.25743	0.00338
741.73959	0.00337
742.22175	0.00335
742.70390	0.00333
743.18606	0.00335
743.66822	0.00342
744.15037	0.00353
744.63253	0.00363
745.11469	0.00371
745.59684	0.00373
746.07900	0.00371
746.56115	0.00366
747.04331	0.00361
747.52547	0.00356
748.00762	0.00353
748.48978	0.00349
748.97194	0.00345
749.45409	0.00342
749.93625	0.00342
750.41841	0.00348
750.90056	0.00358
751.38272	0.00370
751.86487	0.00384
752.34703	0.00399
752.82919	0.00413
753.31134	0.00424
753.79350	0.00432
754.27566	0.00431
754.75781	0.00422
755.23997	0.00407
755.72213	0.00394
756.20428	0.00389
756.68644	0.00395
757.16859	0.00408
757.65075	0.00422
758.13291	0.00430
758.61506	0.00430
759.09722	0.00425
759.57938	0.00419
760.06153	0.00415
760.54369	0.00411
761.02585	0.00409
761.50800	0.00405
761.99016	0.00402
762.47231	0.00399
762.95447	0.00396
763.43663	0.00394
763.91878	0.00392
764.40094	0.00390
764.88310	0.00389
765.36525	0.00389
765.84741	0.00390
766.32957	0.00392
766.81172	0.00395
767.29388	0.00398
767.77603	0.00399
768.25819	0.00399
768.74035	0.00398
769.22250	0.00400
769.70466	0.00407
770.18682	0.00416
770.66897	0.00423
771.15113	0.00427
771.63329	0.00425
772.11544	0.00419
772.59760	0.00412
773.07975	0.00407
773.56191	0.00406
774.04407	0.00408
774.52622	0.00414
775.00838	0.00421
775.49054	0.00428
775.97269	0.00437
776.45485	0.00447
776.93701	0.00458
777.41916	0.00469
777.90132	0.00478
778.38347	0.00482
778.86563	0.00481
779.34779	0.00477
779.82994	0.00473
780.31210	0.00471
780.79426	0.00473
781.27641	0.00476
781.75857	0.00480
782.24073	0.00482
782.72288	0.00483
783.20504	0.00484
783.68719	0.00485
784.16935	0.00485
784.65151	0.00483
785.13366	0.00481
785.61582	0.00480
786.09798	0.00481
786.58013	0.00484
787.06229	0.00487
787.54445	0.00488
788.02660	0.00487
788.50876	0.00485
788.99091	0.00483
789.47307	0.00482
789.95523	0.00480
790.43738	0.00478
790.91954	0.00476
791.40170	0.00475
791.88385	0.00475
792.36601	0.00476
792.84817	0.00479
793.33032	0.00483
793.81248	0.00488
794.29464	0.00493
794.77679	0.00500
795.25895	0.00510
795.74110	0.00522
796.22326	0.00535
796.70542	0.00546
797.18757	0.00552
797.66973	0.00551
798.15189	0.00541
798.63404	0.00526
799.11620	0.00509
799.59836	0.00495
800.08051	0.00485
800.56267	0.00479
801.04482	0.00474
801.52698	0.00470
802.00914	0.00465
802.49129	0.00463
802.97345	0.00465
803.45561	0.00473
803.93776	0.00483
804.41992	0.00493
804.90208	0.00497
805.38423	0.00494
805.86639	0.00486
806.34854	0.00475
806.83070	0.00464
807.31286	0.00455
807.79501	0.00449
808.27717	0.00443
808.75933	0.00439
809.24148	0.00437
809.72364	0.00435
810.20580	0.00434
810.68795	0.00435
811.17011	0.00440
811.65226	0.00448
812.13442	0.00457
812.61658	0.00464
813.09873	0.00466
813.58089	0.00461
814.06305	0.00453
814.54520	0.00444
815.02736	0.00439
815.50952	0.00436
815.99167	0.00436
816.47383	0.00435
816.95598	0.00433
817.43814	0.00428
817.92030	0.00422
818.40245	0.00416
818.88461	0.00411
819.36677	0.00408
819.84892	0.00409
820.33108	0.00413
820.81324	0.00416
821.29539	0.00419
821.77755	0.00420
822.25970	0.00423
822.74186	0.00426
823.22402	0.00429
823.70617	0.00429
824.18833	0.00426
824.67049	0.00422
825.15264	0.00420
825.63480	0.00423
826.11696	0.00429
826.59911	0.00438
827.08127	0.00447
827.56342	0.00454
828.04558	0.00458
828.52774	0.00457
829.00989	0.00452
829.49205	0.00445
829.97421	0.00439
830.45636	0.00437
830.93852	0.00441
831.42068	0.00450
831.90283	0.00461
832.38499	0.00473
832.86714	0.00485
833.34930	0.00497
833.83146	0.00510
834.31361	0.00523
834.79577	0.00535
835.27793	0.00543
835.76008	0.00549
836.24224	0.00554
836.72440	0.00561
837.20655	0.00569
837.68871	0.00576
838.17086	0.00579
838.65302	0.00578
839.13518	0.00575
839.61733	0.00573
840.09949	0.00575
840.58165	0.00580
841.06380	0.00587
841.54596	0.00593
842.02812	0.00597
842.51027	0.00600
842.99243	0.00605
843.47458	0.00611
843.95674	0.00618
844.43890	0.00623
844.92105	0.00624
845.40321	0.00621
845.88537	0.00613
846.36752	0.00604
846.84968	0.00596
847.33184	0.00589
847.81399	0.00583
848.29615	0.00580
848.77831	0.00579
849.26046	0.00581
849.74262	0.00585
850.22477	0.00588
850.70693	0.00589
851.18909	0.00589
851.67124	0.00588
852.15340	0.00588
852.63556	0.00587
853.11771	0.00586
853.59987	0.00581
854.08203	0.00573
854.56418	0.00560
855.04634	0.00544
855.52849	0.00530
856.01065	0.00520
856.49281	0.00518
856.97496	0.00523
857.45712	0.00532
857.93928	0.00542
858.42143	0.00548
858.90359	0.00548
859.38575	0.00542
859.86790	0.00534
860.35006	0.00527
860.83221	0.00525
861.31437	0.00525
861.79653	0.00523
862.27868	0.00517
862.76084	0.00510
863.24300	0.00504
863.72515	0.00502
864.20731	0.00502
864.68947	0.00502
[truncated: 5,674 more rows]
