# Supplementary material for: Raman and Infrared spectroscopies and X-ray diffraction data on bupivacaine and ropivacaine complexed with 2-hydroxypropyl−β−cyclodextrin
Source: Data Brief. 2017 Sep 4;15:25–9. doi: 10.1016/j.dib.2017.08.053 (PMC5609877; doi:10.1016/j.dib.2017.08.053)
Supplement: Supplementary file 5 — Supplementary material [file mmc5.zip]

Archive with 13 entries (10 files):
- Raman free samples/
- Raman free samples/RAMAN_BVC_1064nm_250mW.dat
- __MACOSX/
- __MACOSX/Raman free samples/
- __MACOSX/Raman free samples/._RAMAN_BVC_1064nm_250mW.dat
- Raman free samples/RAMAN_BVC_1064nm_250mW.dpt
- __MACOSX/Raman free samples/._RAMAN_BVC_1064nm_250mW.dpt
- Raman free samples/RAMAN_HP-b-CD_1064nm_250mW.dat
- __MACOSX/Raman free samples/._RAMAN_HP-b-CD_1064nm_250mW.dat
- Raman free samples/RAMAN_RVC_1064nm_250mW.dat
- __MACOSX/Raman free samples/._RAMAN_RVC_1064nm_250mW.dat
- Raman free samples/RAMAN_RVC_1064nm_250mW.dpt
- __MACOSX/Raman free samples/._RAMAN_RVC_1064nm_250mW.dpt
