# Supplementary material for: Raman and Infrared spectroscopies and X-ray diffraction data on bupivacaine and ropivacaine complexed with 2-hydroxypropyl−β−cyclodextrin
Source: Data Brief. 2017 Sep 4;15:25–9. doi: 10.1016/j.dib.2017.08.053 (PMC5609877; doi:10.1016/j.dib.2017.08.053)
Supplement: Supplementary file 5 — Supplementary material [file mmc5.zip › Raman free samples/RAMAN_BVC_1064nm_250mW.dat]

-99.14112     0.00062
-98.65897     0.00049
-98.17681     0.00032
-97.69465     0.00027
-97.21250     0.00032
-96.73034     0.00032
-96.24818     0.00029
-95.76603     0.00026
-95.28387     0.00026
-94.80172     0.00033
-94.31956     0.00039
-93.83740     0.00039
-93.35525     0.00033
-92.87309     0.00027
-92.39093     0.00023
-91.90878     0.00019
-91.42662     0.00022
-90.94446     0.00033
-90.46231     0.00044
-89.98015     0.00051
-89.49799     0.00051
-89.01584     0.00049
-88.53368     0.00049
-88.05153     0.00048
-87.56937     0.00040
-87.08721     0.00026
-86.60506     0.00019
-86.12290     0.00031
-85.64074     0.00045
-85.15859     0.00052
-84.67643     0.00052
-84.19427     0.00050
-83.71212     0.00051
-83.22996     0.00052
-82.74781     0.00049
-82.26565     0.00042
-81.78349     0.00039
-81.30134     0.00057
-80.81918     0.00072
-80.33702     0.00080
-79.85487     0.00079
-79.37271     0.00070
-78.89055     0.00055
-78.40840     0.00038
-77.92624     0.00023
-77.44409     0.00010
-76.96193     0.00013
-76.47977     0.00024
-75.99762     0.00036
-75.51546     0.00042
-75.03330     0.00045
-74.55115     0.00046
-74.06899     0.00047
-73.58683     0.00047
-73.10468     0.00046
-72.62252     0.00043
-72.14037     0.00038
-71.65821     0.00035
-71.17605     0.00044
-70.69390     0.00056
-70.21174     0.00064
-69.72958     0.00067
-69.24743     0.00064
-68.76527     0.00059
-68.28311     0.00050
-67.80096     0.00041
-67.31880     0.00044
-66.83665     0.00041
-66.35449     0.00032
-65.87233     0.00023
-65.39018     0.00022
-64.90802     0.00032
-64.42586     0.00045
-63.94371     0.00057
-63.46155     0.00064
-62.97939     0.00067
-62.49724     0.00066
-62.01508     0.00064
-61.53293     0.00062
-61.05077     0.00060
-60.56861     0.00054
-60.08646     0.00043
-59.60430     0.00029
-59.12214     0.00025
-58.63999     0.00041
-58.15783     0.00054
-57.67567     0.00064
-57.19352     0.00069
-56.71136     0.00074
-56.22921     0.00078
-55.74705     0.00076
-55.26489     0.00064
-54.78274     0.00048
-54.30058     0.00034
-53.81842     0.00027
-53.33627     0.00032
-52.85411     0.00040
-52.37195     0.00043
-51.88980     0.00041
-51.40764     0.00047
-50.92549     0.00060
-50.44333     0.00070
-49.96117     0.00074
-49.47902     0.00071
-48.99686     0.00063
-48.51470     0.00054
-48.03255     0.00051
-47.55039     0.00056
-47.06823     0.00065
-46.58608     0.00076
-46.10392     0.00080
-45.62177     0.00074
-45.13961     0.00062
-44.65745     0.00063
-44.17530     0.00073
-43.69314     0.00079
-43.21098     0.00081
-42.72883     0.00075
-42.24667     0.00061
-41.76451     0.00048
-41.28236     0.00052
-40.80020     0.00063
-40.31805     0.00068
-39.83589     0.00065
-39.35373     0.00054
-38.87158     0.00037
-38.38942     0.00019
-37.90726     0.00013
-37.42511     0.00024
-36.94295     0.00036
-36.46079     0.00047
-35.97864     0.00054
-35.49648     0.00061
-35.01432     0.00069
-34.53217     0.00077
-34.05001     0.00078
-33.56786     0.00072
-33.08570     0.00060
-32.60354     0.00045
-32.12139     0.00030
-31.63923     0.00025
-31.15707     0.00034
-30.67492     0.00047
-30.19276     0.00056
-29.71060     0.00060
-29.22845     0.00066
-28.74629     0.00075
-28.26414     0.00078
-27.78198     0.00074
-27.29982     0.00065
-26.81767     0.00063
-26.33551     0.00066
-25.85335     0.00070
-25.37120     0.00071
-24.88904     0.00067
-24.40688     0.00056
-23.92473     0.00043
-23.44257     0.00035
-22.96042     0.00036
-22.47826     0.00047
-21.99610     0.00054
-21.51395     0.00059
-21.03179     0.00062
-20.54963     0.00063
-20.06748     0.00061
-19.58532     0.00053
-19.10316     0.00041
-18.62101     0.00031
-18.13885     0.00028
-17.65670     0.00030
-17.17454     0.00034
-16.69238     0.00036
-16.21023     0.00050
-15.72807     0.00074
-15.24591     0.00090
-14.76376     0.00094
-14.28160     0.00088
-13.79944     0.00076
-13.31729     0.00064
-12.83513     0.00057
-12.35298     0.00057
-11.87082     0.00063
-11.38866     0.00070
-10.90651     0.00068
-10.42435     0.00054
-9.94219     0.00038
-9.46004     0.00044
-8.97788     0.00060
-8.49572     0.00069
-8.01357     0.00065
-7.53141     0.00050
-7.04926     0.00035
-6.56710     0.00034
-6.08494     0.00040
-5.60279     0.00047
-5.12063     0.00048
-4.63847     0.00040
-4.15632     0.00025
-3.67416     0.00010
-3.19200     0.00026
-2.70985     0.00044
-2.22769     0.00056
-1.74554     0.00080
-1.26338     0.00142
-0.78122     0.00223
-0.29907     0.00291
0.18309     0.00319
0.66525     0.00296
1.14740     0.00234
1.62956     0.00163
2.11172     0.00110
2.59387     0.00082
3.07603     0.00069
3.55818     0.00062
4.04034     0.00057
4.52250     0.00053
5.00465     0.00051
5.48681     0.00050
5.96897     0.00051
6.45112     0.00055
6.93328     0.00057
7.41544     0.00055
7.89759     0.00050
8.37975     0.00046
8.86190     0.00047
9.34406     0.00059
9.82622     0.00077
10.30837     0.00089
10.79053     0.00092
11.27269     0.00085
11.75484     0.00070
12.23700     0.00053
12.71916     0.00042
13.20131     0.00038
13.68347     0.00040
14.16562     0.00051
14.64778     0.00063
15.12994     0.00070
15.61209     0.00071
16.09425     0.00067
16.57641     0.00063
17.05856     0.00065
17.54072     0.00073
18.02288     0.00083
18.50503     0.00090
18.98719     0.00090
19.46935     0.00085
19.95150     0.00082
20.43366     0.00082
20.91581     0.00084
21.39797     0.00087
21.88013     0.00089
22.36228     0.00089
22.84444     0.00089
23.32660     0.00090
23.80875     0.00091
24.29091     0.00093
24.77307     0.00096
25.25522     0.00098
25.73738     0.00098
26.21953     0.00098
26.70169     0.00099
27.18385     0.00099
27.66600     0.00097
28.14816     0.00092
28.63032     0.00088
29.11247     0.00091
29.59463     0.00101
30.07679     0.00110
30.55894     0.00114
31.04110     0.00112
31.52325     0.00105
32.00541     0.00100
32.48757     0.00103
32.96972     0.00114
33.45188     0.00133
33.93404     0.00153
34.41619     0.00172
34.89835     0.00194
35.38051     0.00225
35.86266     0.00271
36.34482     0.00337
36.82697     0.00426
37.30913     0.00543
37.79129     0.00692
38.27344     0.00880
38.75560     0.01114
39.23776     0.01402
39.71991     0.01748
40.20207     0.02153
40.68423     0.02619
41.16638     0.03142
41.64854     0.03721
42.13069     0.04352
42.61285     0.05030
43.09501     0.05744
43.57716     0.06483
44.05932     0.07231
44.54148     0.07975
45.02363     0.08706
45.50579     0.09418
45.98795     0.10109
46.47010     0.10779
46.95226     0.11428
47.43441     0.12057
47.91657     0.12665
48.39873     0.13256
48.88088     0.13829
49.36304     0.14386
49.84520     0.14928
50.32735     0.15459
50.80951     0.15979
51.29167     0.16487
51.77382     0.16980
52.25598     0.17453
52.73813     0.17903
53.22029     0.18331
53.70245     0.18740
54.18460     0.19137
54.66676     0.19528
55.14892     0.19915
55.63107     0.20295
56.11323     0.20666
56.59539     0.21027
57.07754     0.21381
57.55970     0.21742
58.04185     0.22121
58.52401     0.22523
59.00617     0.22935
59.48832     0.23333
59.97048     0.23685
60.45264     0.23977
60.93479     0.24212
61.41695     0.24415
61.89911     0.24610
62.38126     0.24816
62.86342     0.25037
63.34557     0.25269
63.82773     0.25507
64.30989     0.25746
64.79204     0.25983
65.27420     0.26220
65.75636     0.26458
66.23851     0.26703
66.72067     0.26959
67.20283     0.27227
67.68498     0.27507
68.16714     0.27798
68.64930     0.28105
69.13145     0.28442
69.61361     0.28824
70.09576     0.29264
70.57792     0.29761
71.06008     0.30303
71.54223     0.30867
72.02439     0.31437
72.50655     0.32012
72.98870     0.32604
73.47086     0.33234
73.95302     0.33917
74.43517     0.34651
74.91733     0.35418
75.39948     0.36194
75.88164     0.36958
76.36380     0.37702
76.84595     0.38427
77.32811     0.39134
77.81027     0.39823
78.29242     0.40485
78.77458     0.41108
79.25674     0.41680
79.73889     0.42187
80.22105     0.42623
80.70320     0.42981
81.18536     0.43262
81.66752     0.43468
82.14967     0.43593
82.63183     0.43624
83.11399     0.43545
83.59614     0.43348
84.07830     0.43044
84.56046     0.42658
85.04261     0.42226
85.52477     0.41778
86.00692     0.41335
86.48908     0.40910
86.97124     0.40512
87.45339     0.40148
87.93555     0.39831
88.41771     0.39572
88.89986     0.39385
89.38202     0.39280
89.86418     0.39254
90.34633     0.39295
90.82849     0.39372
91.31064     0.39455
91.79280     0.39517
92.27496     0.39547
92.75711     0.39544
93.23927     0.39512
93.72143     0.39444
94.20358     0.39322
94.68574     0.39121
95.16790     0.38824
95.65005     0.38428
96.13221     0.37944
96.61436     0.37393
97.09652     0.36800
97.57868     0.36186
98.06083     0.35563
98.54299     0.34939
99.02515     0.34313
99.50730     0.33687
99.98946     0.33071
100.47162     0.32476
100.95377     0.31920
101.43593     0.31415
101.91808     0.30968
102.40024     0.30578
102.88240     0.30245
103.36455     0.29967
103.84671     0.29747
104.32887     0.29589
104.81102     0.29496
105.29318     0.29466
105.77534     0.29494
106.25749     0.29565
106.73965     0.29658
107.22180     0.29754
107.70396     0.29840
108.18612     0.29910
108.66827     0.29969
109.15043     0.30022
109.63259     0.30072
110.11474     0.30113
110.59690     0.30140
111.07906     0.30145
111.56121     0.30125
112.04337     0.30079
112.52552     0.30009
113.00768     0.29918
113.48984     0.29813
113.97199     0.29697
114.45415     0.29575
114.93631     0.29448
115.41846     0.29316
115.90062     0.29185
116.38278     0.29061
116.86493     0.28947
117.34709     0.28844
117.82924     0.28754
118.31140     0.28678
118.79356     0.28619
119.27571     0.28580
119.75787     0.28558
120.24003     0.28549
120.72218     0.28543
121.20434     0.28535
121.68650     0.28522
122.16865     0.28501
122.65081     0.28468
123.13297     0.28414
123.61512     0.28337
124.09728     0.28237
124.57943     0.28120
125.06159     0.27994
125.54375     0.27866
126.02590     0.27737
126.50806     0.27607
126.99022     0.27477
127.47237     0.27346
127.95453     0.27215
128.43669     0.27081
128.91884     0.26940
129.40100     0.26792
129.88315     0.26637
130.36531     0.26477
130.84747     0.26312
131.32962     0.26136
131.81178     0.25945
132.29394     0.25735
132.77609     0.25508
133.25825     0.25272
133.74041     0.25032
134.22256     0.24791
134.70472     0.24549
135.18687     0.24302
135.66903     0.24049
136.15119     0.23789
136.63334     0.23524
137.11550     0.23257
137.59766     0.22991
138.07981     0.22724
138.56197     0.22451
139.04413     0.22170
139.52628     0.21878
140.00844     0.21579
140.49059     0.21277
140.97275     0.20972
141.45491     0.20665
141.93706     0.20355
142.41922     0.20047
142.90138     0.19745
143.38353     0.19454
143.86569     0.19173
144.34785     0.18897
144.83000     0.18622
145.31216     0.18347
145.79431     0.18074
146.27647     0.17806
146.75863     0.17547
147.24078     0.17298
147.72294     0.17056
148.20510     0.16820
148.68725     0.16587
149.16941     0.16361
149.65157     0.16146
150.13372     0.15944
150.61588     0.15752
151.09803     0.15564
151.58019     0.15374
152.06235     0.15181
152.54450     0.14990
153.02666     0.14807
153.50882     0.14637
153.99097     0.14479
154.47313     0.14327
154.95529     0.14175
155.43744     0.14020
155.91960     0.13866
156.40175     0.13716
156.88391     0.13574
157.36607     0.13440
157.84822     0.13311
158.33038     0.13187
158.81254     0.13067
159.29469     0.12955
159.77685     0.12850
160.25901     0.12753
160.74116     0.12663
161.22332     0.12578
161.70547     0.12502
162.18763     0.12436
162.66979     0.12380
163.15194     0.12335
163.63410     0.12296
164.11626     0.12265
164.59841     0.12241
165.08057     0.12226
165.56273     0.12224
166.04488     0.12236
166.52704     0.12261
167.00919     0.12298
167.49135     0.12348
167.97351     0.12409
168.45566     0.12483
168.93782     0.12574
169.41998     0.12682
169.90213     0.12808
170.38429     0.12951
170.86645     0.13109
171.34860     0.13281
171.83076     0.13464
172.31292     0.13654
172.79507     0.13846
173.27723     0.14031
173.75938     0.14197
174.24154     0.14335
174.72370     0.14436
175.20585     0.14498
175.68801     0.14520
176.17017     0.14499
176.65232     0.14436
177.13448     0.14325
177.61664     0.14169
178.09879     0.13972
178.58095     0.13746
179.06310     0.13502
179.54526     0.13251
180.02742     0.12999
180.50957     0.12751
180.99173     0.12510
181.47389     0.12281
181.95604     0.12066
182.43820     0.11868
182.92036     0.11684
183.40251     0.11511
183.88467     0.11347
184.36682     0.11190
184.84898     0.11039
185.33114     0.10894
185.81329     0.10759
186.29545     0.10637
186.77761     0.10530
187.25976     0.10435
187.74192     0.10348
188.22408     0.10261
188.70623     0.10172
189.18839     0.10084
189.67054     0.10002
190.15270     0.09932
190.63486     0.09873
191.11701     0.09823
191.59917     0.09776
192.08133     0.09733
192.56348     0.09694
193.04564     0.09662
193.52780     0.09634
194.00995     0.09606
194.49211     0.09571
194.97426     0.09528
195.45642     0.09477
195.93858     0.09421
196.42073     0.09362
196.90289     0.09303
197.38505     0.09249
197.86720     0.09199
198.34936     0.09153
198.83152     0.09107
199.31367     0.09058
199.79583     0.09003
200.27798     0.08942
200.76014     0.08878
201.24230     0.08814
201.72445     0.08751
202.20661     0.08693
202.68877     0.08640
203.17092     0.08590
203.65308     0.08540
204.13524     0.08489
204.61739     0.08436
205.09955     0.08383
205.58170     0.08333
206.06386     0.08285
206.54602     0.08237
207.02817     0.08186
207.51033     0.08135
207.99249     0.08086
208.47464     0.08041
208.95680     0.08003
209.43896     0.07970
209.92111     0.07943
210.40327     0.07921
210.88542     0.07903
211.36758     0.07885
211.84974     0.07862
212.33189     0.07828
212.81405     0.07783
213.29621     0.07729
213.77836     0.07670
214.26052     0.07612
214.74268     0.07555
215.22483     0.07497
215.70699     0.07436
216.18914     0.07374
216.67130     0.07311
217.15346     0.07249
217.63561     0.07189
218.11777     0.07131
218.59993     0.07078
219.08208     0.07030
219.56424     0.06987
220.04640     0.06946
220.52855     0.06901
221.01071     0.06851
221.49286     0.06797
221.97502     0.06746
222.45718     0.06705
222.93933     0.06677
223.42149     0.06661
223.90365     0.06653
224.38580     0.06650
224.86796     0.06649
225.35012     0.06648
225.83227     0.06648
226.31443     0.06649
226.79659     0.06652
227.27874     0.06657
227.76090     0.06666
228.24305     0.06679
228.72521     0.06697
229.20737     0.06719
229.68952     0.06744
230.17168     0.06769
230.65384     0.06792
231.13599     0.06809
231.61815     0.06816
232.10031     0.06810
232.58246     0.06791
233.06462     0.06757
233.54677     0.06710
234.02893     0.06652
234.51109     0.06586
234.99324     0.06516
235.47540     0.06442
235.95756     0.06364
236.43971     0.06279
236.92187     0.06184
237.40403     0.06080
237.88618     0.05970
238.36834     0.05858
238.85049     0.05749
239.33265     0.05645
239.81481     0.05541
240.29696     0.05436
240.77912     0.05326
241.26128     0.05217
241.74343     0.05113
242.22559     0.05016
242.70775     0.04927
243.18990     0.04844
243.67206     0.04767
244.15421     0.04697
244.63637     0.04636
245.11853     0.04581
245.60068     0.04531
246.08284     0.04481
246.56500     0.04430
247.04715     0.04377
247.52931     0.04323
248.01147     0.04270
248.49362     0.04223
248.97578     0.04185
249.45793     0.04157
249.94009     0.04138
250.42225     0.04123
250.90440     0.04108
251.38656     0.04091
251.86872     0.04071
252.35087     0.04049
252.83303     0.04025
253.31519     0.04002
253.79734     0.03981
254.27950     0.03966
254.76165     0.03958
255.24381     0.03954
255.72597     0.03952
256.20812     0.03949
256.69028     0.03947
257.17244     0.03948
257.65459     0.03952
258.13675     0.03961
258.61891     0.03976
259.10106     0.03998
259.58322     0.04030
260.06537     0.04070
260.54753     0.04116
261.02969     0.04166
261.51184     0.04220
261.99400     0.04280
262.47616     0.04349
262.95831     0.04424
263.44047     0.04502
263.92263     0.04580
264.40478     0.04655
264.88694     0.04726
265.36909     0.04789
265.85125     0.04841
266.33341     0.04876
266.81556     0.04892
267.29772     0.04892
267.77988     0.04879
268.26203     0.04855
268.74419     0.04821
269.22635     0.04776
269.70850     0.04721
270.19066     0.04660
270.67281     0.04597
271.15497     0.04540
271.63713     0.04492
272.11928     0.04458
272.60144     0.04442
273.08360     0.04445
273.56575     0.04467
274.04791     0.04503
274.53007     0.04551
275.01222     0.04604
275.49438     0.04660
275.97654     0.04715
276.45869     0.04769
276.94085     0.04822
277.42300     0.04878
277.90516     0.04937
278.38732     0.04999
278.86947     0.05063
279.35163     0.05129
279.83379     0.05195
280.31594     0.05266
280.79810     0.05342
281.28026     0.05425
281.76241     0.05516
282.24457     0.05616
282.72672     0.05731
283.20888     0.05862
283.69104     0.06010
284.17319     0.06175
284.65535     0.06350
285.13751     0.06533
285.61966     0.06716
286.10182     0.06896
286.58398     0.07065
287.06613     0.07219
287.54829     0.07348
288.03044     0.07443
288.51260     0.07495
288.99476     0.07498
289.47691     0.07450
289.95907     0.07358
290.44123     0.07225
290.92338     0.07060
291.40554     0.06866
291.88770     0.06649
292.36985     0.06418
292.85201     0.06178
293.33416     0.05939
293.81632     0.05710
294.29848     0.05498
294.78063     0.05309
295.26279     0.05144
295.74495     0.04999
296.22710     0.04867
296.70926     0.04744
297.19142     0.04629
297.67357     0.04527
298.15573     0.04444
298.63788     0.04384
299.12004     0.04345
299.60220     0.04324
300.08435     0.04311
300.56651     0.04303
301.04867     0.04298
301.53082     0.04296
302.01298     0.04301
302.49514     0.04314
302.97729     0.04337
303.45945     0.04370
303.94160     0.04410
304.42376     0.04455
304.90592     0.04501
305.38807     0.04546
305.87023     0.04591
306.35239     0.04639
306.83454     0.04693
307.31670     0.04755
307.79886     0.04822
308.28101     0.04890
308.76317     0.04951
309.24532     0.05004
309.72748     0.05046
310.20964     0.05078
310.69179     0.05099
311.17395     0.05105
311.65611     0.05096
312.13826     0.05074
312.62042     0.05045
313.10258     0.05012
313.58473     0.04978
314.06689     0.04941
314.54904     0.04900
315.03120     0.04858
315.51336     0.04820
315.99551     0.04788
316.47767     0.04763
316.95983     0.04743
317.44198     0.04727
317.92414     0.04716
318.40630     0.04712
318.88845     0.04716
319.37061     0.04726
319.85276     0.04736
320.33492     0.04743
320.81708     0.04749
321.29923     0.04756
321.78139     0.04767
322.26355     0.04784
322.74570     0.04804
323.22786     0.04828
323.71002     0.04853
324.19217     0.04877
324.67433     0.04899
325.15648     0.04917
325.63864     0.04933
326.12080     0.04949
326.60295     0.04964
327.08511     0.04974
327.56727     0.04976
328.04942     0.04969
328.53158     0.04954
329.01374     0.04932
329.49589     0.04906
329.97805     0.04877
330.46021     0.04845
330.94236     0.04814
331.42452     0.04782
331.90667     0.04747
332.38883     0.04703
332.87099     0.04647
333.35314     0.04578
333.83530     0.04502
334.31746     0.04424
334.79961     0.04348
335.28177     0.04276
335.76393     0.04205
336.24608     0.04132
336.72824     0.04059
337.21039     0.03986
337.69255     0.03917
338.17471     0.03850
338.65686     0.03786
339.13902     0.03724
339.62118     0.03661
340.10333     0.03600
340.58549     0.03543
341.06765     0.03492
341.54980     0.03445
342.03196     0.03401
342.51411     0.03359
342.99627     0.03319
343.47843     0.03282
343.96058     0.03251
344.44274     0.03226
344.92490     0.03206
345.40705     0.03189
345.88921     0.03172
346.37137     0.03155
346.85352     0.03143
347.33568     0.03135
347.81783     0.03133
348.29999     0.03131
348.78215     0.03123
349.26430     0.03106
349.74646     0.03081
350.22862     0.03049
350.71077     0.03015
351.19293     0.02984
351.67509     0.02962
352.15724     0.02952
352.63940     0.02954
353.12155     0.02963
353.60371     0.02973
354.08587     0.02982
354.56802     0.02988
355.05018     0.02995
355.53234     0.03003
356.01449     0.03014
356.49665     0.03025
356.97881     0.03038
357.46096     0.03055
357.94312     0.03077
358.42527     0.03106
358.90743     0.03140
359.38959     0.03177
359.87174     0.03213
360.35390     0.03247
360.83606     0.03276
361.31821     0.03301
361.80037     0.03322
362.28253     0.03344
362.76468     0.03369
363.24684     0.03400
363.72899     0.03437
364.21115     0.03473
364.69331     0.03503
365.17546     0.03521
365.65762     0.03528
366.13978     0.03524
366.62193     0.03512
367.10409     0.03494
367.58625     0.03470
368.06840     0.03440
368.55056     0.03405
369.03271     0.03363
369.51487     0.03315
369.99703     0.03264
370.47918     0.03212
370.96134     0.03163
371.44350     0.03119
371.92565     0.03077
372.40781     0.03037
372.88997     0.02999
373.37212     0.02966
373.85428     0.02941
374.33643     0.02927
374.81859     0.02923
375.30075     0.02928
375.78290     0.02939
376.26506     0.02955
376.74722     0.02976
377.22937     0.03004
377.71153     0.03038
378.19369     0.03073
378.67584     0.03106
379.15800     0.03131
379.64016     0.03148
380.12231     0.03160
380.60447     0.03170
381.08662     0.03185
381.56878     0.03202
382.05094     0.03217
382.53309     0.03226
383.01525     0.03224
383.49741     0.03215
383.97956     0.03199
384.46172     0.03175
384.94388     0.03140
385.42603     0.03093
385.90819     0.03040
386.39034     0.02986
386.87250     0.02938
387.35466     0.02898
387.83681     0.02866
388.31897     0.02839
388.80113     0.02813
389.28328     0.02786
389.76544     0.02759
390.24760     0.02731
390.72975     0.02705
391.21191     0.02682
391.69406     0.02664
392.17622     0.02649
392.65838     0.02636
393.14053     0.02624
393.62269     0.02616
394.10485     0.02616
394.58700     0.02627
395.06916     0.02649
395.55132     0.02676
396.03347     0.02704
396.51563     0.02728
396.99778     0.02746
397.47994     0.02761
397.96210     0.02777
398.44425     0.02797
398.92641     0.02820
399.40857     0.02847
399.89072     0.02877
400.37288     0.02909
400.85504     0.02943
401.33719     0.02977
401.81935     0.03008
402.30150     0.03033
402.78366     0.03051
403.26582     0.03063
403.74797     0.03071
404.23013     0.03077
404.71229     0.03080
405.19444     0.03081
405.67660     0.03080
406.15876     0.03079
406.64091     0.03086
407.12307     0.03103
407.60522     0.03133
408.08738     0.03171
408.56954     0.03213
409.05169     0.03256
409.53385     0.03298
410.01601     0.03343
410.49816     0.03395
410.98032     0.03456
411.46248     0.03523
411.94463     0.03593
412.42679     0.03658
412.90894     0.03713
413.39110     0.03755
413.87326     0.03783
414.35541     0.03797
414.83757     0.03798
415.31973     0.03787
415.80188     0.03762
416.28404     0.03720
416.76620     0.03661
417.24835     0.03590
417.73051     0.03514
418.21266     0.03441
418.69482     0.03375
419.17698     0.03314
419.65913     0.03251
420.14129     0.03183
420.62345     0.03114
421.10560     0.03049
421.58776     0.02996
422.06992     0.02956
422.55207     0.02927
423.03423     0.02903
423.51638     0.02880
423.99854     0.02854
424.48070     0.02827
424.96285     0.02802
425.44501     0.02782
425.92717     0.02769
426.40932     0.02762
426.89148     0.02757
427.37364     0.02754
427.85579     0.02754
428.33795     0.02758
428.82010     0.02767
429.30226     0.02780
429.78442     0.02791
430.26657     0.02796
430.74873     0.02791
431.23089     0.02779
431.71304     0.02767
432.19520     0.02765
432.67736     0.02777
433.15951     0.02804
433.64167     0.02838
434.12383     0.02870
434.60598     0.02894
435.08814     0.02912
435.57029     0.02930
436.05245     0.02953
436.53461     0.02982
437.01676     0.03016
437.49892     0.03051
437.98108     0.03088
438.46323     0.03127
438.94539     0.03170
439.42755     0.03213
439.90970     0.03253
440.39186     0.03286
440.87401     0.03314
441.35617     0.03342
441.83833     0.03372
442.32048     0.03407
442.80264     0.03445
443.28480     0.03484
443.76695     0.03526
444.24911     0.03574
444.73127     0.03636
445.21342     0.03715
445.69558     0.03810
446.17773     0.03912
446.65989     0.04007
447.14205     0.04078
447.62420     0.04109
448.10636     0.04095
448.58852     0.04039
449.07067     0.03954
449.55283     0.03854
450.03499     0.03757
450.51714     0.03674
450.99930     0.03613
451.48145     0.03576
451.96361     0.03559
452.44577     0.03554
452.92792     0.03554
453.41008     0.03550
453.89224     0.03537
454.37439     0.03509
454.85655     0.03462
455.33871     0.03399
455.82086     0.03324
456.30302     0.03243
456.78517     0.03160
457.26733     0.03077
457.74949     0.02994
458.23164     0.02914
458.71380     0.02840
459.19596     0.02779
459.67811     0.02736
460.16027     0.02712
460.64243     0.02703
461.12458     0.02703
461.60674     0.02706
462.08889     0.02707
462.57105     0.02707
463.05321     0.02708
463.53536     0.02713
464.01752     0.02720
464.49968     0.02731
464.98183     0.02747
465.46399     0.02771
465.94615     0.02810
466.42830     0.02863
466.91046     0.02929
467.39261     0.03001
467.87477     0.03077
468.35693     0.03158
468.83908     0.03249
469.32124     0.03354
469.80340     0.03476
470.28555     0.03608
470.76771     0.03743
471.24987     0.03870
471.73202     0.03977
472.21418     0.04057
472.69633     0.04104
473.17849     0.04116
473.66065     0.04091
474.14280     0.04031
474.62496     0.03941
475.10712     0.03826
475.58927     0.03697
476.07143     0.03564
476.55359     0.03436
477.03574     0.03324
477.51790     0.03234
478.00005     0.03173
478.48221     0.03144
478.96437     0.03144
479.44652     0.03169
479.92868     0.03212
480.41084     0.03272
480.89299     0.03347
481.37515     0.03437
481.85731     0.03544
482.33946     0.03662
482.82162     0.03787
483.30378     0.03912
483.78593     0.04031
484.26809     0.04141
484.75024     0.04239
485.23240     0.04324
485.71456     0.04391
486.19671     0.04434
486.67887     0.04445
487.16103     0.04415
487.64318     0.04338
488.12534     0.04210
488.60750     0.04038
489.08965     0.03834
489.57181     0.03618
490.05396     0.03407
490.53612     0.03215
491.01828     0.03045
491.50043     0.02896
491.98259     0.02768
492.46475     0.02659
492.94690     0.02568
493.42906     0.02493
493.91122     0.02426
494.39337     0.02364
494.87553     0.02307
495.35768     0.02260
495.83984     0.02228
496.32200     0.02217
496.80415     0.02224
497.28631     0.02242
497.76847     0.02262
498.25062     0.02276
498.73278     0.02282
499.21494     0.02282
499.69709     0.02276
500.17925     0.02268
500.66140     0.02255
501.14356     0.02237
501.62572     0.02212
502.10787     0.02184
502.59003     0.02155
503.07219     0.02129
503.55434     0.02108
504.03650     0.02092
504.51866     0.02080
505.00081     0.02072
505.48297     0.02069
505.96512     0.02071
506.44728     0.02082
506.92944     0.02103
507.41159     0.02133
507.89375     0.02172
508.37591     0.02225
508.85806     0.02298
509.34022     0.02402
509.82238     0.02550
510.30453     0.02756
510.78669     0.03033
511.26884     0.03383
511.75100     0.03795
512.23316     0.04235
512.71531     0.04647
513.19747     0.04965
513.67963     0.05132
514.16178     0.05122
514.64394     0.04948
515.12610     0.04653
515.60825     0.04295
516.09041     0.03933
516.57256     0.03607
517.05472     0.03339
517.53688     0.03137
518.01903     0.02993
518.50119     0.02897
518.98335     0.02835
519.46550     0.02793
519.94766     0.02765
520.42982     0.02745
520.91197     0.02727
521.39413     0.02711
521.87628     0.02694
522.35844     0.02674
522.84060     0.02650
523.32275     0.02619
523.80491     0.02578
524.28707     0.02529
524.76922     0.02475
525.25138     0.02423
525.73354     0.02379
526.21569     0.02347
526.69785     0.02326
527.18000     0.02314
527.66216     0.02311
528.14432     0.02316
528.62647     0.02330
529.10863     0.02349
529.59079     0.02371
530.07294     0.02395
530.55510     0.02424
531.03726     0.02462
531.51941     0.02514
532.00157     0.02580
532.48372     0.02661
532.96588     0.02755
533.44804     0.02862
533.93019     0.02986
534.41235     0.03134
534.89451     0.03313
535.37666     0.03532
535.85882     0.03795
536.34098     0.04106
536.82313     0.04466
537.30529     0.04873
537.78745     0.05324
538.26960     0.05809
538.75176     0.06316
539.23391     0.06828
539.71607     0.07329
540.19823     0.07810
540.68038     0.08262
541.16254     0.08682
541.64470     0.09065
542.12685     0.09400
542.60901     0.09672
543.09117     0.09861
543.57332     0.09946
544.05548     0.09907
544.53763     0.09731
545.01979     0.09412
545.50195     0.08961
545.98410     0.08405
546.46626     0.07787
546.94842     0.07152
547.43057     0.06543
547.91273     0.05988
548.39489     0.05500
548.87704     0.05088
549.35920     0.04754
549.84135     0.04502
550.32351     0.04330
550.80567     0.04235
551.28782     0.04210
551.76998     0.04246
552.25214     0.04331
552.73429     0.04446
553.21645     0.04568
553.69861     0.04668
554.18076     0.04719
554.66292     0.04699
555.14507     0.04597
555.62723     0.04415
556.10939     0.04165
556.59154     0.03868
557.07370     0.03550
557.55586     0.03235
558.03801     0.02941
558.52017     0.02679
559.00233     0.02456
559.48448     0.02274
559.96664     0.02131
560.44879     0.02020
560.93095     0.01932
561.41311     0.01857
561.89526     0.01789
562.37742     0.01728
562.85958     0.01677
563.34173     0.01637
563.82389     0.01610
564.30605     0.01596
564.78820     0.01593
565.27036     0.01603
565.75251     0.01630
566.23467     0.01678
566.71683     0.01752
567.19898     0.01856
567.68114     0.01996
568.16330     0.02179
568.64545     0.02411
569.12761     0.02695
569.60977     0.03020
570.09192     0.03364
570.57408     0.03692
571.05623     0.03965
571.53839     0.04152
572.02055     0.04236
572.50270     0.04221
572.98486     0.04126
573.46702     0.03978
573.94917     0.03804
574.43133     0.03622
574.91349     0.03439
575.39564     0.03255
575.87780     0.03064
576.35995     0.02860
576.84211     0.02643
577.32427     0.02420
577.80642     0.02201
578.28858     0.01997
578.77074     0.01814
579.25289     0.01654
579.73505     0.01515
580.21721     0.01397
580.69936     0.01300
581.18152     0.01225
581.66367     0.01169
582.14583     0.01130
582.62799     0.01100
583.11014     0.01073
583.59230     0.01046
584.07446     0.01021
584.55661     0.00999
585.03877     0.00983
585.52093     0.00972
586.00308     0.00965
586.48524     0.00959
586.96740     0.00953
587.44955     0.00944
587.93171     0.00935
588.41386     0.00926
588.89602     0.00918
589.37818     0.00910
589.86033     0.00899
590.34249     0.00887
590.82465     0.00874
591.30680     0.00863
591.78896     0.00857
592.27112     0.00853
592.75327     0.00852
593.23543     0.00852
593.71758     0.00853
594.19974     0.00854
594.68190     0.00856
595.16405     0.00858
595.64621     0.00858
596.12837     0.00855
596.61052     0.00846
597.09268     0.00834
597.57484     0.00822
598.05699     0.00814
598.53915     0.00810
599.02130     0.00808
599.50346     0.00804
599.98562     0.00798
600.46777     0.00792
600.94993     0.00788
601.43209     0.00785
601.91424     0.00783
602.39640     0.00782
602.87856     0.00782
603.36071     0.00785
603.84287     0.00790
604.32502     0.00797
604.80718     0.00803
605.28934     0.00807
605.77149     0.00811
606.25365     0.00814
606.73581     0.00817
607.21796     0.00816
607.70012     0.00808
608.18228     0.00789
608.66443     0.00763
609.14659     0.00740
609.62874     0.00728
610.11090     0.00733
610.59306     0.00751
611.07521     0.00773
611.55737     0.00793
612.03953     0.00804
612.52168     0.00807
613.00384     0.00804
613.48600     0.00800
613.96815     0.00796
614.45031     0.00794
614.93246     0.00793
615.41462     0.00792
615.89678     0.00788
616.37893     0.00781
616.86109     0.00772
617.34325     0.00764
617.82540     0.00762
618.30756     0.00771
618.78972     0.00790
619.27187     0.00816
619.75403     0.00843
620.23618     0.00865
620.71834     0.00881
621.20050     0.00893
621.68265     0.00904
622.16481     0.00917
622.64697     0.00931
623.12912     0.00941
623.61128     0.00945
624.09344     0.00941
624.57559     0.00931
625.05775     0.00917
625.53990     0.00900
626.02206     0.00882
626.50422     0.00864
626.98637     0.00847
627.46853     0.00834
627.95069     0.00826
628.43284     0.00824
628.91500     0.00825
629.39716     0.00824
629.87931     0.00819
630.36147     0.00808
630.84362     0.00794
631.32578     0.00781
631.80794     0.00773
632.29009     0.00770
632.77225     0.00769
633.25441     0.00767
633.73656     0.00765
634.21872     0.00765
634.70088     0.00769
635.18303     0.00777
635.66519     0.00787
636.14734     0.00797
636.62950     0.00806
637.11166     0.00812
637.59381     0.00816
638.07597     0.00815
638.55813     0.00809
639.04028     0.00801
639.52244     0.00792
640.00460     0.00786
640.48675     0.00787
640.96891     0.00799
641.45107     0.00824
641.93322     0.00862
642.41538     0.00904
642.89753     0.00938
643.37969     0.00957
643.86185     0.00956
644.34400     0.00941
644.82616     0.00919
645.30832     0.00901
645.79047     0.00892
646.27263     0.00891
646.75479     0.00897
647.23694     0.00906
647.71910     0.00916
648.20125     0.00926
648.68341     0.00934
649.16557     0.00940
649.64772     0.00943
650.12988     0.00944
650.61204     0.00945
651.09419     0.00948
651.57635     0.00956
652.05851     0.00970
652.54066     0.00988
653.02282     0.01008
653.50497     0.01027
653.98713     0.01043
654.46929     0.01056
654.95144     0.01065
655.43360     0.01068
655.91576     0.01067
656.39791     0.01063
656.88007     0.01059
657.36223     0.01059
657.84438     0.01064
658.32654     0.01074
658.80869     0.01086
659.29085     0.01097
659.77301     0.01107
660.25516     0.01119
660.73732     0.01135
661.21948     0.01157
661.70163     0.01184
662.18379     0.01212
662.66595     0.01238
663.14810     0.01262
663.63026     0.01285
664.11241     0.01310
664.59457     0.01333
665.07673     0.01351
665.55888     0.01361
666.04104     0.01367
666.52320     0.01376
667.00535     0.01393
667.48751     0.01421
667.96967     0.01458
668.45182     0.01497
668.93398     0.01530
669.41613     0.01557
669.89829     0.01580
670.38045     0.01608
670.86260     0.01651
671.34476     0.01711
671.82692     0.01786
672.30907     0.01871
672.79123     0.01962
673.27339     0.02057
673.75554     0.02159
674.23770     0.02271
674.71985     0.02399
675.20201     0.02549
675.68417     0.02726
676.16632     0.02941
676.64848     0.03202
677.13064     0.03522
677.61279     0.03917
678.09495     0.04405
678.57711     0.05007
679.05926     0.05743
679.54142     0.06624
680.02357     0.07648
680.50573     0.08788
680.98789     0.09989
681.47004     0.11161
681.95220     0.12188
682.43436     0.12943
682.91651     0.13315
683.39867     0.13246
683.88083     0.12740
684.36298     0.11871
684.84514     0.10752
685.32729     0.09511
685.80945     0.08266
686.29161     0.07103
686.77376     0.06073
687.25592     0.05198
687.73808     0.04472
688.22023     0.03879
688.70239     0.03396
689.18455     0.03004
689.66670     0.02687
690.14886     0.02431
690.63102     0.02227
691.11317     0.02063
691.59533     0.01929
692.07748     0.01816
692.55964     0.01718
693.04180     0.01632
693.52395     0.01557
694.00611     0.01492
694.48827     0.01436
694.97042     0.01387
695.45258     0.01341
695.93474     0.01298
696.41689     0.01258
696.89905     0.01226
697.38120     0.01207
697.86336     0.01203
698.34552     0.01207
698.82767     0.01214
699.30983     0.01217
699.79199     0.01218
700.27414     0.01222
700.75630     0.01234
701.23846     0.01254
701.72061     0.01276
702.20277     0.01296
702.68492     0.01312
703.16708     0.01325
703.64924     0.01341
704.13139     0.01364
704.61355     0.01396
705.09571     0.01434
705.57786     0.01470
706.06002     0.01493
706.54218     0.01494
707.02433     0.01468
707.50649     0.01418
707.98864     0.01347
708.47080     0.01265
708.95296     0.01181
709.43511     0.01105
709.91727     0.01043
710.39943     0.00996
710.88158     0.00957
711.36374     0.00920
711.84590     0.00881
712.32805     0.00842
712.81021     0.00806
713.29236     0.00777
713.77452     0.00755
714.25668     0.00740
714.73883     0.00731
715.22099     0.00728
715.70315     0.00731
716.18530     0.00737
716.66746     0.00745
717.14962     0.00750
717.63177     0.00751
718.11393     0.00747
718.59608     0.00739
719.07824     0.00727
719.56040     0.00714
720.04255     0.00703
720.52471     0.00699
721.00687     0.00702
721.48902     0.00711
721.97118     0.00721
722.45334     0.00730
722.93549     0.00736
723.41765     0.00740
723.89980     0.00746
724.38196     0.00753
724.86412     0.00764
725.34627     0.00780
725.82843     0.00799
726.31059     0.00819
726.79274     0.00840
727.27490     0.00861
727.75706     0.00885
728.23921     0.00916
728.72137     0.00957
729.20352     0.01007
729.68568     0.01066
730.16784     0.01130
730.64999     0.01196
731.13215     0.01261
731.61431     0.01322
732.09646     0.01374
732.57862     0.01417
733.06078     0.01449
733.54293     0.01472
734.02509     0.01484
734.50724     0.01481
734.98940     0.01456
735.47156     0.01412
735.95371     0.01353
736.43587     0.01293
736.91803     0.01242
737.40018     0.01209
737.88234     0.01192
738.36450     0.01188
738.84665     0.01189
739.32881     0.01189
739.81096     0.01185
740.29312     0.01176
740.77528     0.01163
741.25743     0.01150
741.73959     0.01138
742.22175     0.01130
742.70390     0.01128
743.18606     0.01134
743.66822     0.01147
744.15037     0.01165
744.63253     0.01186
745.11469     0.01209
745.59684     0.01230
746.07900     0.01246
746.56115     0.01254
747.04331     0.01252
747.52547     0.01238
748.00762     0.01217
748.48978     0.01193
748.97194     0.01172
749.45409     0.01159
749.93625     0.01156
750.41841     0.01163
750.90056     0.01174
751.38272     0.01184
751.86487     0.01191
752.34703     0.01193
752.82919     0.01193
753.31134     0.01191
753.79350     0.01188
754.27566     0.01187
754.75781     0.01189
755.23997     0.01192
755.72213     0.01196
756.20428     0.01202
756.68644     0.01213
757.16859     0.01230
757.65075     0.01252
758.13291     0.01276
758.61506     0.01300
759.09722     0.01318
759.57938     0.01331
760.06153     0.01341
760.54369     0.01352
761.02585     0.01367
761.50800     0.01386
761.99016     0.01410
762.47231     0.01440
762.95447     0.01476
763.43663     0.01518
763.91878     0.01566
764.40094     0.01618
764.88310     0.01675
765.36525     0.01738
765.84741     0.01811
766.32957     0.01894
766.81172     0.01992
767.29388     0.02108
767.77603     0.02249
768.25819     0.02420
768.74035     0.02623
769.22250     0.02851
769.70466     0.03094
770.18682     0.03337
770.66897     0.03568
771.15113     0.03771
771.63329     0.03934
772.11544     0.04049
772.59760     0.04118
773.07975     0.04152
773.56191     0.04170
774.04407     0.04191
774.52622     0.04226
775.00838     0.04276
775.49054     0.04331
775.97269     0.04372
776.45485     0.04381
776.93701     0.04348
777.41916     0.04271
777.90132     0.04160
778.38347     0.04027
778.86563     0.03890
779.34779     0.03765
779.82994     0.03668
780.31210     0.03615
780.79426     0.03619
781.27641     0.03685
781.75857     0.03809
782.24073     0.03975
782.72288     0.04169
783.20504     0.04379
783.68719     0.04602
784.16935     0.04839
784.65151     0.05100
785.13366     0.05396
785.61582     0.05735
786.09798     0.06121
786.58013     0.06546
787.06229     0.06982
787.54445     0.07382
788.02660     0.07691
788.50876     0.07859
788.99091     0.07855
789.47307     0.07677
789.95523     0.07350
790.43738     0.06919
790.91954     0.06434
791.40170     0.05942
791.88385     0.05480
792.36601     0.05072
792.84817     0.04725
793.33032     0.04440
793.81248     0.04209
794.29464     0.04023
794.77679     0.03876
795.25895     0.03758
795.74110     0.03660
796.22326     0.03571
796.70542     0.03480
797.18757     0.03387
797.66973     0.03293
798.15189     0.03203
798.63404     0.03119
799.11620     0.03044
799.59836     0.02974
800.08051     0.02912
800.56267     0.02853
801.04482     0.02794
801.52698     0.02725
802.00914     0.02642
802.49129     0.02540
802.97345     0.02423
803.45561     0.02297
803.93776     0.02166
804.41992     0.02032
804.90208     0.01899
805.38423     0.01772
805.86639     0.01658
806.34854     0.01564
806.83070     0.01490
807.31286     0.01431
807.79501     0.01379
808.27717     0.01329
808.75933     0.01282
809.24148     0.01241
809.72364     0.01210
810.20580     0.01190
810.68795     0.01179
811.17011     0.01169
811.65226     0.01157
812.13442     0.01140
812.61658     0.01118
813.09873     0.01097
813.58089     0.01079
814.06305     0.01066
814.54520     0.01057
815.02736     0.01050
815.50952     0.01041
815.99167     0.01031
816.47383     0.01022
816.95598     0.01015
817.43814     0.01013
817.92030     0.01013
818.40245     0.01013
818.88461     0.01007
819.36677     0.00994
819.84892     0.00977
820.33108     0.00959
820.81324     0.00943
821.29539     0.00931
821.77755     0.00925
822.25970     0.00927
822.74186     0.00935
823.22402     0.00946
823.70617     0.00953
824.18833     0.00951
824.67049     0.00940
825.15264     0.00923
825.63480     0.00905
826.11696     0.00891
826.59911     0.00885
827.08127     0.00886
827.56342     0.00894
828.04558     0.00903
828.52774     0.00910
829.00989     0.00912
829.49205     0.00911
829.97421     0.00913
830.45636     0.00921
830.93852     0.00937
831.42068     0.00959
831.90283     0.00985
832.38499     0.01013
832.86714     0.01044
833.34930     0.01076
833.83146     0.01107
834.31361     0.01133
834.79577     0.01155
835.27793     0.01176
835.76008     0.01202
836.24224     0.01242
836.72440     0.01300
837.20655     0.01378
837.68871     0.01471
838.17086     0.01577
838.65302     0.01692
839.13518     0.01822
839.61733     0.01975
840.09949     0.02161
840.58165     0.02391
841.06380     0.02672
841.54596     0.03008
842.02812     0.03398
842.51027     0.03837
842.99243     0.04313
843.47458     0.04811
843.95674     0.05306
844.43890     0.05773
844.92105     0.06180
845.40321     0.06499
845.88537     0.06701
846.36752     0.06765
846.84968     0.06678
847.33184     0.06439
847.81399     0.06064
848.29615     0.05585
848.77831     0.05046
849.26046     0.04492
849.74262     0.03961
850.22477     0.03481
850.70693     0.03062
851.18909     0.02705
851.67124     0.02402
852.15340     0.02144
852.63556     0.01926
853.11771     0.01742
853.59987     0.01590
854.08203     0.01468
854.56418     0.01371
855.04634     0.01297
855.52849     0.01240
856.01065     0.01195
856.49281     0.01160
856.97496     0.01130
857.45712     0.01104
857.93928     0.01080
858.42143     0.01057
858.90359     0.01036
859.38575     0.01016
859.86790     0.00998
860.35006     0.00983
860.83221     0.00972
861.31437     0.00966
861.79653     0.00965
862.27868     0.00968
862.76084     0.00971
863.24300     0.00973
863.72515     0.00972
864.20731     0.00970
864.68947     0.00972
865.17162     0.00982
865.65378     0.01003
866.13593     0.01036
866.61809     0.01080
867.10025     0.01133
867.58240     0.01195
868.06456     0.01267
868.54672     0.01348
869.02887     0.01439
869.51103     0.01540
869.99319     0.01654
870.47534     0.01786
870.95750     0.01941
871.43965     0.02117
871.92181     0.02309
872.40397     0.02512
872.88612     0.02720
873.36828     0.02931
873.85044     0.03142
874.33259     0.03346
874.81475     0.03536
875.29691     0.03705
875.77906     0.03848
876.26122     0.03962
876.74337     0.04040
877.22553     0.04079
877.70769     0.04071
878.18984     0.04018
878.67200     0.03923
879.15416     0.03793
879.63631     0.03633
880.11847     0.03452
880.60063     0.03258
881.08278     0.03058
881.56494     0.02863
882.04709     0.02677
882.52925     0.02501
883.01141     0.02335
883.49356     0.02182
883.97572     0.02047
884.45788     0.01937
884.94003     0.01856
885.42219     0.01802
885.90435     0.01773
886.38650     0.01765
886.86866     0.01776
887.35081     0.01807
887.83297     0.01854
888.31513     0.01914
888.79728     0.01986
889.27944     0.02065
889.76160     0.02147
890.24375     0.02225
890.72591     0.02292
891.20807     0.02343
891.69022     0.02378
892.17238     0.02398
892.65453     0.02404
893.13669     0.02396
893.61885     0.02373
894.10100     0.02336
894.58316     0.02286
895.06532     0.02225
895.54747     0.02155
896.02963     0.02076
896.51179     0.01990
896.99394     0.01897
897.47610     0.01802
897.95826     0.01710
898.44041     0.01626
898.92257     0.01558
899.40472     0.01510
899.88688     0.01486
900.36904     0.01488
900.85119     0.01512
901.33335     0.01552
901.81551     0.01601
902.29766     0.01652
902.77982     0.01710
903.26198     0.01779
903.74413     0.01865
904.22629     0.01967
904.70844     0.02078
905.19060     0.02182
905.67276     0.02267
906.15491     0.02322
906.63707     0.02339
907.11923     0.02315
907.60138     0.02248
908.08354     0.02141
908.56570     0.02004
909.04785     0.01849
909.53001     0.01690
910.01216     0.01539
910.49432     0.01402
910.97648     0.01282
911.45863     0.01180
911.94079     0.01097
912.42295     0.01033
912.90510     0.00987
913.38726     0.00956
913.86942     0.00938
914.35157     0.00931
914.83373     0.00931
915.31588     0.00937
915.79804     0.00947
916.28020     0.00956
916.76235     0.00960
917.24451     0.00955
917.72667     0.00938
918.20882     0.00912
918.69098     0.00881
919.17314     0.00850
919.65529     0.00824
920.13745     0.00804
920.61960     0.00787
921.10176     0.00774
921.58392     0.00763
922.06607     0.00755
922.54823     0.00750
923.03039     0.00747
923.51254     0.00746
923.99470     0.00747
924.47686     0.00750
924.95901     0.00755
925.44117     0.00761
925.92332     0.00769
926.40548     0.00779
926.88764     0.00794
927.36979     0.00814
927.85195     0.00838
928.33411     0.00865
928.81626     0.00893
929.29842     0.00923
929.78058     0.00954
930.26273     0.00990
930.74489     0.01032
931.22704     0.01081
931.70920     0.01133
932.19136     0.01185
932.67351     0.01236
933.15567     0.01289
933.63783     0.01349
934.11998     0.01426
934.60214     0.01524
935.08430     0.01647
935.56645     0.01794
936.04861     0.01960
936.53076     0.02137
937.01292     0.02312
937.49508     0.02470
937.97723     0.02595
938.45939     0.02675
938.94155     0.02703
939.42370     0.02681
939.90586     0.02618
940.38802     0.02530
940.87017     0.02433
941.35233     0.02341
941.83448     0.02263
942.31664     0.02198
942.79880     0.02140
943.28095     0.02079
943.76311     0.02009
944.24527     0.01927
944.72742     0.01834
945.20958     0.01735
945.69174     0.01636
946.17389     0.01542
946.65605     0.01456
947.13820     0.01380
947.62036     0.01311
948.10252     0.01244
948.58467     0.01175
949.06683     0.01103
949.54899     0.01033
950.03114     0.00972
950.51330     0.00923
950.99546     0.00891
951.47761     0.00876
951.95977     0.00876
952.44193     0.00888
952.92408     0.00905
953.40624     0.00920
953.88839     0.00928
954.37055     0.00933
954.85271     0.00942
955.33486     0.00962
955.81702     0.00998
956.29918     0.01049
956.78133     0.01115
957.26349     0.01194
957.74565     0.01280
958.22780     0.01367
958.70996     0.01451
959.19211     0.01528
959.67427     0.01597
960.15643     0.01661
960.63858     0.01718
961.12074     0.01765
961.60290     0.01796
962.08505     0.01807
962.56721     0.01796
963.04937     0.01768
963.53152     0.01731
964.01368     0.01691
964.49583     0.01652
964.97799     0.01615
965.46015     0.01575
965.94230     0.01531
966.42446     0.01482
966.90662     0.01434
967.38877     0.01394
967.87093     0.01365
968.35309     0.01347
968.83524     0.01337
969.31740     0.01334
969.79955     0.01338
970.28171     0.01347
970.76387     0.01358
971.24602     0.01369
971.72818     0.01378
972.21034     0.01386
972.69249     0.01395
973.17465     0.01409
973.65681     0.01428
974.13896     0.01453
974.62112     0.01482
975.10327     0.01517
975.58543     0.01553
976.06759     0.01586
976.54974     0.01611
977.03190     0.01627
977.51406     0.01635
977.99621     0.01640
978.47837     0.01647
978.96053     0.01660
979.44268     0.01678
979.92484     0.01701
980.40699     0.01726
980.88915     0.01754
981.37131     0.01788
981.85346     0.01836
982.33562     0.01905
982.81778     0.01995
983.29993     0.02102
983.78209     0.02221
984.26425     0.02342
984.74640     0.02462
985.22856     0.02578
985.71071     0.02691
986.19287     0.02805
986.67503     0.02921
987.15718     0.03041
987.63934     0.03164
988.12150     0.03289
988.60365     0.03412
989.08581     0.03529
989.56797     0.03633
990.05012     0.03719
990.53228     0.03781
991.01443     0.03814
991.49659     0.03815
991.97875     0.03783
992.46090     0.03718
992.94306     0.03624
993.42522     0.03507
993.90737     0.03376
994.38953     0.03241
994.87169     0.03114
995.35384     0.03001
995.83600     0.02907
996.31815     0.02832
996.80031     0.02773
997.28247     0.02725
997.76462     0.02682
998.24678     0.02641
998.72894     0.02596
999.21109     0.02545
999.69325     0.02486
1000.17541     0.02422
1000.65756     0.02356
1001.13972     0.02290
1001.62188     0.02225
1002.10403     0.02163
1002.58619     0.02108
1003.06834     0.02065
1003.55050     0.02042
1004.03266     0.02045
1004.51481     0.02077
1004.99697     0.02136
1005.47913     0.02218
1005.96128     0.02314
1006.44344     0.02420
1006.92560     0.02540
1007.40775     0.02679
1007.88991     0.02847
1008.37206     0.03045
1008.85422     0.03261
1009.33638     0.03476
1009.81853     0.03667
1010.30069     0.03815
1010.78285     0.03907
1011.26500     0.03941
1011.74716     0.03915
1012.22932     0.03836
1012.71147     0.03710
1013.19363     0.03552
1013.67578     0.03376
1014.15794     0.03197
1014.64010     0.03031
1015.12225     0.02891
1015.60441     0.02781
1016.08657     0.02702
1016.56872     0.02646
1017.05088     0.02606
1017.53304     0.02571
1018.01519     0.02531
1018.49735     0.02479
1018.97950     0.02410
1019.46166     0.02324
1019.94382     0.02226
1020.42597     0.02126
1020.90813     0.02034
1021.39029     0.01954
1021.87244     0.01886
1022.35460     0.01824
1022.83676     0.01764
1023.31891     0.01706
1023.80107     0.01650
1024.28322     0.01599
1024.76538     0.01555
1025.24754     0.01523
1025.72969     0.01507
1026.21185     0.01509
1026.69401     0.01526
1027.17616     0.01552
1027.65832     0.01578
1028.14048     0.01602
1028.62263     0.01624
1029.10479     0.01646
1029.58694     0.01671
1030.06910     0.01698
1030.55126     0.01728
1031.03341     0.01761
1031.51557     0.01797
1031.99773     0.01836
1032.47988     0.01874
1032.96204     0.01911
1033.44420     0.01944
1033.92635     0.01975
1034.40851     0.02008
1034.89066     0.02045
1035.37282     0.02089
1035.85498     0.02137
1036.33713     0.02188
1036.81929     0.02239
1037.30145     0.02288
1037.78360     0.02341
1038.26576     0.02400
1038.74792     0.02469
1039.23007     0.02550
1039.71223     0.02638
1040.19438     0.02726
1040.67654     0.02809
1041.15870     0.02878
1041.64085     0.02933
1042.12301     0.02971
1042.60517     0.02994
1043.08732     0.03004
1043.56948     0.03006
1044.05164     0.03003
1044.53379     0.03004
1045.01595     0.03015
1045.49810     0.03049
1045.98026     0.03116
1046.46242     0.03222
1046.94457     0.03366
1047.42673     0.03542
1047.90889     0.03740
1048.39104     0.03955
1048.87320     0.04180
1049.35536     0.04409
1049.83751     0.04632
1050.31967     0.04837
1050.80182     0.05011
1051.28398     0.05146
1051.76614     0.05237
1052.24829     0.05284
1052.73045     0.05288
1053.21261     0.05258
1053.69476     0.05199
1054.17692     0.05119
1054.65908     0.05025
1055.14123     0.04926
1055.62339     0.04830
1056.10555     0.04744
1056.58770     0.04671
1057.06986     0.04610
1057.55201     0.04557
1058.03417     0.04509
1058.51633     0.04465
1058.99848     0.04426
1059.48064     0.04395
1059.96280     0.04371
1060.44495     0.04355
1060.92711     0.04343
1061.40927     0.04332
1061.89142     0.04316
1062.37358     0.04289
1062.85573     0.04248
1063.33789     0.04190
1063.82005     0.04115
1064.30220     0.04022
1064.78436     0.03917
1065.26652     0.03806
1065.74867     0.03696
1066.23083     0.03589
1066.71299     0.03487
1067.19514     0.03388
1067.67730     0.03295
1068.15945     0.03213
1068.64161     0.03147
1069.12377     0.03101
1069.60592     0.03072
1070.08808     0.03058
1070.57024     0.03055
1071.05239     0.03060
1071.53455     0.03074
1072.01671     0.03096
1072.49886     0.03131
1072.98102     0.03182
1073.46317     0.03255
1073.94533     0.03355
1074.42749     0.03482
1074.90964     0.03633
1075.39180     0.03802
1075.87396     0.03976
1076.35611     0.04143
1076.83827     0.04288
1077.32043     0.04395
1077.80258     0.04446
1078.28474     0.04431
1078.76689     0.04345
1079.24905     0.04196
1079.73121     0.03998
1080.21336     0.03771
1080.69552     0.03534
1081.17768     0.03299
1081.65983     0.03077
1082.14199     0.02876
1082.62415     0.02699
1083.10630     0.02554
1083.58846     0.02441
1084.07061     0.02363
1084.55277     0.02319
1085.03493     0.02307
1085.51708     0.02324
1085.99924     0.02366
1086.48140     0.02431
1086.96355     0.02517
1087.44571     0.02625
1087.92787     0.02762
1088.41002     0.02939
1088.89218     0.03170
1089.37433     0.03466
1089.85649     0.03836
1090.33865     0.04284
1090.82080     0.04806
1091.30296     0.05394
1091.78512     0.06026
1092.26727     0.06664
1092.74943     0.07252
1093.23159     0.07726
1093.71374     0.08025
1094.19590     0.08111
1094.67805     0.07975
1095.16021     0.07644
1095.64237     0.07167
1096.12452     0.06607
1096.60668     0.06019
1097.08884     0.05450
1097.57099     0.04926
1098.05315     0.04464
1098.53531     0.04067
1099.01746     0.03737
1099.49962     0.03468
1099.98177     0.03256
1100.46393     0.03092
1100.94609     0.02964
1101.42824     0.02863
1101.91040     0.02782
1102.39256     0.02715
1102.87471     0.02655
1103.35687     0.02597
1103.83903     0.02534
1104.32118     0.02462
1104.80334     0.02379
1105.28549     0.02285
1105.76765     0.02186
1106.24981     0.02087
1106.73196     0.01994
1107.21412     0.01910
1107.69628     0.01837
1108.17843     0.01771
1108.66059     0.01711
1109.14275     0.01654
1109.62490     0.01599
1110.10706     0.01547
1110.58922     0.01498
1111.07137     0.01453
1111.55353     0.01414
1112.03568     0.01382
1112.51784     0.01356
1113.00000     0.01334
1113.48215     0.01315
1113.96431     0.01299
1114.44647     0.01287
1114.92862     0.01279
1115.41078     0.01275
1115.89294     0.01274
1116.37509     0.01276
1116.85725     0.01283
1117.33940     0.01298
1117.82156     0.01322
1118.30372     0.01358
1118.78587     0.01406
1119.26803     0.01469
1119.75019     0.01552
1120.23234     0.01658
1120.71450     0.01792
1121.19666     0.01955
1121.67881     0.02145
1122.16097     0.02351
1122.64312     0.02563
1123.12528     0.02764
1123.60744     0.02936
1124.08959     0.03063
1124.57175     0.03134
1125.05391     0.03146
1125.53606     0.03100
1126.01822     0.03007
1126.50038     0.02880
1126.98253     0.02735
1127.46469     0.02583
1127.94684     0.02434
1128.42900     0.02291
1128.91116     0.02154
1129.39331     0.02020
1129.87547     0.01886
1130.35763     0.01755
1130.83978     0.01631
1131.32194     0.01521
1131.80410     0.01427
1132.28625     0.01351
1132.76841     0.01289
1133.25056     0.01238
1133.73272     0.01198
1134.21488     0.01172
1134.69703     0.01160
1135.17919     0.01167
1135.66135     0.01192
1136.14350     0.01232
1136.62566     0.01281
1137.10782     0.01332
1137.58997     0.01378
1138.07213     0.01412
1138.55428     0.01430
1139.03644     0.01432
1139.51860     0.01416
1140.00075     0.01388
1140.48291     0.01351
1140.96507     0.01309
1141.44722     0.01267
1141.92938     0.01227
1142.41154     0.01193
1142.89369     0.01167
1143.37585     0.01150
1143.85800     0.01144
1144.34016     0.01148
1144.82232     0.01161
1145.30447     0.01182
1145.78663     0.01209
1146.26879     0.01240
1146.75094     0.01273
1147.23310     0.01310
1147.71526     0.01352
1148.19741     0.01402
1148.67957     0.01460
1149.16172     0.01527
1149.64388     0.01604
1150.12604     0.01695
1150.60819     0.01802
1151.09035     0.01927
1151.57251     0.02071
1152.05466     0.02239
1152.53682     0.02439
1153.01898     0.02677
1153.50113     0.02957
1153.98329     0.03268
1154.46544     0.03590
1154.94760     0.03894
1155.42976     0.04153
1155.91191     0.04346
1156.39407     0.04468
1156.87623     0.04532
1157.35838     0.04575
1157.84054     0.04655
1158.32270     0.04846
1158.80485     0.05224
1159.28701     0.05838
1159.76917     0.06671
1160.25132     0.07620
1160.73348     0.08510
1161.21563     0.09142
1161.69779     0.09363
1162.17995     0.09122
1162.66210     0.08473
1163.14426     0.07550
1163.62642     0.06511
1164.10857     0.05492
1164.59073     0.04583
1165.07289     0.03828
1165.55504     0.03230
1166.03720     0.02772
1166.51935     0.02426
1167.00151     0.02166
1167.48367     0.01971
1167.96582     0.01828
1168.44798     0.01726
1168.93014     0.01657
1169.41229     0.01611
1169.89445     0.01579
1170.37661     0.01554
1170.85876     0.01533
1171.34092     0.01514
1171.82307     0.01495
1172.30523     0.01476
1172.78739     0.01454
1173.26954     0.01428
1173.75170     0.01398
1174.23386     0.01365
1174.71601     0.01329
1175.19817     0.01292
1175.68033     0.01253
1176.16248     0.01212
1176.64464     0.01167
1177.12679     0.01121
1177.60895     0.01075
1178.09111     0.01032
1178.57326     0.00995
1179.05542     0.00966
1179.53758     0.00945
1180.01973     0.00931
1180.50189     0.00925
1180.98405     0.00923
1181.46620     0.00924
1181.94836     0.00925
1182.43051     0.00927
1182.91267     0.00930
1183.39483     0.00936
1183.87698     0.00943
1184.35914     0.00949
1184.84130     0.00952
1185.32345     0.00952
1185.80561     0.00953
1186.28777     0.00956
1186.76992     0.00964
1187.25208     0.00976
1187.73423     0.00995
1188.21639     0.01022
1188.69855     0.01060
1189.18070     0.01107
1189.66286     0.01159
1190.14502     0.01211
1190.62717     0.01262
1191.10933     0.01309
1191.59149     0.01354
1192.07364     0.01394
1192.55580     0.01428
1193.03795     0.01450
1193.52011     0.01459
1194.00227     0.01452
1194.48442     0.01429
1194.96658     0.01392
1195.44874     0.01344
1195.93089     0.01290
1196.41305     0.01237
1196.89521     0.01188
1197.37736     0.01145
1197.85952     0.01110
1198.34167     0.01082
1198.82383     0.01061
1199.30599     0.01050
1199.78814     0.01051
1200.27030     0.01065
1200.75246     0.01092
1201.23461     0.01131
1201.71677     0.01178
1202.19893     0.01234
1202.68108     0.01296
1203.16324     0.01368
1203.64539     0.01451
1204.12755     0.01546
1204.60971     0.01653
1205.09186     0.01766
1205.57402     0.01885
1206.05618     0.02006
1206.53833     0.02130
1207.02049     0.02256
1207.50265     0.02386
1207.98480     0.02519
1208.46696     0.02660
1208.94911     0.02816
1209.43127     0.02995
1209.91343     0.03207
1210.39558     0.03453
1210.87774     0.03726
1211.35990     0.04003
1211.84205     0.04251
1212.32421     0.04431
1212.80637     0.04513
1213.28852     0.04480
1213.77068     0.04336
1214.25284     0.04100
1214.73499     0.03800
1215.21715     0.03467
1215.69930     0.03131
1216.18146     0.02813
1216.66362     0.02528
1217.14577     0.02284
1217.62793     0.02080
1218.11009     0.01911
1218.59224     0.01769
1219.07440     0.01649
1219.55656     0.01551
1220.03871     0.01479
1220.52087     0.01431
1221.00302     0.01405
1221.48518     0.01390
1221.96734     0.01380
1222.44949     0.01370
1222.93165     0.01366
1223.41381     0.01369
1223.89596     0.01382
1224.37812     0.01403
1224.86028     0.01428
1225.34243     0.01457
1225.82459     0.01492
1226.30674     0.01536
1226.78890     0.01589
1227.27106     0.01654
1227.75321     0.01731
1228.23537     0.01824
1228.71753     0.01931
1229.19968     0.02043
1229.68184     0.02146
1230.16400     0.02226
1230.64615     0.02279
1231.12831     0.02311
1231.61046     0.02330
1232.09262     0.02346
1232.57478     0.02358
1233.05693     0.02365
1233.53909     0.02365
1234.02125     0.02362
1234.50340     0.02365
1234.98556     0.02381
1235.46772     0.02419
1235.94987     0.02484
1236.43203     0.02582
1236.91418     0.02715
1237.39634     0.02883
1237.87850     0.03079
1238.36065     0.03288
1238.84281     0.03497
1239.32497     0.03687
1239.80712     0.03844
1240.28928     0.03955
1240.77144     0.04010
1241.25359     0.04003
1241.73575     0.03932
1242.21790     0.03800
1242.70006     0.03616
1243.18222     0.03393
1243.66437     0.03153
1244.14653     0.02917
1244.62869     0.02703
1245.11084     0.02521
1245.59300     0.02372
1246.07516     0.02251
1246.55731     0.02150
1247.03947     0.02066
1247.52162     0.02002
1248.00378     0.01965
1248.48594     0.01957
1248.96809     0.01975
1249.45025     0.02011
1249.93241     0.02060
1250.41456     0.02118
1250.89672     0.02188
1251.37888     0.02272
1251.86103     0.02375
1252.34319     0.02495
1252.82534     0.02635
1253.30750     0.02796
1253.78966     0.02985
1254.27181     0.03209
1254.75397     0.03474
1255.23613     0.03785
1255.71828     0.04145
1256.20044     0.04555
1256.68260     0.05017
1257.16475     0.05531
1257.64691     0.06093
1258.12906     0.06702
1258.61122     0.07361
1259.09338     0.08078
1259.57553     0.08870
1260.05769     0.09757
1260.53985     0.10758
1261.02200     0.11881
1261.50416     0.13117
1261.98632     0.14428
1262.46847     0.15749
1262.95063     0.16985
1263.43279     0.18022
1263.91494     0.18745
1264.39710     0.19063
1264.87925     0.18930
1265.36141     0.18360
1265.84357     0.17424
1266.32572     0.16228
1266.80788     0.14891
1267.29004     0.13525
1267.77219     0.12218
1268.25435     0.11035
1268.73651     0.10014
1269.21866     0.09171
1269.70082     0.08500
1270.18297     0.07986
1270.66513     0.07603
1271.14729     0.07322
1271.62944     0.07114
1272.11160     0.06953
1272.59376     0.06819
1273.07591     0.06697
1273.55807     0.06578
1274.04023     0.06459
1274.52238     0.06341
1275.00454     0.06226
1275.48669     0.06121
1275.96885     0.06026
1276.45101     0.05941
1276.93316     0.05862
1277.41532     0.05785
1277.89748     0.05706
1278.37963     0.05628
1278.86179     0.05553
1279.34395     0.05488
1279.82610     0.05439
1280.30826     0.05412
1280.79041     0.05411
1281.27257     0.05435
1281.75473     0.05486
1282.23688     0.05558
1282.71904     0.05641
1283.20120     0.05719
1283.68335     0.05772
1284.16551     0.05787
1284.64767     0.05758
1285.12982     0.05692
1285.61198     0.05601
1286.09413     0.05498
1286.57629     0.05396
1287.05845     0.05302
1287.54060     0.05222
1288.02276     0.05157
1288.50492     0.05104
1288.98707     0.05056
1289.46923     0.05002
1289.95139     0.04933
1290.43354     0.04840
1290.91570     0.04720
1291.39785     0.04574
1291.88001     0.04403
1292.36217     0.04216
1292.84432     0.04021
1293.32648     0.03828
1293.80864     0.03644
1294.29079     0.03476
1294.77295     0.03325
1295.25511     0.03192
1295.73726     0.03074
1296.21942     0.02970
1296.70157     0.02880
1297.18373     0.02804
1297.66589     0.02740
1298.14804     0.02684
1298.63020     0.02629
1299.11236     0.02574
1299.59451     0.02521
1300.07667     0.02476
1300.55883     0.02444
1301.04098     0.02424
1301.52314     0.02414
1302.00529     0.02412
1302.48745     0.02415
1302.96961     0.02424
1303.45176     0.02439
1303.93392     0.02462
1304.41608     0.02496
1304.89823     0.02547
1305.38039     0.02621
1305.86255     0.02725
1306.34470     0.02860
1306.82686     0.03026
1307.30901     0.03222
1307.79117     0.03446
1308.27333     0.03699
1308.75548     0.03979
1309.23764     0.04281
1309.71980     0.04597
1310.20195     0.04917
1310.68411     0.05237
1311.16627     0.05551
1311.64842     0.05858
1312.13058     0.06154
1312.61273     0.06437
1313.09489     0.06706
1313.57705     0.06966
1314.05920     0.07222
1314.54136     0.07480
1315.02352     0.07739
1315.50567     0.07995
1315.98783     0.08239
1316.46999     0.08460
1316.95214     0.08641
1317.43430     0.08767
1317.91646     0.08818
1318.39861     0.08784
1318.88077     0.08666
1319.36292     0.08474
1319.84508     0.08222
1320.32724     0.07925
1320.80939     0.07598
1321.29155     0.07255
1321.77371     0.06915
1322.25586     0.06597
1322.73802     0.06318
1323.22018     0.06086
1323.70233     0.05903
1324.18449     0.05766
1324.66664     0.05670
1325.14880     0.05613
1325.63096     0.05594
1326.11311     0.05611
1326.59527     0.05662
1327.07743     0.05738
1327.55958     0.05828
1328.04174     0.05916
1328.52390     0.05984
1329.00605     0.06012
1329.48821     0.05985
1329.97036     0.05893
1330.45252     0.05736
1330.93468     0.05520
1331.41683     0.05257
1331.89899     0.04962
1332.38115     0.04655
1332.86330     0.04354
1333.34546     0.04071
1333.82762     0.03815
1334.30977     0.03584
1334.79193     0.03374
1335.27408     0.03181
1335.75624     0.03007
1336.23840     0.02854
1336.72055     0.02725
1337.20271     0.02620
1337.68487     0.02536
1338.16702     0.02467
1338.64918     0.02408
1339.13134     0.02355
1339.61349     0.02306
1340.09565     0.02262
1340.57780     0.02225
1341.05996     0.02195
1341.54212     0.02168
1342.02427     0.02139
1342.50643     0.02106
1342.98859     0.02070
1343.47074     0.02036
1343.95290     0.02010
1344.43506     0.01995
1344.91721     0.01993
1345.39937     0.02000
1345.88152     0.02010
1346.36368     0.02024
1346.84584     0.02041
1347.32799     0.02064
1347.81015     0.02093
1348.29231     0.02123
1348.77446     0.02151
1349.25662     0.02175
1349.73878     0.02196
1350.22093     0.02217
1350.70309     0.02242
1351.18524     0.02273
1351.66740     0.02311
1352.14956     0.02359
1352.63171     0.02414
1353.11387     0.02471
1353.59603     0.02523
1354.07818     0.02563
1354.56034     0.02589
1355.04250     0.02605
1355.52465     0.02614
1356.00681     0.02616
1356.48896     0.02611
1356.97112     0.02598
1357.45328     0.02581
1357.93543     0.02564
1358.41759     0.02555
1358.89975     0.02558
1359.38190     0.02574
1359.86406     0.02601
1360.34622     0.02633
1360.82837     0.02666
1361.31053     0.02698
1361.79268     0.02729
1362.27484     0.02764
1362.75700     0.02810
1363.23915     0.02869
1363.72131     0.02940
1364.20347     0.03019
1364.68562     0.03103
1365.16778     0.03192
1365.64994     0.03294
1366.13209     0.03414
1366.61425     0.03559
1367.09641     0.03726
1367.57856     0.03907
1368.06072     0.04090
1368.54287     0.04255
1369.02503     0.04389
1369.50719     0.04480
1369.98934     0.04528
1370.47150     0.04541
1370.95366     0.04530
1371.43581     0.04509
1371.91797     0.04489
1372.40013     0.04475
1372.88228     0.04470
1373.36444     0.04474
1373.84659     0.04486
1374.32875     0.04508
1374.81091     0.04539
1375.29306     0.04583
1375.77522     0.04643
1376.25738     0.04728
1376.73953     0.04848
1377.22169     0.05017
1377.70385     0.05250
1378.18600     0.05558
1378.66816     0.05939
1379.15031     0.06374
1379.63247     0.06821
1380.11463     0.07223
1380.59678     0.07523
1381.07894     0.07684
1381.56110     0.07702
1382.04325     0.07607
1382.52541     0.07445
1383.00757     0.07265
1383.48972     0.07093
1383.97188     0.06933
1384.45403     0.06768
1384.93619     0.06575
1385.41835     0.06336
1385.90050     0.06044
1386.38266     0.05705
1386.86482     0.05333
1387.34697     0.04947
1387.82913     0.04566
1388.31129     0.04211
1388.79344     0.03893
1389.27560     0.03623
1389.75775     0.03404
1390.23991     0.03235
1390.72207     0.03109
1391.20422     0.03016
1391.68638     0.02948
1392.16854     0.02899
1392.65069     0.02867
1393.13285     0.02853
1393.61501     0.02856
1394.09716     0.02874
1394.57932     0.02902
1395.06147     0.02937
1395.54363     0.02975
1396.02579     0.03015
1396.50794     0.03056
1396.99010     0.03099
1397.47226     0.03149
1397.95441     0.03213
1398.43657     0.03292
1398.91873     0.03383
1399.40088     0.03479
1399.88304     0.03570
1400.36519     0.03652
1400.84735     0.03725
1401.32951     0.03791
1401.81166     0.03857
1402.29382     0.03923
1402.77598     0.03985
1403.25813     0.04038
1403.74029     0.04078
1404.22245     0.04104
1404.70460     0.04120
1405.18676     0.04129
1405.66891     0.04131
1406.15107     0.04125
1406.63323     0.04111
1407.11538     0.04087
1407.59754     0.04056
1408.07970     0.04015
1408.56185     0.03966
1409.04401     0.03908
1409.52617     0.03842
1410.00832     0.03765
1410.49048     0.03675
1410.97263     0.03569
1411.45479     0.03451
1411.93695     0.03330
1412.41910     0.03217
1412.90126     0.03118
1413.38342     0.03037
1413.86557     0.02968
1414.34773     0.02908
1414.82989     0.02852
1415.31204     0.02800
1415.79420     0.02754
1416.27635     0.02715
1416.75851     0.02681
1417.24067     0.02653
1417.72282     0.02629
1418.20498     0.02610
1418.68714     0.02596
1419.16929     0.02588
1419.65145     0.02584
1420.13361     0.02583
1420.61576     0.02587
1421.09792     0.02600
1421.58008     0.02622
1422.06223     0.02653
1422.54439     0.02690
1423.02654     0.02732
1423.50870     0.02779
1423.99086     0.02839
1424.47301     0.02921
1424.95517     0.03030
1425.43733     0.03166
1425.91948     0.03325
1426.40164     0.03499
1426.88380     0.03680
1427.36595     0.03868
1427.84811     0.04069
1428.33026     0.04289
1428.81242     0.04539
1429.29458     0.04821
1429.77673     0.05137
1430.25889     0.05486
1430.74105     0.05870
1431.22320     0.06288
1431.70536     0.06742
1432.18752     0.07227
1432.66967     0.07734
1433.15183     0.08251
1433.63398     0.08756
1434.11614     0.09225
1434.59830     0.09630
1435.08045     0.09946
1435.56261     0.10156
1436.04477     0.10260
1436.52692     0.10273
1437.00908     0.10221
1437.49124     0.10140
1437.97339     0.10062
1438.45555     0.10019
1438.93770     0.10033
1439.41986     0.10117
1439.90202     0.10273
1440.38417     0.10493
1440.86633     0.10762
1441.34849     0.11060
1441.83064     0.11368
1442.31280     0.11680
1442.79496     0.11999
1443.27711     0.12336
1443.75927     0.12698
1444.24142     0.13086
1444.72358     0.13485
1445.20574     0.13870
1445.68789     0.14204
1446.17005     0.14451
1446.65221     0.14579
1447.13436     0.14574
1447.61652     0.14442
1448.09868     0.14210
1448.58083     0.13915
1449.06299     0.13594
1449.54514     0.13276
1450.02730     0.12971
1450.50946     0.12680
1450.99161     0.12395
1451.47377     0.12106
1451.95593     0.11806
1452.43808     0.11496
1452.92024     0.11182
1453.40240     0.10879
1453.88455     0.10598
1454.36671     0.10349
1454.84886     0.10137
1455.33102     0.09967
1455.81318     0.09839
1456.29533     0.09756
1456.77749     0.09718
1457.25965     0.09719
1457.74180     0.09748
1458.22396     0.09789
1458.70612     0.09823
1459.18827     0.09830
1459.67043     0.09786
1460.15258     0.09673
1460.63474     0.09482
1461.11690     0.09214
1461.59905     0.08881
1462.08121     0.08503
1462.56337     0.08101
1463.04552     0.07696
1463.52768     0.07306
1464.00984     0.06945
1464.49199     0.06623
1464.97415     0.06345
1465.45630     0.06109
1465.93846     0.05909
1466.42062     0.05737
1466.90277     0.05584
1467.38493     0.05443
1467.86709     0.05305
1468.34924     0.05169
1468.83140     0.05035
1469.31356     0.04908
1469.79571     0.04792
1470.27787     0.04688
1470.76003     0.04597
1471.24218     0.04514
1471.72434     0.04436
1472.20649     0.04362
1472.68865     0.04292
1473.17081     0.04229
1473.65296     0.04177
1474.13512     0.04136
1474.61728     0.04104
1475.09943     0.04078
1475.58159     0.04057
1476.06375     0.04043
1476.54590     0.04039
1477.02806     0.04048
1477.51021     0.04070
1477.99237     0.04102
1478.47453     0.04143
1478.95668     0.04188
1479.43884     0.04233
1479.92100     0.04272
1480.40315     0.04301
1480.88531     0.04318
1481.36747     0.04319
1481.84962     0.04303
1482.33178     0.04265
1482.81393     0.04199
1483.29609     0.04108
1483.77825     0.03997
1484.26040     0.03873
1484.74256     0.03743
1485.22472     0.03613
1485.70687     0.03488
1486.18903     0.03373
1486.67119     0.03270
1487.15334     0.03180
1487.63550     0.03099
1488.11765     0.03023
1488.59981     0.02949
1489.08197     0.02878
1489.56412     0.02811
1490.04628     0.02748
1490.52844     0.02687
1491.01059     0.02624
1491.49275     0.02558
1491.97491     0.02488
1492.45706     0.02418
1492.93922     0.02351
1493.42137     0.02290
1493.90353     0.02236
1494.38569     0.02189
1494.86784     0.02147
1495.35000     0.02110
1495.83216     0.02080
1496.31431     0.02056
1496.79647     0.02032
1497.27863     0.02005
1497.76078     0.01971
1498.24294     0.01929
1498.72509     0.01882
1499.20725     0.01833
1499.68941     0.01786
1500.17156     0.01745
1500.65372     0.01713
1501.13588     0.01694
1501.61803     0.01685
1502.10019     0.01683
1502.58235     0.01682
1503.06450     0.01676
1503.54666     0.01665
1504.02881     0.01650
1504.51097     0.01633
1504.99313     0.01612
1505.47528     0.01590
1505.95744     0.01570
1506.43960     0.01557
1506.92175     0.01552
1507.40391     0.01554
1507.88607     0.01557
1508.36822     0.01553
1508.85038     0.01542
1509.33253     0.01526
1509.81469     0.01511
1510.29685     0.01502
1510.77900     0.01501
1511.26116     0.01503
1511.74332     0.01503
1512.22547     0.01493
1512.70763     0.01474
1513.18979     0.01448
1513.67194     0.01422
1514.15410     0.01403
1514.63625     0.01393
1515.11841     0.01392
1515.60057     0.01394
1516.08272     0.01396
1516.56488     0.01395
1517.04704     0.01391
1517.52919     0.01386
1518.01135     0.01381
1518.49351     0.01380
1518.97566     0.01385
1519.45782     0.01396
1519.93997     0.01409
1520.42213     0.01418
1520.90429     0.01421
1521.38644     0.01415
1521.86860     0.01405
1522.35076     0.01396
1522.83291     0.01391
1523.31507     0.01390
1523.79723     0.01393
1524.27938     0.01398
1524.76154     0.01406
1525.24370     0.01417
1525.72585     0.01428
1526.20801     0.01437
1526.69016     0.01437
1527.17232     0.01428
1527.65448     0.01412
1528.13663     0.01396
1528.61879     0.01385
1529.10095     0.01383
1529.58310     0.01389
1530.06526     0.01397
1530.54742     0.01402
1531.02957     0.01400
1531.51173     0.01392
1531.99388     0.01380
1532.47604     0.01370
1532.95820     0.01365
1533.44035     0.01367
1533.92251     0.01375
1534.40467     0.01385
1534.88682     0.01398
1535.36898     0.01412
1535.85114     0.01426
1536.33329     0.01442
1536.81545     0.01460
1537.29760     0.01480
1537.77976     0.01501
1538.26192     0.01523
1538.74407     0.01542
1539.22623     0.01557
1539.70839     0.01570
1540.19054     0.01582
1540.67270     0.01598
1541.15486     0.01618
1541.63701     0.01642
1542.11917     0.01664
1542.60132     0.01678
1543.08348     0.01681
1543.56564     0.01677
1544.04779     0.01673
1544.52995     0.01678
1545.01211     0.01697
1545.49426     0.01728
1545.97642     0.01766
1546.45858     0.01809
1546.94073     0.01855
1547.42289     0.01905
1547.90504     0.01957
1548.38720     0.02009
1548.86936     0.02059
1549.35151     0.02108
1549.83367     0.02155
1550.31583     0.02203
1550.79798     0.02254
1551.28014     0.02311
1551.76230     0.02377
1552.24445     0.02451
1552.72661     0.02528
1553.20876     0.02601
1553.69092     0.02666
1554.17308     0.02721
1554.65523     0.02769
1555.13739     0.02815
1555.61955     0.02864
1556.10170     0.02920
1556.58386     0.02986
1557.06602     0.03058
1557.54817     0.03133
1558.03033     0.03204
1558.51248     0.03269
1558.99464     0.03326
1559.47680     0.03378
1559.95895     0.03427
1560.44111     0.03472
1560.92327     0.03516
1561.40542     0.03558
1561.88758     0.03600
1562.36974     0.03643
1562.85189     0.03683
1563.33405     0.03717
1563.81620     0.03739
1564.29836     0.03747
1564.78052     0.03741
1565.26267     0.03724
1565.74483     0.03699
1566.22699     0.03668
1566.70914     0.03631
1567.19130     0.03594
1567.67346     0.03557
1568.15561     0.03520
1568.63777     0.03482
1569.11992     0.03437
1569.60208     0.03386
1570.08424     0.03332
1570.56639     0.03277
1571.04855     0.03224
1571.53071     0.03172
1572.01286     0.03122
1572.49502     0.03075
1572.97718     0.03034
1573.45933     0.03001
1573.94149     0.02974
1574.42365     0.02954
1574.90580     0.02941
1575.38796     0.02937
1575.87011     0.02943
1576.35227     0.02958
1576.83443     0.02976
1577.31658     0.02989
1577.79874     0.02997
1578.28090     0.03002
1578.76305     0.03012
1579.24521     0.03035
1579.72737     0.03072
1580.20952     0.03123
1580.69168     0.03180
1581.17383     0.03240
1581.65599     0.03300
1582.13815     0.03365
1582.62030     0.03444
1583.10246     0.03546
1583.58462     0.03683
1584.06677     0.03863
1584.54893     0.04093
1585.03109     0.04385
1585.51324     0.04752
1585.99540     0.05214
1586.47755     0.05793
1586.95971     0.06511
1587.44187     0.07384
1587.92402     0.08420
1588.40618     0.09602
1588.88834     0.10881
1589.37049     0.12172
1589.85265     0.13352
1590.33481     0.14287
1590.81696     0.14855
1591.29912     0.14978
1591.78127     0.14641
1592.26343     0.13895
1592.74559     0.12841
1593.22774     0.11611
1593.70990     0.10333
1594.19206     0.09110
1594.67421     0.08013
1595.15637     0.07073
1595.63853     0.06298
1596.12068     0.05674
1596.60284     0.05185
1597.08499     0.04811
1597.56715     0.04533
1598.04931     0.04337
1598.53146     0.04208
1599.01362     0.04133
1599.49578     0.04101
1599.97793     0.04099
1600.46009     0.04119
1600.94225     0.04157
1601.42440     0.04209
1601.90656     0.04278
1602.38871     0.04361
1602.87087     0.04455
1603.35303     0.04550
1603.83518     0.04637
1604.31734     0.04708
1604.79950     0.04758
1605.28165     0.04785
1605.76381     0.04789
1606.24597     0.04765
1606.72812     0.04713
1607.21028     0.04631
1607.69243     0.04520
1608.17459     0.04383
1608.65675     0.04225
1609.13890     0.04052
1609.62106     0.03870
1610.10322     0.03687
1610.58537     0.03510
1611.06753     0.03340
1611.54969     0.03181
1612.03184     0.03032
1612.51400     0.02892
1612.99615     0.02760
1613.47831     0.02634
1613.96047     0.02517
1614.44262     0.02409
1614.92478     0.02309
1615.40694     0.02215
1615.88909     0.02127
1616.37125     0.02047
1616.85341     0.01977
1617.33556     0.01920
1617.81772     0.01876
1618.29987     0.01838
1618.78203     0.01802
1619.26419     0.01764
1619.74634     0.01722
1620.22850     0.01679
1620.71066     0.01634
1621.19281     0.01590
1621.67497     0.01545
1622.15713     0.01498
1622.63928     0.01450
1623.12144     0.01402
1623.60359     0.01360
1624.08575     0.01326
1624.56791     0.01302
1625.05006     0.01287
1625.53222     0.01279
1626.01438     0.01276
1626.49653     0.01277
1626.97869     0.01278
1627.46085     0.01277
1627.94300     0.01272
1628.42516     0.01263
1628.90732     0.01252
1629.38947     0.01241
1629.87163     0.01229
1630.35378     0.01216
1630.83594     0.01204
1631.31810     0.01192
1631.80025     0.01179
1632.28241     0.01166
1632.76457     0.01155
1633.24672     0.01151
1633.72888     0.01156
1634.21104     0.01171
1634.69319     0.01194
1635.17535     0.01218
1635.65750     0.01237
1636.13966     0.01246
1636.62182     0.01246
1637.10397     0.01238
1637.58613     0.01230
1638.06829     0.01226
1638.55044     0.01231
1639.03260     0.01245
1639.51476     0.01266
1639.99691     0.01290
1640.47907     0.01311
1640.96122     0.01324
1641.44338     0.01331
1641.92554     0.01338
1642.40769     0.01350
1642.88985     0.01372
1643.37201     0.01404
1643.85416     0.01442
1644.33632     0.01482
1644.81848     0.01522
1645.30063     0.01559
1645.78279     0.01597
1646.26494     0.01638
1646.74710     0.01687
1647.22926     0.01746
1647.71141     0.01812
1648.19357     0.01883
1648.67573     0.01960
1649.15788     0.02042
1649.64004     0.02132
1650.12220     0.02232
1650.60435     0.02342
1651.08651     0.02460
1651.56866     0.02589
1652.05082     0.02727
1652.53298     0.02876
1653.01513     0.03033
1653.49729     0.03188
1653.97945     0.03330
1654.46160     0.03450
1654.94376     0.03543
1655.42592     0.03612
1655.90807     0.03664
1656.39023     0.03700
1656.87238     0.03716
1657.35454     0.03705
1657.83670     0.03659
1658.31885     0.03578
1658.80101     0.03469
1659.28317     0.03341
1659.76532     0.03206
1660.24748     0.03069
1660.72964     0.02932
1661.21179     0.02794
1661.69395     0.02659
1662.17610     0.02529
1662.65826     0.02407
1663.14042     0.02292
1663.62257     0.02185
1664.10473     0.02084
1664.58689     0.01991
1665.06904     0.01908
1665.55120     0.01837
1666.03336     0.01774
1666.51551     0.01717
1666.99767     0.01663
1667.47982     0.01611
1667.96198     0.01562
1668.44414     0.01516
1668.92629     0.01476
1669.40845     0.01440
1669.89061     0.01410
1670.37276     0.01384
1670.85492     0.01362
1671.33708     0.01344
1671.81923     0.01326
1672.30139     0.01309
1672.78354     0.01296
1673.26570     0.01288
1673.74786     0.01288
1674.23001     0.01294
1674.71217     0.01305
1675.19433     0.01320
1675.67648     0.01337
1676.15864     0.01357
1676.64080     0.01382
1677.12295     0.01413
1677.60511     0.01453
1678.08727     0.01501
1678.56942     0.01558
1679.05158     0.01622
1679.53373     0.01694
1680.01589     0.01777
1680.49805     0.01874
1680.98020     0.01987
1681.46236     0.02120
1681.94452     0.02275
1682.42667     0.02454
1682.90883     0.02663
1683.39099     0.02903
1683.87314     0.03169
1684.35530     0.03453
1684.83745     0.03740
1685.31961     0.04013
1685.80177     0.04260
1686.28392     0.04472
1686.76608     0.04640
1687.24824     0.04757
1687.73039     0.04815
1688.21255     0.04807
1688.69471     0.04732
1689.17686     0.04598
1689.65902     0.04419
1690.14117     0.04207
1690.62333     0.03970
1691.10549     0.03715
1691.58764     0.03446
1692.06980     0.03169
1692.55196     0.02895
1693.03411     0.02631
1693.51627     0.02383
1693.99843     0.02158
1694.48058     0.01955
1694.96274     0.01773
1695.44489     0.01609
1695.92705     0.01463
1696.40921     0.01337
1696.89136     0.01236
1697.37352     0.01159
1697.85568     0.01103
1698.33783     0.01059
1698.81999     0.01017
1699.30215     0.00971
1699.78430     0.00921
1700.26646     0.00872
1700.74861     0.00825
1701.23077     0.00782
1701.71293     0.00743
1702.19508     0.00708
1702.67724     0.00676
1703.15940     0.00648
1703.64155     0.00624
1704.12371     0.00602
1704.60587     0.00584
1705.08802     0.00567
1705.57018     0.00554
1706.05233     0.00546
1706.53449     0.00542
1707.01665     0.00541
1707.49880     0.00538
1707.98096     0.00533
1708.46312     0.00524
1708.94527     0.00517
1709.42743     0.00515
1709.90959     0.00522
1710.39174     0.00533
1710.87390     0.00540
1711.35605     0.00538
1711.83821     0.00525
1712.32037     0.00502
1712.80252     0.00478
1713.28468     0.00458
1713.76684     0.00450
1714.24899     0.00454
1714.73115     0.00464
1715.21331     0.00475
1715.69546     0.00481
1716.17762     0.00481
1716.65977     0.00476
1717.14193     0.00467
1717.62409     0.00453
1718.10624     0.00442
1718.58840     0.00436
1719.07056     0.00437
1719.55271     0.00444
1720.03487     0.00454
1720.51703     0.00462
1720.99918     0.00463
1721.48134     0.00454
1721.96349     0.00436
1722.44565     0.00415
1722.92781     0.00400
1723.40996     0.00395
1723.89212     0.00399
1724.37428     0.00407
1724.85643     0.00410
1725.33859     0.00405
1725.82075     0.00392
1726.30290     0.00377
1726.78506     0.00364
1727.26721     0.00354
1727.74937     0.00350
1728.23153     0.00350
1728.71368     0.00357
1729.19584     0.00369
1729.67800     0.00383
1730.16015     0.00395
1730.64231     0.00398
1731.12447     0.00389
1731.60662     0.00372
1732.08878     0.00354
1732.57094     0.00344
1733.05309     0.00344
1733.53525     0.00350
1734.01740     0.00357
1734.49956     0.00364
1734.98172     0.00370
1735.46387     0.00376
1735.94603     0.00384
1736.42819     0.00391
1736.91034     0.00394
1737.39250     0.00392
1737.87466     0.00385
1738.35681     0.00374
1738.83897     0.00363
1739.32112     0.00353
1739.80328     0.00343
1740.28544     0.00335
1740.76759     0.00332
1741.24975     0.00333
1741.73191     0.00341
1742.21406     0.00352
1742.69622     0.00366
1743.17838     0.00381
1743.66053     0.00396
1744.14269     0.00408
1744.62484     0.00417
1745.10700     0.00423
1745.58916     0.00424
1746.07131     0.00423
1746.55347     0.00421
1747.03563     0.00419
1747.51778     0.00415
1747.99994     0.00409
1748.48210     0.00402
1748.96425     0.00396
1749.44641     0.00392
1749.92856     0.00391
1750.41072     0.00387
1750.89288     0.00378
1751.37503     0.00362
1751.85719     0.00347
1752.33935     0.00340
1752.82150     0.00344
1753.30366     0.00355
1753.78582     0.00367
1754.26797     0.00376
1754.75013     0.00381
1755.23228     0.00382
1755.71444     0.00381
1756.19660     0.00377
1756.67875     0.00371
1757.16091     0.00365
1757.64307     0.00363
1758.12522     0.00366
1758.60738     0.00374
1759.08954     0.00383
1759.57169     0.00391
1760.05385     0.00395
1760.53600     0.00392
1761.01816     0.00382
1761.50032     0.00367
1761.98247     0.00353
1762.46463     0.00345
1762.94679     0.00347
1763.42894     0.00358
1763.91110     0.00376
1764.39326     0.00398
1764.87541     0.00416
1765.35757     0.00426
1765.83972     0.00422
1766.32188     0.00404
1766.80404     0.00377
1767.28619     0.00350
1767.76835     0.00335
1768.25051     0.00335
1768.73266     0.00347
1769.21482     0.00360
1769.69698     0.00367
1770.17913     0.00367
1770.66129     0.00362
1771.14344     0.00356
1771.62560     0.00351
1772.10776     0.00348
1772.58991     0.00347
1773.07207     0.00348
1773.55423     0.00349
1774.03638     0.00351
1774.51854     0.00351
1775.00070     0.00347
1775.48285     0.00340
1775.96501     0.00330
1776.44716     0.00323
1776.92932     0.00322
1777.41148     0.00330
1777.89363     0.00344
1778.37579     0.00360
1778.85795     0.00373
1779.34010     0.00380
1779.82226     0.00382
1780.30442     0.00383
1780.78657     0.00386
1781.26873     0.00393
1781.75089     0.00401
1782.23304     0.00408
1782.71520     0.00412
1783.19735     0.00411
1783.67951     0.00411
1784.16167     0.00415
1784.64382     0.00425
1785.12598     0.00440
1785.60814     0.00454
1786.09029     0.00461
1786.57245     0.00456
1787.05461     0.00440
1787.53676     0.00420
1788.01892     0.00402
1788.50107     0.00392
1788.98323     0.00389
1789.46539     0.00388
1789.94754     0.00385
1790.42970     0.00378
1790.91186     0.00370
1791.39401     0.00363
1791.87617     0.00357
1792.35833     0.00353
1792.84048     0.00349
1793.32264     0.00346
1793.80479     0.00344
1794.28695     0.00346
1794.76911     0.00353
1795.25126     0.00363
1795.73342     0.00373
1796.21558     0.00380
1796.69773     0.00381
1797.17989     0.00377
1797.66205     0.00370
1798.14420     0.00360
1798.62636     0.00348
1799.10851     0.00335
1799.59067     0.00323
1800.07283     0.00313
1800.55498     0.00307
1801.03714     0.00304
1801.51930     0.00305
1802.00145     0.00307
1802.48361     0.00310
1802.96577     0.00313
1803.44792     0.00316
1803.93008     0.00322
1804.41223     0.00332
1804.89439     0.00346
1805.37655     0.00359
1805.85870     0.00366
1806.34086     0.00365
1806.82302     0.00356
1807.30517     0.00342
1807.78733     0.00331
1808.26949     0.00326
1808.75164     0.00327
1809.23380     0.00332
1809.71595     0.00336
1810.19811     0.00335
1810.68027     0.00331
1811.16242     0.00328
1811.64458     0.00330
1812.12674     0.00340
1812.60889     0.00354
1813.09105     0.00364
1813.57321     0.00362
1814.05536     0.00349
1814.53752     0.00330
1815.01967     0.00317
1815.50183     0.00318
1815.98399     0.00328
1816.46614     0.00339
1816.94830     0.00342
1817.43046     0.00334
1817.91261     0.00320
1818.39477     0.00306
1818.87693     0.00297
1819.35908     0.00291
1819.84124     0.00288
1820.32339     0.00287
1820.80555     0.00288
1821.28771     0.00293
1821.76986     0.00299
1822.25202     0.00304
1822.73418     0.00306
1823.21633     0.00305
1823.69849     0.00304
1824.18065     0.00307
1824.66280     0.00314
1825.14496     0.00322
1825.62711     0.00328
1826.10927     0.00330
1826.59143     0.00330
1827.07358     0.00327
1827.55574     0.00320
1828.03790     0.00308
1828.52005     0.00295
1829.00221     0.00286
1829.48437     0.00283
1829.96652     0.00285
1830.44868     0.00288
1830.93083     0.00288
1831.41299     0.00288
1831.89515     0.00289
1832.37730     0.00298
1832.85946     0.00315
1833.34162     0.00332
1833.82377     0.00346
1834.30593     0.00357
1834.78809     0.00365
1835.27024     0.00369
1835.75240     0.00368
1836.23456     0.00358
1836.71671     0.00341
1837.19887     0.00321
1837.68102     0.00302
1838.16318     0.00293
1838.64534     0.00295
1839.12749     0.00307
1839.60965     0.00324
1840.09181     0.00340
1840.57396     0.00353
1841.05612     0.00357
1841.53828     0.00352
1842.02043     0.00339
1842.50259     0.00325
1842.98474     0.00316
1843.46690     0.00313
1843.94906     0.00314
1844.43121     0.00315
1844.91337     0.00314
1845.39553     0.00311
1845.87768     0.00307
1846.35984     0.00304
1846.84200     0.00300
1847.32415     0.00293
1847.80631     0.00282
1848.28846     0.00270
1848.77062     0.00259
1849.25278     0.00252
1849.73493     0.00251
1850.21709     0.00258
1850.69925     0.00270
1851.18140     0.00284
1851.66356     0.00298
1852.14572     0.00308
1852.62787     0.00312
1853.11003     0.00312
1853.59218     0.00310
1854.07434     0.00309
1854.55650     0.00310
1855.03865     0.00313
1855.52081     0.00315
1856.00297     0.00315
1856.48512     0.00317
1856.96728     0.00320
1857.44944     0.00324
1857.93159     0.00323
1858.41375     0.00313
1858.89590     0.00295
1859.37806     0.00272
1859.86022     0.00254
1860.34237     0.00249
1860.82453     0.00258
1861.30669     0.00278
1861.78884     0.00300
1862.27100     0.00320
1862.75316     0.00333
1863.23531     0.00339
1863.71747     0.00338
1864.19962     0.00332
1864.68178     0.00321
1865.16394     0.00307
1865.64609     0.00294
1866.12825     0.00286
1866.61041     0.00287
1867.09256     0.00298
1867.57472     0.00314
1868.05688     0.00328
1868.53903     0.00332
1869.02119     0.00325
1869.50334     0.00315
1869.98550     0.00307
1870.46766     0.00306
1870.94981     0.00312
1871.43197     0.00319
1871.91413     0.00325
1872.39628     0.00327
1872.87844     0.00328
1873.36060     0.00329
1873.84275     0.00330
1874.32491     0.00328
1874.80706     0.00320
1875.28922     0.00307
1875.77138     0.00296
1876.25353     0.00289
1876.73569     0.00288
1877.21785     0.00292
1877.70000     0.00297
1878.18216     0.00299
1878.66432     0.00298
1879.14647     0.00294
1879.62863     0.00287
1880.11078     0.00280
1880.59294     0.00274
1881.07510     0.00272
1881.55725     0.00273
1882.03941     0.00273
1882.52157     0.00271
1883.00372     0.00268
1883.48588     0.00266
1883.96804     0.00266
1884.45019     0.00267
1884.93235     0.00267
1885.41451     0.00265
1885.89666     0.00260
1886.37882     0.00254
1886.86097     0.00247
1887.34313     0.00240
1887.82529     0.00237
1888.30744     0.00240
1888.78960     0.00248
1889.27176     0.00261
1889.75391     0.00274
1890.23607     0.00283
1890.71823     0.00286
1891.20038     0.00283
1891.68254     0.00279
1892.16469     0.00278
1892.64685     0.00282
1893.12901     0.00286
1893.61116     0.00290
1894.09332     0.00293
1894.57548     0.00296
1895.05763     0.00301
1895.53979     0.00310
1896.02195     0.00318
1896.50410     0.00320
1896.98626     0.00314
1897.46841     0.00304
1897.95057     0.00297
1898.43273     0.00298
1898.91488     0.00305
1899.39704     0.00314
1899.87920     0.00321
1900.36135     0.00326
1900.84351     0.00330
1901.32567     0.00334
1901.80782     0.00338
1902.28998     0.00340
1902.77213     0.00338
1903.25429     0.00333
1903.73645     0.00324
1904.21860     0.00314
1904.70076     0.00307
1905.18292     0.00304
1905.66507     0.00306
1906.14723     0.00310
1906.62939     0.00315
1907.11154     0.00319
1907.59370     0.00321
1908.07585     0.00323
1908.55801     0.00325
1909.04017     0.00329
1909.52232     0.00335
1910.00448     0.00339
1910.48664     0.00336
1910.96879     0.00324
1911.45095     0.00309
1911.93311     0.00296
1912.41526     0.00289
1912.89742     0.00289
1913.37957     0.00294
1913.86173     0.00300
1914.34389     0.00306
1914.82604     0.00310
1915.30820     0.00311
1915.79036     0.00307
1916.27251     0.00301
1916.75467     0.00294
1917.23683     0.00290
1917.71898     0.00290
1918.20114     0.00295
1918.68329     0.00300
1919.16545     0.00302
1919.64761     0.00297
1920.12976     0.00288
1920.61192     0.00277
1921.09408     0.00268
1921.57623     0.00261
1922.05839     0.00257
1922.54055     0.00255
1923.02270     0.00257
1923.50486     0.00264
1923.98701     0.00276
1924.46917     0.00292
1924.95133     0.00310
1925.43348     0.00328
1925.91564     0.00343
1926.39780     0.00351
1926.87995     0.00351
1927.36211     0.00344
1927.84427     0.00333
1928.32642     0.00324
1928.80858     0.00322
1929.29073     0.00328
1929.77289     0.00340
1930.25505     0.00348
1930.73720     0.00350
1931.21936     0.00343
1931.70152     0.00334
1932.18367     0.00330
1932.66583     0.00336
1933.14799     0.00350
1933.63014     0.00363
1934.11230     0.00369
1934.59445     0.00367
1935.07661     0.00360
1935.55877     0.00353
1936.04092     0.00350
1936.52308     0.00352
1937.00524     0.00358
1937.48739     0.00366
1937.96955     0.00371
1938.45171     0.00371
1938.93386     0.00367
1939.41602     0.00364
1939.89818     0.00366
1940.38033     0.00373
1940.86249     0.00383
1941.34464     0.00390
1941.82680     0.00393
1942.30896     0.00393
1942.79111     0.00391
1943.27327     0.00387
1943.75543     0.00382
1944.23758     0.00376
1944.71974     0.00367
1945.20190     0.00359
1945.68405     0.00354
1946.16621     0.00353
1946.64836     0.00354
1947.13052     0.00357
1947.61268     0.00358
1948.09483     0.00357
1948.57699     0.00353
1949.05915     0.00347
1949.54130     0.00343
1950.02346     0.00342
1950.50562     0.00347
1950.98777     0.00359
1951.46993     0.00373
1951.95208     0.00387
1952.43424     0.00394
1952.91640     0.00392
1953.39855     0.00384
1953.88071     0.00372
1954.36287     0.00360
1954.84502     0.00352
1955.32718     0.00350
1955.80934     0.00354
1956.29149     0.00362
1956.77365     0.00370
1957.25580     0.00373
1957.73796     0.00368
1958.22012     0.00354
1958.70227     0.00336
1959.18443     0.00317
1959.66659     0.00303
1960.14874     0.00296
1960.63090     0.00296
1961.11306     0.00299
1961.59521     0.00304
1962.07737     0.00310
1962.55952     0.00319
1963.04168     0.00328
1963.52384     0.00334
1964.00599     0.00333
1964.48815     0.00327
1964.97031     0.00319
1965.45246     0.00315
1965.93462     0.00316
1966.41678     0.00320
1966.89893     0.00320
1967.38109     0.00316
1967.86324     0.00311
1968.34540     0.00312
1968.82756     0.00322
1969.30971     0.00338
1969.79187     0.00352
1970.27403     0.00357
1970.75618     0.00351
1971.23834     0.00337
1971.72050     0.00323
1972.20265     0.00312
1972.68481     0.00305
1973.16696     0.00301
1973.64912     0.00294
1974.13128     0.00282
1974.61343     0.00266
1975.09559     0.00249
1975.57775     0.00234
1976.05990     0.00225
1976.54206     0.00225
1977.02422     0.00232
1977.50637     0.00242
1977.98853     0.00253
1978.47068     0.00262
1978.95284     0.00268
1979.43500     0.00273
1979.91715     0.00277
1980.39931     0.00282
1980.88147     0.00288
1981.36362     0.00293
1981.84578     0.00295
1982.32794     0.00293
1982.81009     0.00286
1983.29225     0.00275
1983.77440     0.00260
1984.25656     0.00246
1984.73872     0.00234
1985.22087     0.00229
1985.70303     0.00230
1986.18519     0.00241
1986.66734     0.00259
1987.14950     0.00280
1987.63166     0.00299
1988.11381     0.00308
1988.59597     0.00310
1989.07812     0.00307
1989.56028     0.00305
1990.04244     0.00306
1990.52459     0.00306
1991.00675     0.00302
1991.48891     0.00295
1991.97106     0.00288
1992.45322     0.00284
1992.93538     0.00287
1993.41753     0.00295
1993.89969     0.00304
1994.38185     0.00313
1994.86400     0.00320
1995.34616     0.00327
1995.82831     0.00331
1996.31047     0.00330
1996.79263     0.00323
1997.27478     0.00311
1997.75694     0.00297
1998.23910     0.00284
1998.72125     0.00275
1999.20341     0.00267
1999.68557     0.00257
2000.16772     0.00244
2000.64988     0.00232
2001.13203     0.00223
2001.61419     0.00220
2002.09635     0.00224
2002.57850     0.00230
2003.06066     0.00234
2003.54282     0.00234
2004.02497     0.00231
2004.50713     0.00229
2004.98929     0.00232
2005.47144     0.00244
2005.95360     0.00264
2006.43575     0.00288
2006.91791     0.00308
2007.40007     0.00317
2007.88222     0.00314
2008.36438     0.00304
2008.84654     0.00295
2009.32869     0.00289
2009.81085     0.00286
2010.29301     0.00282
2010.77516     0.00278
2011.25732     0.00279
2011.73947     0.00285
2012.22163     0.00296
2012.70379     0.00306
2013.18594     0.00314
2013.66810     0.00316
2014.15026     0.00311
2014.63241     0.00302
2015.11457     0.00291
2015.59673     0.00281
2016.07888     0.00276
2016.56104     0.00279
2017.04319     0.00289
2017.52535     0.00306
2018.00751     0.00328
2018.48966     0.00349
2018.97182     0.00367
2019.45398     0.00377
2019.93613     0.00379
2020.41829     0.00376
2020.90045     0.00368
2021.38260     0.00354
2021.86476     0.00334
2022.34691     0.00313
2022.82907     0.00297
2023.31123     0.00289
2023.79338     0.00291
2024.27554     0.00302
2024.75770     0.00316
2025.23985     0.00329
2025.72201     0.00337
2026.20417     0.00339
2026.68632     0.00336
2027.16848     0.00331
2027.65063     0.00327
2028.13279     0.00326
2028.61495     0.00331
2029.09710     0.00341
2029.57926     0.00352
2030.06142     0.00357
2030.54357     0.00352
2031.02573     0.00336
2031.50789     0.00316
2031.99004     0.00298
2032.47220     0.00288
2032.95435     0.00287
2033.43651     0.00294
2033.91867     0.00306
2034.40082     0.00321
2034.88298     0.00334
2035.36514     0.00342
2035.84729     0.00342
2036.32945     0.00336
2036.81161     0.00329
2037.29376     0.00326
2037.77592     0.00326
2038.25807     0.00331
2038.74023     0.00336
2039.22239     0.00338
2039.70454     0.00333
2040.18670     0.00322
2040.66886     0.00310
2041.15101     0.00301
2041.63317     0.00295
2042.11533     0.00294
2042.59748     0.00294
2043.07964     0.00294
2043.56180     0.00293
2044.04395     0.00293
2044.52611     0.00296
2045.00826     0.00300
2045.49042     0.00306
2045.97258     0.00313
2046.45473     0.00320
2046.93689     0.00326
2047.41905     0.00329
2047.90120     0.00328
2048.38336     0.00322
2048.86552     0.00317
2049.34767     0.00315
2049.82983     0.00317
2050.31198     0.00323
2050.79414     0.00327
2051.27630     0.00328
2051.75845     0.00324
2052.24061     0.00317
2052.72277     0.00309
2053.20492     0.00303
2053.68708     0.00297
2054.16924     0.00292
2054.65139     0.00285
2055.13355     0.00275
2055.61570     0.00267
2056.09786     0.00264
2056.58002     0.00268
2057.06217     0.00280
2057.54433     0.00296
2058.02649     0.00313
2058.50864     0.00328
2058.99080     0.00341
2059.47296     0.00355
2059.95511     0.00369
2060.43727     0.00382
2060.91942     0.00391
2061.40158     0.00396
2061.88374     0.00394
2062.36589     0.00387
2062.84805     0.00376
2063.33021     0.00363
2063.81236     0.00350
2064.29452     0.00341
2064.77668     0.00335
2065.25883     0.00333
2065.74099     0.00334
2066.22314     0.00337
2066.70530     0.00339
2067.18746     0.00339
2067.66961     0.00337
2068.15177     0.00336
2068.63393     0.00336
2069.11608     0.00338
2069.59824     0.00343
2070.08040     0.00351
2070.56255     0.00357
2071.04471     0.00360
2071.52686     0.00358
2072.00902     0.00352
2072.49118     0.00345
2072.97333     0.00344
2073.45549     0.00348
2073.93765     0.00357
2074.41980     0.00365
2074.90196     0.00367
2075.38412     0.00359
2075.86627     0.00341
2076.34843     0.00320
2076.83058     0.00301
2077.31274     0.00290
2077.79490     0.00286
2078.27705     0.00291
2078.75921     0.00303
2079.24137     0.00321
2079.72352     0.00340
2080.20568     0.00359
2080.68784     0.00374
2081.16999     0.00383
2081.65215     0.00386
2082.13430     0.00383
2082.61646     0.00373
2083.09862     0.00358
2083.58077     0.00338
2084.06293     0.00318
2084.54509     0.00304
2085.02724     0.00297
2085.50940     0.00298
2085.99156     0.00303
2086.47371     0.00312
2086.95587     0.00321
2087.43802     0.00329
2087.92018     0.00337
2088.40234     0.00344
2088.88449     0.00350
2089.36665     0.00353
2089.84881     0.00354
2090.33096     0.00354
2090.81312     0.00353
2091.29528     0.00353
2091.77743     0.00351
2092.25959     0.00348
2092.74174     0.00343
2093.22390     0.00335
2093.70606     0.00323
2094.18821     0.00311
2094.67037     0.00303
2095.15253     0.00304
2095.63468     0.00316
2096.11684     0.00335
2096.59900     0.00353
2097.08115     0.00366
2097.56331     0.00373
2098.04547     0.00373
2098.52762     0.00368
2099.00978     0.00358
2099.49193     0.00346
2099.97409     0.00333
2100.45625     0.00321
2100.93840     0.00315
2101.42056     0.00316
2101.90272     0.00321
2102.38487     0.00325
2102.86703     0.00325
2103.34919     0.00319
2103.83134     0.00313
2104.31350     0.00310
2104.79565     0.00313
2105.27781     0.00321
2105.75997     0.00331
2106.24212     0.00338
2106.72428     0.00342
2107.20644     0.00340
2107.68859     0.00332
2108.17075     0.00320
2108.65291     0.00309
2109.13506     0.00302
2109.61722     0.00303
2110.09937     0.00309
2110.58153     0.00320
2111.06369     0.00332
2111.54584     0.00341
2112.02800     0.00347
2112.51016     0.00347
2112.99231     0.00342
2113.47447     0.00333
2113.95663     0.00324
2114.43878     0.00315
2114.92094     0.00307
2115.40309     0.00301
2115.88525     0.00300
2116.36741     0.00302
2116.84956     0.00307
2117.33172     0.00312
2117.81388     0.00316
2118.29603     0.00318
2118.77819     0.00320
2119.26035     0.00323
2119.74250     0.00328
2120.22466     0.00334
2120.70681     0.00339
2121.18897     0.00342
2121.67113     0.00343
2122.15328     0.00343
2122.63544     0.00339
2123.11760     0.00331
2123.59975     0.00321
2124.08191     0.00313
2124.56407     0.00310
2125.04622     0.00310
2125.52838     0.00311
2126.01053     0.00311
2126.49269     0.00309
2126.97485     0.00312
2127.45700     0.00320
2127.93916     0.00332
2128.42132     0.00341
2128.90347     0.00340
2129.38563     0.00329
2129.86779     0.00312
2130.34994     0.00298
2130.83210     0.00294
2131.31425     0.00298
2131.79641     0.00306
2132.27857     0.00313
2132.76072     0.00315
2133.24288     0.00309
2133.72504     0.00295
2134.20719     0.00277
2134.68935     0.00259
2135.17151     0.00249
2135.65366     0.00251
2136.13582     0.00263
2136.61797     0.00277
2137.10013     0.00287
2137.58229     0.00288
2138.06444     0.00282
2138.54660     0.00274
2139.02876     0.00269
2139.51091     0.00270
2139.99307     0.00276
2140.47523     0.00287
2140.95738     0.00301
2141.43954     0.00318
2141.92169     0.00332
2142.40385     0.00337
2142.88601     0.00330
2143.36816     0.00312
2143.85032     0.00289
2144.33248     0.00269
2144.81463     0.00259
2145.29679     0.00260
2145.77895     0.00273
2146.26110     0.00293
2146.74326     0.00316
2147.22542     0.00337
2147.70757     0.00349
2148.18973     0.00352
2148.67188     0.00347
2149.15404     0.00338
2149.63620     0.00327
2150.11835     0.00316
2150.60051     0.00302
2151.08267     0.00287
2151.56482     0.00274
2152.04698     0.00266
2152.52914     0.00264
2153.01129     0.00268
2153.49345     0.00277
2153.97560     0.00291
2154.45776     0.00307
2154.93992     0.00322
2155.42207     0.00332
2155.90423     0.00336
2156.38639     0.00336
2156.86854     0.00337
2157.35070     0.00341
2157.83286     0.00347
2158.31501     0.00350
2158.79717     0.00347
2159.27932     0.00339
2159.76148     0.00335
2160.24364     0.00338
2160.72579     0.00348
2161.20795     0.00359
2161.69011     0.00363
2162.17226     0.00356
2162.65442     0.00340
2163.13658     0.00321
2163.61873     0.00304
2164.10089     0.00294
2164.58304     0.00289
2165.06520     0.00289
2165.54736     0.00291
2166.02951     0.00293
2166.51167     0.00292
2166.99383     0.00285
2167.47598     0.00273
2167.95814     0.00261
2168.44030     0.00254
2168.92245     0.00258
2169.40461     0.00271
2169.88676     0.00292
2170.36892     0.00315
2170.85108     0.00333
2171.33323     0.00339
2171.81539     0.00332
2172.29755     0.00313
2172.77970     0.00290
2173.26186     0.00272
2173.74402     0.00264
2174.22617     0.00267
2174.70833     0.00278
2175.19048     0.00292
2175.67264     0.00302
2176.15480     0.00308
2176.63695     0.00309
2177.11911     0.00308
2177.60127     0.00306
2178.08342     0.00304
2178.56558     0.00304
2179.04774     0.00304
2179.52989     0.00303
2180.01205     0.00301
2180.49420     0.00299
2180.97636     0.00300
2181.45852     0.00303
2181.94067     0.00308
2182.42283     0.00313
2182.90499     0.00316
2183.38714     0.00315
2183.86930     0.00312
2184.35146     0.00308
2184.83361     0.00305
2185.31577     0.00305
2185.79792     0.00305
2186.28008     0.00301
2186.76224     0.00293
2187.24439     0.00285
2187.72655     0.00283
2188.20871     0.00288
2188.69086     0.00299
2189.17302     0.00311
2189.65518     0.00318
2190.13733     0.00319
2190.61949     0.00316
2191.10164     0.00314
2191.58380     0.00316
2192.06596     0.00324
2192.54811     0.00335
2193.03027     0.00347
2193.51243     0.00359
2193.99458     0.00367
2194.47674     0.00372
2194.95890     0.00373
2195.44105     0.00373
2195.92321     0.00373
2196.40536     0.00372
2196.88752     0.00368
2197.36968     0.00359
2197.85183     0.00350
2198.33399     0.00345
2198.81615     0.00349
2199.29830     0.00362
2199.78046     0.00377
2200.26262     0.00385
2200.74477     0.00384
2201.22693     0.00375
2201.70909     0.00364
2202.19124     0.00356
2202.67340     0.00353
2203.15555     0.00353
2203.63771     0.00352
2204.11987     0.00348
2204.60202     0.00338
2205.08418     0.00326
2205.56634     0.00316
2206.04849     0.00313
2206.53065     0.00319
2207.01281     0.00336
2207.49496     0.00358
2207.97712     0.00378
2208.45927     0.00390
2208.94143     0.00389
2209.42359     0.00378
2209.90574     0.00363
2210.38790     0.00350
2210.87006     0.00346
2211.35221     0.00350
2211.83437     0.00360
2212.31653     0.00371
2212.79868     0.00380
2213.28084     0.00388
2213.76299     0.00394
2214.24515     0.00400
2214.72731     0.00406
2215.20946     0.00416
2215.69162     0.00430
2216.17378     0.00448
2216.65593     0.00466
2217.13809     0.00477
2217.62025     0.00473
2218.10240     0.00454
2218.58456     0.00427
2219.06671     0.00404
2219.54887     0.00393
2220.03103     0.00395
2220.51318     0.00403
2220.99534     0.00411
2221.47750     0.00414
2221.95965     0.00413
2222.44181     0.00412
2222.92397     0.00413
2223.40612     0.00418
2223.88828     0.00424
2224.37043     0.00427
2224.85259     0.00423
2225.33475     0.00411
2225.81690     0.00399
2226.29906     0.00392
2226.78122     0.00393
2227.26337     0.00398
2227.74553     0.00403
2228.22769     0.00403
2228.70984     0.00400
2229.19200     0.00398
2229.67415     0.00401
2230.15631     0.00407
2230.63847     0.00415
2231.12062     0.00418
2231.60278     0.00416
2232.08494     0.00410
2232.56709     0.00403
2233.04925     0.00400
2233.53141     0.00400
2234.01356     0.00403
2234.49572     0.00408
2234.97787     0.00416
2235.46003     0.00426
2235.94219     0.00432
2236.42434     0.00430
2236.90650     0.00419
2237.38866     0.00404
2237.87081     0.00391
2238.35297     0.00382
2238.83513     0.00378
2239.31728     0.00378
2239.79944     0.00381
2240.28159     0.00387
2240.76375     0.00397
2241.24591     0.00406
2241.72806     0.00411
2242.21022     0.00409
2242.69238     0.00402
2243.17453     0.00393
2243.65669     0.00385
2244.13885     0.00380
2244.62100     0.00379
2245.10316     0.00383
2245.58531     0.00392
2246.06747     0.00402
2246.54963     0.00413
2247.03178     0.00420
2247.51394     0.00423
2247.99610     0.00420
2248.47825     0.00411
2248.96041     0.00400
2249.44257     0.00390
2249.92472     0.00382
2250.40688     0.00377
2250.88904     0.00374
2251.37119     0.00375
2251.85335     0.00382
2252.33550     0.00397
2252.81766     0.00418
2253.29982     0.00440
2253.78197     0.00457
2254.26413     0.00463
2254.74629     0.00457
2255.22844     0.00437
2255.71060     0.00409
2256.19276     0.00382
2256.67491     0.00366
2257.15707     0.00368
2257.63922     0.00384
2258.12138     0.00405
2258.60354     0.00422
2259.08569     0.00428
2259.56785     0.00424
2260.05001     0.00415
2260.53216     0.00406
2261.01432     0.00400
2261.49648     0.00397
2261.97863     0.00396
2262.46079     0.00395
2262.94294     0.00395
2263.42510     0.00396
2263.90726     0.00398
2264.38941     0.00401
2264.87157     0.00404
2265.35373     0.00408
2265.83588     0.00411
2266.31804     0.00412
2266.80020     0.00410
2267.28235     0.00404
2267.76451     0.00394
2268.24666     0.00383
2268.72882     0.00376
2269.21098     0.00377
2269.69313     0.00385
2270.17529     0.00395
2270.65745     0.00403
2271.13960     0.00409
2271.62176     0.00414
2272.10392     0.00419
2272.58607     0.00424
2273.06823     0.00427
2273.55038     0.00429
2274.03254     0.00429
2274.51470     0.00432
2274.99685     0.00438
2275.47901     0.00450
2275.96117     0.00461
2276.44332     0.00467
2276.92548     0.00464
2277.40764     0.00448
2277.88979     0.00423
2278.37195     0.00395
2278.85410     0.00371
2279.33626     0.00358
2279.81842     0.00358
2280.30057     0.00368
2280.78273     0.00382
2281.26489     0.00392
2281.74704     0.00394
2282.22920     0.00389
2282.71136     0.00381
2283.19351     0.00376
2283.67567     0.00377
2284.15782     0.00382
2284.63998     0.00389
2285.12214     0.00395
2285.60429     0.00401
2286.08645     0.00408
2286.56861     0.00418
2287.05076     0.00431
2287.53292     0.00442
2288.01508     0.00448
2288.49723     0.00446
2288.97939     0.00437
2289.46154     0.00425
2289.94370     0.00412
2290.42586     0.00404
2290.90801     0.00403
2291.39017     0.00410
2291.87233     0.00423
2292.35448     0.00437
2292.83664     0.00446
2293.31880     0.00450
2293.80095     0.00448
2294.28311     0.00444
2294.76526     0.00440
2295.24742     0.00436
2295.72958     0.00432
2296.21173     0.00427
2296.69389     0.00423
2297.17605     0.00418
2297.65820     0.00414
2298.14036     0.00408
2298.62252     0.00400
2299.10467     0.00392
2299.58683     0.00387
2300.06898     0.00387
2300.55114     0.00393
2301.03330     0.00400
2301.51545     0.00407
2301.99761     0.00412
2302.47977     0.00417
2302.96192     0.00422
2303.44408     0.00426
2303.92624     0.00428
2304.40839     0.00430
2304.89055     0.00435
2305.37271     0.00443
2305.85486     0.00452
2306.33702     0.00458
2306.81917     0.00459
2307.30133     0.00453
2307.78349     0.00446
2308.26564     0.00443
2308.74780     0.00445
2309.22996     0.00449
2309.71211     0.00451
2310.19427     0.00450
2310.67643     0.00447
2311.15858     0.00444
2311.64074     0.00441
2312.12289     0.00440
2312.60505     0.00442
2313.08721     0.00449
2313.56936     0.00458
2314.05152     0.00468
2314.53368     0.00476
2315.01583     0.00480
2315.49799     0.00481
2315.98015     0.00478
2316.46230     0.00473
2316.94446     0.00467
2317.42661     0.00461
2317.90877     0.00458
2318.39093     0.00461
2318.87308     0.00469
2319.35524     0.00478
2319.83740     0.00486
2320.31955     0.00493
2320.80171     0.00500
2321.28387     0.00510
2321.76602     0.00524
2322.24818     0.00540
2322.73033     0.00552
2323.21249     0.00557
2323.69465     0.00555
2324.17680     0.00549
2324.65896     0.00539
2325.14112     0.00528
2325.62327     0.00516
2326.10543     0.00506
2326.58759     0.00501
2327.06974     0.00505
2327.55190     0.00519
2328.03405     0.00540
2328.51621     0.00563
2328.99837     0.00582
2329.48052     0.00590
2329.96268     0.00586
2330.44484     0.00571
2330.92699     0.00548
2331.40915     0.00526
2331.89131     0.00509
2332.37346     0.00501
2332.85562     0.00498
2333.33777     0.00499
2333.81993     0.00499
2334.30209     0.00497
2334.78424     0.00490
2335.26640     0.00476
2335.74856     0.00458
2336.23071     0.00440
2336.71287     0.00428
2337.19503     0.00426
2337.67718     0.00432
2338.15934     0.00442
2338.64149     0.00452
2339.12365     0.00460
2339.60581     0.00466
2340.08796     0.00471
2340.57012     0.00475
2341.05228     0.00478
2341.53443     0.00482
2342.01659     0.00487
2342.49875     0.00493
2342.98090     0.00499
2343.46306     0.00501
2343.94521     0.00498
2344.42737     0.00491
2344.90953     0.00482
2345.39168     0.00475
2345.87384     0.00471
2346.35600     0.00469
2346.83815     0.00468
2347.32031     0.00466
2347.80247     0.00465
2348.28462     0.00467
2348.76678     0.00475
2349.24893     0.00486
2349.73109     0.00494
2350.21325     0.00495
2350.69540     0.00487
2351.17756     0.00475
2351.65972     0.00462
2352.14187     0.00454
2352.62403     0.00448
2353.10619     0.00445
2353.58834     0.00443
2354.07050     0.00441
2354.55266     0.00440
2355.03481     0.00441
2355.51697     0.00445
2355.99912     0.00449
2356.48128     0.00454
2356.96344     0.00458
2357.44559     0.00457
2357.92775     0.00452
2358.40991     0.00444
2358.89206     0.00439
2359.37422     0.00442
2359.85638     0.00453
2360.33853     0.00468
2360.82069     0.00481
2361.30284     0.00488
2361.78500     0.00490
2362.26716     0.00490
2362.74931     0.00491
2363.23147     0.00492
2363.71363     0.00491
2364.19578     0.00486
2364.67794     0.00479
2365.16010     0.00471
2365.64225     0.00464
2366.12441     0.00457
2366.60656     0.00449
2367.08872     0.00442
2367.57088     0.00434
2368.05303     0.00429
2368.53519     0.00426
2369.01735     0.00427
2369.49950     0.00432
2369.98166     0.00439
2370.46382     0.00445
2370.94597     0.00452
2371.42813     0.00459
2371.91028     0.00464
2372.39244     0.00464
2372.87460     0.00461
2373.35675     0.00460
2373.83891     0.00463
2374.32107     0.00472
2374.80322     0.00481
2375.28538     0.00483
2375.76754     0.00476
2376.24969     0.00464
2376.73185     0.00454
2377.21400     0.00450
2377.69616     0.00452
2378.17832     0.00457
2378.66047     0.00460
2379.14263     0.00464
2379.62479     0.00470
2380.10694     0.00482
2380.58910     0.00499
2381.07126     0.00513
2381.55341     0.00522
2382.03557     0.00524
2382.51772     0.00522
2382.99988     0.00519
2383.48204     0.00517
2383.96419     0.00514
2384.44635     0.00512
2384.92851     0.00512
2385.41066     0.00515
2385.89282     0.00520
2386.37498     0.00525
2386.85713     0.00525
2387.33929     0.00522
2387.82144     0.00517
2388.30360     0.00515
2388.78576     0.00517
2389.26791     0.00521
2389.75007     0.00525
2390.23223     0.00526
2390.71438     0.00527
2391.19654     0.00529
2391.67870     0.00531
2392.16085     0.00528
2392.64301     0.00519
2393.12516     0.00505
2393.60732     0.00493
2394.08948     0.00489
2394.57163     0.00494
2395.05379     0.00505
2395.53595     0.00516
2396.01810     0.00521
2396.50026     0.00519
2396.98242     0.00516
2397.46457     0.00516
2397.94673     0.00521
2398.42888     0.00533
2398.91104     0.00545
2399.39320     0.00556
2399.87535     0.00563
2400.35751     0.00564
2400.83967     0.00559
2401.32182     0.00548
2401.80398     0.00536
2402.28614     0.00526
2402.76829     0.00524
2403.25045     0.00532
2403.73260     0.00549
2404.21476     0.00571
2404.69692     0.00595
2405.17907     0.00618
2405.66123     0.00642
2406.14339     0.00665
2406.62554     0.00684
2407.10770     0.00695
2407.58986     0.00695
2408.07201     0.00684
2408.55417     0.00667
2409.03633     0.00649
2409.51848     0.00635
2410.00064     0.00626
2410.48279     0.00624
2410.96495     0.00627
2411.44711     0.00633
2411.92926     0.00637
2412.41142     0.00636
2412.89358     0.00628
2413.37573     0.00616
2413.85789     0.00606
2414.34005     0.00601
2414.82220     0.00604
2415.30436     0.00612
2415.78651     0.00622
2416.26867     0.00634
2416.75083     0.00646
2417.23298     0.00657
2417.71514     0.00664
2418.19730     0.00664
2418.67945     0.00656
2419.16161     0.00642
2419.64377     0.00624
2420.12592     0.00609
2420.60808     0.00600
2421.09023     0.00601
2421.57239     0.00610
2422.05455     0.00624
2422.53670     0.00636
2423.01886     0.00640
2423.50102     0.00638
2423.98317     0.00634
2424.46533     0.00630
2424.94749     0.00628
2425.42964     0.00627
2425.91180     0.00624
2426.39395     0.00620
2426.87611     0.00615
2427.35827     0.00611
2427.84042     0.00607
2428.32258     0.00604
2428.80474     0.00601
2429.28689     0.00596
2429.76905     0.00589
2430.25121     0.00577
2430.73336     0.00561
2431.21552     0.00545
2431.69767     0.00535
2432.17983     0.00535
2432.66199     0.00546
2433.14414     0.00563
2433.62630     0.00582
2434.10846     0.00602
2434.59061     0.00621
2435.07277     0.00637
2435.55493     0.00648
2436.03708     0.00650
2436.51924     0.00641
2437.00139     0.00623
2437.48355     0.00600
2437.96571     0.00576
2438.44786     0.00557
2438.93002     0.00547
2439.41218     0.00546
2439.89433     0.00555
2440.37649     0.00567
2440.85865     0.00578
2441.34080     0.00584
2441.82296     0.00583
2442.30511     0.00580
2442.78727     0.00581
2443.26943     0.00584
2443.75158     0.00586
2444.23374     0.00582
2444.71590     0.00568
2445.19805     0.00550
2445.68021     0.00535
2446.16237     0.00529
2446.64452     0.00534
2447.12668     0.00544
2447.60883     0.00553
2448.09099     0.00556
2448.57315     0.00553
2449.05530     0.00547
2449.53746     0.00540
2450.01962     0.00539
2450.50177     0.00545
2450.98393     0.00558
2451.46609     0.00571
2451.94824     0.00579
2452.43040     0.00579
2452.91255     0.00573
2453.39471     0.00569
2453.87687     0.00568
2454.35902     0.00572
2454.84118     0.00577
2455.32334     0.00580
2455.80549     0.00582
2456.28765     0.00583
2456.76981     0.00583
2457.25196     0.00582
2457.73412     0.00581
2458.21628     0.00583
2458.69843     0.00589
2459.18059     0.00602
2459.66274     0.00620
2460.14490     0.00637
2460.62706     0.00649
2461.10921     0.00655
2461.59137     0.00658
2462.07353     0.00660
2462.55568     0.00663
2463.03784     0.00667
2463.52000     0.00668
2464.00215     0.00665
2464.48431     0.00659
2464.96646     0.00652
2465.44862     0.00645
2465.93078     0.00636
2466.41293     0.00622
2466.89509     0.00603
2467.37725     0.00584
2467.85940     0.00570
2468.34156     0.00567
2468.82372     0.00576
2469.30587     0.00593
2469.78803     0.00613
2470.27018     0.00630
2470.75234     0.00641
2471.23450     0.00647
2471.71665     0.00650
2472.19881     0.00651
2472.68097     0.00651
2473.16312     0.00648
2473.64528     0.00642
2474.12744     0.00636
2474.60959     0.00632
2475.09175     0.00630
2475.57390     0.00629
2476.05606     0.00624
2476.53822     0.00615
2477.02037     0.00605
2477.50253     0.00599
2477.98469     0.00603
2478.46684     0.00616
2478.94900     0.00636
2479.43116     0.00656
2479.91331     0.00669
2480.39547     0.00674
2480.87762     0.00671
2481.35978     0.00667
2481.84194     0.00665
2482.32409     0.00666
2482.80625     0.00668
2483.28841     0.00668
2483.77056     0.00664
2484.25272     0.00659
2484.73488     0.00656
2485.21703     0.00660
2485.69919     0.00673
2486.18134     0.00692
2486.66350     0.00712
2487.14566     0.00725
2487.62781     0.00727
2488.10997     0.00718
2488.59213     0.00703
2489.07428     0.00689
2489.55644     0.00681
2490.03860     0.00678
2490.52075     0.00678
2491.00291     0.00678
2491.48506     0.00678
2491.96722     0.00679
2492.44938     0.00681
2492.93153     0.00683
2493.41369     0.00683
2493.89585     0.00680
2494.37800     0.00675
2494.86016     0.00673
2495.34232     0.00680
2495.82447     0.00698
2496.30663     0.00727
2496.78878     0.00761
2497.27094     0.00788
2497.75310     0.00801
2498.23525     0.00798
2498.71741     0.00783
2499.19957     0.00766
2499.68172     0.00758
2500.16388     0.00760
2500.64604     0.00767
2501.12819     0.00770
2501.61035     0.00764
2502.09250     0.00752
2502.57466     0.00738
2503.05682     0.00727
2503.53897     0.00720
2504.02113     0.00716
2504.50329     0.00711
2504.98544     0.00704
2505.46760     0.00696
2505.94976     0.00690
2506.43191     0.00690
2506.91407     0.00698
2507.39622     0.00714
2507.87838     0.00738
2508.36054     0.00766
2508.84269     0.00791
2509.32485     0.00809
2509.80701     0.00815
2510.28916     0.00808
2510.77132     0.00788
2511.25348     0.00759
2511.73563     0.00730
2512.21779     0.00710
2512.69995     0.00708
2513.18210     0.00726
2513.66426     0.00760
2514.14641     0.00797
2514.62857     0.00827
2515.11073     0.00840
2515.59288     0.00836
2516.07504     0.00823
2516.55720     0.00814
2517.03935     0.00816
2517.52151     0.00832
2518.00367     0.00854
2518.48582     0.00873
2518.96798     0.00884
2519.45013     0.00885
2519.93229     0.00882
2520.41445     0.00883
2520.89660     0.00891
2521.37876     0.00908
2521.86092     0.00932
2522.34307     0.00958
2522.82523     0.00983
2523.30739     0.00999
2523.78954     0.01003
2524.27170     0.00995
2524.75385     0.00980
2525.23601     0.00962
2525.71817     0.00948
2526.20032     0.00938
2526.68248     0.00933
2527.16464     0.00931
2527.64679     0.00930
2528.12895     0.00929
2528.61111     0.00925
2529.09326     0.00918
2529.57542     0.00913
2530.05757     0.00915
2530.53973     0.00928
2531.02189     0.00953
2531.50404     0.00982
2531.98620     0.01006
2532.46836     0.01019
2532.95051     0.01019
2533.43267     0.01007
2533.91483     0.00987
2534.39698     0.00965
2534.87914     0.00947
2535.36129     0.00938
2535.84345     0.00941
2536.32561     0.00953
2536.80776     0.00970
2537.28992     0.00986
2537.77208     0.00998
2538.25423     0.01007
2538.73639     0.01017
2539.21855     0.01028
2539.70070     0.01039
2540.18286     0.01046
2540.66501     0.01052
2541.14717     0.01056
2541.62933     0.01059
2542.11148     0.01061
2542.59364     0.01060
2543.07580     0.01057
2543.55795     0.01054
2544.04011     0.01054
2544.52227     0.01055
2545.00442     0.01057
2545.48658     0.01061
2545.96873     0.01065
2546.45089     0.01072
2546.93305     0.01081
2547.41520     0.01089
2547.89736     0.01091
2548.37952     0.01086
2548.86167     0.01080
2549.34383     0.01079
2549.82599     0.01091
2550.30814     0.01114
2550.79030     0.01141
2551.27245     0.01165
2551.75461     0.01181
2552.23677     0.01187
2552.71892     0.01186
2553.20108     0.01180
2553.68324     0.01170
2554.16539     0.01158
2554.64755     0.01147
2555.12971     0.01139
2555.61186     0.01135
2556.09402     0.01136
2556.57617     0.01141
2557.05833     0.01152
2557.54049     0.01168
2558.02264     0.01188
2558.50480     0.01208
2558.98696     0.01224
2559.46911     0.01234
2559.95127     0.01237
2560.43343     0.01233
2560.91558     0.01226
2561.39774     0.01216
2561.87990     0.01205
2562.36205     0.01192
2562.84421     0.01175
2563.32636     0.01158
2563.80852     0.01143
2564.29068     0.01137
2564.77283     0.01139
2565.25499     0.01148
2565.73715     0.01162
2566.21930     0.01179
2566.70146     0.01198
2567.18362     0.01221
2567.66577     0.01245
2568.14793     0.01266
2568.63008     0.01279
2569.11224     0.01281
2569.59440     0.01272
2570.07655     0.01256
2570.55871     0.01240
2571.04087     0.01230
2571.52302     0.01227
2572.00518     0.01232
2572.48734     0.01242
2572.96949     0.01254
2573.45165     0.01265
2573.93380     0.01274
2574.41596     0.01280
2574.89812     0.01284
2575.38027     0.01286
2575.86243     0.01289
2576.34459     0.01292
2576.82674     0.01294
2577.30890     0.01291
2577.79106     0.01285
2578.27321     0.01274
2578.75537     0.01263
2579.23752     0.01254
2579.71968     0.01249
2580.20184     0.01250
2580.68399     0.01250
2581.16615     0.01243
2581.64831     0.01224
2582.13046     0.01194
2582.61262     0.01160
2583.09478     0.01130
2583.57693     0.01107
2584.05909     0.01090
2584.54124     0.01078
2585.02340     0.01069
2585.50556     0.01064
2585.98771     0.01065
2586.46987     0.01069
2586.95203     0.01076
2587.43418     0.01083
2587.91634     0.01088
2588.39850     0.01091
2588.88065     0.01094
2589.36281     0.01098
2589.84496     0.01104
2590.32712     0.01113
2590.80928     0.01124
2591.29143     0.01134
2591.77359     0.01141
2592.25575     0.01143
2592.73790     0.01141
2593.22006     0.01137
2593.70222     0.01133
2594.18437     0.01129
2594.66653     0.01125
2595.14868     0.01120
2595.63084     0.01116
2596.11300     0.01116
2596.59515     0.01122
2597.07731     0.01134
2597.55947     0.01150
2598.04162     0.01166
2598.52378     0.01178
2599.00594     0.01183
2599.48809     0.01181
2599.97025     0.01173
2600.45240     0.01164
2600.93456     0.01158
2601.41672     0.01158
2601.89887     0.01164
2602.38103     0.01174
2602.86319     0.01186
2603.34534     0.01196
2603.82750     0.01204
2604.30966     0.01209
2604.79181     0.01215
2605.27397     0.01222
2605.75612     0.01232
2606.23828     0.01241
2606.72044     0.01249
2607.20259     0.01257
2607.68475     0.01267
2608.16691     0.01281
2608.64906     0.01297
2609.13122     0.01309
2609.61338     0.01315
2610.09553     0.01313
2610.57769     0.01307
2611.05984     0.01300
2611.54200     0.01297
2612.02416     0.01298
2612.50631     0.01305
2612.98847     0.01319
2613.47063     0.01338
2613.95278     0.01360
2614.43494     0.01378
2614.91710     0.01391
2615.39925     0.01398
2615.88141     0.01402
2616.36357     0.01405
2616.84572     0.01406
2617.32788     0.01405
2617.81003     0.01404
2618.29219     0.01407
2618.77435     0.01417
2619.25650     0.01434
2619.73866     0.01452
2620.22082     0.01463
2620.70297     0.01463
2621.18513     0.01454
2621.66729     0.01444
2622.14944     0.01440
2622.63160     0.01446
2623.11375     0.01457
2623.59591     0.01469
2624.07807     0.01475
2624.56022     0.01473
2625.04238     0.01465
2625.52454     0.01456
2626.00669     0.01451
2626.48885     0.01451
2626.97101     0.01454
2627.45316     0.01456
2627.93532     0.01456
2628.41747     0.01456
2628.89963     0.01458
2629.38179     0.01466
2629.86394     0.01476
2630.34610     0.01487
2630.82826     0.01497
2631.31041     0.01506
2631.79257     0.01514
2632.27473     0.01524
2632.75688     0.01534
2633.23904     0.01544
2633.72119     0.01551
2634.20335     0.01555
2634.68551     0.01559
2635.16766     0.01565
2635.64982     0.01574
2636.13198     0.01583
2636.61413     0.01590
2637.09629     0.01591
2637.57845     0.01589
2638.06060     0.01586
2638.54276     0.01586
2639.02491     0.01591
2639.50707     0.01602
2639.98923     0.01618
2640.47138     0.01636
2640.95354     0.01656
2641.43570     0.01675
2641.91785     0.01693
2642.40001     0.01709
2642.88217     0.01723
2643.36432     0.01734
2643.84648     0.01742
2644.32863     0.01747
2644.81079     0.01751
2645.29295     0.01755
2645.77510     0.01763
2646.25726     0.01775
2646.73942     0.01794
2647.22157     0.01817
2647.70373     0.01842
2648.18589     0.01868
2648.66804     0.01891
2649.15020     0.01911
2649.63235     0.01930
2650.11451     0.01951
2650.59667     0.01978
2651.07882     0.02009
2651.56098     0.02039
2652.04314     0.02062
2652.52529     0.02073
2653.00745     0.02072
2653.48961     0.02063
2653.97176     0.02054
2654.45392     0.02051
2654.93607     0.02059
2655.41823     0.02077
2655.90039     0.02102
2656.38254     0.02129
2656.86470     0.02153
2657.34686     0.02172
2657.82901     0.02188
2658.31117     0.02209
2658.79333     0.02238
2659.27548     0.02276
2659.75764     0.02317
2660.23979     0.02355
2660.72195     0.02385
2661.20411     0.02406
2661.68626     0.02424
2662.16842     0.02441
2662.65058     0.02459
2663.13273     0.02474
2663.61489     0.02480
2664.09705     0.02477
2664.57920     0.02466
2665.06136     0.02452
2665.54352     0.02441
2666.02567     0.02434
2666.50783     0.02433
2666.98998     0.02437
2667.47214     0.02445
2667.95430     0.02454
2668.43645     0.02461
2668.91861     0.02464
2669.40077     0.02460
2669.88292     0.02452
2670.36508     0.02445
2670.84724     0.02443
2671.32939     0.02449
2671.81155     0.02459
2672.29370     0.02468
2672.77586     0.02473
2673.25802     0.02474
2673.74017     0.02476
2674.22233     0.02482
2674.70449     0.02491
2675.18664     0.02501
2675.66880     0.02511
2676.15096     0.02522
2676.63311     0.02536
2677.11527     0.02552
2677.59742     0.02571
2678.07958     0.02589
2678.56174     0.02608
2679.04389     0.02627
2679.52605     0.02646
2680.00821     0.02663
2680.49036     0.02671
2680.97252     0.02670
2681.45468     0.02658
2681.93683     0.02642
2682.41899     0.02630
2682.90114     0.02628
2683.38330     0.02637
2683.86546     0.02652
2684.34761     0.02665
2684.82977     0.02669
2685.31193     0.02660
2685.79408     0.02639
2686.27624     0.02615
2686.75840     0.02599
2687.24055     0.02594
2687.72271     0.02599
2688.20486     0.02607
2688.68702     0.02611
2689.16918     0.02609
2689.65133     0.02607
2690.13349     0.02611
2690.61565     0.02629
2691.09780     0.02660
2691.57996     0.02702
2692.06212     0.02750
2692.54427     0.02801
2693.02643     0.02849
2693.50858     0.02894
2693.99074     0.02939
2694.47290     0.02990
2694.95505     0.03045
2695.43721     0.03103
2695.91937     0.03158
2696.40152     0.03206
2696.88368     0.03249
2697.36584     0.03292
2697.84799     0.03339
2698.33015     0.03391
2698.81230     0.03447
2699.29446     0.03501
2699.77662     0.03548
2700.25877     0.03583
2700.74093     0.03603
2701.22309     0.03612
2701.70524     0.03614
2702.18740     0.03614
2702.66956     0.03613
2703.15171     0.03608
2703.63387     0.03596
2704.11602     0.03572
2704.59818     0.03543
2705.08034     0.03514
2705.56249     0.03494
2706.04465     0.03485
2706.52681     0.03487
2707.00896     0.03493
2707.49112     0.03499
2707.97328     0.03502
2708.45543     0.03501
2708.93759     0.03502
2709.41974     0.03505
2709.90190     0.03514
2710.38406     0.03528
2710.86621     0.03543
2711.34837     0.03557
2711.83053     0.03568
2712.31268     0.03575
2712.79484     0.03577
2713.27700     0.03578
2713.75915     0.03583
2714.24131     0.03594
2714.72346     0.03612
2715.20562     0.03633
2715.68778     0.03655
2716.16993     0.03674
2716.65209     0.03692
2717.13425     0.03710
2717.61640     0.03729
2718.09856     0.03747
2718.58072     0.03761
2719.06287     0.03772
2719.54503     0.03780
2720.02719     0.03788
2720.50934     0.03799
2720.99150     0.03814
2721.47365     0.03835
2721.95581     0.03862
2722.43797     0.03897
2722.92012     0.03937
2723.40228     0.03980
2723.88444     0.04024
2724.36659     0.04070
2724.84875     0.04118
2725.33091     0.04170
2725.81306     0.04228
2726.29522     0.04292
2726.77737     0.04361
2727.25953     0.04433
2727.74169     0.04506
2728.22384     0.04580
2728.70600     0.04654
2729.18816     0.04732
2729.67031     0.04815
2730.15247     0.04905
2730.63463     0.04999
2731.11678     0.05090
2731.59894     0.05166
2732.08109     0.05215
2732.56325     0.05227
2733.04541     0.05200
2733.52756     0.05134
2734.00972     0.05037
2734.49188     0.04921
2734.97403     0.04797
2735.45619     0.04677
2735.93835     0.04568
2736.42050     0.04475
2736.90266     0.04401
2737.38481     0.04341
2737.86697     0.04293
2738.34913     0.04254
2738.83128     0.04222
2739.31344     0.04196
2739.79560     0.04173
2740.27775     0.04151
2740.75991     0.04128
2741.24207     0.04107
2741.72422     0.04089
2742.20638     0.04076
2742.68853     0.04067
2743.17069     0.04057
2743.65285     0.04044
2744.13500     0.04028
2744.61716     0.04010
2745.09932     0.03995
2745.58147     0.03983
2746.06363     0.03974
2746.54579     0.03962
2747.02794     0.03943
2747.51010     0.03915
2747.99225     0.03878
2748.47441     0.03837
2748.95657     0.03796
2749.43872     0.03755
2749.92088     0.03713
2750.40304     0.03668
2750.88519     0.03619
2751.36735     0.03569
2751.84951     0.03524
2752.33166     0.03486
2752.81382     0.03456
2753.29597     0.03432
2753.77813     0.03414
2754.26029     0.03399
2754.74244     0.03386
2755.22460     0.03372
2755.70676     0.03352
2756.18891     0.03323
2756.67107     0.03287
2757.15323     0.03251
2757.63538     0.03222
2758.11754     0.03202
2758.59969     0.03191
2759.08185     0.03187
2759.56401     0.03185
2760.04616     0.03180
2760.52832     0.03170
2761.01048     0.03154
2761.49263     0.03137
2761.97479     0.03124
2762.45695     0.03118
2762.93910     0.03117
2763.42126     0.03119
2763.90341     0.03120
2764.38557     0.03120
2764.86773     0.03122
2765.34988     0.03129
2765.83204     0.03139
2766.31420     0.03151
2766.79635     0.03160
2767.27851     0.03167
2767.76067     0.03174
2768.24282     0.03189
2768.72498     0.03215
2769.20714     0.03253
2769.68929     0.03298
2770.17145     0.03342
2770.65360     0.03378
2771.13576     0.03409
2771.61792     0.03438
2772.10007     0.03474
2772.58223     0.03518
2773.06439     0.03568
2773.54654     0.03621
2774.02870     0.03671
2774.51086     0.03717
2774.99301     0.03760
2775.47517     0.03801
2775.95732     0.03845
2776.43948     0.03894
2776.92164     0.03949
2777.40379     0.04005
2777.88595     0.04054
2778.36811     0.04089
2778.85026     0.04106
2779.33242     0.04108
2779.81458     0.04098
2780.29673     0.04080
2780.77889     0.04055
2781.26104     0.04020
2781.74320     0.03977
2782.22536     0.03929
2782.70751     0.03881
2783.18967     0.03840
2783.67183     0.03809
2784.15398     0.03791
2784.63614     0.03781
2785.11830     0.03771
2785.60045     0.03752
2786.08261     0.03721
2786.56476     0.03678
2787.04692     0.03634
2787.52908     0.03598
2788.01123     0.03578
2788.49339     0.03572
2788.97555     0.03572
2789.45770     0.03570
2789.93986     0.03560
2790.42202     0.03546
2790.90417     0.03534
2791.38633     0.03530
2791.86848     0.03535
2792.35064     0.03544
2792.83280     0.03552
2793.31495     0.03560
2793.79711     0.03566
2794.27927     0.03570
2794.76142     0.03571
2795.24358     0.03570
2795.72574     0.03568
2796.20789     0.03565
2796.69005     0.03561
2797.17220     0.03555
2797.65436     0.03544
2798.13652     0.03531
2798.61867     0.03519
2799.10083     0.03512
2799.58299     0.03512
2800.06514     0.03517
2800.54730     0.03522
2801.02946     0.03524
2801.51161     0.03516
2801.99377     0.03500
2802.47592     0.03479
2802.95808     0.03458
2803.44024     0.03442
2803.92239     0.03431
2804.40455     0.03422
2804.88671     0.03413
2805.36886     0.03404
2805.85102     0.03398
2806.33318     0.03399
2806.81533     0.03404
2807.29749     0.03412
2807.77964     0.03420
2808.26180     0.03424
2808.74396     0.03423
2809.22611     0.03417
2809.70827     0.03406
2810.19043     0.03395
2810.67258     0.03388
2811.15474     0.03385
2811.63690     0.03384
2812.11905     0.03380
2812.60121     0.03371
2813.08336     0.03356
2813.56552     0.03341
2814.04768     0.03328
2814.52983     0.03319
2815.01199     0.03312
2815.49415     0.03305
2815.97630     0.03300
2816.45846     0.03298
2816.94062     0.03300
2817.42277     0.03305
2817.90493     0.03308
2818.38708     0.03304
2818.86924     0.03292
2819.35140     0.03275
2819.83355     0.03261
2820.31571     0.03258
2820.79787     0.03269
2821.28002     0.03290
2821.76218     0.03317
2822.24434     0.03343
2822.72649     0.03365
2823.20865     0.03382
2823.69081     0.03392
2824.17296     0.03399
2824.65512     0.03408
2825.13727     0.03426
2825.61943     0.03456
2826.10159     0.03497
2826.58374     0.03547
2827.06590     0.03597
2827.54806     0.03643
2828.03021     0.03679
2828.51237     0.03704
2828.99453     0.03723
2829.47668     0.03742
2829.95884     0.03768
2830.44099     0.03804
2830.92315     0.03848
2831.40531     0.03897
2831.88746     0.03947
2832.36962     0.04000
2832.85178     0.04056
2833.33393     0.04120
2833.81609     0.04188
2834.29825     0.04259
2834.78040     0.04327
2835.26256     0.04390
2835.74471     0.04447
2836.22687     0.04502
2836.70903     0.04559
2837.19118     0.04623
2837.67334     0.04698
2838.15550     0.04784
2838.63765     0.04876
2839.11981     0.04971
2839.60197     0.05066
2840.08412     0.05161
2840.56628     0.05258
2841.04843     0.05359
2841.53059     0.05463
2842.01275     0.05570
2842.49490     0.05677
2842.97706     0.05786
2843.45922     0.05898
2843.94137     0.06016
2844.42353     0.06138
2844.90569     0.06264
2845.38784     0.06392
2845.87000     0.06524
2846.35215     0.06662
2846.83431     0.06805
2847.31647     0.06953
2847.79862     0.07104
2848.28078     0.07261
2848.76294     0.07427
2849.24509     0.07608
2849.72725     0.07808
2850.20941     0.08021
2850.69156     0.08243
2851.17372     0.08471
2851.65587     0.08705
2852.13803     0.08949
2852.62019     0.09208
2853.10234     0.09481
2853.58450     0.09765
2854.06666     0.10057
2854.54881     0.10361
2855.03097     0.10684
2855.51313     0.11035
2855.99528     0.11420
2856.47744     0.11844
2856.95959     0.12307
2857.44175     0.12813
2857.92391     0.13365
2858.40606     0.13967
2858.88822     0.14620
2859.37038     0.15317
2859.85253     0.16043
2860.33469     0.16777
2860.81685     0.17492
2861.29900     0.18166
2861.78116     0.18781
2862.26331     0.19325
2862.74547     0.19794
2863.22763     0.20189
2863.70978     0.20516
2864.19194     0.20786
2864.67410     0.21016
2865.15625     0.21227
2865.63841     0.21434
2866.12057     0.21651
2866.60272     0.21886
2867.08488     0.22141
2867.56703     0.22416
2868.04919     0.22710
2868.53135     0.23017
2869.01350     0.23332
2869.49566     0.23648
2869.97782     0.23958
2870.45997     0.24250
2870.94213     0.24509
2871.42429     0.24722
2871.90644     0.24875
2872.38860     0.24964
2872.87076     0.24991
2873.35291     0.24967
2873.83507     0.24906
2874.31722     0.24825
2874.79938     0.24738
2875.28154     0.24653
2875.76369     0.24571
2876.24585     0.24486
2876.72801     0.24389
2877.21016     0.24272
2877.69232     0.24127
2878.17448     0.23952
2878.65663     0.23746
2879.13879     0.23510
2879.62094     0.23246
2880.10310     0.22960
2880.58526     0.22655
2881.06741     0.22333
2881.54957     0.21996
2882.03173     0.21646
2882.51388     0.21290
2882.99604     0.20935
2883.47820     0.20589
2883.96035     0.20261
2884.44251     0.19954
2884.92466     0.19674
2885.40682     0.19419
2885.88898     0.19190
2886.37113     0.18986
2886.85329     0.18807
2887.33545     0.18661
2887.81760     0.18550
2888.29976     0.18479
2888.78192     0.18444
2889.26407     0.18437
2889.74623     0.18449
2890.22838     0.18468
2890.71054     0.18492
2891.19270     0.18523
2891.67485     0.18564
2892.15701     0.18622
2892.63917     0.18696
2893.12132     0.18783
2893.60348     0.18882
2894.08564     0.18991
2894.56779     0.19113
2895.04995     0.19248
2895.53210     0.19396
2896.01426     0.19555
2896.49642     0.19722
2896.97857     0.19895
2897.46073     0.20075
2897.94289     0.20265
2898.42504     0.20470
2898.90720     0.20696
2899.38936     0.20946
2899.87151     0.21219
2900.35367     0.21507
2900.83582     0.21804
2901.31798     0.22108
2901.80014     0.22422
2902.28229     0.22756
2902.76445     0.23119
2903.24661     0.23515
2903.72876     0.23942
2904.21092     0.24391
2904.69308     0.24854
2905.17523     0.25321
2905.65739     0.25782
2906.13954     0.26228
2906.62170     0.26648
2907.10386     0.27033
2907.58601     0.27373
2908.06817     0.27663
2908.55033     0.27898
2909.03248     0.28076
2909.51464     0.28200
2909.99680     0.28275
2910.47895     0.28309
2910.96111     0.28310
2911.44326     0.28284
2911.92542     0.28235
2912.40758     0.28166
2912.88973     0.28080
2913.37189     0.27981
2913.85405     0.27871
2914.33620     0.27752
2914.81836     0.27628
2915.30052     0.27504
2915.78267     0.27384
2916.26483     0.27276
2916.74698     0.27188
2917.22914     0.27127
2917.71130     0.27099
2918.19345     0.27105
2918.67561     0.27147
2919.15777     0.27227
2919.63992     0.27351
2920.12208     0.27524
2920.60424     0.27752
2921.08639     0.28039
2921.56855     0.28384
2922.05070     0.28785
2922.53286     0.29240
2923.01502     0.29742
2923.49717     0.30284
2923.97933     0.30858
2924.46149     0.31458
2924.94364     0.32077
2925.42580     0.32709
2925.90796     0.33342
2926.39011     0.33964
2926.87227     0.34561
2927.35443     0.35120
2927.83658     0.35636
2928.31874     0.36109
2928.80089     0.36544
2929.28305     0.36952
2929.76521     0.37337
2930.24736     0.37701
2930.72952     0.38039
2931.21168     0.38345
2931.69383     0.38613
2932.17599     0.38838
2932.65815     0.39019
2933.14030     0.39156
2933.62246     0.39250
2934.10461     0.39299
2934.58677     0.39294
2935.06893     0.39223
2935.55108     0.39073
2936.03324     0.38838
2936.51540     0.38520
2936.99755     0.38133
2937.47971     0.37694
2937.96187     0.37223
2938.44402     0.36737
2938.92618     0.36252
2939.40833     0.35780
2939.89049     0.35330
2940.37265     0.34908
2940.85480     0.34520
2941.33696     0.34171
2941.81912     0.33864
2942.30127     0.33606
2942.78343     0.33399
2943.26559     0.33244
2943.74774     0.33137
2944.22990     0.33070
2944.71205     0.33030
2945.19421     0.33012
2945.67637     0.33014
2946.15852     0.33043
2946.64068     0.33113
2947.12284     0.33237
2947.60499     0.33424
2948.08715     0.33671
2948.56931     0.33968
2949.05146     0.34302
2949.53362     0.34661
2950.01577     0.35034
2950.49793     0.35409
2950.98009     0.35769
2951.46224     0.36098
2951.94440     0.36382
2952.42656     0.36612
2952.90871     0.36781
2953.39087     0.36885
2953.87303     0.36918
2954.35518     0.36875
2954.83734     0.36758
2955.31949     0.36576
2955.80165     0.36344
2956.28381     0.36082
2956.76596     0.35805
2957.24812     0.35526
2957.73028     0.35251
2958.21243     0.34980
2958.69459     0.34715
2959.17675     0.34463
2959.65890     0.34235
2960.14106     0.34050
2960.62321     0.33923
2961.10537     0.33862
2961.58753     0.33869
2962.06968     0.33937
2962.55184     0.34056
2963.03400     0.34204
2963.51615     0.34355
2963.99831     0.34474
2964.48047     0.34523
2964.96262     0.34466
2965.44478     0.34277
2965.92693     0.33936
2966.40909     0.33434
2966.89125     0.32774
2967.37340     0.31971
2967.85556     0.31044
2968.33772     0.30020
2968.81987     0.28926
2969.30203     0.27789
2969.78419     0.26641
2970.26634     0.25513
2970.74850     0.24430
2971.23065     0.23406
2971.71281     0.22445
2972.19497     0.21544
2972.67712     0.20692
2973.15928     0.19881
2973.64144     0.19100
2974.12359     0.18345
2974.60575     0.17616
2975.08791     0.16916
2975.57006     0.16250
2976.05222     0.15618
2976.53437     0.15018
2977.01653     0.14451
2977.49869     0.13920
2977.98084     0.13432
2978.46300     0.12992
2978.94516     0.12604
2979.42731     0.12267
2979.90947     0.11976
2980.39163     0.11722
2980.87378     0.11496
2981.35594     0.11296
2981.83810     0.11127
2982.32025     0.10995
2982.80241     0.10903
2983.28456     0.10851
2983.76672     0.10839
2984.24888     0.10863
2984.73103     0.10922
2985.21319     0.11012
2985.69535     0.11129
2986.17750     0.11270
2986.65966     0.11434
2987.14182     0.11619
2987.62397     0.11822
2988.10613     0.12038
2988.58828     0.12255
2989.07044     0.12463
2989.55260     0.12649
2990.03475     0.12797
2990.51691     0.12892
2990.99907     0.12923
2991.48122     0.12885
2991.96338     0.12783
2992.44554     0.12630
2992.92769     0.12443
2993.40985     0.12241
2993.89200     0.12039
2994.37416     0.11847
2994.85632     0.11673
2995.33847     0.11524
2995.82063     0.11404
2996.30279     0.11314
2996.78494     0.11251
2997.26710     0.11210
2997.74926     0.11187
2998.23141     0.11181
2998.71357     0.11192
2999.19572     0.11219
2999.67788     0.11259
3000.16004     0.11303
3000.64219     0.11343
3001.12435     0.11369
3001.60651     0.11377
3002.08866     0.11369
3002.57082     0.11347
3003.05298     0.11316
3003.53513     0.11277
3004.01729     0.11226
3004.49944     0.11157
3004.98160     0.11067
3005.46376     0.10961
3005.94591     0.10847
3006.42807     0.10737
3006.91023     0.10645
3007.39238     0.10581
3007.87454     0.10552
3008.35670     0.10560
3008.83885     0.10605
3009.32101     0.10681
3009.80316     0.10782
3010.28532     0.10898
3010.76748     0.11017
3011.24963     0.11127
3011.73179     0.11215
3012.21395     0.11267
3012.69610     0.11271
3013.17826     0.11216
3013.66042     0.11092
3014.14257     0.10899
3014.62473     0.10647
3015.10688     0.10350
3015.58904     0.10031
3016.07120     0.09708
3016.55335     0.09396
3017.03551     0.09108
3017.51767     0.08854
3017.99982     0.08638
3018.48198     0.08461
3018.96414     0.08317
3019.44629     0.08200
3019.92845     0.08105
3020.41060     0.08028
3020.89276     0.07962
3021.37492     0.07901
3021.85707     0.07838
3022.33923     0.07772
3022.82139     0.07709
3023.30354     0.07655
3023.78570     0.07613
3024.26786     0.07582
3024.75001     0.07561
3025.23217     0.07543
3025.71432     0.07521
3026.19648     0.07491
3026.67864     0.07450
3027.16079     0.07405
3027.64295     0.07363
3028.12511     0.07326
3028.60726     0.07295
3029.08942     0.07261
3029.57158     0.07223
3030.05373     0.07185
3030.53589     0.07155
3031.01805     0.07143
3031.50020     0.07153
3031.98236     0.07181
3032.46451     0.07223
3032.94667     0.07273
3033.42883     0.07327
3033.91098     0.07384
3034.39314     0.07450
3034.87530     0.07527
3035.35745     0.07621
3035.83961     0.07730
3036.32177     0.07854
3036.80392     0.07990
3037.28608     0.08135
3037.76823     0.08287
3038.25039     0.08447
3038.73255     0.08611
3039.21470     0.08778
3039.69686     0.08944
3040.17902     0.09107
3040.66117     0.09260
3041.14333     0.09400
3041.62549     0.09523
3042.10764     0.09626
3042.58980     0.09703
3043.07195     0.09751
3043.55411     0.09764
3044.03627     0.09736
3044.51842     0.09664
3045.00058     0.09548
3045.48274     0.09389
3045.96489     0.09192
3046.44705     0.08969
3046.92921     0.08733
3047.41136     0.08497
3047.89352     0.08269
3048.37567     0.08052
3048.85783     0.07843
3049.33999     0.07636
3049.82214     0.07431
3050.30430     0.07229
3050.78646     0.07036
3051.26861     0.06857
3051.75077     0.06692
3052.23293     0.06543
3052.71508     0.06405
3053.19724     0.06274
3053.67939     0.06150
3054.16155     0.06033
3054.64371     0.05926
3055.12586     0.05831
3055.60802     0.05745
3056.09018     0.05666
3056.57233     0.05588
3057.05449     0.05510
3057.53665     0.05435
3058.01880     0.05370
3058.50096     0.05321
3058.98311     0.05287
3059.46527     0.05264
3059.94743     0.05244
3060.42958     0.05222
3060.91174     0.05195
3061.39390     0.05165
3061.87605     0.05132
3062.35821     0.05098
3062.84037     0.05065
3063.32252     0.05036
3063.80468     0.05014
3064.28683     0.04996
3064.76899     0.04979
3065.25115     0.04961
3065.73330     0.04940
3066.21546     0.04920
3066.69762     0.04900
3067.17977     0.04880
3067.66193     0.04855
3068.14409     0.04822
3068.62624     0.04781
3069.10840     0.04736
3069.59055     0.04691
3070.07271     0.04647
3070.55487     0.04604
3071.03702     0.04561
3071.51918     0.04518
3072.00134     0.04478
3072.48349     0.04446
3072.96565     0.04420
3073.44781     0.04393
3073.92996     0.04355
3074.41212     0.04302
3074.89427     0.04231
3075.37643     0.04148
3075.85859     0.04057
3076.34074     0.03964
3076.82290     0.03875
3077.30506     0.03797
3077.78721     0.03735
3078.26937     0.03687
3078.75153     0.03644
3079.23368     0.03593
3079.71584     0.03529
3080.19799     0.03450
3080.68015     0.03361
3081.16231     0.03270
3081.64446     0.03181
3082.12662     0.03096
3082.60878     0.03016
3083.09093     0.02941
3083.57309     0.02869
3084.05525     0.02798
3084.53740     0.02727
3085.01956     0.02655
3085.50172     0.02581
3085.98387     0.02509
3086.46603     0.02438
3086.94818     0.02369
3087.43034     0.02301
3087.91250     0.02234
3088.39465     0.02169
3088.87681     0.02110
3089.35897     0.02062
3089.84112     0.02023
3090.32328     0.01988
3090.80544     0.01951
3091.28759     0.01907
3091.76975     0.01856
3092.25190     0.01803
3092.73406     0.01753
3093.21622     0.01710
3093.69837     0.01676
3094.18053     0.01648
3094.66269     0.01623
3095.14484     0.01598
3095.62700     0.01572
3096.10916     0.01544
3096.59131     0.01518
3097.07347     0.01493
3097.55562     0.01467
3098.03778     0.01437
3098.51994     0.01402
3099.00209     0.01363
3099.48425     0.01326
3099.96641     0.01297
3100.44856     0.01277
3100.93072     0.01267
3101.41288     0.01261
3101.89503     0.01254
3102.37719     0.01241
3102.85934     0.01222
3103.34150     0.01196
3103.82366     0.01167
3104.30581     0.01142
3104.78797     0.01124
3105.27013     0.01115
3105.75228     0.01113
3106.23444     0.01115
3106.71660     0.01118
3107.19875     0.01121
3107.68091     0.01122
3108.16306     0.01119
3108.64522     0.01111
3109.12738     0.01097
3109.60953     0.01078
3110.09169     0.01059
3110.57385     0.01044
3111.05600     0.01032
3111.53816     0.01023
3112.02032     0.01013
3112.50247     0.00999
3112.98463     0.00983
3113.46678     0.00966
3113.94894     0.00952
3114.43110     0.00940
3114.91325     0.00928
3115.39541     0.00917
3115.87757     0.00908
3116.35972     0.00903
3116.84188     0.00903
3117.32404     0.00903
3117.80619     0.00902
3118.28835     0.00897
3118.77050     0.00892
3119.25266     0.00887
3119.73482     0.00886
3120.21697     0.00887
3120.69913     0.00891
3121.18129     0.00898
3121.66344     0.00907
3122.14560     0.00917
3122.62776     0.00923
3123.10991     0.00921
3123.59207     0.00911
3124.07422     0.00896
3124.55638     0.00883
3125.03854     0.00877
3125.52069     0.00879
3126.00285     0.00885
3126.48501     0.00890
3126.96716     0.00892
3127.44932     0.00890
3127.93148     0.00885
3128.41363     0.00881
3128.89579     0.00881
3129.37794     0.00887
3129.86010     0.00897
3130.34226     0.00909
3130.82441     0.00919
3131.30657     0.00923
3131.78873     0.00921
3132.27088     0.00912
3132.75304     0.00900
3133.23520     0.00889
3133.71735     0.00883
3134.19951     0.00882
3134.68167     0.00887
3135.16382     0.00893
3135.64598     0.00901
3136.12813     0.00909
3136.61029     0.00916
3137.09245     0.00918
3137.57460     0.00914
3138.05676     0.00903
3138.53892     0.00891
3139.02107     0.00880
3139.50323     0.00872
3139.98539     0.00867
3140.46754     0.00866
3140.94970     0.00868
3141.43185     0.00870
3141.91401     0.00870
3142.39617     0.00865
3142.87832     0.00856
3143.36048     0.00847
3143.84264     0.00843
3144.32479     0.00846
3144.80695     0.00853
3145.28911     0.00860
3145.77126     0.00866
3146.25342     0.00871
3146.73557     0.00876
3147.21773     0.00881
3147.69989     0.00882
3148.18204     0.00880
3148.66420     0.00877
3149.14636     0.00876
3149.62851     0.00875
3150.11067     0.00871
3150.59283     0.00859
3151.07498     0.00840
3151.55714     0.00821
3152.03929     0.00807
3152.52145     0.00800
3153.00361     0.00796
3153.48576     0.00790
3153.96792     0.00782
3154.45008     0.00771
3154.93223     0.00761
3155.41439     0.00755
3155.89655     0.00755
3156.37870     0.00758
3156.86086     0.00762
3157.34301     0.00764
3157.82517     0.00763
3158.30733     0.00761
3158.78948     0.00756
3159.27164     0.00750
3159.75380     0.00740
3160.23595     0.00728
3160.71811     0.00716
3161.20027     0.00708
3161.68242     0.00705
3162.16458     0.00702
3162.64673     0.00699
3163.12889     0.00694
3163.61105     0.00686
3164.09320     0.00679
3164.57536     0.00675
3165.05752     0.00675
3165.53967     0.00680
3166.02183     0.00686
3166.50399     0.00691
3166.98614     0.00693
3167.46830     0.00692
3167.95045     0.00688
3168.43261     0.00685
3168.91477     0.00683
3169.39692     0.00684
3169.87908     0.00690
3170.36124     0.00700
3170.84339     0.00712
3171.32555     0.00721
3171.80771     0.00723
3172.28986     0.00717
3172.77202     0.00710
3173.25417     0.00711
3173.73633     0.00724
3174.21849     0.00748
3174.70064     0.00778
3175.18280     0.00807
3175.66496     0.00832
3176.14711     0.00852
3176.62927     0.00867
3177.11143     0.00875
3177.59358     0.00873
3178.07574     0.00863
3178.55789     0.00848
3179.04005     0.00836
3179.52221     0.00828
3180.00436     0.00825
3180.48652     0.00821
3180.96868     0.00812
3181.45083     0.00799
3181.93299     0.00785
3182.41515     0.00774
3182.89730     0.00769
3183.37946     0.00770
3183.86161     0.00772
3184.34377     0.00769
3184.82593     0.00758
3185.30808     0.00738
3185.79024     0.00714
3186.27240     0.00691
3186.75455     0.00674
3187.23671     0.00665
3187.71887     0.00668
3188.20102     0.00683
3188.68318     0.00707
3189.16534     0.00732
3189.64749     0.00747
3190.12965     0.00746
3190.61180     0.00730
3191.09396     0.00703
3191.57612     0.00678
3192.05827     0.00662
3192.54043     0.00660
3193.02259     0.00671
3193.50474     0.00691
3193.98690     0.00714
3194.46906     0.00731
3194.95121     0.00737
3195.43337     0.00728
3195.91552     0.00708
3196.39768     0.00685
3196.87984     0.00671
3197.36199     0.00672
3197.84415     0.00689
3198.32631     0.00717
3198.80846     0.00747
3199.29062     0.00768
3199.77278     0.00775
3200.25493     0.00769
3200.73709     0.00756
3201.21924     0.00744
3201.70140     0.00737
3202.18356     0.00736
3202.66571     0.00740
3203.14787     0.00743
3203.63003     0.00738
3204.11218     0.00725
3204.59434     0.00706
3205.07650     0.00690
3205.55865     0.00680
3206.04081     0.00679
3206.52296     0.00684
3207.00512     0.00691
3207.48728     0.00697
3207.96943     0.00698
3208.45159     0.00697
3208.93375     0.00695
3209.41590     0.00698
3209.89806     0.00707
3210.38022     0.00718
3210.86237     0.00725
3211.34453     0.00723
3211.82668     0.00713
3212.30884     0.00703
3212.79100     0.00704
3213.27315     0.00719
3213.75531     0.00743
3214.23747     0.00765
3214.71962     0.00774
3215.20178     0.00768
3215.68394     0.00753
3216.16609     0.00737
3216.64825     0.00724
3217.13040     0.00717
3217.61256     0.00712
3218.09472     0.00710
3218.57687     0.00712
3219.05903     0.00719
3219.54119     0.00730
3220.02334     0.00742
3220.50550     0.00752
3220.98766     0.00756
3221.46981     0.00752
3221.95197     0.00743
3222.43412     0.00735
3222.91628     0.00734
3223.39844     0.00744
3223.88059     0.00764
3224.36275     0.00786
3224.84491     0.00800
3225.32706     0.00800
3225.80922     0.00787
3226.29138     0.00765
3226.77353     0.00742
3227.25569     0.00723
3227.73784     0.00712
3228.22000     0.00712
3228.70216     0.00721
3229.18431     0.00735
3229.66647     0.00746
3230.14863     0.00748
3230.63078     0.00742
3231.11294     0.00731
3231.59510     0.00720
3232.07725     0.00715
3232.55941     0.00714
3233.04156     0.00717
3233.52372     0.00723
3234.00588     0.00731
3234.48803     0.00739
3234.97019     0.00744
3235.45235     0.00745
3235.93450     0.00744
3236.41666     0.00747
3236.89882     0.00755
3237.38097     0.00768
3237.86313     0.00783
3238.34529     0.00791
3238.82744     0.00790
3239.30960     0.00780
3239.79175     0.00763
3240.27391     0.00744
3240.75607     0.00726
3241.23822     0.00712
3241.72038     0.00704
3242.20254     0.00704
3242.68469     0.00711
3243.16685     0.00727
3243.64901     0.00746
3244.13116     0.00766
3244.61332     0.00779
3245.09547     0.00779
3245.57763     0.00766
3246.05979     0.00745
3246.54194     0.00725
3247.02410     0.00715
3247.50626     0.00719
3247.98841     0.00736
3248.47057     0.00757
3248.95273     0.00775
3249.43488     0.00783
3249.91704     0.00780
3250.39919     0.00763
3250.88135     0.00737
3251.36351     0.00711
3251.84566     0.00695
3252.32782     0.00686
3252.80998     0.00681
3253.29213     0.00674
3253.77429     0.00664
3254.25645     0.00652
3254.73860     0.00642
3255.22076     0.00638
3255.70291     0.00638
3256.18507     0.00640
3256.66723     0.00640
3257.14938     0.00637
3257.63154     0.00632
3258.11370     0.00625
3258.59585     0.00618
3259.07801     0.00608
3259.56017     0.00595
3260.04232     0.00580
3260.52448     0.00565
3261.00663     0.00554
3261.48879     0.00550
3261.97095     0.00551
3262.45310     0.00555
3262.93526     0.00558
3263.41742     0.00559
3263.89957     0.00558
3264.38173     0.00556
3264.86389     0.00553
3265.34604     0.00548
3265.82820     0.00537
3266.31035     0.00518
3266.79251     0.00497
3267.27467     0.00480
3267.75682     0.00473
3268.23898     0.00475
3268.72114     0.00478
3269.20329     0.00472
3269.68545     0.00453
3270.16761     0.00429
3270.64976     0.00410
3271.13192     0.00403
3271.61407     0.00406
3272.09623     0.00408
3272.57839     0.00405
3273.06054     0.00394
3273.54270     0.00379
3274.02486     0.00360
3274.50701     0.00339
3274.98917     0.00316
3275.47133     0.00293
3275.95348     0.00279
3276.43564     0.00277
3276.91779     0.00281
3277.39995     0.00288
3277.88211     0.00292
3278.36426     0.00295
3278.84642     0.00297
3279.32858     0.00297
3279.81073     0.00294
3280.29289     0.00289
3280.77505     0.00281
3281.25720     0.00275
3281.73936     0.00271
3282.22151     0.00267
3282.70367     0.00259
3283.18583     0.00245
3283.66798     0.00229
3284.15014     0.00217
3284.63230     0.00215
3285.11445     0.00223
3285.59661     0.00235
3286.07877     0.00242
3286.56092     0.00242
3287.04308     0.00237
3287.52523     0.00227
3288.00739     0.00212
3288.48955     0.00193
3288.97170     0.00172
3289.45386     0.00158
3289.93602     0.00156
3290.41817     0.00161
3290.90033     0.00167
3291.38249     0.00173
3291.86464     0.00174
3292.34680     0.00172
3292.82896     0.00166
3293.31111     0.00159
3293.79327     0.00153
3294.27542     0.00148
3294.75758     0.00148
3295.23974     0.00153
3295.72189     0.00166
3296.20405     0.00186
3296.68621     0.00210
3297.16836     0.00226
3297.65052     0.00232
3298.13268     0.00228
3298.61483     0.00221
3299.09699     0.00220
3299.57914     0.00226
3300.06130     0.00236
3300.54346     0.00244
3301.02561     0.00246
3301.50777     0.00241
3301.98993     0.00232
3302.47208     0.00223
3302.95424     0.00218
3303.43640     0.00215
3303.91855     0.00213
3304.40071     0.00210
3304.88286     0.00205
3305.36502     0.00197
3305.84718     0.00188
3306.32933     0.00182
3306.81149     0.00180
3307.29365     0.00183
3307.77580     0.00184
3308.25796     0.00176
3308.74012     0.00156
3309.22227     0.00130
3309.70443     0.00108
3310.18658     0.00105
3310.66874     0.00116
3311.15090     0.00130
3311.63305     0.00141
3312.11521     0.00146
3312.59737     0.00147
3313.07952     0.00152
3313.56168     0.00162
3314.04384     0.00178
3314.52599     0.00194
3315.00815     0.00206
3315.49030     0.00210
3315.97246     0.00208
3316.45462     0.00201
3316.93677     0.00189
3317.41893     0.00173
3317.90109     0.00157
3318.38324     0.00145
3318.86540     0.00137
3319.34756     0.00135
3319.82971     0.00138
3320.31187     0.00146
3320.79402     0.00152
3321.27618     0.00151
3321.75834     0.00142
3322.24049     0.00129
3322.72265     0.00121
3323.20481     0.00124
3323.68696     0.00134
3324.16912     0.00149
3324.65128     0.00168
3325.13343     0.00186
3325.61559     0.00199
3326.09774     0.00206
3326.57990     0.00206
3327.06206     0.00199
3327.54421     0.00188
3328.02637     0.00175
3328.50853     0.00164
3328.99068     0.00157
3329.47284     0.00153
3329.95500     0.00150
3330.43715     0.00143
3330.91931     0.00130
3331.40146     0.00115
3331.88362     0.00105
3332.36578     0.00102
3332.84793     0.00105
3333.33009     0.00112
3333.81225     0.00117
3334.29440     0.00116
3334.77656     0.00110
3335.25872     0.00103
3335.74087     0.00101
3336.22303     0.00094
3336.70518     0.00086
3337.18734     0.00087
3337.66950     0.00101
3338.15165     0.00120
3338.63381     0.00136
3339.11597     0.00146
3339.59812     0.00147
3340.08028     0.00141
3340.56244     0.00130
3341.04459     0.00118
3341.52675     0.00105
3342.00891     0.00094
3342.49106     0.00082
3342.97322     0.00071
3343.45537     0.00064
3343.93753     0.00064
3344.41969     0.00072
3344.90184     0.00079
3345.38400     0.00080
3345.86616     0.00075
3346.34831     0.00075
3346.83047     0.00089
3347.31263     0.00095
3347.79478     0.00086
3348.27694     0.00066
3348.75909     0.00047
3349.24125     0.00048
3349.72341     0.00066
3350.20556     0.00082
3350.68772     0.00088
3351.16988     0.00082
3351.65203     0.00066
3352.13419     0.00046
3352.61635     0.00043
3353.09850     0.00055
3353.58066     0.00067
3354.06281     0.00079
3354.54497     0.00084
3355.02713     0.00079
3355.50928     0.00067
3355.99144     0.00059
3356.47360     0.00065
3356.95575     0.00078
3357.43791     0.00091
3357.92007     0.00099
3358.40222     0.00104
3358.88438     0.00105
3359.36653     0.00100
3359.84869     0.00086
3360.33085     0.00068
3360.81300     0.00058
3361.29516     0.00070
3361.77732     0.00093
3362.25947     0.00111
3362.74163     0.00114
3363.22379     0.00100
3363.70594     0.00071
3364.18810     0.00037
3364.67025     0.00021
3365.15241     0.00033
3365.63457     0.00040
3366.11672     0.00030
3366.59888     0.00039
3367.08104     0.00064
3367.56319     0.00093
3368.04535     0.00106
3368.52751     0.00098
3369.00966     0.00077
3369.49182     0.00064
3369.97397     0.00067
3370.45613     0.00075
3370.93829     0.00080
3371.42044     0.00080
3371.90260     0.00078
3372.38476     0.00075
3372.86691     0.00070
3373.34907     0.00066
3373.83123     0.00071
3374.31338     0.00081
3374.79554     0.00086
3375.27769     0.00082
3375.75985     0.00071
3376.24201     0.00062
3376.72416     0.00066
3377.20632     0.00076
3377.68848     0.00087
3378.17063     0.00098
3378.65279     0.00108
3379.13495     0.00114
3379.61710     0.00114
3380.09926     0.00111
3380.58141     0.00105
3381.06357     0.00095
3381.54573     0.00084
3382.02788     0.00084
3382.51004     0.00091
3382.99220     0.00096
3383.47435     0.00096
3383.95651     0.00091
3384.43867     0.00084
3384.92082     0.00077
3385.40298     0.00069
3385.88513     0.00060
3386.36729     0.00057
3386.84945     0.00060
3387.33160     0.00063
3387.81376     0.00068
3388.29592     0.00075
3388.77807     0.00078
3389.26023     0.00077
3389.74239     0.00077
3390.22454     0.00082
3390.70670     0.00088
3391.18885     0.00088
3391.67101     0.00083
3392.15317     0.00076
3392.63532     0.00067
3393.11748     0.00062
3393.59964     0.00066
3394.08179     0.00067
3394.56395     0.00059
3395.04611     0.00045
3395.52826     0.00041
3396.01042     0.00056
3396.49258     0.00077
3396.97473     0.00090
3397.45689     0.00098
3397.93904     0.00100
3398.42120     0.00092
3398.90336     0.00078
3399.38551     0.00063
3399.86767     0.00054
3400.34983     0.00053
3400.83198     0.00054
3401.31414     0.00055
3401.79630     0.00062
3402.27845     0.00070
3402.76061     0.00072
3403.24276     0.00072
3403.72492     0.00072
3404.20708     0.00071
3404.68923     0.00065
3405.17139     0.00049
3405.65355     0.00029
3406.13570     0.00023
3406.61786     0.00028
3407.10002     0.00038
3407.58217     0.00052
3408.06433     0.00076
3408.54648     0.00101
3409.02864     0.00120
3409.51080     0.00127
3409.99295     0.00119
3410.47511     0.00100
3410.95727     0.00075
3411.43942     0.00059
3411.92158     0.00072
3412.40374     0.00080
3412.88589     0.00081
3413.36805     0.00080
3413.85020     0.00072
3414.33236     0.00053
3414.81452     0.00036
3415.29667     0.00032
3415.77883     0.00059
3416.26099     0.00076
3416.74314     0.00080
3417.22530     0.00073
3417.70746     0.00062
3418.18961     0.00050
3418.67177     0.00039
3419.15392     0.00051
3419.63608     0.00056
3420.11824     0.00048
3420.60039     0.00033
3421.08255     0.00012
3421.56471     0.00017
3422.04686     0.00027
3422.52902     0.00030
3423.01118     0.00033
3423.49333     0.00047
3423.97549     0.00064
3424.45764     0.00079
3424.93980     0.00084
3425.42196     0.00079
3425.90411     0.00066
3426.38627     0.00055
3426.86843     0.00054
3427.35058     0.00065
3427.83274     0.00076
3428.31490     0.00076
3428.79705     0.00070
3429.27921     0.00064
3429.76136     0.00055
3430.24352     0.00040
3430.72568     0.00026
3431.20783     0.00028
3431.68999     0.00033
3432.17215     0.00037
3432.65430     0.00042
3433.13646     0.00048
3433.61862     0.00051
3434.10077     0.00051
3434.58293     0.00046
3435.06508     0.00036
3435.54724     0.00024
3436.02940     0.00024
3436.51155     0.00029
3436.99371     0.00032
3437.47587     0.00039
3437.95802     0.00052
3438.44018     0.00059
3438.92234     0.00057
3439.40449     0.00050
3439.88665     0.00046
3440.36880     0.00054
3440.85096     0.00067
3441.33312     0.00075
3441.81527     0.00076
3442.29743     0.00074
3442.77959     0.00077
3443.26174     0.00084
3443.74390     0.00088
3444.22606     0.00083
3444.70821     0.00069
3445.19037     0.00050
3445.67253     0.00031
3446.15468     0.00014
3446.63684     0.00010
3447.11899     0.00019
3447.60115     0.00030
3448.08331     0.00032
3448.56546     0.00027
3449.04762     0.00025
3449.52978     0.00038
3450.01193     0.00049
3450.49409     0.00050
3450.97625     0.00040
3451.45840     0.00029
3451.94056     0.00047
3452.42271     0.00072
3452.90487     0.00085
3453.38703     0.00079
3453.86918     0.00057
3454.35134     0.00031
3454.83350     0.00028
3455.31565     0.00026
3455.79781     0.00025
3456.27997     0.00029
3456.76212     0.00039
3457.24428     0.00048
3457.72643     0.00053
3458.20859     0.00050
3458.69075     0.00043
3459.17290     0.00036
3459.65506     0.00030
3460.13722     0.00035
3460.61937     0.00053
3461.10153     0.00064
3461.58369     0.00065
3462.06584     0.00057
3462.54800     0.00044
3463.03015     0.00029
3463.51231     0.00036
3463.99447     0.00035
3464.47662     0.00027
3464.95878     0.00031
3465.44094     0.00029
3465.92309     0.00022
3466.40525     0.00024
3466.88741     0.00036
3467.36956     0.00044
3467.85172     0.00049
3468.33387     0.00052
3468.81603     0.00055
3469.29819     0.00063
3469.78034     0.00075
3470.26250     0.00084
3470.74466     0.00090
3471.22681     0.00092
3471.70897     0.00089
3472.19113     0.00085
3472.67328     0.00084
3473.15544     0.00088
3473.63759     0.00094
3474.11975     0.00095
3474.60191     0.00087
3475.08406     0.00075
3475.56622     0.00066
3476.04838     0.00062
3476.53053     0.00063
3477.01269     0.00065
3477.49485     0.00062
3477.97700     0.00059
3478.45916     0.00056
3478.94131     0.00049
3479.42347     0.00042
3479.90563     0.00035
3480.38778     0.00031
3480.86994     0.00037
3481.35210     0.00049
3481.83425     0.00060
3482.31641     0.00065
3482.79857     0.00068
3483.28072     0.00070
3483.76288     0.00076
3484.24503     0.00084
3484.72719     0.00092
3485.20935     0.00095
3485.69150     0.00090
3486.17366     0.00073
3486.65582     0.00050
3487.13797     0.00045
3487.62013     0.00053
3488.10229     0.00055
3488.58444     0.00050
3489.06660     0.00048
3489.54875     0.00062
3490.03091     0.00070
3490.51307     0.00066
3490.99522     0.00065
3491.47738     0.00077
3491.95954     0.00091
3492.44169     0.00098
3492.92385     0.00095
3493.40601     0.00087
3493.88816     0.00078
3494.37032     0.00070
3494.85247     0.00061
3495.33463     0.00053
3495.81679     0.00054
3496.29894     0.00059
3496.78110     0.00064
3497.26326     0.00069
3497.74541     0.00069
3498.22757     0.00063
3498.70973     0.00062
3499.19188     0.00069
3499.67404     0.00080
3500.15620     0.00081
3500.63835     0.00070
3501.12051     0.00048
3501.60266     0.00021
3502.08482     0.00032
3502.56698     0.00049
3503.04913     0.00063
3503.53129     0.00066
3504.01345     0.00059
3504.49560     0.00050
3504.97776     0.00048
3505.45992     0.00057
3505.94207     0.00066
3506.42423     0.00072
3506.90638     0.00078
3507.38854     0.00088
3507.87070     0.00098
3508.35285     0.00103
3508.83501     0.00099
3509.31717     0.00094
3509.79932     0.00095
3510.28148     0.00096
3510.76364     0.00089
3511.24579     0.00074
3511.72795     0.00052
3512.21010     0.00036
3512.69226     0.00034
3513.17442     0.00034
3513.65657     0.00025
3514.13873     0.00016
3514.62089     0.00042
3515.10304     0.00079
3515.58520     0.00109
3516.06736     0.00125
3516.54951     0.00123
3517.03167     0.00108
3517.51382     0.00087
3517.99598     0.00074
3518.47814     0.00078
3518.96029     0.00085
3519.44245     0.00084
3519.92461     0.00075
3520.40676     0.00069
3520.88892     0.00078
3521.37108     0.00093
3521.85323     0.00091
3522.33539     0.00073
3522.81754     0.00058
3523.29970     0.00064
3523.78186     0.00075
3524.26401     0.00081
3524.74617     0.00077
3525.22833     0.00065
3525.71048     0.00052
3526.19264     0.00051
3526.67480     0.00063
3527.15695     0.00072
3527.63911     0.00072
3528.12126     0.00060
3528.60342     0.00043
3529.08558     0.00030
3529.56773     0.00031
3530.04989     0.00038
3530.53205     0.00047
3531.01420     0.00064
3531.49636     0.00088
3531.97852     0.00108
3532.46067     0.00120
3532.94283     0.00128
3533.42498     0.00128
3533.90714     0.00119
3534.38930     0.00100
3534.87145     0.00075
3535.35361     0.00050
3535.83577     0.00034
3536.31792     0.00031
3536.80008     0.00040
3537.28224     0.00055
3537.76439     0.00070
3538.24655     0.00081
3538.72870     0.00088
3539.21086     0.00088
3539.69302     0.00084
3540.17517     0.00073
3540.65733     0.00055
3541.13949     0.00046
3541.62164     0.00042
3542.10380     0.00031
3542.58596     0.00022
3543.06811     0.00041
3543.55027     0.00060
3544.03242     0.00076
3544.51458     0.00087
3544.99674     0.00092
3545.47889     0.00093
3545.96105     0.00090
3546.44321     0.00085
3546.92536     0.00078
3547.40752     0.00070
3547.88968     0.00062
3548.37183     0.00057
3548.85399     0.00056
3549.33615     0.00060
3549.81830     0.00067
3550.30046     0.00076
3550.78261     0.00082
3551.26477     0.00086
3551.74693     0.00091
3552.22908     0.00097
3552.71124     0.00104
3553.19340     0.00107
3553.67555     0.00104
3554.15771     0.00096
3554.63987     0.00087
3555.12202     0.00082
3555.60418     0.00080
3556.08633     0.00078
3556.56849     0.00081
3557.05065     0.00083
3557.53280     0.00077
3558.01496     0.00065
3558.49712     0.00066
3558.97927     0.00073
3559.46143     0.00074
3559.94359     0.00072
3560.42574     0.00069
3560.90790     0.00063
3561.39005     0.00053
3561.87221     0.00042
3562.35437     0.00030
3562.83652     0.00025
3563.31868     0.00033
3563.80084     0.00052
3564.28299     0.00074
3564.76515     0.00090
3565.24731     0.00094
3565.72946     0.00084
3566.21162     0.00064
3566.69377     0.00045
3567.17593     0.00034
3567.65809     0.00035
3568.14024     0.00047
3568.62240     0.00058
3569.10456     0.00069
3569.58671     0.00082
3570.06887     0.00092
3570.55103     0.00096
3571.03318     0.00097
3571.51534     0.00093
3571.99749     0.00085
3572.47965     0.00082
3572.96181     0.00078
3573.44396     0.00071
3573.92612     0.00065
3574.40828     0.00061
3574.89043     0.00057
3575.37259     0.00055
3575.85475     0.00056
3576.33690     0.00058
3576.81906     0.00060
3577.30121     0.00063
3577.78337     0.00068
3578.26553     0.00071
3578.74768     0.00068
3579.22984     0.00060
3579.71200     0.00054
3580.19415     0.00058
3580.67631     0.00065
3581.15847     0.00072
3581.64062     0.00079
3582.12278     0.00084
3582.60493     0.00081
3583.08709     0.00068
3583.56925     0.00052
3584.05140     0.00042
3584.53356     0.00039
3585.01572     0.00040
3585.49787     0.00040
3585.98003     0.00037
3586.46219     0.00028
3586.94434     0.00014
3587.42650     0.00022
3587.90865     0.00033
3588.39081     0.00036
3588.87297     0.00035
3589.35512     0.00039
3589.83728     0.00043
3590.31944     0.00046
3590.80159     0.00046
3591.28375     0.00045
3591.76591     0.00044
3592.24806     0.00045
3592.73022     0.00048
3593.21237     0.00056
3593.69453     0.00075
3594.17669     0.00087
3594.65884     0.00086
3595.14100     0.00077
3595.62316     0.00065
3596.10531     0.00052
3596.58747     0.00040
3597.06963     0.00038
3597.55178     0.00040
3598.03394     0.00044
3598.51609     0.00062
3598.99825     0.00075
3599.48041     0.00076
3599.96256     0.00067
3600.44472     0.00053
