# Supplementary material for: Raman and Infrared spectroscopies and X-ray diffraction data on bupivacaine and ropivacaine complexed with 2-hydroxypropyl−β−cyclodextrin
Source: Data Brief. 2017 Sep 4;15:25–9. doi: 10.1016/j.dib.2017.08.053 (PMC5609877; doi:10.1016/j.dib.2017.08.053)
Supplement: Supplementary file 5 — Supplementary material [file mmc5.zip › Raman free samples/RAMAN_BVC_1064nm_250mW.dpt]

-99.14112	0.00062
-98.65897	0.00049
-98.17681	0.00032
-97.69465	0.00027
-97.21250	0.00032
-96.73034	0.00032
-96.24818	0.00029
-95.76603	0.00026
-95.28387	0.00026
-94.80172	0.00033
-94.31956	0.00039
-93.83740	0.00039
-93.35525	0.00033
-92.87309	0.00027
-92.39093	0.00023
-91.90878	0.00019
-91.42662	0.00022
-90.94446	0.00033
-90.46231	0.00044
-89.98015	0.00051
-89.49799	0.00051
-89.01584	0.00049
-88.53368	0.00049
-88.05153	0.00048
-87.56937	0.00040
-87.08721	0.00026
-86.60506	0.00019
-86.12290	0.00031
-85.64074	0.00045
-85.15859	0.00052
-84.67643	0.00052
-84.19427	0.00050
-83.71212	0.00051
-83.22996	0.00052
-82.74781	0.00049
-82.26565	0.00042
-81.78349	0.00039
-81.30134	0.00057
-80.81918	0.00072
-80.33702	0.00080
-79.85487	0.00079
-79.37271	0.00070
-78.89055	0.00055
-78.40840	0.00038
-77.92624	0.00023
-77.44409	0.00010
-76.96193	0.00013
-76.47977	0.00024
-75.99762	0.00036
-75.51546	0.00042
-75.03330	0.00045
-74.55115	0.00046
-74.06899	0.00047
-73.58683	0.00047
-73.10468	0.00046
-72.62252	0.00043
-72.14037	0.00038
-71.65821	0.00035
-71.17605	0.00044
-70.69390	0.00056
-70.21174	0.00064
-69.72958	0.00067
-69.24743	0.00064
-68.76527	0.00059
-68.28311	0.00050
-67.80096	0.00041
-67.31880	0.00044
-66.83665	0.00041
-66.35449	0.00032
-65.87233	0.00023
-65.39018	0.00022
-64.90802	0.00032
-64.42586	0.00045
-63.94371	0.00057
-63.46155	0.00064
-62.97939	0.00067
-62.49724	0.00066
-62.01508	0.00064
-61.53293	0.00062
-61.05077	0.00060
-60.56861	0.00054
-60.08646	0.00043
-59.60430	0.00029
-59.12214	0.00025
-58.63999	0.00041
-58.15783	0.00054
-57.67567	0.00064
-57.19352	0.00069
-56.71136	0.00074
-56.22921	0.00078
-55.74705	0.00076
-55.26489	0.00064
-54.78274	0.00048
-54.30058	0.00034
-53.81842	0.00027
-53.33627	0.00032
-52.85411	0.00040
-52.37195	0.00043
-51.88980	0.00041
-51.40764	0.00047
-50.92549	0.00060
-50.44333	0.00070
-49.96117	0.00074
-49.47902	0.00071
-48.99686	0.00063
-48.51470	0.00054
-48.03255	0.00051
-47.55039	0.00056
-47.06823	0.00065
-46.58608	0.00076
-46.10392	0.00080
-45.62177	0.00074
-45.13961	0.00062
-44.65745	0.00063
-44.17530	0.00073
-43.69314	0.00079
-43.21098	0.00081
-42.72883	0.00075
-42.24667	0.00061
-41.76451	0.00048
-41.28236	0.00052
-40.80020	0.00063
-40.31805	0.00068
-39.83589	0.00065
-39.35373	0.00054
-38.87158	0.00037
-38.38942	0.00019
-37.90726	0.00013
-37.42511	0.00024
-36.94295	0.00036
-36.46079	0.00047
-35.97864	0.00054
-35.49648	0.00061
-35.01432	0.00069
-34.53217	0.00077
-34.05001	0.00078
-33.56786	0.00072
-33.08570	0.00060
-32.60354	0.00045
-32.12139	0.00030
-31.63923	0.00025
-31.15707	0.00034
-30.67492	0.00047
-30.19276	0.00056
-29.71060	0.00060
-29.22845	0.00066
-28.74629	0.00075
-28.26414	0.00078
-27.78198	0.00074
-27.29982	0.00065
-26.81767	0.00063
-26.33551	0.00066
-25.85335	0.00070
-25.37120	0.00071
-24.88904	0.00067
-24.40688	0.00056
-23.92473	0.00043
-23.44257	0.00035
-22.96042	0.00036
-22.47826	0.00047
-21.99610	0.00054
-21.51395	0.00059
-21.03179	0.00062
-20.54963	0.00063
-20.06748	0.00061
-19.58532	0.00053
-19.10316	0.00041
-18.62101	0.00031
-18.13885	0.00028
-17.65670	0.00030
-17.17454	0.00034
-16.69238	0.00036
-16.21023	0.00050
-15.72807	0.00074
-15.24591	0.00090
-14.76376	0.00094
-14.28160	0.00088
-13.79944	0.00076
-13.31729	0.00064
-12.83513	0.00057
-12.35298	0.00057
-11.87082	0.00063
-11.38866	0.00070
-10.90651	0.00068
-10.42435	0.00054
-9.94219	0.00038
-9.46004	0.00044
-8.97788	0.00060
-8.49572	0.00069
-8.01357	0.00065
-7.53141	0.00050
-7.04926	0.00035
-6.56710	0.00034
-6.08494	0.00040
-5.60279	0.00047
-5.12063	0.00048
-4.63847	0.00040
-4.15632	0.00025
-3.67416	0.00010
-3.19200	0.00026
-2.70985	0.00044
-2.22769	0.00056
-1.74554	0.00080
-1.26338	0.00142
-0.78122	0.00223
-0.29907	0.00291
0.18309	0.00319
0.66525	0.00296
1.14740	0.00234
1.62956	0.00163
2.11172	0.00110
2.59387	0.00082
3.07603	0.00069
3.55818	0.00062
4.04034	0.00057
4.52250	0.00053
5.00465	0.00051
5.48681	0.00050
5.96897	0.00051
6.45112	0.00055
6.93328	0.00057
7.41544	0.00055
7.89759	0.00050
8.37975	0.00046
8.86190	0.00047
9.34406	0.00059
9.82622	0.00077
10.30837	0.00089
10.79053	0.00092
11.27269	0.00085
11.75484	0.00070
12.23700	0.00053
12.71916	0.00042
13.20131	0.00038
13.68347	0.00040
14.16562	0.00051
14.64778	0.00063
15.12994	0.00070
15.61209	0.00071
16.09425	0.00067
16.57641	0.00063
17.05856	0.00065
17.54072	0.00073
18.02288	0.00083
18.50503	0.00090
18.98719	0.00090
19.46935	0.00085
19.95150	0.00082
20.43366	0.00082
20.91581	0.00084
21.39797	0.00087
21.88013	0.00089
22.36228	0.00089
22.84444	0.00089
23.32660	0.00090
23.80875	0.00091
24.29091	0.00093
24.77307	0.00096
25.25522	0.00098
25.73738	0.00098
26.21953	0.00098
26.70169	0.00099
27.18385	0.00099
27.66600	0.00097
28.14816	0.00092
28.63032	0.00088
29.11247	0.00091
29.59463	0.00101
30.07679	0.00110
30.55894	0.00114
31.04110	0.00112
31.52325	0.00105
32.00541	0.00100
32.48757	0.00103
32.96972	0.00114
33.45188	0.00133
33.93404	0.00153
34.41619	0.00172
34.89835	0.00194
35.38051	0.00225
35.86266	0.00271
36.34482	0.00337
36.82697	0.00426
37.30913	0.00543
37.79129	0.00692
38.27344	0.00880
38.75560	0.01114
39.23776	0.01402
39.71991	0.01748
40.20207	0.02153
40.68423	0.02619
41.16638	0.03142
41.64854	0.03721
42.13069	0.04352
42.61285	0.05030
43.09501	0.05744
43.57716	0.06483
44.05932	0.07231
44.54148	0.07975
45.02363	0.08706
45.50579	0.09418
45.98795	0.10109
46.47010	0.10779
46.95226	0.11428
47.43441	0.12057
47.91657	0.12665
48.39873	0.13256
48.88088	0.13829
49.36304	0.14386
49.84520	0.14928
50.32735	0.15459
50.80951	0.15979
51.29167	0.16487
51.77382	0.16980
52.25598	0.17453
52.73813	0.17903
53.22029	0.18331
53.70245	0.18740
54.18460	0.19137
54.66676	0.19528
55.14892	0.19915
55.63107	0.20295
56.11323	0.20666
56.59539	0.21027
57.07754	0.21381
57.55970	0.21742
58.04185	0.22121
58.52401	0.22523
59.00617	0.22935
59.48832	0.23333
59.97048	0.23685
60.45264	0.23977
60.93479	0.24212
61.41695	0.24415
61.89911	0.24610
62.38126	0.24816
62.86342	0.25037
63.34557	0.25269
63.82773	0.25507
64.30989	0.25746
64.79204	0.25983
65.27420	0.26220
65.75636	0.26458
66.23851	0.26703
66.72067	0.26959
67.20283	0.27227
67.68498	0.27507
68.16714	0.27798
68.64930	0.28105
69.13145	0.28442
69.61361	0.28824
70.09576	0.29264
70.57792	0.29761
71.06008	0.30303
71.54223	0.30867
72.02439	0.31437
72.50655	0.32012
72.98870	0.32604
73.47086	0.33234
73.95302	0.33917
74.43517	0.34651
74.91733	0.35418
75.39948	0.36194
75.88164	0.36958
76.36380	0.37702
76.84595	0.38427
77.32811	0.39134
77.81027	0.39823
78.29242	0.40485
78.77458	0.41108
79.25674	0.41680
79.73889	0.42187
80.22105	0.42623
80.70320	0.42981
81.18536	0.43262
81.66752	0.43468
82.14967	0.43593
82.63183	0.43624
83.11399	0.43545
83.59614	0.43348
84.07830	0.43044
84.56046	0.42658
85.04261	0.42226
85.52477	0.41778
86.00692	0.41335
86.48908	0.40910
86.97124	0.40512
87.45339	0.40148
87.93555	0.39831
88.41771	0.39572
88.89986	0.39385
89.38202	0.39280
89.86418	0.39254
90.34633	0.39295
90.82849	0.39372
91.31064	0.39455
91.79280	0.39517
92.27496	0.39547
92.75711	0.39544
93.23927	0.39512
93.72143	0.39444
94.20358	0.39322
94.68574	0.39121
95.16790	0.38824
95.65005	0.38428
96.13221	0.37944
96.61436	0.37393
97.09652	0.36800
97.57868	0.36186
98.06083	0.35563
98.54299	0.34939
99.02515	0.34313
99.50730	0.33687
99.98946	0.33071
100.47162	0.32476
100.95377	0.31920
101.43593	0.31415
101.91808	0.30968
102.40024	0.30578
102.88240	0.30245
103.36455	0.29967
103.84671	0.29747
104.32887	0.29589
104.81102	0.29496
105.29318	0.29466
105.77534	0.29494
106.25749	0.29565
106.73965	0.29658
107.22180	0.29754
107.70396	0.29840
108.18612	0.29910
108.66827	0.29969
109.15043	0.30022
109.63259	0.30072
110.11474	0.30113
110.59690	0.30140
111.07906	0.30145
111.56121	0.30125
112.04337	0.30079
112.52552	0.30009
113.00768	0.29918
113.48984	0.29813
113.97199	0.29697
114.45415	0.29575
114.93631	0.29448
115.41846	0.29316
115.90062	0.29185
116.38278	0.29061
116.86493	0.28947
117.34709	0.28844
117.82924	0.28754
118.31140	0.28678
118.79356	0.28619
119.27571	0.28580
119.75787	0.28558
120.24003	0.28549
120.72218	0.28543
121.20434	0.28535
121.68650	0.28522
122.16865	0.28501
122.65081	0.28468
123.13297	0.28414
123.61512	0.28337
124.09728	0.28237
124.57943	0.28120
125.06159	0.27994
125.54375	0.27866
126.02590	0.27737
126.50806	0.27607
126.99022	0.27477
127.47237	0.27346
127.95453	0.27215
128.43669	0.27081
128.91884	0.26940
129.40100	0.26792
129.88315	0.26637
130.36531	0.26477
130.84747	0.26312
131.32962	0.26136
131.81178	0.25945
132.29394	0.25735
132.77609	0.25508
133.25825	0.25272
133.74041	0.25032
134.22256	0.24791
134.70472	0.24549
135.18687	0.24302
135.66903	0.24049
136.15119	0.23789
136.63334	0.23524
137.11550	0.23257
137.59766	0.22991
138.07981	0.22724
138.56197	0.22451
139.04413	0.22170
139.52628	0.21878
140.00844	0.21579
140.49059	0.21277
140.97275	0.20972
141.45491	0.20665
141.93706	0.20355
142.41922	0.20047
142.90138	0.19745
143.38353	0.19454
143.86569	0.19173
144.34785	0.18897
144.83000	0.18622
145.31216	0.18347
145.79431	0.18074
146.27647	0.17806
146.75863	0.17547
147.24078	0.17298
147.72294	0.17056
148.20510	0.16820
148.68725	0.16587
149.16941	0.16361
149.65157	0.16146
150.13372	0.15944
150.61588	0.15752
151.09803	0.15564
151.58019	0.15374
152.06235	0.15181
152.54450	0.14990
153.02666	0.14807
153.50882	0.14637
153.99097	0.14479
154.47313	0.14327
154.95529	0.14175
155.43744	0.14020
155.91960	0.13866
156.40175	0.13716
156.88391	0.13574
157.36607	0.13440
157.84822	0.13311
158.33038	0.13187
158.81254	0.13067
159.29469	0.12955
159.77685	0.12850
160.25901	0.12753
160.74116	0.12663
161.22332	0.12578
161.70547	0.12502
162.18763	0.12436
162.66979	0.12380
163.15194	0.12335
163.63410	0.12296
164.11626	0.12265
164.59841	0.12241
165.08057	0.12226
165.56273	0.12224
166.04488	0.12236
166.52704	0.12261
167.00919	0.12298
167.49135	0.12348
167.97351	0.12409
168.45566	0.12483
168.93782	0.12574
169.41998	0.12682
169.90213	0.12808
170.38429	0.12951
170.86645	0.13109
171.34860	0.13281
171.83076	0.13464
172.31292	0.13654
172.79507	0.13846
173.27723	0.14031
173.75938	0.14197
174.24154	0.14335
174.72370	0.14436
175.20585	0.14498
175.68801	0.14520
176.17017	0.14499
176.65232	0.14436
177.13448	0.14325
177.61664	0.14169
178.09879	0.13972
178.58095	0.13746
179.06310	0.13502
179.54526	0.13251
180.02742	0.12999
180.50957	0.12751
180.99173	0.12510
181.47389	0.12281
181.95604	0.12066
182.43820	0.11868
182.92036	0.11684
183.40251	0.11511
183.88467	0.11347
184.36682	0.11190
184.84898	0.11039
185.33114	0.10894
185.81329	0.10759
186.29545	0.10637
186.77761	0.10530
187.25976	0.10435
187.74192	0.10348
188.22408	0.10261
188.70623	0.10172
189.18839	0.10084
189.67054	0.10002
190.15270	0.09932
190.63486	0.09873
191.11701	0.09823
191.59917	0.09776
192.08133	0.09733
192.56348	0.09694
193.04564	0.09662
193.52780	0.09634
194.00995	0.09606
194.49211	0.09571
194.97426	0.09528
195.45642	0.09477
195.93858	0.09421
196.42073	0.09362
196.90289	0.09303
197.38505	0.09249
197.86720	0.09199
198.34936	0.09153
198.83152	0.09107
199.31367	0.09058
199.79583	0.09003
200.27798	0.08942
200.76014	0.08878
201.24230	0.08814
201.72445	0.08751
202.20661	0.08693
202.68877	0.08640
203.17092	0.08590
203.65308	0.08540
204.13524	0.08489
204.61739	0.08436
205.09955	0.08383
205.58170	0.08333
206.06386	0.08285
206.54602	0.08237
207.02817	0.08186
207.51033	0.08135
207.99249	0.08086
208.47464	0.08041
208.95680	0.08003
209.43896	0.07970
209.92111	0.07943
210.40327	0.07921
210.88542	0.07903
211.36758	0.07885
211.84974	0.07862
212.33189	0.07828
212.81405	0.07783
213.29621	0.07729
213.77836	0.07670
214.26052	0.07612
214.74268	0.07555
215.22483	0.07497
215.70699	0.07436
216.18914	0.07374
216.67130	0.07311
217.15346	0.07249
217.63561	0.07189
218.11777	0.07131
218.59993	0.07078
219.08208	0.07030
219.56424	0.06987
220.04640	0.06946
220.52855	0.06901
221.01071	0.06851
221.49286	0.06797
221.97502	0.06746
222.45718	0.06705
222.93933	0.06677
223.42149	0.06661
223.90365	0.06653
224.38580	0.06650
224.86796	0.06649
225.35012	0.06648
225.83227	0.06648
226.31443	0.06649
226.79659	0.06652
227.27874	0.06657
227.76090	0.06666
228.24305	0.06679
228.72521	0.06697
229.20737	0.06719
229.68952	0.06744
230.17168	0.06769
230.65384	0.06792
231.13599	0.06809
231.61815	0.06816
232.10031	0.06810
232.58246	0.06791
233.06462	0.06757
233.54677	0.06710
234.02893	0.06652
234.51109	0.06586
234.99324	0.06516
235.47540	0.06442
235.95756	0.06364
236.43971	0.06279
236.92187	0.06184
237.40403	0.06080
237.88618	0.05970
238.36834	0.05858
238.85049	0.05749
239.33265	0.05645
239.81481	0.05541
240.29696	0.05436
240.77912	0.05326
241.26128	0.05217
241.74343	0.05113
242.22559	0.05016
242.70775	0.04927
243.18990	0.04844
243.67206	0.04767
244.15421	0.04697
244.63637	0.04636
245.11853	0.04581
245.60068	0.04531
246.08284	0.04481
246.56500	0.04430
247.04715	0.04377
247.52931	0.04323
248.01147	0.04270
248.49362	0.04223
248.97578	0.04185
249.45793	0.04157
249.94009	0.04138
250.42225	0.04123
250.90440	0.04108
251.38656	0.04091
251.86872	0.04071
252.35087	0.04049
252.83303	0.04025
253.31519	0.04002
253.79734	0.03981
254.27950	0.03966
254.76165	0.03958
255.24381	0.03954
255.72597	0.03952
256.20812	0.03949
256.69028	0.03947
257.17244	0.03948
257.65459	0.03952
258.13675	0.03961
258.61891	0.03976
259.10106	0.03998
259.58322	0.04030
260.06537	0.04070
260.54753	0.04116
261.02969	0.04166
261.51184	0.04220
261.99400	0.04280
262.47616	0.04349
262.95831	0.04424
263.44047	0.04502
263.92263	0.04580
264.40478	0.04655
264.88694	0.04726
265.36909	0.04789
265.85125	0.04841
266.33341	0.04876
266.81556	0.04892
267.29772	0.04892
267.77988	0.04879
268.26203	0.04855
268.74419	0.04821
269.22635	0.04776
269.70850	0.04721
270.19066	0.04660
270.67281	0.04597
271.15497	0.04540
271.63713	0.04492
272.11928	0.04458
272.60144	0.04442
273.08360	0.04445
273.56575	0.04467
274.04791	0.04503
274.53007	0.04551
275.01222	0.04604
275.49438	0.04660
275.97654	0.04715
276.45869	0.04769
276.94085	0.04822
277.42300	0.04878
277.90516	0.04937
278.38732	0.04999
278.86947	0.05063
279.35163	0.05129
279.83379	0.05195
280.31594	0.05266
280.79810	0.05342
281.28026	0.05425
281.76241	0.05516
282.24457	0.05616
282.72672	0.05731
283.20888	0.05862
283.69104	0.06010
284.17319	0.06175
284.65535	0.06350
285.13751	0.06533
285.61966	0.06716
286.10182	0.06896
286.58398	0.07065
287.06613	0.07219
287.54829	0.07348
288.03044	0.07443
288.51260	0.07495
288.99476	0.07498
289.47691	0.07450
289.95907	0.07358
290.44123	0.07225
290.92338	0.07060
291.40554	0.06866
291.88770	0.06649
292.36985	0.06418
292.85201	0.06178
293.33416	0.05939
293.81632	0.05710
294.29848	0.05498
294.78063	0.05309
295.26279	0.05144
295.74495	0.04999
296.22710	0.04867
296.70926	0.04744
297.19142	0.04629
297.67357	0.04527
298.15573	0.04444
298.63788	0.04384
299.12004	0.04345
299.60220	0.04324
300.08435	0.04311
300.56651	0.04303
301.04867	0.04298
301.53082	0.04296
302.01298	0.04301
302.49514	0.04314
302.97729	0.04337
303.45945	0.04370
303.94160	0.04410
304.42376	0.04455
304.90592	0.04501
305.38807	0.04546
305.87023	0.04591
306.35239	0.04639
306.83454	0.04693
307.31670	0.04755
307.79886	0.04822
308.28101	0.04890
308.76317	0.04951
309.24532	0.05004
309.72748	0.05046
310.20964	0.05078
310.69179	0.05099
311.17395	0.05105
311.65611	0.05096
312.13826	0.05074
312.62042	0.05045
313.10258	0.05012
313.58473	0.04978
314.06689	0.04941
314.54904	0.04900
315.03120	0.04858
315.51336	0.04820
315.99551	0.04788
316.47767	0.04763
316.95983	0.04743
317.44198	0.04727
317.92414	0.04716
318.40630	0.04712
318.88845	0.04716
319.37061	0.04726
319.85276	0.04736
320.33492	0.04743
320.81708	0.04749
321.29923	0.04756
321.78139	0.04767
322.26355	0.04784
322.74570	0.04804
323.22786	0.04828
323.71002	0.04853
324.19217	0.04877
324.67433	0.04899
325.15648	0.04917
325.63864	0.04933
326.12080	0.04949
326.60295	0.04964
327.08511	0.04974
327.56727	0.04976
328.04942	0.04969
328.53158	0.04954
329.01374	0.04932
329.49589	0.04906
329.97805	0.04877
330.46021	0.04845
330.94236	0.04814
331.42452	0.04782
331.90667	0.04747
332.38883	0.04703
332.87099	0.04647
333.35314	0.04578
333.83530	0.04502
334.31746	0.04424
334.79961	0.04348
335.28177	0.04276
335.76393	0.04205
336.24608	0.04132
336.72824	0.04059
337.21039	0.03986
337.69255	0.03917
338.17471	0.03850
338.65686	0.03786
339.13902	0.03724
339.62118	0.03661
340.10333	0.03600
340.58549	0.03543
341.06765	0.03492
341.54980	0.03445
342.03196	0.03401
342.51411	0.03359
342.99627	0.03319
343.47843	0.03282
343.96058	0.03251
344.44274	0.03226
344.92490	0.03206
345.40705	0.03189
345.88921	0.03172
346.37137	0.03155
346.85352	0.03143
347.33568	0.03135
347.81783	0.03133
348.29999	0.03131
348.78215	0.03123
349.26430	0.03106
349.74646	0.03081
350.22862	0.03049
350.71077	0.03015
351.19293	0.02984
351.67509	0.02962
352.15724	0.02952
352.63940	0.02954
353.12155	0.02963
353.60371	0.02973
354.08587	0.02982
354.56802	0.02988
355.05018	0.02995
355.53234	0.03003
356.01449	0.03014
356.49665	0.03025
356.97881	0.03038
357.46096	0.03055
357.94312	0.03077
358.42527	0.03106
358.90743	0.03140
359.38959	0.03177
359.87174	0.03213
360.35390	0.03247
360.83606	0.03276
361.31821	0.03301
361.80037	0.03322
362.28253	0.03344
362.76468	0.03369
363.24684	0.03400
363.72899	0.03437
364.21115	0.03473
364.69331	0.03503
365.17546	0.03521
365.65762	0.03528
366.13978	0.03524
366.62193	0.03512
367.10409	0.03494
367.58625	0.03470
368.06840	0.03440
368.55056	0.03405
369.03271	0.03363
369.51487	0.03315
369.99703	0.03264
370.47918	0.03212
370.96134	0.03163
371.44350	0.03119
371.92565	0.03077
372.40781	0.03037
372.88997	0.02999
373.37212	0.02966
373.85428	0.02941
374.33643	0.02927
374.81859	0.02923
375.30075	0.02928
375.78290	0.02939
376.26506	0.02955
376.74722	0.02976
377.22937	0.03004
377.71153	0.03038
378.19369	0.03073
378.67584	0.03106
379.15800	0.03131
379.64016	0.03148
380.12231	0.03160
380.60447	0.03170
381.08662	0.03185
381.56878	0.03202
382.05094	0.03217
382.53309	0.03226
383.01525	0.03224
383.49741	0.03215
383.97956	0.03199
384.46172	0.03175
384.94388	0.03140
385.42603	0.03093
385.90819	0.03040
386.39034	0.02986
386.87250	0.02938
387.35466	0.02898
387.83681	0.02866
388.31897	0.02839
388.80113	0.02813
389.28328	0.02786
389.76544	0.02759
390.24760	0.02731
390.72975	0.02705
391.21191	0.02682
391.69406	0.02664
392.17622	0.02649
392.65838	0.02636
393.14053	0.02624
393.62269	0.02616
394.10485	0.02616
394.58700	0.02627
395.06916	0.02649
395.55132	0.02676
396.03347	0.02704
396.51563	0.02728
396.99778	0.02746
397.47994	0.02761
397.96210	0.02777
398.44425	0.02797
398.92641	0.02820
399.40857	0.02847
399.89072	0.02877
400.37288	0.02909
400.85504	0.02943
401.33719	0.02977
401.81935	0.03008
402.30150	0.03033
402.78366	0.03051
403.26582	0.03063
403.74797	0.03071
404.23013	0.03077
404.71229	0.03080
405.19444	0.03081
405.67660	0.03080
406.15876	0.03079
406.64091	0.03086
407.12307	0.03103
407.60522	0.03133
408.08738	0.03171
408.56954	0.03213
409.05169	0.03256
409.53385	0.03298
410.01601	0.03343
410.49816	0.03395
410.98032	0.03456
411.46248	0.03523
411.94463	0.03593
412.42679	0.03658
412.90894	0.03713
413.39110	0.03755
413.87326	0.03783
414.35541	0.03797
414.83757	0.03798
415.31973	0.03787
415.80188	0.03762
416.28404	0.03720
416.76620	0.03661
417.24835	0.03590
417.73051	0.03514
418.21266	0.03441
418.69482	0.03375
419.17698	0.03314
419.65913	0.03251
420.14129	0.03183
420.62345	0.03114
421.10560	0.03049
421.58776	0.02996
422.06992	0.02956
422.55207	0.02927
423.03423	0.02903
423.51638	0.02880
423.99854	0.02854
424.48070	0.02827
424.96285	0.02802
425.44501	0.02782
425.92717	0.02769
426.40932	0.02762
426.89148	0.02757
427.37364	0.02754
427.85579	0.02754
428.33795	0.02758
428.82010	0.02767
429.30226	0.02780
429.78442	0.02791
430.26657	0.02796
430.74873	0.02791
431.23089	0.02779
431.71304	0.02767
432.19520	0.02765
432.67736	0.02777
433.15951	0.02804
433.64167	0.02838
434.12383	0.02870
434.60598	0.02894
435.08814	0.02912
435.57029	0.02930
436.05245	0.02953
436.53461	0.02982
437.01676	0.03016
437.49892	0.03051
437.98108	0.03088
438.46323	0.03127
438.94539	0.03170
439.42755	0.03213
439.90970	0.03253
440.39186	0.03286
440.87401	0.03314
441.35617	0.03342
441.83833	0.03372
442.32048	0.03407
442.80264	0.03445
443.28480	0.03484
443.76695	0.03526
444.24911	0.03574
444.73127	0.03636
445.21342	0.03715
445.69558	0.03810
446.17773	0.03912
446.65989	0.04007
447.14205	0.04078
447.62420	0.04109
448.10636	0.04095
448.58852	0.04039
449.07067	0.03954
449.55283	0.03854
450.03499	0.03757
450.51714	0.03674
450.99930	0.03613
451.48145	0.03576
451.96361	0.03559
452.44577	0.03554
452.92792	0.03554
453.41008	0.03550
453.89224	0.03537
454.37439	0.03509
454.85655	0.03462
455.33871	0.03399
455.82086	0.03324
456.30302	0.03243
456.78517	0.03160
457.26733	0.03077
457.74949	0.02994
458.23164	0.02914
458.71380	0.02840
459.19596	0.02779
459.67811	0.02736
460.16027	0.02712
460.64243	0.02703
461.12458	0.02703
461.60674	0.02706
462.08889	0.02707
462.57105	0.02707
463.05321	0.02708
463.53536	0.02713
464.01752	0.02720
464.49968	0.02731
464.98183	0.02747
465.46399	0.02771
465.94615	0.02810
466.42830	0.02863
466.91046	0.02929
467.39261	0.03001
467.87477	0.03077
468.35693	0.03158
468.83908	0.03249
469.32124	0.03354
469.80340	0.03476
470.28555	0.03608
470.76771	0.03743
471.24987	0.03870
471.73202	0.03977
472.21418	0.04057
472.69633	0.04104
473.17849	0.04116
473.66065	0.04091
474.14280	0.04031
474.62496	0.03941
475.10712	0.03826
475.58927	0.03697
476.07143	0.03564
476.55359	0.03436
477.03574	0.03324
477.51790	0.03234
478.00005	0.03173
478.48221	0.03144
478.96437	0.03144
479.44652	0.03169
479.92868	0.03212
480.41084	0.03272
480.89299	0.03347
481.37515	0.03437
481.85731	0.03544
482.33946	0.03662
482.82162	0.03787
483.30378	0.03912
483.78593	0.04031
484.26809	0.04141
484.75024	0.04239
485.23240	0.04324
485.71456	0.04391
486.19671	0.04434
486.67887	0.04445
487.16103	0.04415
487.64318	0.04338
488.12534	0.04210
488.60750	0.04038
489.08965	0.03834
489.57181	0.03618
490.05396	0.03407
490.53612	0.03215
491.01828	0.03045
491.50043	0.02896
491.98259	0.02768
492.46475	0.02659
492.94690	0.02568
493.42906	0.02493
493.91122	0.02426
494.39337	0.02364
494.87553	0.02307
495.35768	0.02260
495.83984	0.02228
496.32200	0.02217
496.80415	0.02224
497.28631	0.02242
497.76847	0.02262
498.25062	0.02276
498.73278	0.02282
499.21494	0.02282
499.69709	0.02276
500.17925	0.02268
500.66140	0.02255
501.14356	0.02237
501.62572	0.02212
502.10787	0.02184
502.59003	0.02155
503.07219	0.02129
503.55434	0.02108
504.03650	0.02092
504.51866	0.02080
505.00081	0.02072
505.48297	0.02069
505.96512	0.02071
506.44728	0.02082
506.92944	0.02103
507.41159	0.02133
507.89375	0.02172
508.37591	0.02225
508.85806	0.02298
509.34022	0.02402
509.82238	0.02550
510.30453	0.02756
510.78669	0.03033
511.26884	0.03383
511.75100	0.03795
512.23316	0.04235
512.71531	0.04647
513.19747	0.04965
513.67963	0.05132
514.16178	0.05122
514.64394	0.04948
515.12610	0.04653
515.60825	0.04295
516.09041	0.03933
516.57256	0.03607
517.05472	0.03339
517.53688	0.03137
518.01903	0.02993
518.50119	0.02897
518.98335	0.02835
519.46550	0.02793
519.94766	0.02765
520.42982	0.02745
520.91197	0.02727
521.39413	0.02711
521.87628	0.02694
522.35844	0.02674
522.84060	0.02650
523.32275	0.02619
523.80491	0.02578
524.28707	0.02529
524.76922	0.02475
525.25138	0.02423
525.73354	0.02379
526.21569	0.02347
526.69785	0.02326
527.18000	0.02314
527.66216	0.02311
528.14432	0.02316
528.62647	0.02330
529.10863	0.02349
529.59079	0.02371
530.07294	0.02395
530.55510	0.02424
531.03726	0.02462
531.51941	0.02514
532.00157	0.02580
532.48372	0.02661
532.96588	0.02755
533.44804	0.02862
533.93019	0.02986
534.41235	0.03134
534.89451	0.03313
535.37666	0.03532
535.85882	0.03795
536.34098	0.04106
536.82313	0.04466
537.30529	0.04873
537.78745	0.05324
538.26960	0.05809
538.75176	0.06316
539.23391	0.06828
539.71607	0.07329
540.19823	0.07810
540.68038	0.08262
541.16254	0.08682
541.64470	0.09065
542.12685	0.09400
542.60901	0.09672
543.09117	0.09861
543.57332	0.09946
544.05548	0.09907
544.53763	0.09731
545.01979	0.09412
545.50195	0.08961
545.98410	0.08405
546.46626	0.07787
546.94842	0.07152
547.43057	0.06543
547.91273	0.05988
548.39489	0.05500
548.87704	0.05088
549.35920	0.04754
549.84135	0.04502
550.32351	0.04330
550.80567	0.04235
551.28782	0.04210
551.76998	0.04246
552.25214	0.04331
552.73429	0.04446
553.21645	0.04568
553.69861	0.04668
554.18076	0.04719
554.66292	0.04699
555.14507	0.04597
555.62723	0.04415
556.10939	0.04165
556.59154	0.03868
557.07370	0.03550
557.55586	0.03235
558.03801	0.02941
558.52017	0.02679
559.00233	0.02456
559.48448	0.02274
559.96664	0.02131
560.44879	0.02020
560.93095	0.01932
561.41311	0.01857
561.89526	0.01789
562.37742	0.01728
562.85958	0.01677
563.34173	0.01637
563.82389	0.01610
564.30605	0.01596
564.78820	0.01593
565.27036	0.01603
565.75251	0.01630
566.23467	0.01678
566.71683	0.01752
567.19898	0.01856
567.68114	0.01996
568.16330	0.02179
568.64545	0.02411
569.12761	0.02695
569.60977	0.03020
570.09192	0.03364
570.57408	0.03692
571.05623	0.03965
571.53839	0.04152
572.02055	0.04236
572.50270	0.04221
572.98486	0.04126
573.46702	0.03978
573.94917	0.03804
574.43133	0.03622
574.91349	0.03439
575.39564	0.03255
575.87780	0.03064
576.35995	0.02860
576.84211	0.02643
577.32427	0.02420
577.80642	0.02201
578.28858	0.01997
578.77074	0.01814
579.25289	0.01654
579.73505	0.01515
580.21721	0.01397
580.69936	0.01300
581.18152	0.01225
581.66367	0.01169
582.14583	0.01130
582.62799	0.01100
583.11014	0.01073
583.59230	0.01046
584.07446	0.01021
584.55661	0.00999
585.03877	0.00983
585.52093	0.00972
586.00308	0.00965
586.48524	0.00959
586.96740	0.00953
587.44955	0.00944
587.93171	0.00935
588.41386	0.00926
588.89602	0.00918
589.37818	0.00910
589.86033	0.00899
590.34249	0.00887
590.82465	0.00874
591.30680	0.00863
591.78896	0.00857
592.27112	0.00853
592.75327	0.00852
593.23543	0.00852
593.71758	0.00853
594.19974	0.00854
594.68190	0.00856
595.16405	0.00858
595.64621	0.00858
596.12837	0.00855
596.61052	0.00846
597.09268	0.00834
597.57484	0.00822
598.05699	0.00814
598.53915	0.00810
599.02130	0.00808
599.50346	0.00804
599.98562	0.00798
600.46777	0.00792
600.94993	0.00788
601.43209	0.00785
601.91424	0.00783
602.39640	0.00782
602.87856	0.00782
603.36071	0.00785
603.84287	0.00790
604.32502	0.00797
604.80718	0.00803
605.28934	0.00807
605.77149	0.00811
606.25365	0.00814
606.73581	0.00817
607.21796	0.00816
607.70012	0.00808
608.18228	0.00789
608.66443	0.00763
609.14659	0.00740
609.62874	0.00728
610.11090	0.00733
610.59306	0.00751
611.07521	0.00773
611.55737	0.00793
612.03953	0.00804
612.52168	0.00807
613.00384	0.00804
613.48600	0.00800
613.96815	0.00796
614.45031	0.00794
614.93246	0.00793
615.41462	0.00792
615.89678	0.00788
616.37893	0.00781
616.86109	0.00772
617.34325	0.00764
617.82540	0.00762
618.30756	0.00771
618.78972	0.00790
619.27187	0.00816
619.75403	0.00843
620.23618	0.00865
620.71834	0.00881
621.20050	0.00893
621.68265	0.00904
622.16481	0.00917
622.64697	0.00931
623.12912	0.00941
623.61128	0.00945
624.09344	0.00941
624.57559	0.00931
625.05775	0.00917
625.53990	0.00900
626.02206	0.00882
626.50422	0.00864
626.98637	0.00847
627.46853	0.00834
627.95069	0.00826
628.43284	0.00824
628.91500	0.00825
629.39716	0.00824
629.87931	0.00819
630.36147	0.00808
630.84362	0.00794
631.32578	0.00781
631.80794	0.00773
632.29009	0.00770
632.77225	0.00769
633.25441	0.00767
633.73656	0.00765
634.21872	0.00765
634.70088	0.00769
635.18303	0.00777
635.66519	0.00787
636.14734	0.00797
636.62950	0.00806
637.11166	0.00812
637.59381	0.00816
638.07597	0.00815
638.55813	0.00809
639.04028	0.00801
639.52244	0.00792
640.00460	0.00786
640.48675	0.00787
640.96891	0.00799
641.45107	0.00824
641.93322	0.00862
642.41538	0.00904
642.89753	0.00938
643.37969	0.00957
643.86185	0.00956
644.34400	0.00941
644.82616	0.00919
645.30832	0.00901
645.79047	0.00892
646.27263	0.00891
646.75479	0.00897
647.23694	0.00906
647.71910	0.00916
648.20125	0.00926
648.68341	0.00934
649.16557	0.00940
649.64772	0.00943
650.12988	0.00944
650.61204	0.00945
651.09419	0.00948
651.57635	0.00956
652.05851	0.00970
652.54066	0.00988
653.02282	0.01008
653.50497	0.01027
653.98713	0.01043
654.46929	0.01056
654.95144	0.01065
655.43360	0.01068
655.91576	0.01067
656.39791	0.01063
656.88007	0.01059
657.36223	0.01059
657.84438	0.01064
658.32654	0.01074
658.80869	0.01086
659.29085	0.01097
659.77301	0.01107
660.25516	0.01119
660.73732	0.01135
661.21948	0.01157
661.70163	0.01184
662.18379	0.01212
662.66595	0.01238
663.14810	0.01262
663.63026	0.01285
664.11241	0.01310
664.59457	0.01333
665.07673	0.01351
665.55888	0.01361
666.04104	0.01367
666.52320	0.01376
667.00535	0.01393
667.48751	0.01421
667.96967	0.01458
668.45182	0.01497
668.93398	0.01530
669.41613	0.01557
669.89829	0.01580
670.38045	0.01608
670.86260	0.01651
671.34476	0.01711
671.82692	0.01786
672.30907	0.01871
672.79123	0.01962
673.27339	0.02057
673.75554	0.02159
674.23770	0.02271
674.71985	0.02399
675.20201	0.02549
675.68417	0.02726
676.16632	0.02941
676.64848	0.03202
677.13064	0.03522
677.61279	0.03917
678.09495	0.04405
678.57711	0.05007
679.05926	0.05743
679.54142	0.06624
680.02357	0.07648
680.50573	0.08788
680.98789	0.09989
681.47004	0.11161
681.95220	0.12188
682.43436	0.12943
682.91651	0.13315
683.39867	0.13246
683.88083	0.12740
684.36298	0.11871
684.84514	0.10752
685.32729	0.09511
685.80945	0.08266
686.29161	0.07103
686.77376	0.06073
687.25592	0.05198
687.73808	0.04472
688.22023	0.03879
688.70239	0.03396
689.18455	0.03004
689.66670	0.02687
690.14886	0.02431
690.63102	0.02227
691.11317	0.02063
691.59533	0.01929
692.07748	0.01816
692.55964	0.01718
693.04180	0.01632
693.52395	0.01557
694.00611	0.01492
694.48827	0.01436
694.97042	0.01387
695.45258	0.01341
695.93474	0.01298
696.41689	0.01258
696.89905	0.01226
697.38120	0.01207
697.86336	0.01203
698.34552	0.01207
698.82767	0.01214
699.30983	0.01217
699.79199	0.01218
700.27414	0.01222
700.75630	0.01234
701.23846	0.01254
701.72061	0.01276
702.20277	0.01296
702.68492	0.01312
703.16708	0.01325
703.64924	0.01341
704.13139	0.01364
704.61355	0.01396
705.09571	0.01434
705.57786	0.01470
706.06002	0.01493
706.54218	0.01494
707.02433	0.01468
707.50649	0.01418
707.98864	0.01347
708.47080	0.01265
708.95296	0.01181
709.43511	0.01105
709.91727	0.01043
710.39943	0.00996
710.88158	0.00957
711.36374	0.00920
711.84590	0.00881
712.32805	0.00842
712.81021	0.00806
713.29236	0.00777
713.77452	0.00755
714.25668	0.00740
714.73883	0.00731
715.22099	0.00728
715.70315	0.00731
716.18530	0.00737
716.66746	0.00745
717.14962	0.00750
717.63177	0.00751
718.11393	0.00747
718.59608	0.00739
719.07824	0.00727
719.56040	0.00714
720.04255	0.00703
720.52471	0.00699
721.00687	0.00702
721.48902	0.00711
721.97118	0.00721
722.45334	0.00730
722.93549	0.00736
723.41765	0.00740
723.89980	0.00746
724.38196	0.00753
724.86412	0.00764
725.34627	0.00780
725.82843	0.00799
726.31059	0.00819
726.79274	0.00840
727.27490	0.00861
727.75706	0.00885
728.23921	0.00916
728.72137	0.00957
729.20352	0.01007
729.68568	0.01066
730.16784	0.01130
730.64999	0.01196
731.13215	0.01261
731.61431	0.01322
732.09646	0.01374
732.57862	0.01417
733.06078	0.01449
733.54293	0.01472
734.02509	0.01484
734.50724	0.01481
734.98940	0.01456
735.47156	0.01412
735.95371	0.01353
736.43587	0.01293
736.91803	0.01242
737.40018	0.01209
737.88234	0.01192
738.36450	0.01188
738.84665	0.01189
739.32881	0.01189
739.81096	0.01185
740.29312	0.01176
740.77528	0.01163
741.25743	0.01150
741.73959	0.01138
742.22175	0.01130
742.70390	0.01128
743.18606	0.01134
743.66822	0.01147
744.15037	0.01165
744.63253	0.01186
745.11469	0.01209
745.59684	0.01230
746.07900	0.01246
746.56115	0.01254
747.04331	0.01252
747.52547	0.01238
748.00762	0.01217
748.48978	0.01193
748.97194	0.01172
749.45409	0.01159
749.93625	0.01156
750.41841	0.01163
750.90056	0.01174
751.38272	0.01184
751.86487	0.01191
752.34703	0.01193
752.82919	0.01193
753.31134	0.01191
753.79350	0.01188
754.27566	0.01187
754.75781	0.01189
755.23997	0.01192
755.72213	0.01196
756.20428	0.01202
756.68644	0.01213
757.16859	0.01230
757.65075	0.01252
758.13291	0.01276
758.61506	0.01300
759.09722	0.01318
759.57938	0.01331
760.06153	0.01341
760.54369	0.01352
761.02585	0.01367
761.50800	0.01386
761.99016	0.01410
762.47231	0.01440
762.95447	0.01476
763.43663	0.01518
763.91878	0.01566
764.40094	0.01618
764.88310	0.01675
765.36525	0.01738
765.84741	0.01811
766.32957	0.01894
766.81172	0.01992
767.29388	0.02108
767.77603	0.02249
768.25819	0.02420
768.74035	0.02623
769.22250	0.02851
769.70466	0.03094
770.18682	0.03337
770.66897	0.03568
771.15113	0.03771
771.63329	0.03934
772.11544	0.04049
772.59760	0.04118
773.07975	0.04152
773.56191	0.04170
774.04407	0.04191
774.52622	0.04226
775.00838	0.04276
775.49054	0.04331
775.97269	0.04372
776.45485	0.04381
776.93701	0.04348
777.41916	0.04271
777.90132	0.04160
778.38347	0.04027
778.86563	0.03890
779.34779	0.03765
779.82994	0.03668
780.31210	0.03615
780.79426	0.03619
781.27641	0.03685
781.75857	0.03809
782.24073	0.03975
782.72288	0.04169
783.20504	0.04379
783.68719	0.04602
784.16935	0.04839
784.65151	0.05100
785.13366	0.05396
785.61582	0.05735
786.09798	0.06121
786.58013	0.06546
787.06229	0.06982
787.54445	0.07382
788.02660	0.07691
788.50876	0.07859
788.99091	0.07855
789.47307	0.07677
789.95523	0.07350
790.43738	0.06919
790.91954	0.06434
791.40170	0.05942
791.88385	0.05480
792.36601	0.05072
792.84817	0.04725
793.33032	0.04440
793.81248	0.04209
794.29464	0.04023
794.77679	0.03876
795.25895	0.03758
795.74110	0.03660
796.22326	0.03571
796.70542	0.03480
797.18757	0.03387
797.66973	0.03293
798.15189	0.03203
798.63404	0.03119
799.11620	0.03044
799.59836	0.02974
800.08051	0.02912
800.56267	0.02853
801.04482	0.02794
801.52698	0.02725
802.00914	0.02642
802.49129	0.02540
802.97345	0.02423
803.45561	0.02297
803.93776	0.02166
804.41992	0.02032
804.90208	0.01899
805.38423	0.01772
805.86639	0.01658
806.34854	0.01564
806.83070	0.01490
807.31286	0.01431
807.79501	0.01379
808.27717	0.01329
808.75933	0.01282
809.24148	0.01241
809.72364	0.01210
810.20580	0.01190
810.68795	0.01179
811.17011	0.01169
811.65226	0.01157
812.13442	0.01140
812.61658	0.01118
813.09873	0.01097
813.58089	0.01079
814.06305	0.01066
814.54520	0.01057
815.02736	0.01050
815.50952	0.01041
815.99167	0.01031
816.47383	0.01022
816.95598	0.01015
817.43814	0.01013
817.92030	0.01013
818.40245	0.01013
818.88461	0.01007
819.36677	0.00994
819.84892	0.00977
820.33108	0.00959
820.81324	0.00943
821.29539	0.00931
821.77755	0.00925
822.25970	0.00927
822.74186	0.00935
823.22402	0.00946
823.70617	0.00953
824.18833	0.00951
824.67049	0.00940
825.15264	0.00923
825.63480	0.00905
826.11696	0.00891
826.59911	0.00885
827.08127	0.00886
827.56342	0.00894
828.04558	0.00903
828.52774	0.00910
829.00989	0.00912
829.49205	0.00911
829.97421	0.00913
830.45636	0.00921
830.93852	0.00937
831.42068	0.00959
831.90283	0.00985
832.38499	0.01013
832.86714	0.01044
833.34930	0.01076
833.83146	0.01107
834.31361	0.01133
834.79577	0.01155
835.27793	0.01176
835.76008	0.01202
836.24224	0.01242
836.72440	0.01300
837.20655	0.01378
837.68871	0.01471
838.17086	0.01577
838.65302	0.01692
839.13518	0.01822
839.61733	0.01975
840.09949	0.02161
840.58165	0.02391
841.06380	0.02672
841.54596	0.03008
842.02812	0.03398
842.51027	0.03837
842.99243	0.04313
843.47458	0.04811
843.95674	0.05306
844.43890	0.05773
844.92105	0.06180
845.40321	0.06499
845.88537	0.06701
846.36752	0.06765
846.84968	0.06678
847.33184	0.06439
847.81399	0.06064
848.29615	0.05585
848.77831	0.05046
849.26046	0.04492
849.74262	0.03961
850.22477	0.03481
850.70693	0.03062
851.18909	0.02705
851.67124	0.02402
852.15340	0.02144
852.63556	0.01926
853.11771	0.01742
853.59987	0.01590
854.08203	0.01468
854.56418	0.01371
855.04634	0.01297
855.52849	0.01240
856.01065	0.01195
856.49281	0.01160
856.97496	0.01130
857.45712	0.01104
857.93928	0.01080
858.42143	0.01057
858.90359	0.01036
859.38575	0.01016
859.86790	0.00998
860.35006	0.00983
860.83221	0.00972
861.31437	0.00966
861.79653	0.00965
862.27868	0.00968
862.76084	0.00971
863.24300	0.00973
863.72515	0.00972
864.20731	0.00970
864.68947	0.00972
[truncated: 5,674 more rows]
