# Supplementary material for: Raman and Infrared spectroscopies and X-ray diffraction data on bupivacaine and ropivacaine complexed with 2-hydroxypropyl−β−cyclodextrin
Source: Data Brief. 2017 Sep 4;15:25–9. doi: 10.1016/j.dib.2017.08.053 (PMC5609877; doi:10.1016/j.dib.2017.08.053)
Supplement: Supplementary file 5 — Supplementary material [file mmc5.zip › Raman free samples/RAMAN_HP-b-CD_1064nm_250mW.dat]

-99.14112       0.00055
-98.65897       0.00055
-98.17681       0.00053
-97.69465       0.00046
-97.21250       0.00037
-96.73034       0.00025
-96.24818       0.00016
-95.76603       0.00019
-95.28387       0.00030
-94.80172       0.00042
-94.31956       0.00051
-93.83740       0.00052
-93.35525       0.00043
-92.87309       0.00029
-92.39093       0.00025
-91.90878       0.00026
-91.42662       0.00028
-90.94446       0.00029
-90.46231       0.00031
-89.98015       0.00037
-89.49799       0.00042
-89.01584       0.00043
-88.53368       0.00041
-88.05153       0.00034
-87.56937       0.00023
-87.08721       0.00014
-86.60506       0.00008
-86.12290       0.00012
-85.64074       0.00012
-85.15859       0.00012
-84.67643       0.00013
-84.19427       0.00012
-83.71212       0.00012
-83.22996       0.00018
-82.74781       0.00025
-82.26565       0.00028
-81.78349       0.00028
-81.30134       0.00026
-80.81918       0.00025
-80.33702       0.00022
-79.85487       0.00018
-79.37271       0.00020
-78.89055       0.00025
-78.40840       0.00023
-77.92624       0.00033
-77.44409       0.00044
-76.96193       0.00050
-76.47977       0.00050
-75.99762       0.00045
-75.51546       0.00042
-75.03330       0.00038
-74.55115       0.00032
-74.06899       0.00026
-73.58683       0.00020
-73.10468       0.00028
-72.62252       0.00037
-72.14037       0.00041
-71.65821       0.00039
-71.17605       0.00030
-70.69390       0.00017
-70.21174       0.00011
-69.72958       0.00016
-69.24743       0.00019
-68.76527       0.00026
-68.28311       0.00033
-67.80096       0.00038
-67.31880       0.00040
-66.83665       0.00039
-66.35449       0.00037
-65.87233       0.00036
-65.39018       0.00036
-64.90802       0.00034
-64.42586       0.00032
-63.94371       0.00031
-63.46155       0.00033
-62.97939       0.00037
-62.49724       0.00043
-62.01508       0.00048
-61.53293       0.00051
-61.05077       0.00051
-60.56861       0.00049
-60.08646       0.00044
-59.60430       0.00038
-59.12214       0.00031
-58.63999       0.00025
-58.15783       0.00028
-57.67567       0.00035
-57.19352       0.00042
-56.71136       0.00047
-56.22921       0.00049
-55.74705       0.00048
-55.26489       0.00045
-54.78274       0.00039
-54.30058       0.00031
-53.81842       0.00021
-53.33627       0.00017
-52.85411       0.00018
-52.37195       0.00018
-51.88980       0.00018
-51.40764       0.00022
-50.92549       0.00028
-50.44333       0.00033
-49.96117       0.00036
-49.47902       0.00036
-48.99686       0.00033
-48.51470       0.00025
-48.03255       0.00015
-47.55039       0.00023
-47.06823       0.00030
-46.58608       0.00031
-46.10392       0.00026
-45.62177       0.00021
-45.13961       0.00018
-44.65745       0.00018
-44.17530       0.00023
-43.69314       0.00030
-43.21098       0.00033
-42.72883       0.00034
-42.24667       0.00032
-41.76451       0.00031
-41.28236       0.00033
-40.80020       0.00037
-40.31805       0.00042
-39.83589       0.00045
-39.35373       0.00043
-38.87158       0.00038
-38.38942       0.00031
-37.90726       0.00025
-37.42511       0.00021
-36.94295       0.00019
-36.46079       0.00023
-35.97864       0.00029
-35.49648       0.00033
-35.01432       0.00032
-34.53217       0.00032
-34.05001       0.00028
-33.56786       0.00025
-33.08570       0.00031
-32.60354       0.00035
-32.12139       0.00035
-31.63923       0.00033
-31.15707       0.00032
-30.67492       0.00034
-30.19276       0.00038
-29.71060       0.00036
-29.22845       0.00029
-28.74629       0.00026
-28.26414       0.00024
-27.78198       0.00027
-27.29982       0.00033
-26.81767       0.00031
-26.33551       0.00023
-25.85335       0.00021
-25.37120       0.00011
-24.88904       0.00009
-24.40688       0.00022
-23.92473       0.00031
-23.44257       0.00037
-22.96042       0.00038
-22.47826       0.00035
-21.99610       0.00031
-21.51395       0.00030
-21.03179       0.00031
-20.54963       0.00033
-20.06748       0.00035
-19.58532       0.00034
-19.10316       0.00031
-18.62101       0.00027
-18.13885       0.00026
-17.65670       0.00026
-17.17454       0.00023
-16.69238       0.00019
-16.21023       0.00013
-15.72807       0.00012
-15.24591       0.00014
-14.76376       0.00018
-14.28160       0.00025
-13.79944       0.00033
-13.31729       0.00041
-12.83513       0.00047
-12.35298       0.00048
-11.87082       0.00043
-11.38866       0.00036
-10.90651       0.00031
-10.42435       0.00031
-9.94219       0.00035
-9.46004       0.00043
-8.97788       0.00050
-8.49572       0.00051
-8.01357       0.00047
-7.53141       0.00039
-7.04926       0.00029
-6.56710       0.00021
-6.08494       0.00025
-5.60279       0.00033
-5.12063       0.00037
-4.63847       0.00036
-4.15632       0.00032
-3.67416       0.00029
-3.19200       0.00026
-2.70985       0.00025
-2.22769       0.00027
-1.74554       0.00051
-1.26338       0.00098
-0.78122       0.00157
-0.29907       0.00210
0.18309       0.00239
0.66525       0.00234
1.14740       0.00200
1.62956       0.00151
2.11172       0.00104
2.59387       0.00070
3.07603       0.00050
3.55818       0.00039
4.04034       0.00027
4.52250       0.00015
5.00465       0.00018
5.48681       0.00029
5.96897       0.00039
6.45112       0.00046
6.93328       0.00047
7.41544       0.00044
7.89759       0.00039
8.37975       0.00033
8.86190       0.00029
9.34406       0.00025
9.82622       0.00018
10.30837       0.00015
10.79053       0.00030
11.27269       0.00042
11.75484       0.00049
12.23700       0.00051
12.71916       0.00049
13.20131       0.00041
13.68347       0.00030
14.16562       0.00022
14.64778       0.00027
15.12994       0.00038
15.61209       0.00043
16.09425       0.00043
16.57641       0.00037
17.05856       0.00031
17.54072       0.00027
18.02288       0.00028
18.50503       0.00028
18.98719       0.00030
19.46935       0.00034
19.95150       0.00037
20.43366       0.00038
20.91581       0.00036
21.39797       0.00031
21.88013       0.00020
22.36228       0.00010
22.84444       0.00015
23.32660       0.00028
23.80875       0.00038
24.29091       0.00040
24.77307       0.00035
25.25522       0.00032
25.73738       0.00032
26.21953       0.00032
26.70169       0.00036
27.18385       0.00041
27.66600       0.00043
28.14816       0.00041
28.63032       0.00042
29.11247       0.00043
29.59463       0.00044
30.07679       0.00044
30.55894       0.00042
31.04110       0.00037
31.52325       0.00029
32.00541       0.00022
32.48757       0.00018
32.96972       0.00014
33.45188       0.00013
33.93404       0.00021
34.41619       0.00029
34.89835       0.00035
35.38051       0.00040
35.86266       0.00048
36.34482       0.00055
36.82697       0.00057
37.30913       0.00053
37.79129       0.00052
38.27344       0.00059
38.75560       0.00079
39.23776       0.00108
39.71991       0.00144
40.20207       0.00183
40.68423       0.00226
41.16638       0.00277
41.64854       0.00339
42.13069       0.00417
42.61285       0.00511
43.09501       0.00620
43.57716       0.00743
44.05932       0.00878
44.54148       0.01022
45.02363       0.01174
45.50579       0.01333
45.98795       0.01501
46.47010       0.01683
46.95226       0.01878
47.43441       0.02086
47.91657       0.02300
48.39873       0.02517
48.88088       0.02732
49.36304       0.02946
49.84520       0.03163
50.32735       0.03385
50.80951       0.03612
51.29167       0.03845
51.77382       0.04078
52.25598       0.04311
52.73813       0.04539
53.22029       0.04761
53.70245       0.04978
54.18460       0.05189
54.66676       0.05397
55.14892       0.05600
55.63107       0.05793
56.11323       0.05972
56.59539       0.06133
57.07754       0.06275
57.55970       0.06408
58.04185       0.06538
58.52401       0.06670
59.00617       0.06797
59.48832       0.06904
59.97048       0.06973
60.45264       0.06994
60.93479       0.06970
61.41695       0.06917
61.89911       0.06851
62.38126       0.06788
62.86342       0.06733
63.34557       0.06686
63.82773       0.06645
64.30989       0.06609
64.79204       0.06576
65.27420       0.06549
65.75636       0.06528
66.23851       0.06512
66.72067       0.06500
67.20283       0.06484
67.68498       0.06460
68.16714       0.06425
68.64930       0.06381
69.13145       0.06338
69.61361       0.06303
70.09576       0.06282
70.57792       0.06270
71.06008       0.06259
71.54223       0.06241
72.02439       0.06207
72.50655       0.06160
72.98870       0.06108
73.47086       0.06065
73.95302       0.06039
74.43517       0.06030
74.91733       0.06026
75.39948       0.06013
75.88164       0.05980
76.36380       0.05926
76.84595       0.05863
77.32811       0.05803
77.81027       0.05752
78.29242       0.05710
78.77458       0.05673
79.25674       0.05637
79.73889       0.05599
80.22105       0.05561
80.70320       0.05526
81.18536       0.05499
81.66752       0.05486
82.14967       0.05490
82.63183       0.05500
83.11399       0.05503
83.59614       0.05484
84.07830       0.05440
84.56046       0.05379
85.04261       0.05315
85.52477       0.05257
86.00692       0.05212
86.48908       0.05176
86.97124       0.05144
87.45339       0.05114
87.93555       0.05083
88.41771       0.05053
88.89986       0.05027
89.38202       0.05010
89.86418       0.05006
90.34633       0.05012
90.82849       0.05020
91.31064       0.05016
91.79280       0.04989
92.27496       0.04940
92.75711       0.04881
93.23927       0.04828
93.72143       0.04790
94.20358       0.04767
94.68574       0.04747
95.16790       0.04722
95.65005       0.04686
96.13221       0.04643
96.61436       0.04598
97.09652       0.04559
97.57868       0.04529
98.06083       0.04509
98.54299       0.04497
99.02515       0.04486
99.50730       0.04471
99.98946       0.04446
100.47162       0.04413
100.95377       0.04374
101.43593       0.04334
101.91808       0.04296
102.40024       0.04262
102.88240       0.04231
103.36455       0.04202
103.84671       0.04173
104.32887       0.04146
104.81102       0.04124
105.29318       0.04112
105.77534       0.04112
106.25749       0.04121
106.73965       0.04129
107.22180       0.04123
107.70396       0.04095
108.18612       0.04048
108.66827       0.03990
109.15043       0.03931
109.63259       0.03881
110.11474       0.03841
110.59690       0.03810
111.07906       0.03786
111.56121       0.03764
112.04337       0.03743
112.52552       0.03723
113.00768       0.03702
113.48984       0.03684
113.97199       0.03670
114.45415       0.03659
114.93631       0.03648
115.41846       0.03634
115.90062       0.03615
116.38278       0.03594
116.86493       0.03573
117.34709       0.03554
117.82924       0.03534
118.31140       0.03514
118.79356       0.03492
119.27571       0.03471
119.75787       0.03452
120.24003       0.03436
120.72218       0.03421
121.20434       0.03406
121.68650       0.03392
122.16865       0.03382
122.65081       0.03374
123.13297       0.03366
123.61512       0.03353
124.09728       0.03334
124.57943       0.03310
125.06159       0.03286
125.54375       0.03268
126.02590       0.03256
126.50806       0.03246
126.99022       0.03233
127.47237       0.03217
127.95453       0.03200
128.43669       0.03186
128.91884       0.03175
129.40100       0.03168
129.88315       0.03161
130.36531       0.03152
130.84747       0.03141
131.32962       0.03130
131.81178       0.03120
132.29394       0.03111
132.77609       0.03101
133.25825       0.03090
133.74041       0.03076
134.22256       0.03060
134.70472       0.03043
135.18687       0.03026
135.66903       0.03011
136.15119       0.02997
136.63334       0.02988
137.11550       0.02984
137.59766       0.02986
138.07981       0.02993
138.56197       0.02999
139.04413       0.03000
139.52628       0.02993
140.00844       0.02976
140.49059       0.02954
140.97275       0.02931
141.45491       0.02912
141.93706       0.02899
142.41922       0.02892
142.90138       0.02888
143.38353       0.02885
143.86569       0.02881
144.34785       0.02875
144.83000       0.02867
145.31216       0.02856
145.79431       0.02843
146.27647       0.02829
146.75863       0.02814
147.24078       0.02800
147.72294       0.02789
148.20510       0.02781
148.68725       0.02774
149.16941       0.02767
149.65157       0.02757
150.13372       0.02744
150.61588       0.02728
151.09803       0.02713
151.58019       0.02700
152.06235       0.02688
152.54450       0.02676
153.02666       0.02662
153.50882       0.02647
153.99097       0.02634
154.47313       0.02625
154.95529       0.02617
155.43744       0.02606
155.91960       0.02592
156.40175       0.02577
156.88391       0.02563
157.36607       0.02553
157.84822       0.02545
158.33038       0.02533
158.81254       0.02517
159.29469       0.02495
159.77685       0.02472
160.25901       0.02450
160.74116       0.02433
161.22332       0.02422
161.70547       0.02417
162.18763       0.02414
162.66979       0.02409
163.15194       0.02401
163.63410       0.02389
164.11626       0.02376
164.59841       0.02365
165.08057       0.02358
165.56273       0.02357
166.04488       0.02357
166.52704       0.02353
167.00919       0.02341
167.49135       0.02320
167.97351       0.02293
168.45566       0.02265
168.93782       0.02242
169.41998       0.02226
169.90213       0.02220
170.38429       0.02222
170.86645       0.02228
171.34860       0.02234
171.83076       0.02236
172.31292       0.02231
172.79507       0.02219
173.27723       0.02204
173.75938       0.02188
174.24154       0.02176
174.72370       0.02167
175.20585       0.02162
175.68801       0.02158
176.17017       0.02153
176.65232       0.02146
177.13448       0.02135
177.61664       0.02124
178.09879       0.02113
178.58095       0.02104
179.06310       0.02099
179.54526       0.02097
180.02742       0.02099
180.50957       0.02103
180.99173       0.02108
181.47389       0.02112
181.95604       0.02114
182.43820       0.02114
182.92036       0.02110
183.40251       0.02103
183.88467       0.02094
184.36682       0.02085
184.84898       0.02078
185.33114       0.02073
185.81329       0.02071
186.29545       0.02070
186.77761       0.02069
187.25976       0.02067
187.74192       0.02062
188.22408       0.02053
188.70623       0.02043
189.18839       0.02032
189.67054       0.02025
190.15270       0.02022
190.63486       0.02022
191.11701       0.02021
191.59917       0.02019
192.08133       0.02016
192.56348       0.02013
193.04564       0.02014
193.52780       0.02017
194.00995       0.02022
194.49211       0.02023
194.97426       0.02020
195.45642       0.02011
195.93858       0.02001
196.42073       0.01994
196.90289       0.01993
197.38505       0.02002
197.86720       0.02017
198.34936       0.02035
198.83152       0.02050
199.31367       0.02057
199.79583       0.02055
200.27798       0.02043
200.76014       0.02028
201.24230       0.02014
201.72445       0.02006
202.20661       0.02007
202.68877       0.02015
203.17092       0.02027
203.65308       0.02039
204.13524       0.02049
204.61739       0.02057
205.09955       0.02063
205.58170       0.02067
206.06386       0.02068
206.54602       0.02069
207.02817       0.02069
207.51033       0.02071
207.99249       0.02074
208.47464       0.02079
208.95680       0.02084
209.43896       0.02089
209.92111       0.02096
210.40327       0.02102
210.88542       0.02108
211.36758       0.02112
211.84974       0.02113
212.33189       0.02111
212.81405       0.02107
213.29621       0.02103
213.77836       0.02101
214.26052       0.02104
214.74268       0.02112
215.22483       0.02125
215.70699       0.02138
216.18914       0.02150
216.67130       0.02157
217.15346       0.02162
217.63561       0.02165
218.11777       0.02168
218.59993       0.02171
219.08208       0.02174
219.56424       0.02174
220.04640       0.02173
220.52855       0.02172
221.01071       0.02174
221.49286       0.02179
221.97502       0.02186
222.45718       0.02193
222.93933       0.02198
223.42149       0.02204
223.90365       0.02212
224.38580       0.02223
224.86796       0.02235
225.35012       0.02243
225.83227       0.02245
226.31443       0.02239
226.79659       0.02230
227.27874       0.02220
227.76090       0.02212
228.24305       0.02208
228.72521       0.02206
229.20737       0.02208
229.68952       0.02211
230.17168       0.02215
230.65384       0.02220
231.13599       0.02226
231.61815       0.02232
232.10031       0.02236
232.58246       0.02237
233.06462       0.02238
233.54677       0.02238
234.02893       0.02240
234.51109       0.02242
234.99324       0.02243
235.47540       0.02239
235.95756       0.02232
236.43971       0.02224
236.92187       0.02217
237.40403       0.02213
237.88618       0.02210
238.36834       0.02205
238.85049       0.02196
239.33265       0.02183
239.81481       0.02169
240.29696       0.02160
240.77912       0.02161
241.26128       0.02169
241.74343       0.02181
242.22559       0.02191
242.70775       0.02195
243.18990       0.02193
243.67206       0.02189
244.15421       0.02185
244.63637       0.02182
245.11853       0.02182
245.60068       0.02182
246.08284       0.02183
246.56500       0.02183
247.04715       0.02178
247.52931       0.02169
248.01147       0.02156
248.49362       0.02143
248.97578       0.02133
249.45793       0.02128
249.94009       0.02129
250.42225       0.02135
250.90440       0.02144
251.38656       0.02153
251.86872       0.02160
252.35087       0.02162
252.83303       0.02159
253.31519       0.02150
253.79734       0.02142
254.27950       0.02136
254.76165       0.02135
255.24381       0.02136
255.72597       0.02136
256.20812       0.02132
256.69028       0.02122
257.17244       0.02109
257.65459       0.02096
258.13675       0.02085
258.61891       0.02079
259.10106       0.02081
259.58322       0.02087
260.06537       0.02095
260.54753       0.02102
261.02969       0.02107
261.51184       0.02110
261.99400       0.02112
262.47616       0.02114
262.95831       0.02118
263.44047       0.02123
263.92263       0.02129
264.40478       0.02132
264.88694       0.02130
265.36909       0.02125
265.85125       0.02119
266.33341       0.02118
266.81556       0.02121
267.29772       0.02127
267.77988       0.02132
268.26203       0.02133
268.74419       0.02131
269.22635       0.02128
269.70850       0.02125
270.19066       0.02124
270.67281       0.02124
271.15497       0.02125
271.63713       0.02126
272.11928       0.02125
272.60144       0.02119
273.08360       0.02108
273.56575       0.02092
274.04791       0.02076
274.53007       0.02064
275.01222       0.02060
275.49438       0.02064
275.97654       0.02072
276.45869       0.02079
276.94085       0.02082
277.42300       0.02080
277.90516       0.02078
278.38732       0.02078
278.86947       0.02082
279.35163       0.02090
279.83379       0.02100
280.31594       0.02109
280.79810       0.02116
281.28026       0.02119
281.76241       0.02118
282.24457       0.02115
282.72672       0.02113
283.20888       0.02116
283.69104       0.02124
284.17319       0.02132
284.65535       0.02136
285.13751       0.02135
285.61966       0.02130
286.10182       0.02125
286.58398       0.02122
287.06613       0.02122
287.54829       0.02124
288.03044       0.02125
288.51260       0.02125
288.99476       0.02123
289.47691       0.02122
289.95907       0.02121
290.44123       0.02122
290.92338       0.02124
291.40554       0.02126
291.88770       0.02129
292.36985       0.02133
292.85201       0.02139
293.33416       0.02145
293.81632       0.02149
294.29848       0.02151
294.78063       0.02151
295.26279       0.02153
295.74495       0.02157
296.22710       0.02160
296.70926       0.02162
297.19142       0.02160
297.67357       0.02156
298.15573       0.02150
298.63788       0.02143
299.12004       0.02139
299.60220       0.02138
300.08435       0.02143
300.56651       0.02151
301.04867       0.02161
301.53082       0.02169
302.01298       0.02171
302.49514       0.02167
302.97729       0.02159
303.45945       0.02151
303.94160       0.02147
304.42376       0.02149
304.90592       0.02159
305.38807       0.02172
305.87023       0.02183
306.35239       0.02191
306.83454       0.02192
307.31670       0.02188
307.79886       0.02181
308.28101       0.02173
308.76317       0.02165
309.24532       0.02160
309.72748       0.02159
310.20964       0.02161
310.69179       0.02168
311.17395       0.02176
311.65611       0.02183
312.13826       0.02185
312.62042       0.02181
313.10258       0.02173
313.58473       0.02166
314.06689       0.02161
314.54904       0.02161
315.03120       0.02163
315.51336       0.02168
315.99551       0.02172
316.47767       0.02176
316.95983       0.02180
317.44198       0.02184
317.92414       0.02190
318.40630       0.02197
318.88845       0.02206
319.37061       0.02213
319.85276       0.02219
320.33492       0.02220
320.81708       0.02218
321.29923       0.02213
321.78139       0.02208
322.26355       0.02208
322.74570       0.02214
323.22786       0.02223
323.71002       0.02233
324.19217       0.02240
324.67433       0.02243
325.15648       0.02241
325.63864       0.02237
326.12080       0.02232
326.60295       0.02227
327.08511       0.02225
327.56727       0.02226
328.04942       0.02230
328.53158       0.02232
329.01374       0.02232
329.49589       0.02228
329.97805       0.02223
330.46021       0.02218
330.94236       0.02216
331.42452       0.02216
331.90667       0.02216
332.38883       0.02217
332.87099       0.02217
333.35314       0.02216
333.83530       0.02214
334.31746       0.02210
334.79961       0.02205
335.28177       0.02198
335.76393       0.02190
336.24608       0.02184
336.72824       0.02181
337.21039       0.02179
337.69255       0.02177
338.17471       0.02173
338.65686       0.02168
339.13902       0.02163
339.62118       0.02159
340.10333       0.02160
340.58549       0.02164
341.06765       0.02168
341.54980       0.02172
342.03196       0.02174
342.51411       0.02175
342.99627       0.02177
343.47843       0.02179
343.96058       0.02182
344.44274       0.02183
344.92490       0.02182
345.40705       0.02178
345.88921       0.02172
346.37137       0.02167
346.85352       0.02166
347.33568       0.02172
347.81783       0.02185
348.29999       0.02203
348.78215       0.02222
349.26430       0.02238
349.74646       0.02252
350.22862       0.02263
350.71077       0.02272
351.19293       0.02278
351.67509       0.02282
352.15724       0.02284
352.63940       0.02284
353.12155       0.02283
353.60371       0.02283
354.08587       0.02285
354.56802       0.02290
355.05018       0.02299
355.53234       0.02308
356.01449       0.02317
356.49665       0.02323
356.97881       0.02326
357.46096       0.02328
357.94312       0.02328
358.42527       0.02326
358.90743       0.02321
359.38959       0.02315
359.87174       0.02309
360.35390       0.02305
360.83606       0.02305
361.31821       0.02307
361.80037       0.02310
362.28253       0.02313
362.76468       0.02314
363.24684       0.02316
363.72899       0.02319
364.21115       0.02323
364.69331       0.02327
365.17546       0.02330
365.65762       0.02332
366.13978       0.02332
366.62193       0.02332
367.10409       0.02333
367.58625       0.02336
368.06840       0.02342
368.55056       0.02351
369.03271       0.02360
369.51487       0.02368
369.99703       0.02373
370.47918       0.02376
370.96134       0.02378
371.44350       0.02380
371.92565       0.02380
372.40781       0.02377
372.88997       0.02370
373.37212       0.02364
373.85428       0.02360
374.33643       0.02363
374.81859       0.02370
375.30075       0.02375
375.78290       0.02373
376.26506       0.02362
376.74722       0.02344
377.22937       0.02325
377.71153       0.02308
378.19369       0.02295
378.67584       0.02283
379.15800       0.02270
379.64016       0.02258
380.12231       0.02248
380.60447       0.02240
381.08662       0.02236
381.56878       0.02232
382.05094       0.02228
382.53309       0.02222
383.01525       0.02214
383.49741       0.02204
383.97956       0.02192
384.46172       0.02176
384.94388       0.02160
385.42603       0.02145
385.90819       0.02136
386.39034       0.02135
386.87250       0.02139
387.35466       0.02145
387.83681       0.02148
388.31897       0.02147
388.80113       0.02143
389.28328       0.02139
389.76544       0.02138
390.24760       0.02140
390.72975       0.02146
391.21191       0.02155
391.69406       0.02165
392.17622       0.02172
392.65838       0.02176
393.14053       0.02175
393.62269       0.02169
394.10485       0.02161
394.58700       0.02153
395.06916       0.02148
395.55132       0.02147
396.03347       0.02148
396.51563       0.02149
396.99778       0.02147
397.47994       0.02142
397.96210       0.02136
398.44425       0.02132
398.92641       0.02134
399.40857       0.02144
399.89072       0.02160
400.37288       0.02179
400.85504       0.02195
401.33719       0.02205
401.81935       0.02210
402.30150       0.02213
402.78366       0.02219
403.26582       0.02228
403.74797       0.02238
404.23013       0.02242
404.71229       0.02239
405.19444       0.02230
405.67660       0.02218
406.15876       0.02209
406.64091       0.02202
407.12307       0.02198
407.60522       0.02196
408.08738       0.02193
408.56954       0.02193
409.05169       0.02194
409.53385       0.02196
410.01601       0.02198
410.49816       0.02198
410.98032       0.02195
411.46248       0.02189
411.94463       0.02183
412.42679       0.02180
412.90894       0.02182
413.39110       0.02190
413.87326       0.02203
414.35541       0.02220
414.83757       0.02238
415.31973       0.02257
415.80188       0.02274
416.28404       0.02285
416.76620       0.02291
417.24835       0.02291
417.73051       0.02289
418.21266       0.02290
418.69482       0.02297
419.17698       0.02311
419.65913       0.02328
420.14129       0.02343
420.62345       0.02352
421.10560       0.02353
421.58776       0.02350
422.06992       0.02348
422.55207       0.02354
423.03423       0.02369
423.51638       0.02393
423.99854       0.02422
424.48070       0.02452
424.96285       0.02480
425.44501       0.02505
425.92717       0.02524
426.40932       0.02539
426.89148       0.02554
427.37364       0.02571
427.85579       0.02592
428.33795       0.02616
428.82010       0.02640
429.30226       0.02663
429.78442       0.02684
430.26657       0.02704
430.74873       0.02723
431.23089       0.02741
431.71304       0.02759
432.19520       0.02777
432.67736       0.02797
433.15951       0.02818
433.64167       0.02841
434.12383       0.02865
434.60598       0.02888
435.08814       0.02909
435.57029       0.02929
436.05245       0.02947
436.53461       0.02964
437.01676       0.02981
437.49892       0.02996
437.98108       0.03007
438.46323       0.03012
438.94539       0.03014
439.42755       0.03015
439.90970       0.03022
440.39186       0.03035
440.87401       0.03054
441.35617       0.03075
441.83833       0.03095
442.32048       0.03113
442.80264       0.03129
443.28480       0.03144
443.76695       0.03156
444.24911       0.03163
444.73127       0.03166
445.21342       0.03167
445.69558       0.03168
446.17773       0.03173
446.65989       0.03184
447.14205       0.03197
447.62420       0.03209
448.10636       0.03216
448.58852       0.03215
449.07067       0.03208
449.55283       0.03197
450.03499       0.03187
450.51714       0.03178
450.99930       0.03170
451.48145       0.03163
451.96361       0.03155
452.44577       0.03145
452.92792       0.03133
453.41008       0.03117
453.89224       0.03099
454.37439       0.03082
454.85655       0.03067
455.33871       0.03058
455.82086       0.03052
456.30302       0.03048
456.78517       0.03040
457.26733       0.03025
457.74949       0.03005
458.23164       0.02984
458.71380       0.02967
459.19596       0.02957
459.67811       0.02953
460.16027       0.02952
460.64243       0.02952
461.12458       0.02950
461.60674       0.02948
462.08889       0.02948
462.57105       0.02949
463.05321       0.02952
463.53536       0.02958
464.01752       0.02967
464.49968       0.02981
464.98183       0.03000
465.46399       0.03024
465.94615       0.03047
466.42830       0.03068
466.91046       0.03083
467.39261       0.03097
467.87477       0.03113
468.35693       0.03136
468.83908       0.03167
469.32124       0.03204
469.80340       0.03244
470.28555       0.03284
470.76771       0.03321
471.24987       0.03356
471.73202       0.03389
472.21418       0.03423
472.69633       0.03458
473.17849       0.03496
473.66065       0.03536
474.14280       0.03578
474.62496       0.03616
475.10712       0.03649
475.58927       0.03678
476.07143       0.03705
476.55359       0.03735
477.03574       0.03770
477.51790       0.03807
478.00005       0.03840
478.48221       0.03864
478.96437       0.03876
479.44652       0.03879
479.92868       0.03873
480.41084       0.03862
480.89299       0.03847
481.37515       0.03827
481.85731       0.03802
482.33946       0.03774
482.82162       0.03742
483.30378       0.03710
483.78593       0.03676
484.26809       0.03641
484.75024       0.03604
485.23240       0.03565
485.71456       0.03527
486.19671       0.03490
486.67887       0.03455
487.16103       0.03421
487.64318       0.03385
488.12534       0.03348
488.60750       0.03311
489.08965       0.03274
489.57181       0.03239
490.05396       0.03208
490.53612       0.03184
491.01828       0.03169
491.50043       0.03159
491.98259       0.03151
492.46475       0.03138
492.94690       0.03118
493.42906       0.03092
493.91122       0.03063
494.39337       0.03034
494.87553       0.03009
495.35768       0.02989
495.83984       0.02976
496.32200       0.02967
496.80415       0.02954
497.28631       0.02932
497.76847       0.02899
498.25062       0.02859
498.73278       0.02819
499.21494       0.02785
499.69709       0.02757
500.17925       0.02734
500.66140       0.02710
501.14356       0.02684
501.62572       0.02654
502.10787       0.02621
502.59003       0.02586
503.07219       0.02549
503.55434       0.02513
504.03650       0.02478
504.51866       0.02448
505.00081       0.02422
505.48297       0.02400
505.96512       0.02380
506.44728       0.02359
506.92944       0.02336
507.41159       0.02311
507.89375       0.02284
508.37591       0.02257
508.85806       0.02232
509.34022       0.02209
509.82238       0.02189
510.30453       0.02170
510.78669       0.02151
511.26884       0.02130
511.75100       0.02109
512.23316       0.02091
512.71531       0.02078
513.19747       0.02070
513.67963       0.02062
514.16178       0.02053
514.64394       0.02041
515.12610       0.02025
515.60825       0.02004
516.09041       0.01978
516.57256       0.01948
517.05472       0.01917
517.53688       0.01891
518.01903       0.01871
518.50119       0.01857
518.98335       0.01849
519.46550       0.01843
519.94766       0.01837
520.42982       0.01830
520.91197       0.01820
521.39413       0.01807
521.87628       0.01791
522.35844       0.01775
522.84060       0.01759
523.32275       0.01744
523.80491       0.01731
524.28707       0.01719
524.76922       0.01709
525.25138       0.01702
525.73354       0.01697
526.21569       0.01692
526.69785       0.01685
527.18000       0.01676
527.66216       0.01663
528.14432       0.01650
528.62647       0.01637
529.10863       0.01625
529.59079       0.01615
530.07294       0.01607
530.55510       0.01599
531.03726       0.01593
531.51941       0.01588
532.00157       0.01582
532.48372       0.01573
532.96588       0.01560
533.44804       0.01546
533.93019       0.01533
534.41235       0.01523
534.89451       0.01517
535.37666       0.01512
535.85882       0.01507
536.34098       0.01498
536.82313       0.01487
537.30529       0.01475
537.78745       0.01465
538.26960       0.01459
538.75176       0.01456
539.23391       0.01454
539.71607       0.01447
540.19823       0.01433
540.68038       0.01409
541.16254       0.01380
541.64470       0.01351
542.12685       0.01328
542.60901       0.01315
543.09117       0.01310
543.57332       0.01310
544.05548       0.01311
544.53763       0.01314
545.01979       0.01319
545.50195       0.01325
545.98410       0.01333
546.46626       0.01336
546.94842       0.01330
547.43057       0.01313
547.91273       0.01287
548.39489       0.01256
548.87704       0.01225
549.35920       0.01200
549.84135       0.01182
550.32351       0.01171
550.80567       0.01167
551.28782       0.01165
551.76998       0.01163
552.25214       0.01159
552.73429       0.01154
553.21645       0.01152
553.69861       0.01153
554.18076       0.01157
554.66292       0.01158
555.14507       0.01154
555.62723       0.01144
556.10939       0.01129
556.59154       0.01112
557.07370       0.01097
557.55586       0.01085
558.03801       0.01078
558.52017       0.01078
559.00233       0.01083
559.48448       0.01091
559.96664       0.01101
560.44879       0.01111
560.93095       0.01122
561.41311       0.01134
561.89526       0.01146
562.37742       0.01159
562.85958       0.01170
563.34173       0.01179
563.82389       0.01187
564.30605       0.01195
564.78820       0.01206
565.27036       0.01219
565.75251       0.01232
566.23467       0.01244
566.71683       0.01252
567.19898       0.01257
567.68114       0.01260
568.16330       0.01264
568.64545       0.01269
569.12761       0.01276
569.60977       0.01285
570.09192       0.01295
570.57408       0.01308
571.05623       0.01325
571.53839       0.01344
572.02055       0.01365
572.50270       0.01383
572.98486       0.01398
573.46702       0.01407
573.94917       0.01412
574.43133       0.01417
574.91349       0.01422
575.39564       0.01429
575.87780       0.01436
576.35995       0.01443
576.84211       0.01449
577.32427       0.01453
577.80642       0.01454
578.28858       0.01453
578.77074       0.01449
579.25289       0.01441
579.73505       0.01433
580.21721       0.01427
580.69936       0.01425
581.18152       0.01429
581.66367       0.01436
582.14583       0.01443
582.62799       0.01448
583.11014       0.01449
583.59230       0.01446
584.07446       0.01439
584.55661       0.01429
585.03877       0.01418
585.52093       0.01407
586.00308       0.01399
586.48524       0.01393
586.96740       0.01390
587.44955       0.01386
587.93171       0.01379
588.41386       0.01369
588.89602       0.01358
589.37818       0.01349
589.86033       0.01347
590.34249       0.01351
590.82465       0.01358
591.30680       0.01362
591.78896       0.01359
592.27112       0.01348
592.75327       0.01333
593.23543       0.01318
593.71758       0.01308
594.19974       0.01303
594.68190       0.01301
595.16405       0.01299
595.64621       0.01294
596.12837       0.01288
596.61052       0.01280
597.09268       0.01272
597.57484       0.01266
598.05699       0.01262
598.53915       0.01259
599.02130       0.01254
599.50346       0.01243
599.98562       0.01227
600.46777       0.01208
600.94993       0.01188
601.43209       0.01171
601.91424       0.01158
602.39640       0.01147
602.87856       0.01137
603.36071       0.01128
603.84287       0.01120
604.32502       0.01114
604.80718       0.01110
605.28934       0.01108
605.77149       0.01106
606.25365       0.01103
606.73581       0.01096
607.21796       0.01084
607.70012       0.01067
608.18228       0.01048
608.66443       0.01030
609.14659       0.01017
609.62874       0.01010
610.11090       0.01010
610.59306       0.01012
611.07521       0.01011
611.55737       0.01006
612.03953       0.00997
612.52168       0.00984
613.00384       0.00972
613.48600       0.00962
613.96815       0.00955
614.45031       0.00950
614.93246       0.00944
615.41462       0.00934
615.89678       0.00920
616.37893       0.00903
616.86109       0.00887
617.34325       0.00875
617.82540       0.00867
618.30756       0.00861
618.78972       0.00854
619.27187       0.00847
619.75403       0.00840
620.23618       0.00835
620.71834       0.00834
621.20050       0.00835
621.68265       0.00836
622.16481       0.00835
622.64697       0.00832
623.12912       0.00824
623.61128       0.00812
624.09344       0.00795
624.57559       0.00774
625.05775       0.00754
625.53990       0.00738
626.02206       0.00731
626.50422       0.00732
626.98637       0.00736
627.46853       0.00739
627.95069       0.00739
628.43284       0.00734
628.91500       0.00727
629.39716       0.00718
629.87931       0.00709
630.36147       0.00698
630.84362       0.00686
631.32578       0.00672
631.80794       0.00658
632.29009       0.00646
632.77225       0.00640
633.25441       0.00640
633.73656       0.00646
634.21872       0.00652
634.70088       0.00655
635.18303       0.00651
635.66519       0.00644
636.14734       0.00638
636.62950       0.00637
637.11166       0.00641
637.59381       0.00648
638.07597       0.00654
638.55813       0.00655
639.04028       0.00654
639.52244       0.00654
640.00460       0.00656
640.48675       0.00659
640.96891       0.00661
641.45107       0.00659
641.93322       0.00653
642.41538       0.00647
642.89753       0.00645
643.37969       0.00646
643.86185       0.00651
644.34400       0.00657
644.82616       0.00663
645.30832       0.00667
645.79047       0.00671
646.27263       0.00675
646.75479       0.00680
647.23694       0.00688
647.71910       0.00698
648.20125       0.00709
648.68341       0.00718
649.16557       0.00724
649.64772       0.00725
650.12988       0.00723
650.61204       0.00719
651.09419       0.00716
651.57635       0.00713
652.05851       0.00710
652.54066       0.00707
653.02282       0.00706
653.50497       0.00710
653.98713       0.00716
654.46929       0.00724
654.95144       0.00730
655.43360       0.00733
655.91576       0.00733
656.39791       0.00732
656.88007       0.00730
657.36223       0.00726
657.84438       0.00717
658.32654       0.00702
658.80869       0.00682
659.29085       0.00663
659.77301       0.00649
660.25516       0.00641
660.73732       0.00641
661.21948       0.00645
661.70163       0.00650
662.18379       0.00653
662.66595       0.00652
663.14810       0.00648
663.63026       0.00640
664.11241       0.00631
664.59457       0.00622
665.07673       0.00616
665.55888       0.00614
666.04104       0.00617
666.52320       0.00624
667.00535       0.00633
667.48751       0.00640
667.96967       0.00643
668.45182       0.00641
668.93398       0.00634
669.41613       0.00624
669.89829       0.00609
670.38045       0.00594
670.86260       0.00580
671.34476       0.00571
671.82692       0.00567
672.30907       0.00567
672.79123       0.00569
673.27339       0.00573
673.75554       0.00575
674.23770       0.00576
674.71985       0.00573
675.20201       0.00567
675.68417       0.00557
676.16632       0.00546
676.64848       0.00538
677.13064       0.00535
677.61279       0.00534
678.09495       0.00535
678.57711       0.00534
679.05926       0.00532
679.54142       0.00532
680.02357       0.00532
680.50573       0.00533
680.98789       0.00534
681.47004       0.00534
681.95220       0.00534
682.43436       0.00536
682.91651       0.00539
683.39867       0.00542
683.88083       0.00540
684.36298       0.00534
684.84514       0.00523
685.32729       0.00511
685.80945       0.00501
686.29161       0.00495
686.77376       0.00494
687.25592       0.00497
687.73808       0.00501
688.22023       0.00507
688.70239       0.00513
689.18455       0.00517
689.66670       0.00521
690.14886       0.00525
690.63102       0.00527
691.11317       0.00527
691.59533       0.00524
692.07748       0.00520
692.55964       0.00514
693.04180       0.00510
693.52395       0.00510
694.00611       0.00513
694.48827       0.00520
694.97042       0.00529
695.45258       0.00538
695.93474       0.00548
696.41689       0.00559
696.89905       0.00572
697.38120       0.00585
697.86336       0.00595
698.34552       0.00599
698.82767       0.00598
699.30983       0.00595
699.79199       0.00597
700.27414       0.00609
700.75630       0.00629
701.23846       0.00655
701.72061       0.00681
702.20277       0.00705
702.68492       0.00726
703.16708       0.00745
703.64924       0.00762
704.13139       0.00776
704.61355       0.00787
705.09571       0.00795
705.57786       0.00801
706.06002       0.00807
706.54218       0.00813
707.02433       0.00820
707.50649       0.00828
707.98864       0.00836
708.47080       0.00843
708.95296       0.00846
709.43511       0.00845
709.91727       0.00843
710.39943       0.00843
710.88158       0.00844
711.36374       0.00845
711.84590       0.00840
712.32805       0.00828
712.81021       0.00806
713.29236       0.00779
713.77452       0.00755
714.25668       0.00739
714.73883       0.00732
715.22099       0.00733
715.70315       0.00735
716.18530       0.00732
716.66746       0.00721
717.14962       0.00703
717.63177       0.00680
718.11393       0.00656
718.59608       0.00632
719.07824       0.00612
719.56040       0.00596
720.04255       0.00586
720.52471       0.00578
721.00687       0.00571
721.48902       0.00562
721.97118       0.00548
722.45334       0.00532
722.93549       0.00516
723.41765       0.00504
723.89980       0.00495
724.38196       0.00487
724.86412       0.00482
725.34627       0.00478
725.82843       0.00477
726.31059       0.00478
726.79274       0.00480
727.27490       0.00480
727.75706       0.00476
728.23921       0.00469
728.72137       0.00461
729.20352       0.00454
729.68568       0.00448
730.16784       0.00444
730.64999       0.00442
731.13215       0.00441
731.61431       0.00441
732.09646       0.00440
732.57862       0.00437
733.06078       0.00433
733.54293       0.00428
734.02509       0.00425
734.50724       0.00426
734.98940       0.00429
735.47156       0.00434
735.95371       0.00440
736.43587       0.00448
736.91803       0.00456
737.40018       0.00464
737.88234       0.00471
738.36450       0.00475
738.84665       0.00476
739.32881       0.00474
739.81096       0.00470
740.29312       0.00466
740.77528       0.00462
741.25743       0.00459
741.73959       0.00455
742.22175       0.00453
742.70390       0.00453
743.18606       0.00457
743.66822       0.00464
744.15037       0.00475
744.63253       0.00488
745.11469       0.00502
745.59684       0.00517
746.07900       0.00530
746.56115       0.00540
747.04331       0.00548
747.52547       0.00555
748.00762       0.00566
748.48978       0.00583
748.97194       0.00602
749.45409       0.00620
749.93625       0.00634
750.41841       0.00643
750.90056       0.00650
751.38272       0.00660
751.86487       0.00674
752.34703       0.00692
752.82919       0.00709
753.31134       0.00722
753.79350       0.00730
754.27566       0.00734
754.75781       0.00735
755.23997       0.00735
755.72213       0.00734
756.20428       0.00730
756.68644       0.00725
757.16859       0.00721
757.65075       0.00720
758.13291       0.00719
758.61506       0.00719
759.09722       0.00716
759.57938       0.00711
760.06153       0.00708
760.54369       0.00707
761.02585       0.00705
761.50800       0.00700
761.99016       0.00689
762.47231       0.00673
762.95447       0.00652
763.43663       0.00631
763.91878       0.00612
764.40094       0.00595
764.88310       0.00580
765.36525       0.00570
765.84741       0.00565
766.32957       0.00567
766.81172       0.00572
767.29388       0.00577
767.77603       0.00576
768.25819       0.00571
768.74035       0.00565
769.22250       0.00561
769.70466       0.00562
770.18682       0.00566
770.66897       0.00568
771.15113       0.00566
771.63329       0.00559
772.11544       0.00555
772.59760       0.00558
773.07975       0.00570
773.56191       0.00589
774.04407       0.00609
774.52622       0.00623
775.00838       0.00631
775.49054       0.00636
775.97269       0.00639
776.45485       0.00643
776.93701       0.00647
777.41916       0.00652
777.90132       0.00656
778.38347       0.00659
778.86563       0.00657
779.34779       0.00651
779.82994       0.00641
780.31210       0.00629
780.79426       0.00620
781.27641       0.00617
781.75857       0.00620
782.24073       0.00626
782.72288       0.00632
783.20504       0.00633
783.68719       0.00629
784.16935       0.00619
784.65151       0.00606
785.13366       0.00595
785.61582       0.00589
786.09798       0.00589
786.58013       0.00592
787.06229       0.00598
787.54445       0.00607
788.02660       0.00618
788.50876       0.00630
788.99091       0.00641
789.47307       0.00649
789.95523       0.00652
790.43738       0.00651
790.91954       0.00650
791.40170       0.00650
791.88385       0.00651
792.36601       0.00652
792.84817       0.00653
793.33032       0.00657
793.81248       0.00664
794.29464       0.00674
794.77679       0.00688
795.25895       0.00703
795.74110       0.00715
796.22326       0.00723
796.70542       0.00725
797.18757       0.00723
797.66973       0.00717
798.15189       0.00712
798.63404       0.00712
799.11620       0.00715
799.59836       0.00719
800.08051       0.00722
800.56267       0.00722
801.04482       0.00719
801.52698       0.00715
802.00914       0.00712
802.49129       0.00710
802.97345       0.00708
803.45561       0.00706
803.93776       0.00703
804.41992       0.00699
804.90208       0.00696
805.38423       0.00692
805.86639       0.00689
806.34854       0.00687
806.83070       0.00686
807.31286       0.00686
807.79501       0.00687
808.27717       0.00687
808.75933       0.00687
809.24148       0.00689
809.72364       0.00693
810.20580       0.00698
810.68795       0.00703
811.17011       0.00704
811.65226       0.00701
812.13442       0.00697
812.61658       0.00697
813.09873       0.00702
813.58089       0.00714
814.06305       0.00730
814.54520       0.00744
815.02736       0.00755
815.50952       0.00765
815.99167       0.00773
816.47383       0.00780
816.95598       0.00786
817.43814       0.00792
817.92030       0.00799
818.40245       0.00809
818.88461       0.00821
819.36677       0.00835
819.84892       0.00848
820.33108       0.00858
820.81324       0.00865
821.29539       0.00871
821.77755       0.00879
822.25970       0.00891
822.74186       0.00906
823.22402       0.00919
823.70617       0.00930
824.18833       0.00938
824.67049       0.00946
825.15264       0.00956
825.63480       0.00968
826.11696       0.00981
826.59911       0.00996
827.08127       0.01013
827.56342       0.01032
828.04558       0.01056
828.52774       0.01082
829.00989       0.01111
829.49205       0.01145
829.97421       0.01185
830.45636       0.01232
830.93852       0.01285
831.42068       0.01340
831.90283       0.01396
832.38499       0.01454
832.86714       0.01516
833.34930       0.01582
833.83146       0.01652
834.31361       0.01724
834.79577       0.01797
835.27793       0.01871
835.76008       0.01943
836.24224       0.02014
836.72440       0.02081
837.20655       0.02142
837.68871       0.02197
838.17086       0.02246
838.65302       0.02293
839.13518       0.02340
839.61733       0.02389
840.09949       0.02440
840.58165       0.02495
841.06380       0.02551
841.54596       0.02607
842.02812       0.02659
842.51027       0.02705
842.99243       0.02741
843.47458       0.02770
843.95674       0.02793
844.43890       0.02811
844.92105       0.02827
845.40321       0.02842
845.88537       0.02855
846.36752       0.02868
846.84968       0.02881
847.33184       0.02896
847.81399       0.02913
848.29615       0.02929
848.77831       0.02943
849.26046       0.02950
849.74262       0.02952
850.22477       0.02952
850.70693       0.02953
851.18909       0.02958
851.67124       0.02963
852.15340       0.02966
852.63556       0.02964
853.11771       0.02956
853.59987       0.02943
854.08203       0.02925
854.56418       0.02903
855.04634       0.02878
855.52849       0.02852
856.01065       0.02828
856.49281       0.02809
856.97496       0.02792
857.45712       0.02773
857.93928       0.02750
858.42143       0.02720
858.90359       0.02683
859.38575       0.02642
859.86790       0.02598
860.35006       0.02556
860.83221       0.02516
861.31437       0.02479
861.79653       0.02444
862.27868       0.02408
862.76084       0.02370
863.24300       0.02329
863.72515       0.02287
864.20731       0.02243
864.68947       0.02195
865.17162       0.02141
865.65378       0.02080
866.13593       0.02017
866.61809       0.01956
867.10025       0.01900
867.58240       0.01848
868.06456       0.01794
868.54672       0.01736
869.02887       0.01676
869.51103       0.01618
869.99319       0.01565
870.47534       0.01518
870.95750       0.01474
871.43965       0.01429
871.92181       0.01379
872.40397       0.01324
872.88612       0.01269
873.36828       0.01218
873.85044       0.01173
874.33259       0.01134
874.81475       0.01098
875.29691       0.01060
875.77906       0.01020
876.26122       0.00977
876.74337       0.00935
877.22553       0.00898
877.70769       0.00868
878.18984       0.00842
878.67200       0.00819
879.15416       0.00796
879.63631       0.00774
880.11847       0.00752
880.60063       0.00729
881.08278       0.00706
881.56494       0.00683
882.04709       0.00662
882.52925       0.00646
883.01141       0.00636
883.49356       0.00632
883.97572       0.00633
884.45788       0.00636
884.94003       0.00638
885.42219       0.00637
885.90435       0.00634
886.38650       0.00628
886.86866       0.00622
887.35081       0.00619
887.83297       0.00619
888.31513       0.00624
888.79728       0.00634
889.27944       0.00648
889.76160       0.00662
890.24375       0.00674
890.72591       0.00684
891.20807       0.00691
891.69022       0.00696
892.17238       0.00701
892.65453       0.00706
893.13669       0.00710
893.61885       0.00711
894.10100       0.00708
894.58316       0.00704
895.06532       0.00700
895.54747       0.00701
896.02963       0.00707
896.51179       0.00718
896.99394       0.00730
897.47610       0.00740
897.95826       0.00744
898.44041       0.00746
898.92257       0.00749
899.40472       0.00759
899.88688       0.00775
900.36904       0.00795
900.85119       0.00818
901.33335       0.00842
901.81551       0.00868
902.29766       0.00895
902.77982       0.00925
903.26198       0.00955
903.74413       0.00985
904.22629       0.01014
904.70844       0.01042
905.19060       0.01071
905.67276       0.01099
906.15491       0.01127
906.63707       0.01156
907.11923       0.01187
907.60138       0.01221
908.08354       0.01255
908.56570       0.01286
909.04785       0.01310
909.53001       0.01329
910.01216       0.01344
910.49432       0.01363
910.97648       0.01389
911.45863       0.01421
911.94079       0.01454
912.42295       0.01482
912.90510       0.01503
913.38726       0.01516
913.86942       0.01526
914.35157       0.01536
914.83373       0.01550
915.31588       0.01567
915.79804       0.01587
916.28020       0.01608
916.76235       0.01629
917.24451       0.01649
917.72667       0.01670
918.20882       0.01691
918.69098       0.01713
919.17314       0.01739
919.65529       0.01770
920.13745       0.01808
920.61960       0.01849
921.10176       0.01889
921.58392       0.01925
922.06607       0.01957
922.54823       0.01986
923.03039       0.02014
923.51254       0.02042
923.99470       0.02067
924.47686       0.02088
924.95901       0.02104
925.44117       0.02118
925.92332       0.02130
926.40548       0.02141
926.88764       0.02150
927.36979       0.02153
927.85195       0.02151
928.33411       0.02147
928.81626       0.02143
929.29842       0.02142
929.78058       0.02143
930.26273       0.02141
930.74489       0.02135
931.22704       0.02120
931.70920       0.02101
932.19136       0.02079
932.67351       0.02061
933.15567       0.02048
933.63783       0.02040
934.11998       0.02034
934.60214       0.02029
935.08430       0.02023
935.56645       0.02016
936.04861       0.02009
936.53076       0.02002
937.01292       0.01995
937.49508       0.01991
937.97723       0.01992
938.45939       0.01998
938.94155       0.02006
939.42370       0.02014
939.90586       0.02019
940.38802       0.02020
940.87017       0.02020
941.35233       0.02023
941.83448       0.02032
942.31664       0.02046
942.79880       0.02063
943.28095       0.02077
943.76311       0.02087
944.24527       0.02093
944.72742       0.02098
945.20958       0.02109
945.69174       0.02128
946.17389       0.02156
946.65605       0.02188
947.13820       0.02219
947.62036       0.02246
948.10252       0.02267
948.58467       0.02279
949.06683       0.02282
949.54899       0.02276
950.03114       0.02259
950.51330       0.02232
950.99546       0.02195
951.47761       0.02151
951.95977       0.02098
952.44193       0.02036
952.92408       0.01967
953.40624       0.01892
953.88839       0.01813
954.37055       0.01734
954.85271       0.01656
955.33486       0.01580
955.81702       0.01506
956.29918       0.01435
956.78133       0.01366
957.26349       0.01299
957.74565       0.01234
958.22780       0.01172
958.70996       0.01116
959.19211       0.01065
959.67427       0.01019
960.15643       0.00979
960.63858       0.00944
961.12074       0.00913
961.60290       0.00885
962.08505       0.00859
962.56721       0.00833
963.04937       0.00811
963.53152       0.00794
964.01368       0.00785
964.49583       0.00782
964.97799       0.00781
965.46015       0.00778
965.94230       0.00769
966.42446       0.00758
966.90662       0.00747
967.38877       0.00738
967.87093       0.00732
968.35309       0.00728
968.83524       0.00725
969.31740       0.00722
969.79955       0.00720
970.28171       0.00721
970.76387       0.00727
971.24602       0.00737
971.72818       0.00750
972.21034       0.00761
972.69249       0.00770
973.17465       0.00776
973.65681       0.00781
974.13896       0.00787
974.62112       0.00792
975.10327       0.00794
975.58543       0.00789
976.06759       0.00778
976.54974       0.00764
977.03190       0.00752
977.51406       0.00746
977.99621       0.00746
978.47837       0.00751
978.96053       0.00761
979.44268       0.00774
979.92484       0.00786
980.40699       0.00795
980.88915       0.00799
981.37131       0.00795
981.85346       0.00785
982.33562       0.00773
982.81778       0.00763
983.29993       0.00758
983.78209       0.00757
984.26425       0.00757
984.74640       0.00756
985.22856       0.00755
985.71071       0.00753
986.19287       0.00752
986.67503       0.00750
987.15718       0.00746
987.63934       0.00740
988.12150       0.00737
988.60365       0.00739
989.08581       0.00749
989.56797       0.00764
990.05012       0.00778
990.53228       0.00789
991.01443       0.00792
991.49659       0.00791
991.97875       0.00787
992.46090       0.00784
992.94306       0.00785
993.42522       0.00790
993.90737       0.00797
994.38953       0.00806
994.87169       0.00814
995.35384       0.00822
995.83600       0.00832
996.31815       0.00843
996.80031       0.00857
997.28247       0.00871
997.76462       0.00882
998.24678       0.00889
998.72894       0.00892
999.21109       0.00895
999.69325       0.00901
1000.17541       0.00911
1000.65756       0.00924
1001.13972       0.00937
1001.62188       0.00948
1002.10403       0.00959
1002.58619       0.00969
1003.06834       0.00979
1003.55050       0.00990
1004.03266       0.01000
1004.51481       0.01009
1004.99697       0.01015
1005.47913       0.01019
1005.96128       0.01018
1006.44344       0.01012
1006.92560       0.01002
1007.40775       0.00990
1007.88991       0.00979
1008.37206       0.00973
1008.85422       0.00972
1009.33638       0.00976
1009.81853       0.00981
1010.30069       0.00988
1010.78285       0.00995
1011.26500       0.01002
1011.74716       0.01009
1012.22932       0.01019
1012.71147       0.01032
1013.19363       0.01047
1013.67578       0.01062
1014.15794       0.01074
1014.64010       0.01082
1015.12225       0.01087
1015.60441       0.01092
1016.08657       0.01101
1016.56872       0.01110
1017.05088       0.01119
1017.53304       0.01124
1018.01519       0.01127
1018.49735       0.01132
1018.97950       0.01142
1019.46166       0.01156
1019.94382       0.01172
1020.42597       0.01187
1020.90813       0.01202
1021.39029       0.01220
1021.87244       0.01242
1022.35460       0.01270
1022.83676       0.01300
1023.31891       0.01329
1023.80107       0.01355
1024.28322       0.01380
1024.76538       0.01406
1025.24754       0.01436
1025.72969       0.01469
1026.21185       0.01501
1026.69401       0.01527
1027.17616       0.01545
1027.65832       0.01557
1028.14048       0.01567
1028.62263       0.01582
1029.10479       0.01603
1029.58694       0.01629
1030.06910       0.01658
1030.55126       0.01686
1031.03341       0.01711
1031.51557       0.01732
1031.99773       0.01753
1032.47988       0.01772
1032.96204       0.01791
1033.44420       0.01810
1033.92635       0.01827
1034.40851       0.01844
1034.89066       0.01862
1035.37282       0.01881
1035.85498       0.01903
1036.33713       0.01929
1036.81929       0.01957
1037.30145       0.01985
1037.78360       0.02011
1038.26576       0.02033
1038.74792       0.02050
1039.23007       0.02063
1039.71223       0.02073
1040.19438       0.02079
1040.67654       0.02084
1041.15870       0.02088
1041.64085       0.02094
1042.12301       0.02100
1042.60517       0.02108
1043.08732       0.02116
1043.56948       0.02125
1044.05164       0.02138
1044.53379       0.02155
1045.01595       0.02174
1045.49810       0.02190
1045.98026       0.02201
1046.46242       0.02203
1046.94457       0.02198
1047.42673       0.02190
1047.90889       0.02184
1048.39104       0.02183
1048.87320       0.02189
1049.35536       0.02200
1049.83751       0.02212
1050.31967       0.02221
1050.80182       0.02224
1051.28398       0.02220
1051.76614       0.02211
1052.24829       0.02199
1052.73045       0.02188
1053.21261       0.02179
1053.69476       0.02174
1054.17692       0.02173
1054.65908       0.02177
1055.14123       0.02183
1055.62339       0.02188
1056.10555       0.02191
1056.58770       0.02190
1057.06986       0.02183
1057.55201       0.02171
1058.03417       0.02155
1058.51633       0.02139
1058.99848       0.02125
1059.48064       0.02116
1059.96280       0.02112
1060.44495       0.02111
1060.92711       0.02113
1061.40927       0.02116
1061.89142       0.02120
1062.37358       0.02123
1062.85573       0.02123
1063.33789       0.02120
1063.82005       0.02113
1064.30220       0.02103
1064.78436       0.02091
1065.26652       0.02080
1065.74867       0.02071
1066.23083       0.02062
1066.71299       0.02056
1067.19514       0.02052
1067.67730       0.02049
1068.15945       0.02049
1068.64161       0.02050
1069.12377       0.02049
1069.60592       0.02048
1070.08808       0.02049
1070.57024       0.02055
1071.05239       0.02067
1071.53455       0.02086
1072.01671       0.02108
1072.49886       0.02131
1072.98102       0.02154
1073.46317       0.02179
1073.94533       0.02206
1074.42749       0.02238
1074.90964       0.02277
1075.39180       0.02324
1075.87396       0.02379
1076.35611       0.02435
1076.83827       0.02490
1077.32043       0.02539
1077.80258       0.02584
1078.28474       0.02630
1078.76689       0.02678
1079.24905       0.02731
1079.73121       0.02786
1080.21336       0.02837
1080.69552       0.02880
1081.17768       0.02910
1081.65983       0.02928
1082.14199       0.02937
1082.62415       0.02944
1083.10630       0.02953
1083.58846       0.02965
1084.07061       0.02977
1084.55277       0.02985
1085.03493       0.02987
1085.51708       0.02984
1085.99924       0.02978
1086.48140       0.02973
1086.96355       0.02968
1087.44571       0.02963
1087.92787       0.02953
1088.41002       0.02937
1088.89218       0.02914
1089.37433       0.02885
1089.85649       0.02852
1090.33865       0.02817
1090.82080       0.02781
1091.30296       0.02744
1091.78512       0.02710
1092.26727       0.02680
1092.74943       0.02657
1093.23159       0.02641
1093.71374       0.02631
1094.19590       0.02622
1094.67805       0.02612
1095.16021       0.02601
1095.64237       0.02588
1096.12452       0.02575
1096.60668       0.02563
1097.08884       0.02554
1097.57099       0.02547
1098.05315       0.02546
1098.53531       0.02551
1099.01746       0.02564
1099.49962       0.02586
1099.98177       0.02614
1100.46393       0.02646
1100.94609       0.02677
1101.42824       0.02703
1101.91040       0.02722
1102.39256       0.02735
1102.87471       0.02747
1103.35687       0.02761
1103.83903       0.02780
1104.32118       0.02805
1104.80334       0.02833
1105.28549       0.02864
1105.76765       0.02896
1106.24981       0.02927
1106.73196       0.02957
1107.21412       0.02986
1107.69628       0.03013
1108.17843       0.03039
1108.66059       0.03060
1109.14275       0.03072
1109.62490       0.03076
1110.10706       0.03073
1110.58922       0.03068
1111.07137       0.03066
1111.55353       0.03071
1112.03568       0.03081
1112.51784       0.03096
1113.00000       0.03115
1113.48215       0.03136
1113.96431       0.03158
1114.44647       0.03179
1114.92862       0.03197
1115.41078       0.03208
1115.89294       0.03213
1116.37509       0.03213
1116.85725       0.03213
1117.33940       0.03217
1117.82156       0.03228
1118.30372       0.03245
1118.78587       0.03265
1119.26803       0.03284
1119.75019       0.03302
1120.23234       0.03318
1120.71450       0.03333
1121.19666       0.03351
1121.67881       0.03371
1122.16097       0.03393
1122.64312       0.03417
1123.12528       0.03440
1123.60744       0.03461
1124.08959       0.03482
1124.57175       0.03503
1125.05391       0.03522
1125.53606       0.03537
1126.01822       0.03547
1126.50038       0.03550
1126.98253       0.03549
1127.46469       0.03545
1127.94684       0.03542
1128.42900       0.03539
1128.91116       0.03536
1129.39331       0.03532
1129.87547       0.03528
1130.35763       0.03521
1130.83978       0.03510
1131.32194       0.03494
1131.80410       0.03473
1132.28625       0.03449
1132.76841       0.03426
1133.25056       0.03404
1133.73272       0.03382
1134.21488       0.03360
1134.69703       0.03337
1135.17919       0.03315
1135.66135       0.03295
1136.14350       0.03278
1136.62566       0.03261
1137.10782       0.03245
1137.58997       0.03224
1138.07213       0.03198
1138.55428       0.03166
1139.03644       0.03131
1139.51860       0.03097
1140.00075       0.03065
1140.48291       0.03037
1140.96507       0.03011
1141.44722       0.02985
1141.92938       0.02958
1142.41154       0.02929
1142.89369       0.02896
1143.37585       0.02862
1143.85800       0.02827
1144.34016       0.02794
1144.82232       0.02763
1145.30447       0.02736
1145.78663       0.02711
1146.26879       0.02691
1146.75094       0.02674
1147.23310       0.02661
1147.71526       0.02647
1148.19741       0.02629
1148.67957       0.02607
1149.16172       0.02581
1149.64388       0.02556
1150.12604       0.02534
1150.60819       0.02516
1151.09035       0.02496
1151.57251       0.02474
1152.05466       0.02448
1152.53682       0.02420
1153.01898       0.02394
1153.50113       0.02372
1153.98329       0.02352
1154.46544       0.02331
1154.94760       0.02307
1155.42976       0.02279
1155.91191       0.02249
1156.39407       0.02216
1156.87623       0.02182
1157.35838       0.02146
1157.84054       0.02111
1158.32270       0.02077
1158.80485       0.02048
1159.28701       0.02021
1159.76917       0.01995
1160.25132       0.01967
1160.73348       0.01936
1161.21563       0.01902
1161.69779       0.01867
1162.17995       0.01832
1162.66210       0.01798
1163.14426       0.01763
1163.62642       0.01728
1164.10857       0.01696
1164.59073       0.01663
1165.07289       0.01629
1165.55504       0.01592
1166.03720       0.01553
1166.51935       0.01513
1167.00151       0.01475
1167.48367       0.01439
1167.96582       0.01402
1168.44798       0.01363
1168.93014       0.01319
1169.41229       0.01271
1169.89445       0.01224
1170.37661       0.01180
1170.85876       0.01142
1171.34092       0.01111
1171.82307       0.01087
1172.30523       0.01066
1172.78739       0.01044
1173.26954       0.01016
1173.75170       0.00980
1174.23386       0.00938
1174.71601       0.00896
1175.19817       0.00860
1175.68033       0.00832
1176.16248       0.00813
1176.64464       0.00799
1177.12679       0.00786
1177.60895       0.00771
1178.09111       0.00753
1178.57326       0.00733
1179.05542       0.00713
1179.53758       0.00696
1180.01973       0.00681
1180.50189       0.00670
1180.98405       0.00661
1181.46620       0.00652
1181.94836       0.00640
1182.43051       0.00624
1182.91267       0.00603
1183.39483       0.00582
1183.87698       0.00565
1184.35914       0.00555
1184.84130       0.00553
1185.32345       0.00556
1185.80561       0.00558
1186.28777       0.00553
1186.76992       0.00541
1187.25208       0.00523
1187.73423       0.00508
1188.21639       0.00502
1188.69855       0.00509
1189.18070       0.00525
1189.66286       0.00546
1190.14502       0.00563
1190.62717       0.00573
1191.10933       0.00574
1191.59149       0.00568
1192.07364       0.00558
1192.55580       0.00546
1193.03795       0.00535
1193.52011       0.00526
1194.00227       0.00525
1194.48442       0.00532
1194.96658       0.00547
1195.44874       0.00566
1195.93089       0.00584
1196.41305       0.00596
1196.89521       0.00601
1197.37736       0.00601
1197.85952       0.00603
1198.34167       0.00609
1198.82383       0.00620
1199.30599       0.00636
1199.78814       0.00654
1200.27030       0.00670
1200.75246       0.00683
1201.23461       0.00690
1201.71677       0.00692
1202.19893       0.00690
1202.68108       0.00687
1203.16324       0.00685
1203.64539       0.00689
1204.12755       0.00700
1204.60971       0.00715
1205.09186       0.00731
1205.57402       0.00746
1206.05618       0.00756
1206.53833       0.00763
1207.02049       0.00769
1207.50265       0.00777
1207.98480       0.00787
1208.46696       0.00798
1208.94911       0.00809
1209.43127       0.00814
1209.91343       0.00814
1210.39558       0.00808
1210.87774       0.00801
1211.35990       0.00794
1211.84205       0.00786
1212.32421       0.00775
1212.80637       0.00763
1213.28852       0.00753
1213.77068       0.00750
1214.25284       0.00756
1214.73499       0.00769
1215.21715       0.00780
1215.69930       0.00785
1216.18146       0.00780
1216.66362       0.00767
1217.14577       0.00751
1217.62793       0.00734
1218.11009       0.00721
1218.59224       0.00712
1219.07440       0.00708
1219.55656       0.00708
1220.03871       0.00712
1220.52087       0.00720
1221.00302       0.00727
1221.48518       0.00734
1221.96734       0.00738
1222.44949       0.00741
1222.93165       0.00745
1223.41381       0.00751
1223.89596       0.00760
1224.37812       0.00770
1224.86028       0.00779
1225.34243       0.00786
1225.82459       0.00793
1226.30674       0.00799
1226.78890       0.00806
1227.27106       0.00816
1227.75321       0.00830
1228.23537       0.00849
1228.71753       0.00871
1229.19968       0.00895
1229.68184       0.00917
1230.16400       0.00937
1230.64615       0.00955
1231.12831       0.00972
1231.61046       0.00990
1232.09262       0.01011
1232.57478       0.01034
1233.05693       0.01059
1233.53909       0.01082
1234.02125       0.01102
1234.50340       0.01118
1234.98556       0.01132
1235.46772       0.01147
1235.94987       0.01167
1236.43203       0.01191
1236.91418       0.01217
1237.39634       0.01244
1237.87850       0.01269
1238.36065       0.01291
1238.84281       0.01310
1239.32497       0.01329
1239.80712       0.01347
1240.28928       0.01367
1240.77144       0.01386
1241.25359       0.01405
1241.73575       0.01422
1242.21790       0.01438
1242.70006       0.01456
1243.18222       0.01477
1243.66437       0.01501
1244.14653       0.01527
1244.62869       0.01551
1245.11084       0.01573
1245.59300       0.01591
1246.07516       0.01604
1246.55731       0.01616
1247.03947       0.01628
1247.52162       0.01640
1248.00378       0.01653
1248.48594       0.01665
1248.96809       0.01675
1249.45025       0.01682
1249.93241       0.01687
1250.41456       0.01693
1250.89672       0.01702
1251.37888       0.01714
1251.86103       0.01728
1252.34319       0.01739
1252.82534       0.01746
1253.30750       0.01750
1253.78966       0.01754
1254.27181       0.01761
1254.75397       0.01772
1255.23613       0.01782
1255.71828       0.01788
1256.20044       0.01787
1256.68260       0.01779
1257.16475       0.01770
1257.64691       0.01763
1258.12906       0.01760
1258.61122       0.01763
1259.09338       0.01770
1259.57553       0.01778
1260.05769       0.01785
1260.53985       0.01788
1261.02200       0.01784
1261.50416       0.01775
1261.98632       0.01764
1262.46847       0.01754
1262.95063       0.01747
1263.43279       0.01742
1263.91494       0.01736
1264.39710       0.01727
1264.87925       0.01715
1265.36141       0.01703
1265.84357       0.01692
1266.32572       0.01683
1266.80788       0.01676
1267.29004       0.01666
1267.77219       0.01654
1268.25435       0.01636
1268.73651       0.01615
1269.21866       0.01590
1269.70082       0.01566
1270.18297       0.01544
1270.66513       0.01527
1271.14729       0.01517
1271.62944       0.01509
1272.11160       0.01501
1272.59376       0.01489
1273.07591       0.01470
1273.55807       0.01446
1274.04023       0.01420
1274.52238       0.01395
1275.00454       0.01372
1275.48669       0.01351
1275.96885       0.01332
1276.45101       0.01316
1276.93316       0.01302
1277.41532       0.01291
1277.89748       0.01283
1278.37963       0.01278
1278.86179       0.01274
1279.34395       0.01269
1279.82610       0.01259
1280.30826       0.01246
1280.79041       0.01231
1281.27257       0.01218
1281.75473       0.01210
1282.23688       0.01206
1282.71904       0.01205
1283.20120       0.01205
1283.68335       0.01205
1284.16551       0.01206
1284.64767       0.01207
1285.12982       0.01208
1285.61198       0.01211
1286.09413       0.01213
1286.57629       0.01216
1287.05845       0.01219
1287.54060       0.01225
1288.02276       0.01233
1288.50492       0.01245
1288.98707       0.01259
1289.46923       0.01272
1289.95139       0.01282
1290.43354       0.01289
1290.91570       0.01295
1291.39785       0.01305
1291.88001       0.01322
1292.36217       0.01345
1292.84432       0.01371
1293.32648       0.01397
1293.80864       0.01420
1294.29079       0.01439
1294.77295       0.01453
1295.25511       0.01464
1295.73726       0.01472
1296.21942       0.01478
1296.70157       0.01485
1297.18373       0.01493
1297.66589       0.01505
1298.14804       0.01520
1298.63020       0.01538
1299.11236       0.01556
1299.59451       0.01573
1300.07667       0.01588
1300.55883       0.01602
1301.04098       0.01617
1301.52314       0.01634
1302.00529       0.01653
1302.48745       0.01672
1302.96961       0.01690
1303.45176       0.01708
1303.93392       0.01727
1304.41608       0.01747
1304.89823       0.01766
1305.38039       0.01782
1305.86255       0.01792
1306.34470       0.01798
1306.82686       0.01803
1307.30901       0.01812
1307.79117       0.01822
1308.27333       0.01831
1308.75548       0.01835
1309.23764       0.01838
1309.71980       0.01843
1310.20195       0.01858
1310.68411       0.01883
1311.16627       0.01916
1311.64842       0.01950
1312.13058       0.01984
1312.61273       0.02015
1313.09489       0.02047
1313.57705       0.02080
1314.05920       0.02115
1314.54136       0.02152
1315.02352       0.02193
1315.50567       0.02238
1315.98783       0.02285
1316.46999       0.02336
1316.95214       0.02392
1317.43430       0.02453
1317.91646       0.02519
1318.39861       0.02587
1318.88077       0.02655
1319.36292       0.02721
1319.84508       0.02787
1320.32724       0.02851
1320.80939       0.02913
1321.29155       0.02973
1321.77371       0.03028
1322.25586       0.03080
1322.73802       0.03129
1323.22018       0.03174
1323.70233       0.03215
1324.18449       0.03251
1324.66664       0.03284
1325.14880       0.03317
1325.63096       0.03350
1326.11311       0.03384
1326.59527       0.03416
1327.07743       0.03445
1327.55958       0.03473
1328.04174       0.03499
1328.52390       0.03524
1329.00605       0.03549
1329.48821       0.03572
1329.97036       0.03594
1330.45252       0.03618
1330.93468       0.03642
1331.41683       0.03668
1331.89899       0.03693
1332.38115       0.03713
1332.86330       0.03729
1333.34546       0.03741
1333.82762       0.03751
1334.30977       0.03757
1334.79193       0.03758
1335.27408       0.03751
1335.75624       0.03735
1336.23840       0.03711
1336.72055       0.03684
1337.20271       0.03655
1337.68487       0.03624
1338.16702       0.03591
1338.64918       0.03556
1339.13134       0.03520
1339.61349       0.03485
1340.09565       0.03454
1340.57780       0.03426
1341.05996       0.03401
1341.54212       0.03376
1342.02427       0.03350
1342.50643       0.03323
1342.98859       0.03296
1343.47074       0.03266
1343.95290       0.03234
1344.43506       0.03197
1344.91721       0.03157
1345.39937       0.03115
1345.88152       0.03075
1346.36368       0.03038
1346.84584       0.03002
1347.32799       0.02966
1347.81015       0.02930
1348.29231       0.02892
1348.77446       0.02853
1349.25662       0.02816
1349.73878       0.02782
1350.22093       0.02752
1350.70309       0.02728
1351.18524       0.02706
1351.66740       0.02684
1352.14956       0.02660
1352.63171       0.02633
1353.11387       0.02608
1353.59603       0.02583
1354.07818       0.02557
1354.56034       0.02529
1355.04250       0.02497
1355.52465       0.02464
1356.00681       0.02434
1356.48896       0.02409
1356.97112       0.02389
1357.45328       0.02371
1357.93543       0.02353
1358.41759       0.02338
1358.89975       0.02327
1359.38190       0.02322
1359.86406       0.02324
1360.34622       0.02328
1360.82837       0.02332
1361.31053       0.02333
1361.79268       0.02332
1362.27484       0.02334
1362.75700       0.02338
1363.23915       0.02346
1363.72131       0.02355
1364.20347       0.02360
1364.68562       0.02360
1365.16778       0.02355
1365.64994       0.02349
1366.13209       0.02347
1366.61425       0.02353
1367.09641       0.02364
1367.57856       0.02378
1368.06072       0.02388
1368.54287       0.02393
1369.02503       0.02396
1369.50719       0.02402
1369.98934       0.02412
1370.47150       0.02428
1370.95366       0.02443
1371.43581       0.02452
1371.91797       0.02455
1372.40013       0.02454
1372.88228       0.02453
1373.36444       0.02456
1373.84659       0.02463
1374.32875       0.02473
1374.81091       0.02484
1375.29306       0.02495
1375.77522       0.02504
1376.25738       0.02511
1376.73953       0.02516
1377.22169       0.02519
1377.70385       0.02525
1378.18600       0.02537
1378.66816       0.02557
1379.15031       0.02584
1379.63247       0.02612
1380.11463       0.02639
1380.59678       0.02660
1381.07894       0.02674
1381.56110       0.02682
1382.04325       0.02687
1382.52541       0.02688
1383.00757       0.02687
1383.48972       0.02685
1383.97188       0.02684
1384.45403       0.02683
1384.93619       0.02682
1385.41835       0.02679
1385.90050       0.02674
1386.38266       0.02668
1386.86482       0.02660
1387.34697       0.02653
1387.82913       0.02648
1388.31129       0.02645
1388.79344       0.02642
1389.27560       0.02639
1389.75775       0.02633
1390.23991       0.02626
1390.72207       0.02618
1391.20422       0.02609
1391.68638       0.02598
1392.16854       0.02587
1392.65069       0.02574
1393.13285       0.02561
1393.61501       0.02548
1394.09716       0.02536
1394.57932       0.02526
1395.06147       0.02516
1395.54363       0.02507
1396.02579       0.02497
1396.50794       0.02488
1396.99010       0.02481
1397.47226       0.02478
1397.95441       0.02481
1398.43657       0.02486
1398.91873       0.02492
1399.40088       0.02495
1399.88304       0.02493
1400.36519       0.02487
1400.84735       0.02478
1401.32951       0.02470
1401.81166       0.02467
1402.29382       0.02468
1402.77598       0.02470
1403.25813       0.02470
1403.74029       0.02466
1404.22245       0.02456
1404.70460       0.02443
1405.18676       0.02428
1405.66891       0.02413
1406.15107       0.02400
1406.63323       0.02388
1407.11538       0.02379
1407.59754       0.02374
1408.07970       0.02370
1408.56185       0.02364
1409.04401       0.02351
1409.52617       0.02329
1410.00832       0.02301
1410.49048       0.02269
1410.97263       0.02237
1411.45479       0.02207
1411.93695       0.02178
1412.41910       0.02151
1412.90126       0.02123
1413.38342       0.02095
1413.86557       0.02067
1414.34773       0.02040
1414.82989       0.02015
1415.31204       0.01993
1415.79420       0.01973
1416.27635       0.01956
1416.75851       0.01937
1417.24067       0.01915
1417.72282       0.01886
1418.20498       0.01853
1418.68714       0.01819
1419.16929       0.01786
1419.65145       0.01757
1420.13361       0.01731
1420.61576       0.01708
1421.09792       0.01683
1421.58008       0.01657
1422.06223       0.01628
1422.54439       0.01596
1423.02654       0.01564
1423.50870       0.01533
1423.99086       0.01507
1424.47301       0.01485
1424.95517       0.01468
1425.43733       0.01455
1425.91948       0.01444
1426.40164       0.01435
1426.88380       0.01425
1427.36595       0.01415
1427.84811       0.01403
1428.33026       0.01389
1428.81242       0.01374
1429.29458       0.01359
1429.77673       0.01342
1430.25889       0.01324
1430.74105       0.01305
1431.22320       0.01287
1431.70536       0.01270
1432.18752       0.01258
1432.66967       0.01251
1433.15183       0.01248
1433.63398       0.01248
1434.11614       0.01249
1434.59830       0.01249
1435.08045       0.01249
1435.56261       0.01251
1436.04477       0.01254
1436.52692       0.01260
1437.00908       0.01267
1437.49124       0.01275
1437.97339       0.01285
1438.45555       0.01298
1438.93770       0.01313
1439.41986       0.01330
1439.90202       0.01348
1440.38417       0.01368
1440.86633       0.01389
1441.34849       0.01416
1441.83064       0.01450
1442.31280       0.01495
1442.79496       0.01550
1443.27711       0.01611
1443.75927       0.01676
1444.24142       0.01741
1444.72358       0.01805
1445.20574       0.01868
1445.68789       0.01931
1446.17005       0.01995
1446.65221       0.02060
1447.13436       0.02128
1447.61652       0.02201
1448.09868       0.02280
1448.58083       0.02363
1449.06299       0.02447
1449.54514       0.02531
1450.02730       0.02611
1450.50946       0.02685
1450.99161       0.02755
1451.47377       0.02822
1451.95593       0.02887
1452.43808       0.02953
1452.92024       0.03019
1453.40240       0.03086
1453.88455       0.03151
1454.36671       0.03215
1454.84886       0.03275
1455.33102       0.03333
1455.81318       0.03385
1456.29533       0.03432
1456.77749       0.03474
1457.25965       0.03509
1457.74180       0.03537
1458.22396       0.03558
1458.70612       0.03570
1459.18827       0.03578
1459.67043       0.03583
1460.15258       0.03587
1460.63474       0.03587
1461.11690       0.03580
1461.59905       0.03563
1462.08121       0.03538
1462.56337       0.03507
1463.04552       0.03472
1463.52768       0.03435
1464.00984       0.03393
1464.49199       0.03346
1464.97415       0.03291
1465.45630       0.03230
1465.93846       0.03165
1466.42062       0.03098
1466.90277       0.03029
1467.38493       0.02961
1467.86709       0.02892
1468.34924       0.02823
1468.83140       0.02751
1469.31356       0.02677
1469.79571       0.02601
1470.27787       0.02525
1470.76003       0.02451
1471.24218       0.02378
1471.72434       0.02305
1472.20649       0.02231
1472.68865       0.02156
1473.17081       0.02078
1473.65296       0.02001
1474.13512       0.01925
1474.61728       0.01849
1475.09943       0.01774
1475.58159       0.01701
1476.06375       0.01629
1476.54590       0.01559
1477.02806       0.01491
1477.51021       0.01425
1477.99237       0.01362
1478.47453       0.01304
1478.95668       0.01252
1479.43884       0.01205
1479.92100       0.01161
1480.40315       0.01115
1480.88531       0.01068
1481.36747       0.01019
1481.84962       0.00972
1482.33178       0.00929
1482.81393       0.00889
1483.29609       0.00854
1483.77825       0.00822
1484.26040       0.00793
1484.74256       0.00765
1485.22472       0.00738
1485.70687       0.00712
1486.18903       0.00685
1486.67119       0.00656
1487.15334       0.00624
1487.63550       0.00590
1488.11765       0.00558
1488.59981       0.00534
1489.08197       0.00522
1489.56412       0.00520
1490.04628       0.00522
1490.52844       0.00519
1491.01059       0.00508
1491.49275       0.00493
1491.97491       0.00477
1492.45706       0.00462
1492.93922       0.00449
1493.42137       0.00436
1493.90353       0.00422
1494.38569       0.00410
1494.86784       0.00401
1495.35000       0.00398
1495.83216       0.00398
1496.31431       0.00397
1496.79647       0.00392
1497.27863       0.00383
1497.76078       0.00371
1498.24294       0.00358
1498.72509       0.00350
1499.20725       0.00347
1499.68941       0.00349
1500.17156       0.00354
1500.65372       0.00357
1501.13588       0.00356
1501.61803       0.00351
1502.10019       0.00344
1502.58235       0.00338
1503.06450       0.00335
1503.54666       0.00335
1504.02881       0.00338
1504.51097       0.00340
1504.99313       0.00341
1505.47528       0.00338
1505.95744       0.00333
1506.43960       0.00327
1506.92175       0.00324
1507.40391       0.00324
1507.88607       0.00325
1508.36822       0.00326
1508.85038       0.00326
1509.33253       0.00324
1509.81469       0.00321
1510.29685       0.00314
1510.77900       0.00305
1511.26116       0.00295
1511.74332       0.00286
1512.22547       0.00280
1512.70763       0.00275
1513.18979       0.00272
1513.67194       0.00269
1514.15410       0.00266
1514.63625       0.00264
1515.11841       0.00264
1515.60057       0.00267
1516.08272       0.00272
1516.56488       0.00278
1517.04704       0.00283
1517.52919       0.00286
1518.01135       0.00286
1518.49351       0.00284
1518.97566       0.00282
1519.45782       0.00280
1519.93997       0.00277
1520.42213       0.00272
1520.90429       0.00265
1521.38644       0.00256
1521.86860       0.00247
1522.35076       0.00241
1522.83291       0.00241
1523.31507       0.00244
1523.79723       0.00250
1524.27938       0.00254
1524.76154       0.00255
1525.24370       0.00252
1525.72585       0.00247
1526.20801       0.00243
1526.69016       0.00242
1527.17232       0.00242
1527.65448       0.00242
1528.13663       0.00241
1528.61879       0.00239
1529.10095       0.00238
1529.58310       0.00241
1530.06526       0.00248
1530.54742       0.00258
1531.02957       0.00265
1531.51173       0.00265
1531.99388       0.00258
1532.47604       0.00247
1532.95820       0.00237
1533.44035       0.00232
1533.92251       0.00236
1534.40467       0.00247
1534.88682       0.00261
1535.36898       0.00274
1535.85114       0.00282
1536.33329       0.00283
1536.81545       0.00277
1537.29760       0.00266
1537.77976       0.00252
1538.26192       0.00240
1538.74407       0.00233
1539.22623       0.00233
1539.70839       0.00238
1540.19054       0.00244
1540.67270       0.00245
1541.15486       0.00238
1541.63701       0.00225
1542.11917       0.00211
1542.60132       0.00201
1543.08348       0.00195
1543.56564       0.00193
1544.04779       0.00196
1544.52995       0.00200
1545.01211       0.00206
1545.49426       0.00211
1545.97642       0.00217
1546.45858       0.00220
1546.94073       0.00221
1547.42289       0.00218
1547.90504       0.00212
1548.38720       0.00207
1548.86936       0.00203
1549.35151       0.00199
1549.83367       0.00193
1550.31583       0.00187
1550.79798       0.00183
1551.28014       0.00185
1551.76230       0.00192
1552.24445       0.00198
1552.72661       0.00200
1553.20876       0.00199
1553.69092       0.00198
1554.17308       0.00203
1554.65523       0.00215
1555.13739       0.00229
1555.61955       0.00240
1556.10170       0.00242
1556.58386       0.00237
1557.06602       0.00229
1557.54817       0.00223
1558.03033       0.00219
1558.51248       0.00217
1558.99464       0.00215
1559.47680       0.00212
1559.95895       0.00209
1560.44111       0.00207
1560.92327       0.00206
1561.40542       0.00206
1561.88758       0.00206
1562.36974       0.00206
1562.85189       0.00206
1563.33405       0.00208
1563.81620       0.00212
1564.29836       0.00214
1564.78052       0.00212
1565.26267       0.00205
1565.74483       0.00196
1566.22699       0.00188
1566.70914       0.00186
1567.19130       0.00191
1567.67346       0.00203
1568.15561       0.00217
1568.63777       0.00230
1569.11992       0.00236
1569.60208       0.00235
1570.08424       0.00228
1570.56639       0.00220
1571.04855       0.00214
1571.53071       0.00210
1572.01286       0.00207
1572.49502       0.00204
1572.97718       0.00201
1573.45933       0.00196
1573.94149       0.00194
1574.42365       0.00194
1574.90580       0.00197
1575.38796       0.00200
1575.87011       0.00205
1576.35227       0.00210
1576.83443       0.00212
1577.31658       0.00209
1577.79874       0.00201
1578.28090       0.00190
1578.76305       0.00180
1579.24521       0.00175
1579.72737       0.00176
1580.20952       0.00185
1580.69168       0.00199
1581.17383       0.00214
1581.65599       0.00224
1582.13815       0.00226
1582.62030       0.00220
1583.10246       0.00207
1583.58462       0.00191
1584.06677       0.00175
1584.54893       0.00158
1585.03109       0.00146
1585.51324       0.00141
1585.99540       0.00143
1586.47755       0.00152
1586.95971       0.00164
1587.44187       0.00179
1587.92402       0.00191
1588.40618       0.00200
1588.88834       0.00205
1589.37049       0.00207
1589.85265       0.00205
1590.33481       0.00199
1590.81696       0.00189
1591.29912       0.00177
1591.78127       0.00168
1592.26343       0.00164
1592.74559       0.00164
1593.22774       0.00168
1593.70990       0.00175
1594.19206       0.00181
1594.67421       0.00185
1595.15637       0.00187
1595.63853       0.00188
1596.12068       0.00190
1596.60284       0.00192
1597.08499       0.00193
1597.56715       0.00192
1598.04931       0.00187
1598.53146       0.00183
1599.01362       0.00179
1599.49578       0.00178
1599.97793       0.00179
1600.46009       0.00180
1600.94225       0.00184
1601.42440       0.00191
1601.90656       0.00198
1602.38871       0.00203
1602.87087       0.00206
1603.35303       0.00207
1603.83518       0.00209
1604.31734       0.00211
1604.79950       0.00214
1605.28165       0.00215
1605.76381       0.00215
1606.24597       0.00213
1606.72812       0.00210
1607.21028       0.00208
1607.69243       0.00206
1608.17459       0.00203
1608.65675       0.00197
1609.13890       0.00189
1609.62106       0.00181
1610.10322       0.00177
1610.58537       0.00177
1611.06753       0.00180
1611.54969       0.00181
1612.03184       0.00179
1612.51400       0.00177
1612.99615       0.00180
1613.47831       0.00188
1613.96047       0.00199
1614.44262       0.00208
1614.92478       0.00212
1615.40694       0.00211
1615.88909       0.00209
1616.37125       0.00211
1616.85341       0.00217
1617.33556       0.00223
1617.81772       0.00226
1618.29987       0.00223
1618.78203       0.00215
1619.26419       0.00206
1619.74634       0.00198
1620.22850       0.00192
1620.71066       0.00189
1621.19281       0.00187
1621.67497       0.00188
1622.15713       0.00189
1622.63928       0.00190
1623.12144       0.00191
1623.60359       0.00190
1624.08575       0.00191
1624.56791       0.00192
1625.05006       0.00195
1625.53222       0.00201
1626.01438       0.00208
1626.49653       0.00217
1626.97869       0.00224
1627.46085       0.00228
1627.94300       0.00227
1628.42516       0.00223
1628.90732       0.00217
1629.38947       0.00213
1629.87163       0.00213
1630.35378       0.00218
1630.83594       0.00225
1631.31810       0.00232
1631.80025       0.00236
1632.28241       0.00237
1632.76457       0.00236
1633.24672       0.00233
1633.72888       0.00231
1634.21104       0.00232
1634.69319       0.00234
1635.17535       0.00236
1635.65750       0.00234
1636.13966       0.00227
1636.62182       0.00215
1637.10397       0.00201
1637.58613       0.00189
1638.06829       0.00181
1638.55044       0.00180
1639.03260       0.00183
1639.51476       0.00188
1639.99691       0.00193
1640.47907       0.00197
1640.96122       0.00201
1641.44338       0.00204
1641.92554       0.00206
1642.40769       0.00207
1642.88985       0.00207
1643.37201       0.00206
1643.85416       0.00207
1644.33632       0.00211
1644.81848       0.00218
1645.30063       0.00224
1645.78279       0.00227
1646.26494       0.00225
1646.74710       0.00216
1647.22926       0.00205
1647.71141       0.00196
1648.19357       0.00192
1648.67573       0.00195
1649.15788       0.00203
1649.64004       0.00213
1650.12220       0.00220
1650.60435       0.00223
1651.08651       0.00219
1651.56866       0.00212
1652.05082       0.00206
1652.53298       0.00204
1653.01513       0.00204
1653.49729       0.00205
1653.97945       0.00205
1654.46160       0.00206
1654.94376       0.00208
1655.42592       0.00210
1655.90807       0.00210
1656.39023       0.00209
1656.87238       0.00208
1657.35454       0.00209
1657.83670       0.00210
1658.31885       0.00213
1658.80101       0.00215
1659.28317       0.00217
1659.76532       0.00220
1660.24748       0.00222
1660.72964       0.00223
1661.21179       0.00225
1661.69395       0.00227
1662.17610       0.00232
1662.65826       0.00237
1663.14042       0.00240
1663.62257       0.00242
1664.10473       0.00244
1664.58689       0.00246
1665.06904       0.00247
1665.55120       0.00244
1666.03336       0.00238
1666.51551       0.00228
1666.99767       0.00219
1667.47982       0.00213
1667.96198       0.00215
1668.44414       0.00222
1668.92629       0.00232
1669.40845       0.00238
1669.89061       0.00237
1670.37276       0.00228
1670.85492       0.00214
1671.33708       0.00203
1671.81923       0.00198
1672.30139       0.00201
1672.78354       0.00206
1673.26570       0.00209
1673.74786       0.00206
1674.23001       0.00199
1674.71217       0.00192
1675.19433       0.00190
1675.67648       0.00193
1676.15864       0.00198
1676.64080       0.00202
1677.12295       0.00202
1677.60511       0.00200
1678.08727       0.00197
1678.56942       0.00194
1679.05158       0.00192
1679.53373       0.00191
1680.01589       0.00190
1680.49805       0.00188
1680.98020       0.00187
1681.46236       0.00187
1681.94452       0.00187
1682.42667       0.00188
1682.90883       0.00190
1683.39099       0.00192
1683.87314       0.00193
1684.35530       0.00191
1684.83745       0.00186
1685.31961       0.00179
1685.80177       0.00171
1686.28392       0.00162
1686.76608       0.00152
1687.24824       0.00145
1687.73039       0.00142
1688.21255       0.00143
1688.69471       0.00147
1689.17686       0.00154
1689.65902       0.00164
1690.14117       0.00177
1690.62333       0.00192
1691.10549       0.00205
1691.58764       0.00211
1692.06980       0.00210
1692.55196       0.00202
1693.03411       0.00194
1693.51627       0.00187
1693.99843       0.00182
1694.48058       0.00177
1694.96274       0.00171
1695.44489       0.00166
1695.92705       0.00164
1696.40921       0.00166
1696.89136       0.00171
1697.37352       0.00176
1697.85568       0.00179
1698.33783       0.00178
1698.81999       0.00174
1699.30215       0.00169
1699.78430       0.00165
1700.26646       0.00166
1700.74861       0.00170
1701.23077       0.00176
1701.71293       0.00184
1702.19508       0.00190
1702.67724       0.00196
1703.15940       0.00201
1703.64155       0.00204
1704.12371       0.00204
1704.60587       0.00202
1705.08802       0.00198
1705.57018       0.00193
1706.05233       0.00188
1706.53449       0.00183
1707.01665       0.00177
1707.49880       0.00171
1707.98096       0.00165
1708.46312       0.00162
1708.94527       0.00162
1709.42743       0.00162
1709.90959       0.00161
1710.39174       0.00158
1710.87390       0.00156
1711.35605       0.00157
1711.83821       0.00164
1712.32037       0.00173
1712.80252       0.00183
1713.28468       0.00188
1713.76684       0.00189
1714.24899       0.00186
1714.73115       0.00181
1715.21331       0.00178
1715.69546       0.00179
1716.17762       0.00184
1716.65977       0.00189
1717.14193       0.00187
1717.62409       0.00177
1718.10624       0.00163
1718.58840       0.00149
1719.07056       0.00142
1719.55271       0.00142
1720.03487       0.00145
1720.51703       0.00146
1720.99918       0.00143
1721.48134       0.00136
1721.96349       0.00131
1722.44565       0.00130
1722.92781       0.00136
1723.40996       0.00148
1723.89212       0.00162
1724.37428       0.00174
1724.85643       0.00179
1725.33859       0.00177
1725.82075       0.00169
1726.30290       0.00159
1726.78506       0.00153
1727.26721       0.00153
1727.74937       0.00156
1728.23153       0.00160
1728.71368       0.00162
1729.19584       0.00159
1729.67800       0.00152
1730.16015       0.00143
1730.64231       0.00135
1731.12447       0.00129
1731.60662       0.00126
1732.08878       0.00125
1732.57094       0.00129
1733.05309       0.00136
1733.53525       0.00146
1734.01740       0.00156
1734.49956       0.00164
1734.98172       0.00171
1735.46387       0.00176
1735.94603       0.00176
1736.42819       0.00171
1736.91034       0.00161
1737.39250       0.00148
1737.87466       0.00137
1738.35681       0.00133
1738.83897       0.00137
1739.32112       0.00147
1739.80328       0.00159
1740.28544       0.00168
1740.76759       0.00171
1741.24975       0.00166
1741.73191       0.00156
1742.21406       0.00147
1742.69622       0.00139
1743.17838       0.00135
1743.66053       0.00134
1744.14269       0.00135
1744.62484       0.00137
1745.10700       0.00139
1745.58916       0.00140
1746.07131       0.00141
1746.55347       0.00141
1747.03563       0.00143
1747.51778       0.00143
1747.99994       0.00142
1748.48210       0.00140
1748.96425       0.00138
1749.44641       0.00138
1749.92856       0.00138
1750.41072       0.00137
1750.89288       0.00135
1751.37503       0.00132
1751.85719       0.00132
1752.33935       0.00135
1752.82150       0.00140
1753.30366       0.00146
1753.78582       0.00153
1754.26797       0.00161
1754.75013       0.00169
1755.23228       0.00176
1755.71444       0.00178
1756.19660       0.00175
1756.67875       0.00169
1757.16091       0.00166
1757.64307       0.00166
1758.12522       0.00164
1758.60738       0.00158
1759.08954       0.00150
1759.57169       0.00140
1760.05385       0.00132
1760.53600       0.00129
1761.01816       0.00128
1761.50032       0.00130
1761.98247       0.00134
1762.46463       0.00139
1762.94679       0.00142
1763.42894       0.00144
1763.91110       0.00143
1764.39326       0.00140
1764.87541       0.00136
1765.35757       0.00130
1765.83972       0.00125
1766.32188       0.00118
1766.80404       0.00110
1767.28619       0.00102
1767.76835       0.00099
1768.25051       0.00103
1768.73266       0.00115
1769.21482       0.00134
1769.69698       0.00155
1770.17913       0.00172
1770.66129       0.00180
1771.14344       0.00179
1771.62560       0.00172
1772.10776       0.00161
1772.58991       0.00151
1773.07207       0.00144
1773.55423       0.00142
1774.03638       0.00141
1774.51854       0.00140
1775.00070       0.00137
1775.48285       0.00133
1775.96501       0.00130
1776.44716       0.00128
1776.92932       0.00128
1777.41148       0.00131
1777.89363       0.00136
1778.37579       0.00141
1778.85795       0.00145
1779.34010       0.00145
1779.82226       0.00141
1780.30442       0.00135
1780.78657       0.00127
1781.26873       0.00119
1781.75089       0.00114
1782.23304       0.00112
1782.71520       0.00114
1783.19735       0.00120
1783.67951       0.00127
1784.16167       0.00134
1784.64382       0.00138
1785.12598       0.00138
1785.60814       0.00136
1786.09029       0.00135
1786.57245       0.00137
1787.05461       0.00141
1787.53676       0.00149
1788.01892       0.00159
1788.50107       0.00171
1788.98323       0.00178
1789.46539       0.00177
1789.94754       0.00169
1790.42970       0.00158
1790.91186       0.00152
1791.39401       0.00151
1791.87617       0.00155
1792.35833       0.00160
1792.84048       0.00165
1793.32264       0.00168
1793.80479       0.00168
1794.28695       0.00166
1794.76911       0.00162
1795.25126       0.00158
1795.73342       0.00155
1796.21558       0.00157
1796.69773       0.00160
1797.17989       0.00158
1797.66205       0.00149
1798.14420       0.00131
1798.62636       0.00109
1799.10851       0.00093
1799.59067       0.00087
1800.07283       0.00094
1800.55498       0.00109
1801.03714       0.00127
1801.51930       0.00138
1802.00145       0.00140
1802.48361       0.00135
1802.96577       0.00127
1803.44792       0.00119
1803.93008       0.00113
1804.41223       0.00113
1804.89439       0.00117
1805.37655       0.00123
1805.85870       0.00131
1806.34086       0.00139
1806.82302       0.00146
1807.30517       0.00149
1807.78733       0.00149
1808.26949       0.00146
1808.75164       0.00142
1809.23380       0.00140
1809.71595       0.00141
1810.19811       0.00141
1810.68027       0.00142
1811.16242       0.00142
1811.64458       0.00144
1812.12674       0.00147
1812.60889       0.00151
1813.09105       0.00155
1813.57321       0.00156
1814.05536       0.00155
1814.53752       0.00150
1815.01967       0.00145
1815.50183       0.00143
1815.98399       0.00145
1816.46614       0.00150
1816.94830       0.00154
1817.43046       0.00153
1817.91261       0.00147
1818.39477       0.00140
1818.87693       0.00135
1819.35908       0.00134
1819.84124       0.00135
1820.32339       0.00140
1820.80555       0.00145
1821.28771       0.00147
1821.76986       0.00142
1822.25202       0.00130
1822.73418       0.00116
1823.21633       0.00109
1823.69849       0.00112
1824.18065       0.00125
1824.66280       0.00144
1825.14496       0.00163
1825.62711       0.00178
1826.10927       0.00185
1826.59143       0.00186
1827.07358       0.00182
1827.55574       0.00176
1828.03790       0.00171
1828.52005       0.00170
1829.00221       0.00172
1829.48437       0.00175
1829.96652       0.00178
1830.44868       0.00181
1830.93083       0.00183
1831.41299       0.00185
1831.89515       0.00187
1832.37730       0.00184
1832.85946       0.00176
1833.34162       0.00162
1833.82377       0.00149
1834.30593       0.00141
1834.78809       0.00141
1835.27024       0.00151
1835.75240       0.00165
1836.23456       0.00177
1836.71671       0.00182
1837.19887       0.00181
1837.68102       0.00174
1838.16318       0.00166
1838.64534       0.00159
1839.12749       0.00154
1839.60965       0.00152
1840.09181       0.00151
1840.57396       0.00152
1841.05612       0.00152
1841.53828       0.00149
1842.02043       0.00144
1842.50259       0.00141
1842.98474       0.00142
1843.46690       0.00148
1843.94906       0.00158
1844.43121       0.00165
1844.91337       0.00169
1845.39553       0.00169
1845.87768       0.00165
1846.35984       0.00156
1846.84200       0.00144
1847.32415       0.00137
1847.80631       0.00139
1848.28846       0.00147
1848.77062       0.00156
1849.25278       0.00162
1849.73493       0.00163
1850.21709       0.00160
1850.69925       0.00153
1851.18140       0.00147
1851.66356       0.00142
1852.14572       0.00140
1852.62787       0.00142
1853.11003       0.00148
1853.59218       0.00154
1854.07434       0.00157
1854.55650       0.00154
1855.03865       0.00146
1855.52081       0.00133
1856.00297       0.00117
1856.48512       0.00102
1856.96728       0.00092
1857.44944       0.00089
1857.93159       0.00098
1858.41375       0.00111
1858.89590       0.00121
1859.37806       0.00126
1859.86022       0.00128
1860.34237       0.00130
1860.82453       0.00131
1861.30669       0.00132
1861.78884       0.00134
1862.27100       0.00140
1862.75316       0.00148
1863.23531       0.00158
1863.71747       0.00164
1864.19962       0.00165
1864.68178       0.00161
1865.16394       0.00155
1865.64609       0.00150
1866.12825       0.00144
1866.61041       0.00138
1867.09256       0.00131
1867.57472       0.00125
1868.05688       0.00121
1868.53903       0.00120
1869.02119       0.00121
1869.50334       0.00123
1869.98550       0.00125
1870.46766       0.00127
1870.94981       0.00132
1871.43197       0.00137
1871.91413       0.00141
1872.39628       0.00142
1872.87844       0.00138
1873.36060       0.00133
1873.84275       0.00129
1874.32491       0.00131
1874.80706       0.00140
1875.28922       0.00154
1875.77138       0.00171
1876.25353       0.00184
1876.73569       0.00188
1877.21785       0.00183
1877.70000       0.00173
1878.18216       0.00162
1878.66432       0.00155
1879.14647       0.00153
1879.62863       0.00154
1880.11078       0.00157
1880.59294       0.00162
1881.07510       0.00170
1881.55725       0.00180
1882.03941       0.00189
1882.52157       0.00197
1883.00372       0.00203
1883.48588       0.00203
1883.96804       0.00196
1884.45019       0.00183
1884.93235       0.00168
1885.41451       0.00156
1885.89666       0.00146
1886.37882       0.00142
1886.86097       0.00144
1887.34313       0.00153
1887.82529       0.00165
1888.30744       0.00178
1888.78960       0.00187
1889.27176       0.00193
1889.75391       0.00193
1890.23607       0.00189
1890.71823       0.00182
1891.20038       0.00175
1891.68254       0.00167
1892.16469       0.00159
1892.64685       0.00150
1893.12901       0.00140
1893.61116       0.00131
1894.09332       0.00125
1894.57548       0.00125
1895.05763       0.00128
1895.53979       0.00132
1896.02195       0.00135
1896.50410       0.00137
1896.98626       0.00137
1897.46841       0.00135
1897.95057       0.00134
1898.43273       0.00133
1898.91488       0.00134
1899.39704       0.00137
1899.87920       0.00140
1900.36135       0.00142
1900.84351       0.00141
1901.32567       0.00138
1901.80782       0.00135
1902.28998       0.00134
1902.77213       0.00137
1903.25429       0.00144
1903.73645       0.00154
1904.21860       0.00164
1904.70076       0.00170
1905.18292       0.00169
1905.66507       0.00162
1906.14723       0.00150
1906.62939       0.00135
1907.11154       0.00120
1907.59370       0.00108
1908.07585       0.00101
1908.55801       0.00100
1909.04017       0.00104
1909.52232       0.00108
1910.00448       0.00114
1910.48664       0.00122
1910.96879       0.00132
1911.45095       0.00143
1911.93311       0.00155
1912.41526       0.00165
1912.89742       0.00173
1913.37957       0.00177
1913.86173       0.00174
1914.34389       0.00163
1914.82604       0.00145
1915.30820       0.00128
1915.79036       0.00120
1916.27251       0.00122
1916.75467       0.00133
1917.23683       0.00145
1917.71898       0.00154
1918.20114       0.00157
1918.68329       0.00155
1919.16545       0.00150
1919.64761       0.00145
1920.12976       0.00142
1920.61192       0.00144
1921.09408       0.00150
1921.57623       0.00160
1922.05839       0.00170
1922.54055       0.00176
1923.02270       0.00178
1923.50486       0.00174
1923.98701       0.00163
1924.46917       0.00147
1924.95133       0.00132
1925.43348       0.00122
1925.91564       0.00120
1926.39780       0.00124
1926.87995       0.00130
1927.36211       0.00136
1927.84427       0.00140
1928.32642       0.00142
1928.80858       0.00143
1929.29073       0.00142
1929.77289       0.00142
1930.25505       0.00143
1930.73720       0.00143
1931.21936       0.00139
1931.70152       0.00130
1932.18367       0.00117
1932.66583       0.00104
1933.14799       0.00093
1933.63014       0.00087
1934.11230       0.00087
1934.59445       0.00091
1935.07661       0.00097
1935.55877       0.00100
1936.04092       0.00101
1936.52308       0.00100
1937.00524       0.00103
1937.48739       0.00113
1937.96955       0.00129
1938.45171       0.00145
1938.93386       0.00156
1939.41602       0.00160
1939.89818       0.00159
1940.38033       0.00158
1940.86249       0.00161
1941.34464       0.00167
1941.82680       0.00173
1942.30896       0.00176
1942.79111       0.00174
1943.27327       0.00169
1943.75543       0.00164
1944.23758       0.00165
1944.71974       0.00170
1945.20190       0.00176
1945.68405       0.00175
1946.16621       0.00165
1946.64836       0.00150
1947.13052       0.00135
1947.61268       0.00123
1948.09483       0.00117
1948.57699       0.00118
1949.05915       0.00124
1949.54130       0.00135
1950.02346       0.00149
1950.50562       0.00162
1950.98777       0.00175
1951.46993       0.00186
1951.95208       0.00191
1952.43424       0.00191
1952.91640       0.00186
1953.39855       0.00180
1953.88071       0.00175
1954.36287       0.00173
1954.84502       0.00170
1955.32718       0.00164
1955.80934       0.00157
1956.29149       0.00151
1956.77365       0.00146
1957.25580       0.00141
1957.73796       0.00136
1958.22012       0.00130
1958.70227       0.00126
1959.18443       0.00123
1959.66659       0.00121
1960.14874       0.00118
1960.63090       0.00114
1961.11306       0.00111
1961.59521       0.00115
1962.07737       0.00127
1962.55952       0.00146
1963.04168       0.00163
1963.52384       0.00172
1964.00599       0.00170
1964.48815       0.00159
1964.97031       0.00144
1965.45246       0.00129
1965.93462       0.00118
1966.41678       0.00113
1966.89893       0.00114
1967.38109       0.00119
1967.86324       0.00125
1968.34540       0.00129
1968.82756       0.00131
1969.30971       0.00133
1969.79187       0.00136
1970.27403       0.00143
1970.75618       0.00150
1971.23834       0.00154
1971.72050       0.00152
1972.20265       0.00144
1972.68481       0.00135
1973.16696       0.00130
1973.64912       0.00129
1974.13128       0.00131
1974.61343       0.00134
1975.09559       0.00135
1975.57775       0.00137
1976.05990       0.00141
1976.54206       0.00147
1977.02422       0.00150
1977.50637       0.00150
1977.98853       0.00148
1978.47068       0.00146
1978.95284       0.00149
1979.43500       0.00153
1979.91715       0.00158
1980.39931       0.00161
1980.88147       0.00161
1981.36362       0.00160
1981.84578       0.00161
1982.32794       0.00163
1982.81009       0.00163
1983.29225       0.00158
1983.77440       0.00148
1984.25656       0.00133
1984.73872       0.00117
1985.22087       0.00105
1985.70303       0.00100
1986.18519       0.00102
1986.66734       0.00107
1987.14950       0.00113
1987.63166       0.00122
1988.11381       0.00133
1988.59597       0.00147
1989.07812       0.00160
1989.56028       0.00172
1990.04244       0.00180
1990.52459       0.00184
1991.00675       0.00181
1991.48891       0.00173
1991.97106       0.00163
1992.45322       0.00153
1992.93538       0.00144
1993.41753       0.00139
1993.89969       0.00139
1994.38185       0.00143
1994.86400       0.00150
1995.34616       0.00160
1995.82831       0.00174
1996.31047       0.00189
1996.79263       0.00205
1997.27478       0.00217
1997.75694       0.00222
1998.23910       0.00216
1998.72125       0.00202
1999.20341       0.00183
1999.68557       0.00162
2000.16772       0.00143
2000.64988       0.00125
2001.13203       0.00111
2001.61419       0.00103
2002.09635       0.00105
2002.57850       0.00113
2003.06066       0.00125
2003.54282       0.00135
2004.02497       0.00139
2004.50713       0.00137
2004.98929       0.00133
2005.47144       0.00132
2005.95360       0.00135
2006.43575       0.00142
2006.91791       0.00151
2007.40007       0.00156
2007.88222       0.00154
2008.36438       0.00146
2008.84654       0.00135
2009.32869       0.00126
2009.81085       0.00125
2010.29301       0.00130
2010.77516       0.00141
2011.25732       0.00157
2011.73947       0.00176
2012.22163       0.00195
2012.70379       0.00207
2013.18594       0.00208
2013.66810       0.00199
2014.15026       0.00187
2014.63241       0.00179
2015.11457       0.00181
2015.59673       0.00189
2016.07888       0.00198
2016.56104       0.00203
2017.04319       0.00201
2017.52535       0.00194
2018.00751       0.00183
2018.48966       0.00169
2018.97182       0.00154
2019.45398       0.00140
2019.93613       0.00129
2020.41829       0.00122
2020.90045       0.00120
2021.38260       0.00123
2021.86476       0.00130
2022.34691       0.00139
2022.82907       0.00150
2023.31123       0.00162
2023.79338       0.00175
2024.27554       0.00188
2024.75770       0.00197
2025.23985       0.00200
2025.72201       0.00197
2026.20417       0.00190
2026.68632       0.00180
2027.16848       0.00167
2027.65063       0.00155
2028.13279       0.00144
2028.61495       0.00136
2029.09710       0.00130
2029.57926       0.00124
2030.06142       0.00121
2030.54357       0.00123
2031.02573       0.00131
2031.50789       0.00142
2031.99004       0.00154
2032.47220       0.00163
2032.95435       0.00167
2033.43651       0.00168
2033.91867       0.00167
2034.40082       0.00167
2034.88298       0.00167
2035.36514       0.00168
2035.84729       0.00171
2036.32945       0.00173
2036.81161       0.00176
2037.29376       0.00181
2037.77592       0.00188
2038.25807       0.00198
2038.74023       0.00207
2039.22239       0.00211
2039.70454       0.00208
2040.18670       0.00198
2040.66886       0.00186
2041.15101       0.00178
2041.63317       0.00177
2042.11533       0.00182
2042.59748       0.00189
2043.07964       0.00192
2043.56180       0.00188
2044.04395       0.00178
2044.52611       0.00167
2045.00826       0.00161
2045.49042       0.00159
2045.97258       0.00158
2046.45473       0.00156
2046.93689       0.00152
2047.41905       0.00145
2047.90120       0.00137
2048.38336       0.00130
2048.86552       0.00127
2049.34767       0.00128
2049.82983       0.00132
2050.31198       0.00138
2050.79414       0.00145
2051.27630       0.00152
2051.75845       0.00156
2052.24061       0.00156
2052.72277       0.00154
2053.20492       0.00151
2053.68708       0.00147
2054.16924       0.00143
2054.65139       0.00140
2055.13355       0.00140
2055.61570       0.00143
2056.09786       0.00148
2056.58002       0.00156
2057.06217       0.00164
2057.54433       0.00171
2058.02649       0.00177
2058.50864       0.00183
2058.99080       0.00186
2059.47296       0.00187
2059.95511       0.00187
2060.43727       0.00188
2060.91942       0.00191
2061.40158       0.00194
2061.88374       0.00194
2062.36589       0.00190
2062.84805       0.00183
2063.33021       0.00174
2063.81236       0.00167
2064.29452       0.00165
2064.77668       0.00168
2065.25883       0.00176
2065.74099       0.00184
2066.22314       0.00190
2066.70530       0.00191
2067.18746       0.00188
2067.66961       0.00185
2068.15177       0.00185
2068.63393       0.00190
2069.11608       0.00197
2069.59824       0.00204
2070.08040       0.00207
2070.56255       0.00204
2071.04471       0.00197
2071.52686       0.00190
2072.00902       0.00184
2072.49118       0.00182
2072.97333       0.00182
2073.45549       0.00183
2073.93765       0.00186
2074.41980       0.00189
2074.90196       0.00190
2075.38412       0.00190
2075.86627       0.00187
2076.34843       0.00179
2076.83058       0.00168
2077.31274       0.00157
2077.79490       0.00153
2078.27705       0.00158
2078.75921       0.00171
2079.24137       0.00184
2079.72352       0.00190
2080.20568       0.00185
2080.68784       0.00174
2081.16999       0.00163
2081.65215       0.00158
2082.13430       0.00161
2082.61646       0.00170
2083.09862       0.00181
2083.58077       0.00190
2084.06293       0.00195
2084.54509       0.00198
2085.02724       0.00203
2085.50940       0.00210
2085.99156       0.00219
2086.47371       0.00226
2086.95587       0.00229
2087.43802       0.00227
2087.92018       0.00223
2088.40234       0.00218
2088.88449       0.00213
2089.36665       0.00211
2089.84881       0.00213
2090.33096       0.00218
2090.81312       0.00225
2091.29528       0.00229
2091.77743       0.00226
2092.25959       0.00217
2092.74174       0.00206
2093.22390       0.00198
2093.70606       0.00194
2094.18821       0.00190
2094.67037       0.00185
2095.15253       0.00178
2095.63468       0.00173
2096.11684       0.00170
2096.59900       0.00170
2097.08115       0.00172
2097.56331       0.00173
2098.04547       0.00175
2098.52762       0.00177
2099.00978       0.00179
2099.49193       0.00181
2099.97409       0.00183
2100.45625       0.00182
2100.93840       0.00178
2101.42056       0.00173
2101.90272       0.00169
2102.38487       0.00169
2102.86703       0.00171
2103.34919       0.00171
2103.83134       0.00166
2104.31350       0.00155
2104.79565       0.00142
2105.27781       0.00134
2105.75997       0.00134
2106.24212       0.00144
2106.72428       0.00160
2107.20644       0.00175
2107.68859       0.00184
2108.17075       0.00186
2108.65291       0.00183
2109.13506       0.00176
2109.61722       0.00168
2110.09937       0.00163
2110.58153       0.00165
2111.06369       0.00175
2111.54584       0.00191
2112.02800       0.00207
2112.51016       0.00215
2112.99231       0.00215
2113.47447       0.00209
2113.95663       0.00203
2114.43878       0.00198
2114.92094       0.00197
2115.40309       0.00196
2115.88525       0.00193
2116.36741       0.00187
2116.84956       0.00181
2117.33172       0.00176
2117.81388       0.00173
2118.29603       0.00172
2118.77819       0.00173
2119.26035       0.00177
2119.74250       0.00182
2120.22466       0.00187
2120.70681       0.00191
2121.18897       0.00191
2121.67113       0.00187
2122.15328       0.00180
2122.63544       0.00171
2123.11760       0.00164
2123.59975       0.00159
2124.08191       0.00155
2124.56407       0.00151
2125.04622       0.00148
2125.52838       0.00146
2126.01053       0.00146
2126.49269       0.00148
2126.97485       0.00151
2127.45700       0.00155
2127.93916       0.00157
2128.42132       0.00159
2128.90347       0.00161
2129.38563       0.00165
2129.86779       0.00170
2130.34994       0.00177
2130.83210       0.00184
2131.31425       0.00190
2131.79641       0.00196
2132.27857       0.00199
2132.76072       0.00200
2133.24288       0.00200
2133.72504       0.00200
2134.20719       0.00200
2134.68935       0.00199
2135.17151       0.00196
2135.65366       0.00190
2136.13582       0.00183
2136.61797       0.00177
2137.10013       0.00172
2137.58229       0.00169
2138.06444       0.00169
2138.54660       0.00171
2139.02876       0.00178
2139.51091       0.00189
2139.99307       0.00201
2140.47523       0.00212
2140.95738       0.00218
2141.43954       0.00219
2141.92169       0.00217
2142.40385       0.00211
2142.88601       0.00203
2143.36816       0.00194
2143.85032       0.00184
2144.33248       0.00174
2144.81463       0.00165
2145.29679       0.00157
2145.77895       0.00149
2146.26110       0.00143
2146.74326       0.00144
2147.22542       0.00152
2147.70757       0.00165
2148.18973       0.00177
2148.67188       0.00185
2149.15404       0.00186
2149.63620       0.00184
2150.11835       0.00181
2150.60051       0.00181
2151.08267       0.00186
2151.56482       0.00195
2152.04698       0.00206
2152.52914       0.00215
2153.01129       0.00220
2153.49345       0.00219
2153.97560       0.00214
2154.45776       0.00208
2154.93992       0.00203
2155.42207       0.00199
2155.90423       0.00195
2156.38639       0.00189
2156.86854       0.00184
2157.35070       0.00183
2157.83286       0.00188
2158.31501       0.00198
2158.79717       0.00211
2159.27932       0.00224
2159.76148       0.00235
2160.24364       0.00242
2160.72579       0.00244
2161.20795       0.00242
2161.69011       0.00236
2162.17226       0.00225
2162.65442       0.00212
2163.13658       0.00199
2163.61873       0.00190
2164.10089       0.00185
2164.58304       0.00185
2165.06520       0.00187
2165.54736       0.00189
2166.02951       0.00189
2166.51167       0.00186
2166.99383       0.00180
2167.47598       0.00174
2167.95814       0.00168
2168.44030       0.00164
2168.92245       0.00161
2169.40461       0.00159
2169.88676       0.00161
2170.36892       0.00166
2170.85108       0.00173
2171.33323       0.00180
2171.81539       0.00183
2172.29755       0.00182
2172.77970       0.00180
2173.26186       0.00182
2173.74402       0.00192
2174.22617       0.00209
2174.70833       0.00228
2175.19048       0.00243
2175.67264       0.00251
2176.15480       0.00251
2176.63695       0.00247
2177.11911       0.00239
2177.60127       0.00232
2178.08342       0.00226
2178.56558       0.00222
2179.04774       0.00217
2179.52989       0.00210
2180.01205       0.00201
2180.49420       0.00194
2180.97636       0.00192
2181.45852       0.00194
2181.94067       0.00197
2182.42283       0.00199
2182.90499       0.00196
2183.38714       0.00189
2183.86930       0.00178
2184.35146       0.00168
2184.83361       0.00162
2185.31577       0.00164
2185.79792       0.00171
2186.28008       0.00181
2186.76224       0.00189
2187.24439       0.00195
2187.72655       0.00198
2188.20871       0.00197
2188.69086       0.00193
2189.17302       0.00186
2189.65518       0.00176
2190.13733       0.00168
2190.61949       0.00163
2191.10164       0.00164
2191.58380       0.00172
2192.06596       0.00185
2192.54811       0.00201
2193.03027       0.00217
2193.51243       0.00229
2193.99458       0.00235
2194.47674       0.00233
2194.95890       0.00224
2195.44105       0.00211
2195.92321       0.00197
2196.40536       0.00183
2196.88752       0.00172
2197.36968       0.00165
2197.85183       0.00166
2198.33399       0.00174
2198.81615       0.00186
2199.29830       0.00197
2199.78046       0.00205
2200.26262       0.00209
2200.74477       0.00210
2201.22693       0.00209
2201.70909       0.00209
2202.19124       0.00212
2202.67340       0.00216
2203.15555       0.00217
2203.63771       0.00212
2204.11987       0.00201
2204.60202       0.00191
2205.08418       0.00185
2205.56634       0.00186
2206.04849       0.00193
2206.53065       0.00201
2207.01281       0.00206
2207.49496       0.00207
2207.97712       0.00205
2208.45927       0.00204
2208.94143       0.00205
2209.42359       0.00209
2209.90574       0.00214
2210.38790       0.00217
2210.87006       0.00221
2211.35221       0.00225
2211.83437       0.00230
2212.31653       0.00230
2212.79868       0.00223
2213.28084       0.00208
2213.76299       0.00191
2214.24515       0.00178
2214.72731       0.00169
2215.20946       0.00165
2215.69162       0.00164
2216.17378       0.00163
2216.65593       0.00161
2217.13809       0.00158
2217.62025       0.00155
2218.10240       0.00151
2218.58456       0.00147
2219.06671       0.00144
2219.54887       0.00146
2220.03103       0.00154
2220.51318       0.00165
2220.99534       0.00177
2221.47750       0.00185
2221.95965       0.00190
2222.44181       0.00189
2222.92397       0.00184
2223.40612       0.00177
2223.88828       0.00170
2224.37043       0.00167
2224.85259       0.00167
2225.33475       0.00171
2225.81690       0.00176
2226.29906       0.00179
2226.78122       0.00179
2227.26337       0.00176
2227.74553       0.00173
2228.22769       0.00169
2228.70984       0.00166
2229.19200       0.00167
2229.67415       0.00172
2230.15631       0.00180
2230.63847       0.00184
2231.12062       0.00183
2231.60278       0.00175
2232.08494       0.00166
2232.56709       0.00157
2233.04925       0.00151
2233.53141       0.00149
2234.01356       0.00152
2234.49572       0.00158
2234.97787       0.00170
2235.46003       0.00185
2235.94219       0.00200
2236.42434       0.00211
2236.90650       0.00213
2237.38866       0.00205
2237.87081       0.00194
2238.35297       0.00184
2238.83513       0.00179
2239.31728       0.00177
2239.79944       0.00175
2240.28159       0.00172
2240.76375       0.00170
2241.24591       0.00168
2241.72806       0.00168
2242.21022       0.00173
2242.69238       0.00182
2243.17453       0.00193
2243.65669       0.00205
2244.13885       0.00213
2244.62100       0.00217
2245.10316       0.00215
2245.58531       0.00207
2246.06747       0.00195
2246.54963       0.00184
2247.03178       0.00177
2247.51394       0.00177
2247.99610       0.00183
2248.47825       0.00193
2248.96041       0.00203
2249.44257       0.00212
2249.92472       0.00216
2250.40688       0.00218
2250.88904       0.00218
2251.37119       0.00216
2251.85335       0.00213
2252.33550       0.00209
2252.81766       0.00204
2253.29982       0.00197
2253.78197       0.00189
2254.26413       0.00184
2254.74629       0.00183
2255.22844       0.00188
2255.71060       0.00197
2256.19276       0.00207
2256.67491       0.00216
2257.15707       0.00224
2257.63922       0.00230
2258.12138       0.00231
2258.60354       0.00227
2259.08569       0.00216
2259.56785       0.00201
2260.05001       0.00183
2260.53216       0.00170
2261.01432       0.00164
2261.49648       0.00164
2261.97863       0.00168
2262.46079       0.00174
2262.94294       0.00179
2263.42510       0.00184
2263.90726       0.00190
2264.38941       0.00197
2264.87157       0.00204
2265.35373       0.00209
2265.83588       0.00214
2266.31804       0.00218
2266.80020       0.00221
2267.28235       0.00220
2267.76451       0.00215
2268.24666       0.00204
2268.72882       0.00190
2269.21098       0.00177
2269.69313       0.00169
2270.17529       0.00166
2270.65745       0.00168
2271.13960       0.00172
2271.62176       0.00175
2272.10392       0.00175
2272.58607       0.00174
2273.06823       0.00174
2273.55038       0.00179
2274.03254       0.00192
2274.51470       0.00210
2274.99685       0.00228
2275.47901       0.00238
2275.96117       0.00238
2276.44332       0.00230
2276.92548       0.00219
2277.40764       0.00210
2277.88979       0.00202
2278.37195       0.00194
2278.85410       0.00189
2279.33626       0.00187
2279.81842       0.00189
2280.30057       0.00194
2280.78273       0.00198
2281.26489       0.00199
2281.74704       0.00195
2282.22920       0.00189
2282.71136       0.00186
2283.19351       0.00186
2283.67567       0.00186
2284.15782       0.00178
2284.63998       0.00165
2285.12214       0.00151
2285.60429       0.00140
2286.08645       0.00134
2286.56861       0.00131
2287.05076       0.00132
2287.53292       0.00133
2288.01508       0.00135
2288.49723       0.00140
2288.97939       0.00149
2289.46154       0.00160
2289.94370       0.00169
2290.42586       0.00177
2290.90801       0.00183
2291.39017       0.00189
2291.87233       0.00192
2292.35448       0.00190
2292.83664       0.00184
2293.31880       0.00176
2293.80095       0.00171
2294.28311       0.00171
2294.76526       0.00175
2295.24742       0.00182
2295.72958       0.00186
2296.21173       0.00186
2296.69389       0.00183
2297.17605       0.00181
2297.65820       0.00184
2298.14036       0.00194
2298.62252       0.00205
2299.10467       0.00213
2299.58683       0.00212
2300.06898       0.00203
2300.55114       0.00188
2301.03330       0.00175
2301.51545       0.00167
2301.99761       0.00167
2302.47977       0.00169
2302.96192       0.00173
2303.44408       0.00177
2303.92624       0.00180
2304.40839       0.00182
2304.89055       0.00183
2305.37271       0.00185
2305.85486       0.00190
2306.33702       0.00198
2306.81917       0.00207
2307.30133       0.00212
2307.78349       0.00213
2308.26564       0.00210
2308.74780       0.00204
2309.22996       0.00199
2309.71211       0.00196
2310.19427       0.00194
2310.67643       0.00193
2311.15858       0.00190
2311.64074       0.00185
2312.12289       0.00178
2312.60505       0.00171
2313.08721       0.00165
2313.56936       0.00162
2314.05152       0.00164
2314.53368       0.00169
2315.01583       0.00176
2315.49799       0.00181
2315.98015       0.00181
2316.46230       0.00178
2316.94446       0.00177
2317.42661       0.00180
2317.90877       0.00185
2318.39093       0.00187
2318.87308       0.00185
2319.35524       0.00179
2319.83740       0.00174
2320.31955       0.00173
2320.80171       0.00177
2321.28387       0.00185
2321.76602       0.00195
2322.24818       0.00202
2322.73033       0.00204
2323.21249       0.00199
2323.69465       0.00191
2324.17680       0.00182
2324.65896       0.00174
2325.14112       0.00170
2325.62327       0.00169
2326.10543       0.00173
2326.58759       0.00179
2327.06974       0.00187
2327.55190       0.00194
2328.03405       0.00201
2328.51621       0.00206
2328.99837       0.00210
2329.48052       0.00209
2329.96268       0.00203
2330.44484       0.00188
2330.92699       0.00167
2331.40915       0.00143
2331.89131       0.00122
2332.37346       0.00109
2332.85562       0.00108
2333.33777       0.00116
2333.81993       0.00128
2334.30209       0.00139
2334.78424       0.00147
2335.26640       0.00152
2335.74856       0.00154
2336.23071       0.00157
2336.71287       0.00163
2337.19503       0.00175
2337.67718       0.00190
2338.15934       0.00199
2338.64149       0.00199
2339.12365       0.00191
2339.60581       0.00177
2340.08796       0.00161
2340.57012       0.00147
2341.05228       0.00139
2341.53443       0.00138
2342.01659       0.00145
2342.49875       0.00157
2342.98090       0.00170
2343.46306       0.00180
2343.94521       0.00185
2344.42737       0.00183
2344.90953       0.00177
2345.39168       0.00169
2345.87384       0.00160
2346.35600       0.00153
2346.83815       0.00149
2347.32031       0.00145
2347.80247       0.00140
2348.28462       0.00134
2348.76678       0.00127
2349.24893       0.00122
2349.73109       0.00122
2350.21325       0.00126
2350.69540       0.00135
2351.17756       0.00150
2351.65972       0.00168
2352.14187       0.00183
2352.62403       0.00190
2353.10619       0.00187
2353.58834       0.00177
2354.07050       0.00166
2354.55266       0.00160
2355.03481       0.00161
2355.51697       0.00167
2355.99912       0.00170
2356.48128       0.00167
2356.96344       0.00155
2357.44559       0.00139
2357.92775       0.00126
2358.40991       0.00121
2358.89206       0.00122
2359.37422       0.00126
2359.85638       0.00133
2360.33853       0.00142
2360.82069       0.00152
2361.30284       0.00162
2361.78500       0.00169
2362.26716       0.00173
2362.74931       0.00174
2363.23147       0.00174
2363.71363       0.00174
2364.19578       0.00176
2364.67794       0.00179
2365.16010       0.00181
2365.64225       0.00177
2366.12441       0.00166
2366.60656       0.00152
2367.08872       0.00141
2367.57088       0.00134
2368.05303       0.00135
2368.53519       0.00141
2369.01735       0.00150
2369.49950       0.00158
2369.98166       0.00163
2370.46382       0.00164
2370.94597       0.00163
2371.42813       0.00161
2371.91028       0.00160
2372.39244       0.00159
2372.87460       0.00159
2373.35675       0.00159
2373.83891       0.00160
2374.32107       0.00161
2374.80322       0.00162
2375.28538       0.00163
2375.76754       0.00161
2376.24969       0.00155
2376.73185       0.00146
2377.21400       0.00137
2377.69616       0.00133
2378.17832       0.00137
2378.66047       0.00147
2379.14263       0.00160
2379.62479       0.00171
2380.10694       0.00178
2380.58910       0.00177
2381.07126       0.00169
2381.55341       0.00157
2382.03557       0.00147
2382.51772       0.00144
2382.99988       0.00151
2383.48204       0.00166
2383.96419       0.00184
2384.44635       0.00198
2384.92851       0.00203
2385.41066       0.00197
2385.89282       0.00184
2386.37498       0.00171
2386.85713       0.00166
2387.33929       0.00167
2387.82144       0.00170
2388.30360       0.00171
2388.78576       0.00169
2389.26791       0.00165
2389.75007       0.00164
2390.23223       0.00166
2390.71438       0.00171
2391.19654       0.00178
2391.67870       0.00182
2392.16085       0.00185
2392.64301       0.00184
2393.12516       0.00182
2393.60732       0.00179
2394.08948       0.00178
2394.57163       0.00177
2395.05379       0.00174
2395.53595       0.00170
2396.01810       0.00165
2396.50026       0.00162
2396.98242       0.00160
2397.46457       0.00160
2397.94673       0.00159
2398.42888       0.00157
2398.91104       0.00155
2399.39320       0.00152
2399.87535       0.00150
2400.35751       0.00150
2400.83967       0.00152
2401.32182       0.00154
2401.80398       0.00157
2402.28614       0.00161
2402.76829       0.00164
2403.25045       0.00162
2403.73260       0.00157
2404.21476       0.00150
2404.69692       0.00148
2405.17907       0.00149
2405.66123       0.00152
2406.14339       0.00155
2406.62554       0.00158
2407.10770       0.00160
2407.58986       0.00162
2408.07201       0.00164
2408.55417       0.00165
2409.03633       0.00166
2409.51848       0.00167
2410.00064       0.00169
2410.48279       0.00171
2410.96495       0.00172
2411.44711       0.00172
2411.92926       0.00173
2412.41142       0.00174
2412.89358       0.00175
2413.37573       0.00174
2413.85789       0.00169
2414.34005       0.00161
2414.82220       0.00149
2415.30436       0.00137
2415.78651       0.00130
2416.26867       0.00132
2416.75083       0.00138
2417.23298       0.00146
2417.71514       0.00156
2418.19730       0.00168
2418.67945       0.00179
2419.16161       0.00188
2419.64377       0.00193
2420.12592       0.00190
2420.60808       0.00182
2421.09023       0.00172
2421.57239       0.00163
2422.05455       0.00158
2422.53670       0.00157
2423.01886       0.00164
2423.50102       0.00174
2423.98317       0.00186
2424.46533       0.00196
2424.94749       0.00207
2425.42964       0.00218
2425.91180       0.00231
2426.39395       0.00243
2426.87611       0.00251
2427.35827       0.00249
2427.84042       0.00236
2428.32258       0.00216
2428.80474       0.00201
2429.28689       0.00195
2429.76905       0.00198
2430.25121       0.00202
2430.73336       0.00201
2431.21552       0.00194
2431.69767       0.00183
2432.17983       0.00172
2432.66199       0.00162
2433.14414       0.00154
2433.62630       0.00150
2434.10846       0.00151
2434.59061       0.00159
2435.07277       0.00172
2435.55493       0.00187
2436.03708       0.00198
2436.51924       0.00203
2437.00139       0.00203
2437.48355       0.00199
2437.96571       0.00194
2438.44786       0.00188
2438.93002       0.00180
2439.41218       0.00171
2439.89433       0.00165
2440.37649       0.00164
2440.85865       0.00169
2441.34080       0.00180
2441.82296       0.00194
2442.30511       0.00205
2442.78727       0.00211
2443.26943       0.00211
2443.75158       0.00204
2444.23374       0.00193
2444.71590       0.00179
2445.19805       0.00166
2445.68021       0.00157
2446.16237       0.00156
2446.64452       0.00160
2447.12668       0.00166
2447.60883       0.00170
2448.09099       0.00170
2448.57315       0.00168
2449.05530       0.00166
2449.53746       0.00165
2450.01962       0.00165
2450.50177       0.00168
2450.98393       0.00172
2451.46609       0.00178
2451.94824       0.00184
2452.43040       0.00187
2452.91255       0.00184
2453.39471       0.00174
2453.87687       0.00159
2454.35902       0.00142
2454.84118       0.00130
2455.32334       0.00128
2455.80549       0.00136
2456.28765       0.00149
2456.76981       0.00164
2457.25196       0.00176
2457.73412       0.00182
2458.21628       0.00185
2458.69843       0.00187
2459.18059       0.00193
2459.66274       0.00202
2460.14490       0.00211
2460.62706       0.00215
2461.10921       0.00211
2461.59137       0.00196
2462.07353       0.00177
2462.55568       0.00158
2463.03784       0.00147
2463.52000       0.00145
2464.00215       0.00151
2464.48431       0.00162
2464.96646       0.00175
2465.44862       0.00186
2465.93078       0.00195
2466.41293       0.00203
2466.89509       0.00207
2467.37725       0.00206
2467.85940       0.00200
2468.34156       0.00190
2468.82372       0.00182
2469.30587       0.00179
2469.78803       0.00182
2470.27018       0.00188
2470.75234       0.00195
2471.23450       0.00200
2471.71665       0.00204
2472.19881       0.00205
2472.68097       0.00204
2473.16312       0.00197
2473.64528       0.00186
2474.12744       0.00172
2474.60959       0.00163
2475.09175       0.00163
2475.57390       0.00173
2476.05606       0.00189
2476.53822       0.00203
2477.02037       0.00210
2477.50253       0.00210
2477.98469       0.00209
2478.46684       0.00213
2478.94900       0.00222
2479.43116       0.00232
2479.91331       0.00240
2480.39547       0.00243
2480.87762       0.00242
2481.35978       0.00240
2481.84194       0.00239
2482.32409       0.00240
2482.80625       0.00243
2483.28841       0.00246
2483.77056       0.00249
2484.25272       0.00251
2484.73488       0.00250
2485.21703       0.00245
2485.69919       0.00238
2486.18134       0.00228
2486.66350       0.00220
2487.14566       0.00214
2487.62781       0.00212
2488.10997       0.00216
2488.59213       0.00225
2489.07428       0.00236
2489.55644       0.00245
2490.03860       0.00247
2490.52075       0.00240
2491.00291       0.00227
2491.48506       0.00212
2491.96722       0.00204
2492.44938       0.00206
2492.93153       0.00215
2493.41369       0.00225
2493.89585       0.00230
2494.37800       0.00228
2494.86016       0.00219
2495.34232       0.00208
2495.82447       0.00198
2496.30663       0.00195
2496.78878       0.00201
2497.27094       0.00215
2497.75310       0.00232
2498.23525       0.00248
2498.71741       0.00259
2499.19957       0.00265
2499.68172       0.00264
2500.16388       0.00260
2500.64604       0.00254
2501.12819       0.00250
2501.61035       0.00251
2502.09250       0.00257
2502.57466       0.00264
2503.05682       0.00269
2503.53897       0.00271
2504.02113       0.00269
2504.50329       0.00264
2504.98544       0.00256
2505.46760       0.00248
2505.94976       0.00241
2506.43191       0.00233
2506.91407       0.00227
2507.39622       0.00222
2507.87838       0.00218
2508.36054       0.00215
2508.84269       0.00214
2509.32485       0.00211
2509.80701       0.00208
2510.28916       0.00205
2510.77132       0.00203
2511.25348       0.00203
2511.73563       0.00203
2512.21779       0.00203
2512.69995       0.00204
2513.18210       0.00205
2513.66426       0.00206
2514.14641       0.00206
2514.62857       0.00207
2515.11073       0.00208
2515.59288       0.00209
2516.07504       0.00210
2516.55720       0.00213
2517.03935       0.00217
2517.52151       0.00223
2518.00367       0.00226
2518.48582       0.00226
2518.96798       0.00220
2519.45013       0.00212
2519.93229       0.00205
2520.41445       0.00203
2520.89660       0.00205
2521.37876       0.00208
2521.86092       0.00211
2522.34307       0.00214
2522.82523       0.00213
2523.30739       0.00209
2523.78954       0.00200
2524.27170       0.00190
2524.75385       0.00185
2525.23601       0.00187
2525.71817       0.00195
2526.20032       0.00203
2526.68248       0.00205
2527.16464       0.00201
2527.64679       0.00195
2528.12895       0.00193
2528.61111       0.00199
2529.09326       0.00213
2529.57542       0.00234
2530.05757       0.00255
2530.53973       0.00270
2531.02189       0.00275
2531.50404       0.00269
2531.98620       0.00255
2532.46836       0.00238
2532.95051       0.00223
2533.43267       0.00214
2533.91483       0.00211
2534.39698       0.00215
2534.87914       0.00222
2535.36129       0.00229
2535.84345       0.00233
2536.32561       0.00234
2536.80776       0.00234
2537.28992       0.00232
2537.77208       0.00228
2538.25423       0.00224
2538.73639       0.00221
2539.21855       0.00223
2539.70070       0.00235
2540.18286       0.00254
2540.66501       0.00275
2541.14717       0.00287
2541.62933       0.00287
2542.11148       0.00274
2542.59364       0.00256
2543.07580       0.00237
2543.55795       0.00223
2544.04011       0.00215
2544.52227       0.00213
2545.00442       0.00214
2545.48658       0.00216
2545.96873       0.00220
2546.45089       0.00226
2546.93305       0.00232
2547.41520       0.00236
2547.89736       0.00238
2548.37952       0.00237
2548.86167       0.00235
2549.34383       0.00235
2549.82599       0.00238
2550.30814       0.00248
2550.79030       0.00262
2551.27245       0.00277
2551.75461       0.00289
2552.23677       0.00293
2552.71892       0.00289
2553.20108       0.00279
2553.68324       0.00267
2554.16539       0.00254
2554.64755       0.00242
2555.12971       0.00230
2555.61186       0.00219
2556.09402       0.00210
2556.57617       0.00205
2557.05833       0.00204
2557.54049       0.00207
2558.02264       0.00215
2558.50480       0.00222
2558.98696       0.00229
2559.46911       0.00234
2559.95127       0.00242
2560.43343       0.00251
2560.91558       0.00261
2561.39774       0.00268
2561.87990       0.00272
2562.36205       0.00273
2562.84421       0.00272
2563.32636       0.00267
2563.80852       0.00261
2564.29068       0.00255
2564.77283       0.00251
2565.25499       0.00250
2565.73715       0.00252
2566.21930       0.00256
2566.70146       0.00262
2567.18362       0.00269
2567.66577       0.00276
2568.14793       0.00284
2568.63008       0.00292
2569.11224       0.00301
2569.59440       0.00310
2570.07655       0.00318
2570.55871       0.00324
2571.04087       0.00326
2571.52302       0.00322
2572.00518       0.00310
2572.48734       0.00292
2572.96949       0.00272
2573.45165       0.00254
2573.93380       0.00244
2574.41596       0.00242
2574.89812       0.00249
2575.38027       0.00261
2575.86243       0.00277
2576.34459       0.00295
2576.82674       0.00310
2577.30890       0.00321
2577.79106       0.00327
2578.27321       0.00328
2578.75537       0.00327
2579.23752       0.00327
2579.71968       0.00328
2580.20184       0.00327
2580.68399       0.00324
2581.16615       0.00318
2581.64831       0.00311
2582.13046       0.00306
2582.61262       0.00307
2583.09478       0.00314
2583.57693       0.00325
2584.05909       0.00336
2584.54124       0.00344
2585.02340       0.00350
2585.50556       0.00352
2585.98771       0.00352
2586.46987       0.00348
2586.95203       0.00342
2587.43418       0.00335
2587.91634       0.00331
2588.39850       0.00329
2588.88065       0.00332
2589.36281       0.00336
2589.84496       0.00339
2590.32712       0.00342
2590.80928       0.00344
2591.29143       0.00347
2591.77359       0.00350
2592.25575       0.00354
2592.73790       0.00359
2593.22006       0.00367
2593.70222       0.00379
2594.18437       0.00391
2594.66653       0.00401
2595.14868       0.00403
2595.63084       0.00398
2596.11300       0.00387
2596.59515       0.00376
2597.07731       0.00371
2597.55947       0.00371
2598.04162       0.00375
2598.52378       0.00379
2599.00594       0.00380
2599.48809       0.00378
2599.97025       0.00372
2600.45240       0.00365
2600.93456       0.00358
2601.41672       0.00354
2601.89887       0.00355
2602.38103       0.00362
2602.86319       0.00371
2603.34534       0.00379
2603.82750       0.00382
2604.30966       0.00379
2604.79181       0.00373
2605.27397       0.00367
2605.75612       0.00363
2606.23828       0.00363
2606.72044       0.00365
2607.20259       0.00369
2607.68475       0.00374
2608.16691       0.00379
2608.64906       0.00385
2609.13122       0.00389
2609.61338       0.00390
2610.09553       0.00386
2610.57769       0.00378
2611.05984       0.00371
2611.54200       0.00368
2612.02416       0.00372
2612.50631       0.00382
2612.98847       0.00393
2613.47063       0.00402
2613.95278       0.00406
2614.43494       0.00406
2614.91710       0.00405
2615.39925       0.00405
2615.88141       0.00406
2616.36357       0.00408
2616.84572       0.00411
2617.32788       0.00413
2617.81003       0.00415
2618.29219       0.00416
2618.77435       0.00416
2619.25650       0.00417
2619.73866       0.00418
2620.22082       0.00421
2620.70297       0.00429
2621.18513       0.00438
2621.66729       0.00444
2622.14944       0.00446
2622.63160       0.00442
2623.11375       0.00436
2623.59591       0.00431
2624.07807       0.00427
2624.56022       0.00426
2625.04238       0.00428
2625.52454       0.00431
2626.00669       0.00436
2626.48885       0.00443
2626.97101       0.00450
2627.45316       0.00455
2627.93532       0.00457
2628.41747       0.00456
2628.89963       0.00451
2629.38179       0.00445
2629.86394       0.00437
2630.34610       0.00432
2630.82826       0.00430
2631.31041       0.00434
2631.79257       0.00444
2632.27473       0.00455
2632.75688       0.00466
2633.23904       0.00471
2633.72119       0.00472
2634.20335       0.00467
2634.68551       0.00460
2635.16766       0.00454
2635.64982       0.00453
2636.13198       0.00460
2636.61413       0.00472
2637.09629       0.00488
2637.57845       0.00502
2638.06060       0.00513
2638.54276       0.00519
2639.02491       0.00521
2639.50707       0.00520
2639.98923       0.00517
2640.47138       0.00513
2640.95354       0.00507
2641.43570       0.00501
2641.91785       0.00496
2642.40001       0.00493
2642.88217       0.00490
2643.36432       0.00486
2643.84648       0.00481
2644.32863       0.00478
2644.81079       0.00480
2645.29295       0.00484
2645.77510       0.00487
2646.25726       0.00487
2646.73942       0.00486
2647.22157       0.00485
2647.70373       0.00487
2648.18589       0.00493
2648.66804       0.00498
2649.15020       0.00498
2649.63235       0.00492
2650.11451       0.00483
2650.59667       0.00475
2651.07882       0.00471
2651.56098       0.00471
2652.04314       0.00474
2652.52529       0.00476
2653.00745       0.00477
2653.48961       0.00478
2653.97176       0.00480
2654.45392       0.00484
2654.93607       0.00487
2655.41823       0.00487
2655.90039       0.00482
2656.38254       0.00477
2656.86470       0.00474
2657.34686       0.00477
2657.82901       0.00486
2658.31117       0.00496
2658.79333       0.00505
2659.27548       0.00510
2659.75764       0.00512
2660.23979       0.00516
2660.72195       0.00522
2661.20411       0.00528
2661.68626       0.00531
2662.16842       0.00530
2662.65058       0.00525
2663.13273       0.00519
2663.61489       0.00515
2664.09705       0.00515
2664.57920       0.00520
2665.06136       0.00528
2665.54352       0.00538
2666.02567       0.00545
2666.50783       0.00547
2666.98998       0.00543
2667.47214       0.00534
2667.95430       0.00522
2668.43645       0.00510
2668.91861       0.00501
2669.40077       0.00495
2669.88292       0.00495
2670.36508       0.00499
2670.84724       0.00506
2671.32939       0.00511
2671.81155       0.00511
2672.29370       0.00508
2672.77586       0.00503
2673.25802       0.00500
2673.74017       0.00502
2674.22233       0.00508
2674.70449       0.00516
2675.18664       0.00524
2675.66880       0.00528
2676.15096       0.00529
2676.63311       0.00528
2677.11527       0.00525
2677.59742       0.00524
2678.07958       0.00525
2678.56174       0.00528
2679.04389       0.00533
2679.52605       0.00537
2680.00821       0.00539
2680.49036       0.00536
2680.97252       0.00528
2681.45468       0.00517
2681.93683       0.00507
2682.41899       0.00503
2682.90114       0.00509
2683.38330       0.00524
2683.86546       0.00544
2684.34761       0.00563
2684.82977       0.00577
2685.31193       0.00583
2685.79408       0.00582
2686.27624       0.00577
2686.75840       0.00570
2687.24055       0.00567
2687.72271       0.00569
2688.20486       0.00576
2688.68702       0.00582
2689.16918       0.00586
2689.65133       0.00585
2690.13349       0.00582
2690.61565       0.00579
2691.09780       0.00577
2691.57996       0.00578
2692.06212       0.00578
2692.54427       0.00577
2693.02643       0.00575
2693.50858       0.00573
2693.99074       0.00573
2694.47290       0.00575
2694.95505       0.00579
2695.43721       0.00584
2695.91937       0.00589
2696.40152       0.00596
2696.88368       0.00603
2697.36584       0.00612
2697.84799       0.00619
2698.33015       0.00625
2698.81230       0.00630
2699.29446       0.00634
2699.77662       0.00637
2700.25877       0.00639
2700.74093       0.00639
2701.22309       0.00639
2701.70524       0.00639
2702.18740       0.00642
2702.66956       0.00651
2703.15171       0.00664
2703.63387       0.00683
2704.11602       0.00702
2704.59818       0.00717
2705.08034       0.00723
2705.56249       0.00721
2706.04465       0.00713
2706.52681       0.00705
2707.00896       0.00701
2707.49112       0.00702
2707.97328       0.00706
2708.45543       0.00712
2708.93759       0.00716
2709.41974       0.00718
2709.90190       0.00719
2710.38406       0.00722
2710.86621       0.00730
2711.34837       0.00743
2711.83053       0.00759
2712.31268       0.00774
2712.79484       0.00783
2713.27700       0.00784
2713.75915       0.00778
2714.24131       0.00769
2714.72346       0.00762
2715.20562       0.00760
2715.68778       0.00765
2716.16993       0.00778
2716.65209       0.00795
2717.13425       0.00813
2717.61640       0.00827
2718.09856       0.00835
2718.58072       0.00836
2719.06287       0.00835
2719.54503       0.00835
2720.02719       0.00838
2720.50934       0.00843
2720.99150       0.00850
2721.47365       0.00859
2721.95581       0.00871
2722.43797       0.00884
2722.92012       0.00897
2723.40228       0.00905
2723.88444       0.00906
2724.36659       0.00902
2724.84875       0.00896
2725.33091       0.00894
2725.81306       0.00900
2726.29522       0.00912
2726.77737       0.00927
2727.25953       0.00940
2727.74169       0.00945
2728.22384       0.00945
2728.70600       0.00940
2729.18816       0.00936
2729.67031       0.00936
2730.15247       0.00942
2730.63463       0.00952
2731.11678       0.00962
2731.59894       0.00968
2732.08109       0.00966
2732.56325       0.00957
2733.04541       0.00944
2733.52756       0.00931
2734.00972       0.00922
2734.49188       0.00919
2734.97403       0.00922
2735.45619       0.00926
2735.93835       0.00926
2736.42050       0.00921
2736.90266       0.00910
2737.38481       0.00898
2737.86697       0.00889
2738.34913       0.00888
2738.83128       0.00897
2739.31344       0.00913
2739.79560       0.00930
2740.27775       0.00942
2740.75991       0.00949
2741.24207       0.00949
2741.72422       0.00945
2742.20638       0.00939
2742.68853       0.00931
2743.17069       0.00923
2743.65285       0.00918
2744.13500       0.00919
2744.61716       0.00926
2745.09932       0.00934
2745.58147       0.00941
2746.06363       0.00944
2746.54579       0.00943
2747.02794       0.00941
2747.51010       0.00940
2747.99225       0.00940
2748.47441       0.00941
2748.95657       0.00940
2749.43872       0.00937
2749.92088       0.00934
2750.40304       0.00933
2750.88519       0.00935
2751.36735       0.00939
2751.84951       0.00942
2752.33166       0.00943
2752.81382       0.00944
2753.29597       0.00946
2753.77813       0.00951
2754.26029       0.00956
2754.74244       0.00959
2755.22460       0.00960
2755.70676       0.00960
2756.18891       0.00961
2756.67107       0.00964
2757.15323       0.00966
2757.63538       0.00966
2758.11754       0.00964
2758.59969       0.00959
2759.08185       0.00952
2759.56401       0.00947
2760.04616       0.00944
2760.52832       0.00944
2761.01048       0.00945
2761.49263       0.00947
2761.97479       0.00946
2762.45695       0.00944
2762.93910       0.00943
2763.42126       0.00943
2763.90341       0.00947
2764.38557       0.00952
2764.86773       0.00956
2765.34988       0.00960
2765.83204       0.00962
2766.31420       0.00963
2766.79635       0.00964
2767.27851       0.00964
2767.76067       0.00963
2768.24282       0.00962
2768.72498       0.00961
2769.20714       0.00960
2769.68929       0.00959
2770.17145       0.00957
2770.65360       0.00956
2771.13576       0.00958
2771.61792       0.00963
2772.10007       0.00972
2772.58223       0.00981
2773.06439       0.00989
2773.54654       0.00995
2774.02870       0.01002
2774.51086       0.01015
2774.99301       0.01033
2775.47517       0.01052
2775.95732       0.01062
2776.43948       0.01062
2776.92164       0.01052
2777.40379       0.01039
2777.88595       0.01030
2778.36811       0.01028
2778.85026       0.01032
2779.33242       0.01038
2779.81458       0.01044
2780.29673       0.01048
2780.77889       0.01050
2781.26104       0.01051
2781.74320       0.01052
2782.22536       0.01051
2782.70751       0.01050
2783.18967       0.01046
2783.67183       0.01041
2784.15398       0.01034
2784.63614       0.01027
2785.11830       0.01024
2785.60045       0.01025
2786.08261       0.01031
2786.56476       0.01040
2787.04692       0.01048
2787.52908       0.01054
2788.01123       0.01060
2788.49339       0.01068
2788.97555       0.01078
2789.45770       0.01091
2789.93986       0.01104
2790.42202       0.01113
2790.90417       0.01115
2791.38633       0.01110
2791.86848       0.01101
2792.35064       0.01091
2792.83280       0.01084
2793.31495       0.01083
2793.79711       0.01089
2794.27927       0.01100
2794.76142       0.01111
2795.24358       0.01117
2795.72574       0.01116
2796.20789       0.01112
2796.69005       0.01109
2797.17220       0.01109
2797.65436       0.01114
2798.13652       0.01119
2798.61867       0.01126
2799.10083       0.01135
2799.58299       0.01147
2800.06514       0.01164
2800.54730       0.01180
2801.02946       0.01193
2801.51161       0.01200
2801.99377       0.01203
2802.47592       0.01207
2802.95808       0.01215
2803.44024       0.01227
2803.92239       0.01238
2804.40455       0.01243
2804.88671       0.01241
2805.36886       0.01235
2805.85102       0.01231
2806.33318       0.01233
2806.81533       0.01242
2807.29749       0.01255
2807.77964       0.01267
2808.26180       0.01275
2808.74396       0.01282
2809.22611       0.01289
2809.70827       0.01297
2810.19043       0.01306
2810.67258       0.01312
2811.15474       0.01315
2811.63690       0.01316
2812.11905       0.01315
2812.60121       0.01314
2813.08336       0.01311
2813.56552       0.01307
2814.04768       0.01302
2814.52983       0.01300
2815.01199       0.01300
2815.49415       0.01304
2815.97630       0.01310
2816.45846       0.01317
2816.94062       0.01323
2817.42277       0.01326
2817.90493       0.01324
2818.38708       0.01318
2818.86924       0.01310
2819.35140       0.01306
2819.83355       0.01307
2820.31571       0.01312
2820.79787       0.01321
2821.28002       0.01331
2821.76218       0.01341
2822.24434       0.01351
2822.72649       0.01361
2823.20865       0.01371
2823.69081       0.01379
2824.17296       0.01386
2824.65512       0.01392
2825.13727       0.01397
2825.61943       0.01402
2826.10159       0.01407
2826.58374       0.01411
2827.06590       0.01415
2827.54806       0.01422
2828.03021       0.01432
2828.51237       0.01445
2828.99453       0.01458
2829.47668       0.01469
2829.95884       0.01478
2830.44099       0.01484
2830.92315       0.01489
2831.40531       0.01494
2831.88746       0.01501
2832.36962       0.01510
2832.85178       0.01521
2833.33393       0.01534
2833.81609       0.01546
2834.29825       0.01556
2834.78040       0.01560
2835.26256       0.01560
2835.74471       0.01558
2836.22687       0.01559
2836.70903       0.01568
2837.19118       0.01584
2837.67334       0.01605
2838.15550       0.01630
2838.63765       0.01654
2839.11981       0.01676
2839.60197       0.01694
2840.08412       0.01708
2840.56628       0.01718
2841.04843       0.01729
2841.53059       0.01741
2842.01275       0.01758
2842.49490       0.01776
2842.97706       0.01796
2843.45922       0.01813
2843.94137       0.01829
2844.42353       0.01844
2844.90569       0.01857
2845.38784       0.01869
2845.87000       0.01881
2846.35215       0.01894
2846.83431       0.01912
2847.31647       0.01933
2847.79862       0.01959
2848.28078       0.01985
2848.76294       0.02011
2849.24509       0.02037
2849.72725       0.02066
2850.20941       0.02099
2850.69156       0.02137
2851.17372       0.02176
2851.65587       0.02208
2852.13803       0.02232
2852.62019       0.02246
2853.10234       0.02258
2853.58450       0.02272
2854.06666       0.02293
2854.54881       0.02323
2855.03097       0.02362
2855.51313       0.02408
2855.99528       0.02458
2856.47744       0.02510
2856.95959       0.02558
2857.44175       0.02603
2857.92391       0.02645
2858.40606       0.02688
2858.88822       0.02736
2859.37038       0.02791
2859.85253       0.02852
2860.33469       0.02914
2860.81685       0.02976
2861.29900       0.03035
2861.78116       0.03093
2862.26331       0.03151
2862.74547       0.03212
2863.22763       0.03278
2863.70978       0.03347
2864.19194       0.03421
2864.67410       0.03498
2865.15625       0.03578
2865.63841       0.03658
2866.12057       0.03739
2866.60272       0.03824
2867.08488       0.03915
2867.56703       0.04017
2868.04919       0.04129
2868.53135       0.04247
2869.01350       0.04364
2869.49566       0.04473
2869.97782       0.04573
2870.45997       0.04667
2870.94213       0.04764
2871.42429       0.04869
2871.90644       0.04980
2872.38860       0.05090
2872.87076       0.05194
2873.35291       0.05292
2873.83507       0.05388
2874.31722       0.05489
2874.79938       0.05597
2875.28154       0.05712
2875.76369       0.05829
2876.24585       0.05946
2876.72801       0.06063
2877.21016       0.06180
2877.69232       0.06296
2878.17448       0.06409
2878.65663       0.06517
2879.13879       0.06617
2879.62094       0.06708
2880.10310       0.06793
2880.58526       0.06874
2881.06741       0.06957
2881.54957       0.07043
2882.03173       0.07134
2882.51388       0.07226
2882.99604       0.07318
2883.47820       0.07407
2883.96035       0.07493
2884.44251       0.07576
2884.92466       0.07657
2885.40682       0.07738
2885.88898       0.07820
2886.37113       0.07900
2886.85329       0.07981
2887.33545       0.08060
2887.81760       0.08139
2888.29976       0.08214
2888.78192       0.08284
2889.26407       0.08347
2889.74623       0.08400
2890.22838       0.08448
2890.71054       0.08492
2891.19270       0.08537
2891.67485       0.08584
2892.15701       0.08632
2892.63917       0.08680
2893.12132       0.08728
2893.60348       0.08778
2894.08564       0.08833
2894.56779       0.08894
2895.04995       0.08959
2895.53210       0.09023
2896.01426       0.09082
2896.49642       0.09133
2896.97857       0.09175
2897.46073       0.09211
2897.94289       0.09246
2898.42504       0.09282
2898.90720       0.09316
2899.38936       0.09343
2899.87151       0.09361
2900.35367       0.09370
2900.83582       0.09375
2901.31798       0.09382
2901.80014       0.09393
2902.28229       0.09408
2902.76445       0.09421
2903.24661       0.09426
2903.72876       0.09421
2904.21092       0.09408
2904.69308       0.09391
2905.17523       0.09376
2905.65739       0.09364
2906.13954       0.09353
2906.62170       0.09340
2907.10386       0.09323
2907.58601       0.09303
2908.06817       0.09282
2908.55033       0.09260
2909.03248       0.09236
2909.51464       0.09207
2909.99680       0.09175
2910.47895       0.09142
2910.96111       0.09110
2911.44326       0.09083
2911.92542       0.09061
2912.40758       0.09039
2912.88973       0.09016
2913.37189       0.08987
2913.85405       0.08953
2914.33620       0.08915
2914.81836       0.08874
2915.30052       0.08831
2915.78267       0.08790
2916.26483       0.08752
2916.74698       0.08722
2917.22914       0.08701
2917.71130       0.08687
2918.19345       0.08676
2918.67561       0.08663
2919.15777       0.08646
2919.63992       0.08627
2920.12208       0.08610
2920.60424       0.08598
2921.08639       0.08590
2921.56855       0.08586
2922.05070       0.08584
2922.53286       0.08585
2923.01502       0.08593
2923.49717       0.08608
2923.97933       0.08631
2924.46149       0.08659
2924.94364       0.08687
2925.42580       0.08714
2925.90796       0.08737
2926.39011       0.08758
2926.87227       0.08779
2927.35443       0.08804
2927.83658       0.08831
2928.31874       0.08862
2928.80089       0.08897
2929.28305       0.08933
2929.76521       0.08969
2930.24736       0.09003
2930.72952       0.09032
2931.21168       0.09057
2931.69383       0.09081
2932.17599       0.09105
2932.65815       0.09128
2933.14030       0.09147
2933.62246       0.09159
2934.10461       0.09163
2934.58677       0.09159
2935.06893       0.09149
2935.55108       0.09135
2936.03324       0.09117
2936.51540       0.09092
2936.99755       0.09061
2937.47971       0.09025
2937.96187       0.08985
2938.44402       0.08942
2938.92618       0.08895
2939.40833       0.08844
2939.89049       0.08789
2940.37265       0.08732
2940.85480       0.08674
2941.33696       0.08619
2941.81912       0.08564
2942.30127       0.08506
2942.78343       0.08443
2943.26559       0.08371
2943.74774       0.08291
2944.22990       0.08205
2944.71205       0.08117
2945.19421       0.08029
2945.67637       0.07942
2946.15852       0.07856
2946.64068       0.07772
2947.12284       0.07688
2947.60499       0.07606
2948.08715       0.07526
2948.56931       0.07447
2949.05146       0.07370
2949.53362       0.07297
2950.01577       0.07225
2950.49793       0.07153
2950.98009       0.07077
2951.46224       0.06996
2951.94440       0.06910
2952.42656       0.06824
2952.90871       0.06742
2953.39087       0.06667
2953.87303       0.06597
2954.35518       0.06532
2954.83734       0.06473
2955.31949       0.06421
2955.80165       0.06376
2956.28381       0.06336
2956.76596       0.06298
2957.24812       0.06259
2957.73028       0.06218
2958.21243       0.06174
2958.69459       0.06131
2959.17675       0.06090
2959.65890       0.06050
2960.14106       0.06011
2960.62321       0.05972
2961.10537       0.05933
2961.58753       0.05896
2962.06968       0.05862
2962.55184       0.05830
2963.03400       0.05804
2963.51615       0.05786
2963.99831       0.05774
2964.48047       0.05767
2964.96262       0.05762
2965.44478       0.05754
2965.92693       0.05742
2966.40909       0.05726
2966.89125       0.05708
2967.37340       0.05687
2967.85556       0.05668
2968.33772       0.05651
2968.81987       0.05637
2969.30203       0.05623
2969.78419       0.05608
2970.26634       0.05589
2970.74850       0.05566
2971.23065       0.05543
2971.71281       0.05521
2972.19497       0.05501
2972.67712       0.05481
2973.15928       0.05457
2973.64144       0.05427
2974.12359       0.05390
2974.60575       0.05345
2975.08791       0.05295
2975.57006       0.05242
2976.05222       0.05190
2976.53437       0.05141
2977.01653       0.05096
2977.49869       0.05053
2977.98084       0.05008
2978.46300       0.04960
2978.94516       0.04907
2979.42731       0.04853
2979.90947       0.04800
2980.39163       0.04748
2980.87378       0.04697
2981.35594       0.04646
2981.83810       0.04591
2982.32025       0.04529
2982.80241       0.04459
2983.28456       0.04381
2983.76672       0.04302
2984.24888       0.04229
2984.73103       0.04167
2985.21319       0.04115
2985.69535       0.04067
2986.17750       0.04014
2986.65966       0.03951
2987.14182       0.03879
2987.62397       0.03801
2988.10613       0.03724
2988.58828       0.03651
2989.07044       0.03585
2989.55260       0.03523
2990.03475       0.03465
2990.51691       0.03408
2990.99907       0.03349
2991.48122       0.03287
2991.96338       0.03222
2992.44554       0.03156
2992.92769       0.03092
2993.40985       0.03030
2993.89200       0.02970
2994.37416       0.02910
2994.85632       0.02848
2995.33847       0.02782
2995.82063       0.02716
2996.30279       0.02652
2996.78494       0.02591
2997.26710       0.02534
2997.74926       0.02480
2998.23141       0.02429
2998.71357       0.02380
2999.19572       0.02330
2999.67788       0.02280
3000.16004       0.02228
3000.64219       0.02174
3001.12435       0.02119
3001.60651       0.02065
3002.08866       0.02013
3002.57082       0.01962
3003.05298       0.01915
3003.53513       0.01872
3004.01729       0.01834
3004.49944       0.01797
3004.98160       0.01758
3005.46376       0.01712
3005.94591       0.01659
3006.42807       0.01601
3006.91023       0.01545
3007.39238       0.01494
3007.87454       0.01451
3008.35670       0.01416
3008.83885       0.01387
3009.32101       0.01362
3009.80316       0.01338
3010.28532       0.01314
3010.76748       0.01289
3011.24963       0.01263
3011.73179       0.01236
3012.21395       0.01209
3012.69610       0.01184
3013.17826       0.01161
3013.66042       0.01140
3014.14257       0.01121
3014.62473       0.01102
3015.10688       0.01084
3015.58904       0.01065
3016.07120       0.01047
3016.55335       0.01030
3017.03551       0.01013
3017.51767       0.00995
3017.99982       0.00974
3018.48198       0.00948
3018.96414       0.00915
3019.44629       0.00878
3019.92845       0.00840
3020.41060       0.00805
3020.89276       0.00774
3021.37492       0.00748
3021.85707       0.00730
3022.33923       0.00720
3022.82139       0.00720
3023.30354       0.00726
3023.78570       0.00729
3024.26786       0.00726
3024.75001       0.00715
3025.23217       0.00701
3025.71432       0.00689
3026.19648       0.00682
3026.67864       0.00676
3027.16079       0.00668
3027.64295       0.00658
3028.12511       0.00648
3028.60726       0.00642
3029.08942       0.00641
3029.57158       0.00641
3030.05373       0.00637
3030.53589       0.00625
3031.01805       0.00608
3031.50020       0.00589
3031.98236       0.00574
3032.46451       0.00565
3032.94667       0.00561
3033.42883       0.00559
3033.91098       0.00554
3034.39314       0.00544
3034.87530       0.00529
3035.35745       0.00510
3035.83961       0.00493
3036.32177       0.00481
3036.80392       0.00475
3037.28608       0.00474
3037.76823       0.00473
3038.25039       0.00468
3038.73255       0.00459
3039.21470       0.00448
3039.69686       0.00438
3040.17902       0.00430
3040.66117       0.00423
3041.14333       0.00417
3041.62549       0.00411
3042.10764       0.00407
3042.58980       0.00405
3043.07195       0.00407
3043.55411       0.00411
3044.03627       0.00413
3044.51842       0.00409
3045.00058       0.00398
3045.48274       0.00380
3045.96489       0.00361
3046.44705       0.00347
3046.92921       0.00344
3047.41136       0.00353
3047.89352       0.00368
3048.37567       0.00383
3048.85783       0.00393
3049.33999       0.00397
3049.82214       0.00396
3050.30430       0.00392
3050.78646       0.00387
3051.26861       0.00380
3051.75077       0.00374
3052.23293       0.00369
3052.71508       0.00364
3053.19724       0.00359
3053.67939       0.00353
3054.16155       0.00345
3054.64371       0.00337
3055.12586       0.00326
3055.60802       0.00315
3056.09018       0.00305
3056.57233       0.00301
3057.05449       0.00302
3057.53665       0.00306
3058.01880       0.00308
3058.50096       0.00307
3058.98311       0.00303
3059.46527       0.00296
3059.94743       0.00291
3060.42958       0.00288
3060.91174       0.00288
3061.39390       0.00287
3061.87605       0.00285
3062.35821       0.00281
3062.84037       0.00274
3063.32252       0.00268
3063.80468       0.00263
3064.28683       0.00263
3064.76899       0.00266
3065.25115       0.00271
3065.73330       0.00271
3066.21546       0.00266
3066.69762       0.00257
3067.17977       0.00249
3067.66193       0.00248
3068.14409       0.00254
3068.62624       0.00266
3069.10840       0.00280
3069.59055       0.00291
3070.07271       0.00298
3070.55487       0.00299
3071.03702       0.00292
3071.51918       0.00278
3072.00134       0.00259
3072.48349       0.00241
3072.96565       0.00228
3073.44781       0.00223
3073.92996       0.00226
3074.41212       0.00236
3074.89427       0.00248
3075.37643       0.00260
3075.85859       0.00270
3076.34074       0.00278
3076.82290       0.00283
3077.30506       0.00286
3077.78721       0.00286
3078.26937       0.00283
3078.75153       0.00276
3079.23368       0.00268
3079.71584       0.00261
3080.19799       0.00258
3080.68015       0.00260
3081.16231       0.00266
3081.64446       0.00273
3082.12662       0.00278
3082.60878       0.00278
3083.09093       0.00275
3083.57309       0.00271
3084.05525       0.00268
3084.53740       0.00265
3085.01956       0.00265
3085.50172       0.00267
3085.98387       0.00271
3086.46603       0.00272
3086.94818       0.00267
3087.43034       0.00257
3087.91250       0.00245
3088.39465       0.00236
3088.87681       0.00231
3089.35897       0.00228
3089.84112       0.00225
3090.32328       0.00220
3090.80544       0.00216
3091.28759       0.00214
3091.76975       0.00215
3092.25190       0.00218
3092.73406       0.00224
3093.21622       0.00229
3093.69837       0.00233
3094.18053       0.00233
3094.66269       0.00231
3095.14484       0.00226
3095.62700       0.00221
3096.10916       0.00218
3096.59131       0.00218
3097.07347       0.00219
3097.55562       0.00216
3098.03778       0.00209
3098.51994       0.00200
3099.00209       0.00195
3099.48425       0.00197
3099.96641       0.00207
3100.44856       0.00219
3100.93072       0.00229
3101.41288       0.00236
3101.89503       0.00241
3102.37719       0.00244
3102.85934       0.00246
3103.34150       0.00248
3103.82366       0.00250
3104.30581       0.00252
3104.78797       0.00254
3105.27013       0.00258
3105.75228       0.00260
3106.23444       0.00258
3106.71660       0.00250
3107.19875       0.00237
3107.68091       0.00224
3108.16306       0.00220
3108.64522       0.00227
3109.12738       0.00242
3109.60953       0.00257
3110.09169       0.00266
3110.57385       0.00262
3111.05600       0.00248
3111.53816       0.00228
3112.02032       0.00210
3112.50247       0.00201
3112.98463       0.00203
3113.46678       0.00213
3113.94894       0.00225
3114.43110       0.00238
3114.91325       0.00250
3115.39541       0.00260
3115.87757       0.00267
3116.35972       0.00271
3116.84188       0.00270
3117.32404       0.00264
3117.80619       0.00256
3118.28835       0.00247
3118.77050       0.00241
3119.25266       0.00241
3119.73482       0.00247
3120.21697       0.00258
3120.69913       0.00268
3121.18129       0.00275
3121.66344       0.00277
3122.14560       0.00276
3122.62776       0.00271
3123.10991       0.00265
3123.59207       0.00258
3124.07422       0.00250
3124.55638       0.00241
3125.03854       0.00230
3125.52069       0.00219
3126.00285       0.00213
3126.48501       0.00215
3126.96716       0.00225
3127.44932       0.00239
3127.93148       0.00253
3128.41363       0.00267
3128.89579       0.00277
3129.37794       0.00280
3129.86010       0.00276
3130.34226       0.00266
3130.82441       0.00255
3131.30657       0.00248
3131.78873       0.00244
3132.27088       0.00239
3132.75304       0.00231
3133.23520       0.00221
3133.71735       0.00214
3134.19951       0.00211
3134.68167       0.00212
3135.16382       0.00212
3135.64598       0.00210
3136.12813       0.00207
3136.61029       0.00208
3137.09245       0.00213
3137.57460       0.00220
3138.05676       0.00227
3138.53892       0.00233
3139.02107       0.00240
3139.50323       0.00248
3139.98539       0.00259
3140.46754       0.00270
3140.94970       0.00278
3141.43185       0.00280
3141.91401       0.00273
3142.39617       0.00260
3142.87832       0.00244
3143.36048       0.00231
3143.84264       0.00224
3144.32479       0.00225
3144.80695       0.00232
3145.28911       0.00242
3145.77126       0.00253
3146.25342       0.00259
3146.73557       0.00262
3147.21773       0.00264
3147.69989       0.00269
3148.18204       0.00276
3148.66420       0.00282
3149.14636       0.00280
3149.62851       0.00272
3150.11067       0.00260
3150.59283       0.00253
3151.07498       0.00255
3151.55714       0.00265
3152.03929       0.00278
3152.52145       0.00287
3153.00361       0.00288
3153.48576       0.00284
3153.96792       0.00280
3154.45008       0.00283
3154.93223       0.00293
3155.41439       0.00305
3155.89655       0.00314
3156.37870       0.00318
3156.86086       0.00314
3157.34301       0.00303
3157.82517       0.00288
3158.30733       0.00273
3158.78948       0.00259
3159.27164       0.00250
3159.75380       0.00246
3160.23595       0.00246
3160.71811       0.00246
3161.20027       0.00245
3161.68242       0.00241
3162.16458       0.00239
3162.64673       0.00243
3163.12889       0.00251
3163.61105       0.00260
3164.09320       0.00267
3164.57536       0.00270
3165.05752       0.00269
3165.53967       0.00265
3166.02183       0.00262
3166.50399       0.00258
3166.98614       0.00255
3167.46830       0.00253
3167.95045       0.00253
3168.43261       0.00258
3168.91477       0.00266
3169.39692       0.00275
3169.87908       0.00279
3170.36124       0.00277
3170.84339       0.00272
3171.32555       0.00269
3171.80771       0.00274
3172.28986       0.00287
3172.77202       0.00302
3173.25417       0.00311
3173.73633       0.00307
3174.21849       0.00294
3174.70064       0.00276
3175.18280       0.00262
3175.66496       0.00256
3176.14711       0.00258
3176.62927       0.00262
3177.11143       0.00268
3177.59358       0.00274
3178.07574       0.00282
3178.55789       0.00292
3179.04005       0.00305
3179.52221       0.00317
3180.00436       0.00323
3180.48652       0.00322
3180.96868       0.00316
3181.45083       0.00308
3181.93299       0.00300
3182.41515       0.00294
3182.89730       0.00287
3183.37946       0.00280
3183.86161       0.00273
3184.34377       0.00270
3184.82593       0.00270
3185.30808       0.00274
3185.79024       0.00279
3186.27240       0.00285
3186.75455       0.00286
3187.23671       0.00285
3187.71887       0.00285
3188.20102       0.00291
3188.68318       0.00301
3189.16534       0.00314
3189.64749       0.00323
3190.12965       0.00326
3190.61180       0.00324
3191.09396       0.00319
3191.57612       0.00314
3192.05827       0.00309
3192.54043       0.00302
3193.02259       0.00293
3193.50474       0.00284
3193.98690       0.00278
3194.46906       0.00276
3194.95121       0.00281
3195.43337       0.00289
3195.91552       0.00299
3196.39768       0.00306
3196.87984       0.00308
3197.36199       0.00306
3197.84415       0.00304
3198.32631       0.00305
3198.80846       0.00310
3199.29062       0.00314
3199.77278       0.00317
3200.25493       0.00315
3200.73709       0.00311
3201.21924       0.00303
3201.70140       0.00294
3202.18356       0.00285
3202.66571       0.00277
3203.14787       0.00272
3203.63003       0.00269
3204.11218       0.00270
3204.59434       0.00275
3205.07650       0.00286
3205.55865       0.00300
3206.04081       0.00314
3206.52296       0.00325
3207.00512       0.00329
3207.48728       0.00328
3207.96943       0.00325
3208.45159       0.00322
3208.93375       0.00322
3209.41590       0.00324
3209.89806       0.00326
3210.38022       0.00324
3210.86237       0.00317
3211.34453       0.00308
3211.82668       0.00301
3212.30884       0.00300
3212.79100       0.00304
3213.27315       0.00309
3213.75531       0.00310
3214.23747       0.00304
3214.71962       0.00293
3215.20178       0.00282
3215.68394       0.00275
3216.16609       0.00276
3216.64825       0.00283
3217.13040       0.00293
3217.61256       0.00304
3218.09472       0.00312
3218.57687       0.00314
3219.05903       0.00311
3219.54119       0.00303
3220.02334       0.00293
3220.50550       0.00284
3220.98766       0.00277
3221.46981       0.00275
3221.95197       0.00277
3222.43412       0.00281
3222.91628       0.00287
3223.39844       0.00294
3223.88059       0.00301
3224.36275       0.00309
3224.84491       0.00317
3225.32706       0.00323
3225.80922       0.00327
3226.29138       0.00327
3226.77353       0.00326
3227.25569       0.00324
3227.73784       0.00322
3228.22000       0.00320
3228.70216       0.00318
3229.18431       0.00314
3229.66647       0.00311
3230.14863       0.00308
3230.63078       0.00307
3231.11294       0.00309
3231.59510       0.00312
3232.07725       0.00315
3232.55941       0.00313
3233.04156       0.00306
3233.52372       0.00295
3234.00588       0.00284
3234.48803       0.00280
3234.97019       0.00286
3235.45235       0.00300
3235.93450       0.00317
3236.41666       0.00332
3236.89882       0.00339
3237.38097       0.00338
3237.86313       0.00331
3238.34529       0.00321
3238.82744       0.00314
3239.30960       0.00310
3239.79175       0.00309
3240.27391       0.00309
3240.75607       0.00308
3241.23822       0.00306
3241.72038       0.00302
3242.20254       0.00300
3242.68469       0.00303
3243.16685       0.00311
3243.64901       0.00322
3244.13116       0.00333
3244.61332       0.00340
3245.09547       0.00342
3245.57763       0.00339
3246.05979       0.00332
3246.54194       0.00324
3247.02410       0.00316
3247.50626       0.00311
3247.98841       0.00310
3248.47057       0.00313
3248.95273       0.00319
3249.43488       0.00324
3249.91704       0.00325
3250.39919       0.00323
3250.88135       0.00319
3251.36351       0.00315
3251.84566       0.00315
3252.32782       0.00320
3252.80998       0.00329
3253.29213       0.00340
3253.77429       0.00349
3254.25645       0.00353
3254.73860       0.00349
3255.22076       0.00338
3255.70291       0.00321
3256.18507       0.00304
3256.66723       0.00291
3257.14938       0.00285
3257.63154       0.00287
3258.11370       0.00297
3258.59585       0.00311
3259.07801       0.00322
3259.56017       0.00326
3260.04232       0.00325
3260.52448       0.00322
3261.00663       0.00322
3261.48879       0.00324
3261.97095       0.00328
3262.45310       0.00327
3262.93526       0.00320
3263.41742       0.00307
3263.89957       0.00291
3264.38173       0.00275
3264.86389       0.00262
3265.34604       0.00251
3265.82820       0.00243
3266.31035       0.00239
3266.79251       0.00240
3267.27467       0.00245
3267.75682       0.00251
3268.23898       0.00257
3268.72114       0.00260
3269.20329       0.00259
3269.68545       0.00255
3270.16761       0.00250
3270.64976       0.00246
3271.13192       0.00243
3271.61407       0.00240
3272.09623       0.00234
3272.57839       0.00227
3273.06054       0.00222
3273.54270       0.00220
3274.02486       0.00222
3274.50701       0.00225
3274.98917       0.00226
3275.47133       0.00228
3275.95348       0.00231
3276.43564       0.00233
3276.91779       0.00234
3277.39995       0.00233
3277.88211       0.00229
3278.36426       0.00222
3278.84642       0.00214
3279.32858       0.00207
3279.81073       0.00203
3280.29289       0.00201
3280.77505       0.00198
3281.25720       0.00193
3281.73936       0.00188
3282.22151       0.00186
3282.70367       0.00185
3283.18583       0.00185
3283.66798       0.00185
3284.15014       0.00186
3284.63230       0.00187
3285.11445       0.00189
3285.59661       0.00194
3286.07877       0.00204
3286.56092       0.00214
3287.04308       0.00222
3287.52523       0.00223
3288.00739       0.00218
3288.48955       0.00210
3288.97170       0.00202
3289.45386       0.00199
3289.93602       0.00201
3290.41817       0.00207
3290.90033       0.00216
3291.38249       0.00227
3291.86464       0.00238
3292.34680       0.00246
3292.82896       0.00249
3293.31111       0.00247
3293.79327       0.00239
3294.27542       0.00228
3294.75758       0.00217
3295.23974       0.00210
3295.72189       0.00208
3296.20405       0.00210
3296.68621       0.00217
3297.16836       0.00227
3297.65052       0.00240
3298.13268       0.00252
3298.61483       0.00260
3299.09699       0.00262
3299.57914       0.00256
3300.06130       0.00247
3300.54346       0.00239
3301.02561       0.00234
3301.50777       0.00230
3301.98993       0.00226
3302.47208       0.00222
3302.95424       0.00217
3303.43640       0.00209
3303.91855       0.00198
3304.40071       0.00184
3304.88286       0.00171
3305.36502       0.00161
3305.84718       0.00160
3306.32933       0.00169
3306.81149       0.00188
3307.29365       0.00212
3307.77580       0.00235
3308.25796       0.00249
3308.74012       0.00251
3309.22227       0.00241
3309.70443       0.00226
3310.18658       0.00213
3310.66874       0.00204
3311.15090       0.00198
3311.63305       0.00194
3312.11521       0.00192
3312.59737       0.00191
3313.07952       0.00189
3313.56168       0.00184
3314.04384       0.00178
3314.52599       0.00173
3315.00815       0.00173
3315.49030       0.00179
3315.97246       0.00187
3316.45462       0.00195
3316.93677       0.00198
3317.41893       0.00198
3317.90109       0.00195
3318.38324       0.00191
3318.86540       0.00188
3319.34756       0.00188
3319.82971       0.00191
3320.31187       0.00199
3320.79402       0.00210
3321.27618       0.00219
3321.75834       0.00223
3322.24049       0.00221
3322.72265       0.00215
3323.20481       0.00209
3323.68696       0.00204
3324.16912       0.00203
3324.65128       0.00203
3325.13343       0.00203
3325.61559       0.00199
3326.09774       0.00194
3326.57990       0.00190
3327.06206       0.00187
3327.54421       0.00188
3328.02637       0.00192
3328.50853       0.00200
3328.99068       0.00209
3329.47284       0.00216
3329.95500       0.00219
3330.43715       0.00219
3330.91931       0.00215
3331.40146       0.00209
3331.88362       0.00206
3332.36578       0.00205
3332.84793       0.00208
3333.33009       0.00211
3333.81225       0.00210
3334.29440       0.00204
3334.77656       0.00191
3335.25872       0.00174
3335.74087       0.00161
3336.22303       0.00156
3336.70518       0.00161
3337.18734       0.00175
3337.66950       0.00194
3338.15165       0.00212
3338.63381       0.00224
3339.11597       0.00227
3339.59812       0.00226
3340.08028       0.00225
3340.56244       0.00226
3341.04459       0.00228
3341.52675       0.00224
3342.00891       0.00215
3342.49106       0.00203
3342.97322       0.00192
3343.45537       0.00184
3343.93753       0.00178
3344.41969       0.00174
3344.90184       0.00170
3345.38400       0.00168
3345.86616       0.00168
3346.34831       0.00172
3346.83047       0.00178
3347.31263       0.00185
3347.79478       0.00192
3348.27694       0.00194
3348.75909       0.00192
3349.24125       0.00188
3349.72341       0.00183
3350.20556       0.00179
3350.68772       0.00175
3351.16988       0.00172
3351.65203       0.00168
3352.13419       0.00165
3352.61635       0.00163
3353.09850       0.00163
3353.58066       0.00165
3354.06281       0.00167
3354.54497       0.00169
3355.02713       0.00168
3355.50928       0.00165
3355.99144       0.00159
3356.47360       0.00153
3356.95575       0.00147
3357.43791       0.00140
3357.92007       0.00136
3358.40222       0.00138
3358.88438       0.00145
3359.36653       0.00153
3359.84869       0.00160
3360.33085       0.00161
3360.81300       0.00158
3361.29516       0.00152
3361.77732       0.00148
3362.25947       0.00150
3362.74163       0.00160
3363.22379       0.00178
3363.70594       0.00201
3364.18810       0.00222
3364.67025       0.00235
3365.15241       0.00240
3365.63457       0.00238
3366.11672       0.00229
3366.59888       0.00216
3367.08104       0.00201
3367.56319       0.00190
3368.04535       0.00186
3368.52751       0.00188
3369.00966       0.00193
3369.49182       0.00194
3369.97397       0.00190
3370.45613       0.00179
3370.93829       0.00166
3371.42044       0.00156
3371.90260       0.00152
3372.38476       0.00154
3372.86691       0.00157
3373.34907       0.00161
3373.83123       0.00162
3374.31338       0.00162
3374.79554       0.00161
3375.27769       0.00163
3375.75985       0.00166
3376.24201       0.00169
3376.72416       0.00170
3377.20632       0.00166
3377.68848       0.00159
3378.17063       0.00151
3378.65279       0.00144
3379.13495       0.00142
3379.61710       0.00143
3380.09926       0.00146
3380.58141       0.00153
3381.06357       0.00160
3381.54573       0.00169
3382.02788       0.00177
3382.51004       0.00182
3382.99220       0.00184
3383.47435       0.00184
3383.95651       0.00181
3384.43867       0.00175
3384.92082       0.00166
3385.40298       0.00158
3385.88513       0.00154
3386.36729       0.00153
3386.84945       0.00153
3387.33160       0.00153
3387.81376       0.00154
3388.29592       0.00157
3388.77807       0.00163
3389.26023       0.00170
3389.74239       0.00178
3390.22454       0.00183
3390.70670       0.00186
3391.18885       0.00187
3391.67101       0.00186
3392.15317       0.00182
3392.63532       0.00172
3393.11748       0.00157
3393.59964       0.00142
3394.08179       0.00131
3394.56395       0.00129
3395.04611       0.00135
3395.52826       0.00146
3396.01042       0.00159
3396.49258       0.00171
3396.97473       0.00183
3397.45689       0.00196
3397.93904       0.00208
3398.42120       0.00215
3398.90336       0.00212
3399.38551       0.00196
3399.86767       0.00170
3400.34983       0.00139
3400.83198       0.00108
3401.31414       0.00084
3401.79630       0.00072
3402.27845       0.00071
3402.76061       0.00081
3403.24276       0.00097
3403.72492       0.00111
3404.20708       0.00118
3404.68923       0.00118
3405.17139       0.00115
3405.65355       0.00113
3406.13570       0.00117
3406.61786       0.00126
3407.10002       0.00137
3407.58217       0.00145
3408.06433       0.00145
3408.54648       0.00133
3409.02864       0.00113
3409.51080       0.00092
3409.99295       0.00075
3410.47511       0.00069
3410.95727       0.00077
3411.43942       0.00092
3411.92158       0.00106
3412.40374       0.00112
3412.88589       0.00110
3413.36805       0.00101
3413.85020       0.00091
3414.33236       0.00083
3414.81452       0.00079
3415.29667       0.00081
3415.77883       0.00086
3416.26099       0.00089
3416.74314       0.00088
3417.22530       0.00085
3417.70746       0.00083
3418.18961       0.00086
3418.67177       0.00095
3419.15392       0.00112
3419.63608       0.00130
3420.11824       0.00144
3420.60039       0.00149
3421.08255       0.00142
3421.56471       0.00128
3422.04686       0.00113
3422.52902       0.00100
3423.01118       0.00094
3423.49333       0.00096
3423.97549       0.00105
3424.45764       0.00117
3424.93980       0.00126
3425.42196       0.00128
3425.90411       0.00122
3426.38627       0.00115
3426.86843       0.00111
3427.35058       0.00108
3427.83274       0.00102
3428.31490       0.00091
3428.79705       0.00075
3429.27921       0.00057
3429.76136       0.00048
3430.24352       0.00055
3430.72568       0.00061
3431.20783       0.00064
3431.68999       0.00065
3432.17215       0.00064
3432.65430       0.00065
3433.13646       0.00066
3433.61862       0.00069
3434.10077       0.00071
3434.58293       0.00072
3435.06508       0.00071
3435.54724       0.00067
3436.02940       0.00062
3436.51155       0.00058
3436.99371       0.00059
3437.47587       0.00063
3437.95802       0.00068
3438.44018       0.00072
3438.92234       0.00077
3439.40449       0.00082
3439.88665       0.00089
3440.36880       0.00095
3440.85096       0.00101
3441.33312       0.00104
3441.81527       0.00104
3442.29743       0.00099
3442.77959       0.00086
3443.26174       0.00069
3443.74390       0.00057
3444.22606       0.00054
3444.70821       0.00058
3445.19037       0.00065
3445.67253       0.00073
3446.15468       0.00081
3446.63684       0.00087
3447.11899       0.00091
3447.60115       0.00091
3448.08331       0.00087
3448.56546       0.00083
3449.04762       0.00084
3449.52978       0.00091
3450.01193       0.00101
3450.49409       0.00108
3450.97625       0.00109
3451.45840       0.00106
3451.94056       0.00101
3452.42271       0.00094
3452.90487       0.00088
3453.38703       0.00082
3453.86918       0.00076
3454.35134       0.00070
3454.83350       0.00064
3455.31565       0.00059
3455.79781       0.00052
3456.27997       0.00046
3456.76212       0.00050
3457.24428       0.00061
3457.72643       0.00071
3458.20859       0.00078
3458.69075       0.00086
3459.17290       0.00093
3459.65506       0.00098
3460.13722       0.00098
3460.61937       0.00091
3461.10153       0.00079
3461.58369       0.00065
3462.06584       0.00054
3462.54800       0.00045
3463.03015       0.00043
3463.51231       0.00049
3463.99447       0.00057
3464.47662       0.00065
3464.95878       0.00073
3465.44094       0.00080
3465.92309       0.00083
3466.40525       0.00082
3466.88741       0.00079
3467.36956       0.00082
3467.85172       0.00089
3468.33387       0.00092
3468.81603       0.00093
3469.29819       0.00094
3469.78034       0.00094
3470.26250       0.00091
3470.74466       0.00085
3471.22681       0.00077
3471.70897       0.00071
3472.19113       0.00070
3472.67328       0.00073
3473.15544       0.00073
3473.63759       0.00069
3474.11975       0.00063
3474.60191       0.00058
3475.08406       0.00057
3475.56622       0.00053
3476.04838       0.00045
3476.53053       0.00041
3477.01269       0.00041
3477.49485       0.00045
3477.97700       0.00050
3478.45916       0.00050
3478.94131       0.00047
3479.42347       0.00049
3479.90563       0.00056
3480.38778       0.00063
3480.86994       0.00066
3481.35210       0.00065
3481.83425       0.00061
3482.31641       0.00057
3482.79857       0.00053
3483.28072       0.00051
3483.76288       0.00055
3484.24503       0.00065
3484.72719       0.00076
3485.20935       0.00085
3485.69150       0.00091
3486.17366       0.00094
3486.65582       0.00093
3487.13797       0.00092
3487.62013       0.00093
3488.10229       0.00100
3488.58444       0.00105
3489.06660       0.00105
3489.54875       0.00097
3490.03091       0.00084
3490.51307       0.00069
3490.99522       0.00057
3491.47738       0.00053
3491.95954       0.00054
3492.44169       0.00057
3492.92385       0.00061
3493.40601       0.00063
3493.88816       0.00062
3494.37032       0.00060
3494.85247       0.00061
3495.33463       0.00064
3495.81679       0.00069
3496.29894       0.00074
3496.78110       0.00076
3497.26326       0.00074
3497.74541       0.00067
3498.22757       0.00059
3498.70973       0.00055
3499.19188       0.00055
3499.67404       0.00059
3500.15620       0.00061
3500.63835       0.00061
3501.12051       0.00060
3501.60266       0.00061
3502.08482       0.00065
3502.56698       0.00067
3503.04913       0.00065
3503.53129       0.00057
3504.01345       0.00044
3504.49560       0.00030
3504.97776       0.00033
3505.45992       0.00041
3505.94207       0.00047
3506.42423       0.00056
3506.90638       0.00064
3507.38854       0.00063
3507.87070       0.00052
3508.35285       0.00039
3508.83501       0.00031
3509.31717       0.00030
3509.79932       0.00035
3510.28148       0.00045
3510.76364       0.00058
3511.24579       0.00070
3511.72795       0.00081
3512.21010       0.00090
3512.69226       0.00098
3513.17442       0.00104
3513.65657       0.00104
3514.13873       0.00098
3514.62089       0.00085
3515.10304       0.00069
3515.58520       0.00054
3516.06736       0.00042
3516.54951       0.00033
3517.03167       0.00025
3517.51382       0.00018
3517.99598       0.00020
3518.47814       0.00029
3518.96029       0.00042
3519.44245       0.00047
3519.92461       0.00046
3520.40676       0.00051
3520.88892       0.00056
3521.37108       0.00056
3521.85323       0.00051
3522.33539       0.00044
3522.81754       0.00039
3523.29970       0.00038
3523.78186       0.00041
3524.26401       0.00051
3524.74617       0.00066
3525.22833       0.00081
3525.71048       0.00087
3526.19264       0.00082
3526.67480       0.00070
3527.15695       0.00056
3527.63911       0.00042
3528.12126       0.00031
3528.60342       0.00035
3529.08558       0.00041
3529.56773       0.00046
3530.04989       0.00054
3530.53205       0.00064
3531.01420       0.00071
3531.49636       0.00072
3531.97852       0.00068
3532.46067       0.00059
3532.94283       0.00046
3533.42498       0.00033
3533.90714       0.00032
3534.38930       0.00041
3534.87145       0.00043
3535.35361       0.00039
3535.83577       0.00031
3536.31792       0.00025
3536.80008       0.00026
3537.28224       0.00030
3537.76439       0.00037
3538.24655       0.00043
3538.72870       0.00046
3539.21086       0.00046
3539.69302       0.00043
3540.17517       0.00040
3540.65733       0.00041
3541.13949       0.00048
3541.62164       0.00057
3542.10380       0.00063
3542.58596       0.00066
3543.06811       0.00065
3543.55027       0.00062
3544.03242       0.00060
3544.51458       0.00062
3544.99674       0.00068
3545.47889       0.00071
3545.96105       0.00066
3546.44321       0.00056
3546.92536       0.00051
3547.40752       0.00052
3547.88968       0.00052
3548.37183       0.00047
3548.85399       0.00036
3549.33615       0.00036
3549.81830       0.00036
3550.30046       0.00035
3550.78261       0.00042
3551.26477       0.00043
3551.74693       0.00035
3552.22908       0.00022
3552.71124       0.00011
3553.19340       0.00013
3553.67555       0.00030
3554.15771       0.00046
3554.63987       0.00059
3555.12202       0.00063
3555.60418       0.00056
3556.08633       0.00038
3556.56849       0.00017
3557.05065       0.00020
3557.53280       0.00036
3558.01496       0.00042
3558.49712       0.00040
3558.97927       0.00037
3559.46143       0.00033
3559.94359       0.00033
3560.42574       0.00040
3560.90790       0.00041
3561.39005       0.00049
3561.87221       0.00055
3562.35437       0.00055
3562.83652       0.00047
3563.31868       0.00035
3563.80084       0.00025
3564.28299       0.00026
3564.76515       0.00036
3565.24731       0.00046
3565.72946       0.00055
3566.21162       0.00060
3566.69377       0.00060
3567.17593       0.00053
3567.65809       0.00037
3568.14024       0.00019
3568.62240       0.00018
3569.10456       0.00024
3569.58671       0.00027
3570.06887       0.00029
3570.55103       0.00036
3571.03318       0.00047
3571.51534       0.00059
3571.99749       0.00070
3572.47965       0.00077
3572.96181       0.00079
3573.44396       0.00077
3573.92612       0.00074
3574.40828       0.00070
3574.89043       0.00064
3575.37259       0.00055
3575.85475       0.00045
3576.33690       0.00036
3576.81906       0.00034
3577.30121       0.00033
3577.78337       0.00028
3578.26553       0.00022
3578.74768       0.00022
3579.22984       0.00020
3579.71200       0.00022
3580.19415       0.00023
3580.67631       0.00028
3581.15847       0.00038
3581.64062       0.00044
3582.12278       0.00047
3582.60493       0.00052
3583.08709       0.00055
3583.56925       0.00052
3584.05140       0.00043
3584.53356       0.00032
3585.01572       0.00022
3585.49787       0.00019
3585.98003       0.00024
3586.46219       0.00033
3586.94434       0.00039
3587.42650       0.00039
3587.90865       0.00033
3588.39081       0.00027
3588.87297       0.00030
3589.35512       0.00040
3589.83728       0.00044
3590.31944       0.00038
3590.80159       0.00033
3591.28375       0.00034
3591.76591       0.00034
3592.24806       0.00028
3592.73022       0.00018
3593.21237       0.00012
3593.69453       0.00015
3594.17669       0.00024
3594.65884       0.00036
3595.14100       0.00045
3595.62316       0.00049
3596.10531       0.00049
3596.58747       0.00044
3597.06963       0.00037
3597.55178       0.00031
3598.03394       0.00027
3598.51609       0.00026
3598.99825       0.00033
3599.48041       0.00038
3599.96256       0.00038
3600.44472       0.00035
