# Supplementary material for: Raman and Infrared spectroscopies and X-ray diffraction data on bupivacaine and ropivacaine complexed with 2-hydroxypropyl−β−cyclodextrin
Source: Data Brief. 2017 Sep 4;15:25–9. doi: 10.1016/j.dib.2017.08.053 (PMC5609877; doi:10.1016/j.dib.2017.08.053)
Supplement: Supplementary file 5 — Supplementary material [file mmc5.zip › Raman free samples/RAMAN_RVC_1064nm_250mW.dat]

-99.14112     0.00013
-98.65897     0.00010
-98.17681     0.00022
-97.69465     0.00037
-97.21250     0.00050
-96.73034     0.00055
-96.24818     0.00054
-95.76603     0.00049
-95.28387     0.00048
-94.80172     0.00052
-94.31956     0.00058
-93.83740     0.00060
-93.35525     0.00058
-92.87309     0.00054
-92.39093     0.00058
-91.90878     0.00066
-91.42662     0.00067
-90.94446     0.00057
-90.46231     0.00041
-89.98015     0.00032
-89.49799     0.00042
-89.01584     0.00058
-88.53368     0.00063
-88.05153     0.00057
-87.56937     0.00050
-87.08721     0.00051
-86.60506     0.00051
-86.12290     0.00042
-85.64074     0.00023
-85.15859     0.00017
-84.67643     0.00029
-84.19427     0.00034
-83.71212     0.00030
-83.22996     0.00022
-82.74781     0.00020
-82.26565     0.00035
-81.78349     0.00049
-81.30134     0.00056
-80.81918     0.00058
-80.33702     0.00053
-79.85487     0.00044
-79.37271     0.00034
-78.89055     0.00030
-78.40840     0.00044
-77.92624     0.00068
-77.44409     0.00086
-76.96193     0.00093
-76.47977     0.00088
-75.99762     0.00072
-75.51546     0.00049
-75.03330     0.00024
-74.55115     0.00015
-74.06899     0.00034
-73.58683     0.00045
-73.10468     0.00046
-72.62252     0.00041
-72.14037     0.00036
-71.65821     0.00039
-71.17605     0.00049
-70.69390     0.00057
-70.21174     0.00059
-69.72958     0.00052
-69.24743     0.00042
-68.76527     0.00040
-68.28311     0.00040
-67.80096     0.00054
-67.31880     0.00065
-66.83665     0.00062
-66.35449     0.00050
-65.87233     0.00052
-65.39018     0.00068
-64.90802     0.00071
-64.42586     0.00059
-63.94371     0.00040
-63.46155     0.00033
-62.97939     0.00037
-62.49724     0.00042
-62.01508     0.00048
-61.53293     0.00048
-61.05077     0.00038
-60.56861     0.00024
-60.08646     0.00022
-59.60430     0.00026
-59.12214     0.00031
-58.63999     0.00037
-58.15783     0.00044
-57.67567     0.00052
-57.19352     0.00057
-56.71136     0.00056
-56.22921     0.00051
-55.74705     0.00041
-55.26489     0.00032
-54.78274     0.00038
-54.30058     0.00056
-53.81842     0.00071
-53.33627     0.00076
-52.85411     0.00068
-52.37195     0.00054
-51.88980     0.00043
-51.40764     0.00039
-50.92549     0.00044
-50.44333     0.00044
-49.96117     0.00042
-49.47902     0.00050
-48.99686     0.00063
-48.51470     0.00071
-48.03255     0.00071
-47.55039     0.00062
-47.06823     0.00049
-46.58608     0.00038
-46.10392     0.00034
-45.62177     0.00035
-45.13961     0.00039
-44.65745     0.00045
-44.17530     0.00049
-43.69314     0.00049
-43.21098     0.00042
-42.72883     0.00028
-42.24667     0.00021
-41.76451     0.00028
-41.28236     0.00030
-40.80020     0.00036
-40.31805     0.00051
-39.83589     0.00061
-39.35373     0.00065
-38.87158     0.00064
-38.38942     0.00061
-37.90726     0.00059
-37.42511     0.00057
-36.94295     0.00058
-36.46079     0.00060
-35.97864     0.00061
-35.49648     0.00056
-35.01432     0.00047
-34.53217     0.00037
-34.05001     0.00029
-33.56786     0.00019
-33.08570     0.00012
-32.60354     0.00020
-32.12139     0.00038
-31.63923     0.00058
-31.15707     0.00071
-30.67492     0.00073
-30.19276     0.00064
-29.71060     0.00051
-29.22845     0.00051
-28.74629     0.00059
-28.26414     0.00065
-27.78198     0.00064
-27.29982     0.00058
-26.81767     0.00050
-26.33551     0.00044
-25.85335     0.00049
-25.37120     0.00051
-24.88904     0.00054
-24.40688     0.00056
-23.92473     0.00056
-23.44257     0.00052
-22.96042     0.00045
-22.47826     0.00037
-21.99610     0.00028
-21.51395     0.00021
-21.03179     0.00020
-20.54963     0.00031
-20.06748     0.00042
-19.58532     0.00048
-19.10316     0.00046
-18.62101     0.00036
-18.13885     0.00029
-17.65670     0.00035
-17.17454     0.00044
-16.69238     0.00050
-16.21023     0.00052
-15.72807     0.00049
-15.24591     0.00041
-14.76376     0.00030
-14.28160     0.00022
-13.79944     0.00021
-13.31729     0.00027
-12.83513     0.00030
-12.35298     0.00027
-11.87082     0.00021
-11.38866     0.00027
-10.90651     0.00036
-10.42435     0.00041
-9.94219     0.00049
-9.46004     0.00056
-8.97788     0.00057
-8.49572     0.00053
-8.01357     0.00046
-7.53141     0.00035
-7.04926     0.00031
-6.56710     0.00044
-6.08494     0.00053
-5.60279     0.00053
-5.12063     0.00045
-4.63847     0.00032
-4.15632     0.00027
-3.67416     0.00028
-3.19200     0.00030
-2.70985     0.00043
-2.22769     0.00068
-1.74554     0.00106
-1.26338     0.00166
-0.78122     0.00240
-0.29907     0.00302
0.18309     0.00327
0.66525     0.00300
1.14740     0.00235
1.62956     0.00160
2.11172     0.00102
2.59387     0.00073
3.07603     0.00061
3.55818     0.00053
4.04034     0.00041
4.52250     0.00024
5.00465     0.00025
5.48681     0.00025
5.96897     0.00034
6.45112     0.00047
6.93328     0.00055
7.41544     0.00056
7.89759     0.00054
8.37975     0.00059
8.86190     0.00060
9.34406     0.00057
9.82622     0.00051
10.30837     0.00047
10.79053     0.00048
11.27269     0.00054
11.75484     0.00061
12.23700     0.00066
12.71916     0.00069
13.20131     0.00070
13.68347     0.00070
14.16562     0.00069
14.64778     0.00068
15.12994     0.00066
15.61209     0.00066
16.09425     0.00069
16.57641     0.00073
17.05856     0.00075
17.54072     0.00072
18.02288     0.00067
18.50503     0.00062
18.98719     0.00059
19.46935     0.00058
19.95150     0.00056
20.43366     0.00055
20.91581     0.00056
21.39797     0.00062
21.88013     0.00067
22.36228     0.00071
22.84444     0.00074
23.32660     0.00080
23.80875     0.00091
24.29091     0.00100
24.77307     0.00102
25.25522     0.00095
25.73738     0.00082
26.21953     0.00070
26.70169     0.00061
27.18385     0.00056
27.66600     0.00057
28.14816     0.00062
28.63032     0.00068
29.11247     0.00078
29.59463     0.00092
30.07679     0.00108
30.55894     0.00124
31.04110     0.00137
31.52325     0.00146
32.00541     0.00148
32.48757     0.00145
32.96972     0.00135
33.45188     0.00121
33.93404     0.00105
34.41619     0.00091
34.89835     0.00082
35.38051     0.00094
35.86266     0.00150
36.34482     0.00247
36.82697     0.00392
37.30913     0.00590
37.79129     0.00845
38.27344     0.01157
38.75560     0.01535
39.23776     0.02003
39.71991     0.02610
40.20207     0.03426
40.68423     0.04540
41.16638     0.06034
41.64854     0.07955
42.13069     0.10271
42.61285     0.12846
43.09501     0.15442
43.57716     0.17776
44.05932     0.19593
44.54148     0.20753
45.02363     0.21262
45.50579     0.21255
45.98795     0.20937
46.47010     0.20512
46.95226     0.20133
47.43441     0.19882
47.91657     0.19776
48.39873     0.19793
48.88088     0.19893
49.36304     0.20051
49.84520     0.20264
50.32735     0.20553
50.80951     0.20952
51.29167     0.21497
51.77382     0.22211
52.25598     0.23095
52.73813     0.24125
53.22029     0.25247
53.70245     0.26384
54.18460     0.27443
54.66676     0.28333
55.14892     0.28981
55.63107     0.29345
56.11323     0.29428
56.59539     0.29277
57.07754     0.28973
57.55970     0.28623
58.04185     0.28333
58.52401     0.28187
59.00617     0.28235
59.48832     0.28494
59.97048     0.28959
60.45264     0.29631
60.93479     0.30527
61.41695     0.31676
61.89911     0.33094
62.38126     0.34757
62.86342     0.36584
63.34557     0.38437
63.82773     0.40135
64.30989     0.41485
64.79204     0.42320
65.27420     0.42532
65.75636     0.42098
66.23851     0.41083
66.72067     0.39624
67.20283     0.37894
67.68498     0.36072
68.16714     0.34310
68.64930     0.32722
69.13145     0.31376
69.61361     0.30296
70.09576     0.29472
70.57792     0.28870
71.06008     0.28448
71.54223     0.28166
72.02439     0.28004
72.50655     0.27959
72.98870     0.28046
73.47086     0.28271
73.95302     0.28622
74.43517     0.29060
74.91733     0.29519
75.39948     0.29932
75.88164     0.30252
76.36380     0.30463
76.84595     0.30588
77.32811     0.30672
77.81027     0.30769
78.29242     0.30925
78.77458     0.31175
79.25674     0.31538
79.73889     0.32017
80.22105     0.32603
80.70320     0.33275
81.18536     0.34007
81.66752     0.34768
82.14967     0.35517
82.63183     0.36205
83.11399     0.36783
83.59614     0.37222
84.07830     0.37521
84.56046     0.37711
85.04261     0.37834
85.52477     0.37935
86.00692     0.38042
86.48908     0.38171
86.97124     0.38324
87.45339     0.38494
87.93555     0.38666
88.41771     0.38820
88.89986     0.38940
89.38202     0.39014
89.86418     0.39035
90.34633     0.38995
90.82849     0.38882
91.31064     0.38685
91.79280     0.38402
92.27496     0.38048
92.75711     0.37650
93.23927     0.37240
93.72143     0.36842
94.20358     0.36464
94.68574     0.36104
95.16790     0.35762
95.65005     0.35447
96.13221     0.35178
96.61436     0.34974
97.09652     0.34848
97.57868     0.34798
98.06083     0.34814
98.54299     0.34882
99.02515     0.34989
99.50730     0.35131
99.98946     0.35306
100.47162     0.35514
100.95377     0.35753
101.43593     0.36017
101.91808     0.36298
102.40024     0.36591
102.88240     0.36893
103.36455     0.37204
103.84671     0.37528
104.32887     0.37865
104.81102     0.38216
105.29318     0.38579
105.77534     0.38954
106.25749     0.39335
106.73965     0.39713
107.22180     0.40082
107.70396     0.40438
108.18612     0.40786
108.66827     0.41140
109.15043     0.41512
109.63259     0.41912
110.11474     0.42339
110.59690     0.42792
111.07906     0.43267
111.56121     0.43759
112.04337     0.44266
112.52552     0.44785
113.00768     0.45319
113.48984     0.45871
113.97199     0.46446
114.45415     0.47042
114.93631     0.47655
115.41846     0.48276
115.90062     0.48894
116.38278     0.49502
116.86493     0.50087
117.34709     0.50634
117.82924     0.51119
118.31140     0.51509
118.79356     0.51775
119.27571     0.51886
119.75787     0.51823
120.24003     0.51573
120.72218     0.51137
121.20434     0.50522
121.68650     0.49740
122.16865     0.48807
122.65081     0.47739
123.13297     0.46554
123.61512     0.45277
124.09728     0.43941
124.57943     0.42581
125.06159     0.41232
125.54375     0.39919
126.02590     0.38658
126.50806     0.37455
126.99022     0.36313
127.47237     0.35232
127.95453     0.34215
128.43669     0.33263
128.91884     0.32378
129.40100     0.31557
129.88315     0.30794
130.36531     0.30085
130.84747     0.29422
131.32962     0.28803
131.81178     0.28229
132.29394     0.27696
132.77609     0.27203
133.25825     0.26742
133.74041     0.26309
134.22256     0.25899
134.70472     0.25510
135.18687     0.25139
135.66903     0.24783
136.15119     0.24439
136.63334     0.24105
137.11550     0.23778
137.59766     0.23459
138.07981     0.23150
138.56197     0.22852
139.04413     0.22565
139.52628     0.22287
140.00844     0.22015
140.49059     0.21747
140.97275     0.21482
141.45491     0.21221
141.93706     0.20966
142.41922     0.20718
142.90138     0.20476
143.38353     0.20239
143.86569     0.20007
144.34785     0.19781
144.83000     0.19564
145.31216     0.19356
145.79431     0.19157
146.27647     0.18965
146.75863     0.18779
147.24078     0.18600
147.72294     0.18428
148.20510     0.18262
148.68725     0.18100
149.16941     0.17939
149.65157     0.17776
150.13372     0.17614
150.61588     0.17460
151.09803     0.17321
151.58019     0.17203
152.06235     0.17105
152.54450     0.17025
153.02666     0.16960
153.50882     0.16912
153.99097     0.16881
154.47313     0.16868
154.95529     0.16866
155.43744     0.16872
155.91960     0.16887
156.40175     0.16919
156.88391     0.16976
157.36607     0.17065
157.84822     0.17181
158.33038     0.17317
158.81254     0.17459
159.29469     0.17595
159.77685     0.17719
160.25901     0.17822
160.74116     0.17901
161.22332     0.17948
161.70547     0.17955
162.18763     0.17915
162.66979     0.17823
163.15194     0.17680
163.63410     0.17490
164.11626     0.17264
164.59841     0.17016
165.08057     0.16755
165.56273     0.16491
166.04488     0.16225
166.52704     0.15959
167.00919     0.15694
167.49135     0.15433
167.97351     0.15184
168.45566     0.14955
168.93782     0.14748
169.41998     0.14562
169.90213     0.14398
170.38429     0.14251
170.86645     0.14122
171.34860     0.14008
171.83076     0.13907
172.31292     0.13819
172.79507     0.13742
173.27723     0.13676
173.75938     0.13614
174.24154     0.13549
174.72370     0.13472
175.20585     0.13380
175.68801     0.13271
176.17017     0.13150
176.65232     0.13021
177.13448     0.12892
177.61664     0.12765
178.09879     0.12637
178.58095     0.12502
179.06310     0.12356
179.54526     0.12199
180.02742     0.12034
180.50957     0.11868
180.99173     0.11704
181.47389     0.11548
181.95604     0.11400
182.43820     0.11263
182.92036     0.11136
183.40251     0.11016
183.88467     0.10899
184.36682     0.10783
184.84898     0.10672
185.33114     0.10570
185.81329     0.10485
186.29545     0.10416
186.77761     0.10361
187.25976     0.10312
187.74192     0.10264
188.22408     0.10215
188.70623     0.10166
189.18839     0.10118
189.67054     0.10072
190.15270     0.10028
190.63486     0.09983
191.11701     0.09934
191.59917     0.09878
192.08133     0.09812
192.56348     0.09730
193.04564     0.09632
193.52780     0.09518
194.00995     0.09392
194.49211     0.09259
194.97426     0.09122
195.45642     0.08981
195.93858     0.08835
196.42073     0.08686
196.90289     0.08535
197.38505     0.08391
197.86720     0.08256
198.34936     0.08134
198.83152     0.08022
199.31367     0.07918
199.79583     0.07821
200.27798     0.07735
200.76014     0.07666
201.24230     0.07616
201.72445     0.07583
202.20661     0.07565
202.68877     0.07556
203.17092     0.07551
203.65308     0.07551
204.13524     0.07558
204.61739     0.07576
205.09955     0.07608
205.58170     0.07656
206.06386     0.07719
206.54602     0.07794
207.02817     0.07879
207.51033     0.07969
207.99249     0.08061
208.47464     0.08148
208.95680     0.08226
209.43896     0.08288
209.92111     0.08330
210.40327     0.08349
210.88542     0.08344
211.36758     0.08315
211.84974     0.08265
212.33189     0.08194
212.81405     0.08104
213.29621     0.07997
213.77836     0.07877
214.26052     0.07747
214.74268     0.07614
215.22483     0.07482
215.70699     0.07355
216.18914     0.07238
216.67130     0.07133
217.15346     0.07037
217.63561     0.06947
218.11777     0.06858
218.59993     0.06769
219.08208     0.06683
219.56424     0.06605
220.04640     0.06538
220.52855     0.06485
221.01071     0.06445
221.49286     0.06417
221.97502     0.06397
222.45718     0.06382
222.93933     0.06374
223.42149     0.06373
223.90365     0.06384
224.38580     0.06408
224.86796     0.06446
225.35012     0.06498
225.83227     0.06562
226.31443     0.06639
226.79659     0.06729
227.27874     0.06833
227.76090     0.06954
228.24305     0.07091
228.72521     0.07247
229.20737     0.07422
229.68952     0.07618
230.17168     0.07835
230.65384     0.08073
231.13599     0.08333
231.61815     0.08610
232.10031     0.08899
232.58246     0.09193
233.06462     0.09478
233.54677     0.09741
234.02893     0.09965
234.51109     0.10133
234.99324     0.10233
235.47540     0.10257
235.95756     0.10208
236.43971     0.10092
236.92187     0.09923
237.40403     0.09715
237.88618     0.09485
238.36834     0.09249
238.85049     0.09022
239.33265     0.08815
239.81481     0.08634
240.29696     0.08478
240.77912     0.08341
241.26128     0.08215
241.74343     0.08090
242.22559     0.07957
242.70775     0.07811
243.18990     0.07647
243.67206     0.07467
244.15421     0.07276
244.63637     0.07077
245.11853     0.06873
245.60068     0.06665
246.08284     0.06454
246.56500     0.06242
247.04715     0.06032
247.52931     0.05830
248.01147     0.05638
248.49362     0.05457
248.97578     0.05284
249.45793     0.05117
249.94009     0.04954
250.42225     0.04797
250.90440     0.04653
251.38656     0.04528
251.86872     0.04423
252.35087     0.04337
252.83303     0.04263
253.31519     0.04193
253.79734     0.04122
254.27950     0.04051
254.76165     0.03985
255.24381     0.03931
255.72597     0.03891
256.20812     0.03866
256.69028     0.03850
257.17244     0.03837
257.65459     0.03823
258.13675     0.03812
258.61891     0.03805
259.10106     0.03806
259.58322     0.03813
260.06537     0.03822
260.54753     0.03829
261.02969     0.03834
261.51184     0.03840
261.99400     0.03850
262.47616     0.03867
262.95831     0.03893
263.44047     0.03925
263.92263     0.03966
264.40478     0.04017
264.88694     0.04082
265.36909     0.04163
265.85125     0.04260
266.33341     0.04369
266.81556     0.04489
267.29772     0.04619
267.77988     0.04763
268.26203     0.04928
268.74419     0.05119
269.22635     0.05338
269.70850     0.05577
270.19066     0.05827
270.67281     0.06072
271.15497     0.06296
271.63713     0.06480
272.11928     0.06606
272.60144     0.06660
273.08360     0.06632
273.56575     0.06528
274.04791     0.06358
274.53007     0.06139
275.01222     0.05890
275.49438     0.05626
275.97654     0.05360
276.45869     0.05105
276.94085     0.04868
277.42300     0.04655
277.90516     0.04470
278.38732     0.04309
278.86947     0.04168
279.35163     0.04043
279.83379     0.03932
280.31594     0.03835
280.79810     0.03754
281.28026     0.03690
281.76241     0.03642
282.24457     0.03607
282.72672     0.03578
283.20888     0.03551
283.69104     0.03521
284.17319     0.03489
284.65535     0.03461
285.13751     0.03442
285.61966     0.03437
286.10182     0.03441
286.58398     0.03450
287.06613     0.03457
287.54829     0.03461
288.03044     0.03464
288.51260     0.03468
288.99476     0.03474
289.47691     0.03481
289.95907     0.03488
290.44123     0.03496
290.92338     0.03507
291.40554     0.03523
291.88770     0.03545
292.36985     0.03573
292.85201     0.03609
293.33416     0.03653
293.81632     0.03698
294.29848     0.03740
294.78063     0.03774
295.26279     0.03802
295.74495     0.03830
296.22710     0.03865
296.70926     0.03916
297.19142     0.03983
297.67357     0.04064
298.15573     0.04155
298.63788     0.04250
299.12004     0.04349
299.60220     0.04452
300.08435     0.04566
300.56651     0.04696
301.04867     0.04849
301.53082     0.05023
302.01298     0.05216
302.49514     0.05422
302.97729     0.05634
303.45945     0.05854
303.94160     0.06085
304.42376     0.06331
304.90592     0.06594
305.38807     0.06876
305.87023     0.07173
306.35239     0.07480
306.83454     0.07792
307.31670     0.08101
307.79886     0.08397
308.28101     0.08672
308.76317     0.08921
309.24532     0.09143
309.72748     0.09337
310.20964     0.09503
310.69179     0.09640
311.17395     0.09746
311.65611     0.09826
312.13826     0.09891
312.62042     0.09959
313.10258     0.10051
313.58473     0.10184
314.06689     0.10367
314.54904     0.10596
315.03120     0.10857
315.51336     0.11124
315.99551     0.11364
316.47767     0.11542
316.95983     0.11624
317.44198     0.11580
317.92414     0.11394
318.40630     0.11069
318.88845     0.10624
319.37061     0.10096
319.85276     0.09529
320.33492     0.08967
320.81708     0.08441
321.29923     0.07971
321.78139     0.07562
322.26355     0.07217
322.74570     0.06931
323.22786     0.06703
323.71002     0.06527
324.19217     0.06401
324.67433     0.06318
325.15648     0.06270
325.63864     0.06251
326.12080     0.06249
326.60295     0.06255
327.08511     0.06261
327.56727     0.06259
328.04942     0.06246
328.53158     0.06218
329.01374     0.06172
329.49589     0.06105
329.97805     0.06014
330.46021     0.05898
330.94236     0.05761
331.42452     0.05607
331.90667     0.05439
332.38883     0.05265
332.87099     0.05092
333.35314     0.04929
333.83530     0.04784
334.31746     0.04666
334.79961     0.04576
335.28177     0.04515
335.76393     0.04479
336.24608     0.04469
336.72824     0.04482
337.21039     0.04516
337.69255     0.04566
338.17471     0.04627
338.65686     0.04696
339.13902     0.04775
339.62118     0.04866
340.10333     0.04970
340.58549     0.05079
341.06765     0.05177
341.54980     0.05244
342.03196     0.05264
342.51411     0.05228
342.99627     0.05140
343.47843     0.05008
343.96058     0.04848
344.44274     0.04675
344.92490     0.04500
345.40705     0.04331
345.88921     0.04173
346.37137     0.04028
346.85352     0.03901
347.33568     0.03795
347.81783     0.03716
348.29999     0.03665
348.78215     0.03637
349.26430     0.03627
349.74646     0.03624
350.22862     0.03623
350.71077     0.03622
351.19293     0.03621
351.67509     0.03621
352.15724     0.03625
352.63940     0.03635
353.12155     0.03653
353.60371     0.03681
354.08587     0.03720
354.56802     0.03768
355.05018     0.03827
355.53234     0.03895
356.01449     0.03974
356.49665     0.04060
356.97881     0.04152
357.46096     0.04248
357.94312     0.04349
358.42527     0.04457
358.90743     0.04571
359.38959     0.04688
359.87174     0.04800
360.35390     0.04899
360.83606     0.04976
361.31821     0.05028
361.80037     0.05052
362.28253     0.05051
362.76468     0.05025
363.24684     0.04975
363.72899     0.04902
364.21115     0.04808
364.69331     0.04695
365.17546     0.04569
365.65762     0.04437
366.13978     0.04311
366.62193     0.04199
367.10409     0.04103
367.58625     0.04022
368.06840     0.03946
368.55056     0.03872
369.03271     0.03798
369.51487     0.03730
369.99703     0.03673
370.47918     0.03634
370.96134     0.03613
371.44350     0.03608
371.92565     0.03619
372.40781     0.03640
372.88997     0.03671
373.37212     0.03711
373.85428     0.03760
374.33643     0.03823
374.81859     0.03904
375.30075     0.04005
375.78290     0.04133
376.26506     0.04286
376.74722     0.04465
377.22937     0.04661
377.71153     0.04864
378.19369     0.05060
378.67584     0.05232
379.15800     0.05363
379.64016     0.05440
380.12231     0.05453
380.60447     0.05402
381.08662     0.05293
381.56878     0.05137
382.05094     0.04950
382.53309     0.04746
383.01525     0.04539
383.49741     0.04342
383.97956     0.04160
384.46172     0.03996
384.94388     0.03851
385.42603     0.03723
385.90819     0.03613
386.39034     0.03521
386.87250     0.03451
387.35466     0.03401
387.83681     0.03370
388.31897     0.03348
388.80113     0.03327
389.28328     0.03302
389.76544     0.03273
390.24760     0.03246
390.72975     0.03223
391.21191     0.03204
391.69406     0.03186
392.17622     0.03164
392.65838     0.03137
393.14053     0.03111
393.62269     0.03089
394.10485     0.03073
394.58700     0.03062
395.06916     0.03055
395.55132     0.03053
396.03347     0.03056
396.51563     0.03063
396.99778     0.03068
397.47994     0.03066
397.96210     0.03057
398.44425     0.03048
398.92641     0.03043
399.40857     0.03047
399.89072     0.03055
400.37288     0.03062
400.85504     0.03063
401.33719     0.03059
401.81935     0.03054
402.30150     0.03052
402.78366     0.03053
403.26582     0.03058
403.74797     0.03063
404.23013     0.03067
404.71229     0.03068
405.19444     0.03066
405.67660     0.03062
406.15876     0.03059
406.64091     0.03057
407.12307     0.03058
407.60522     0.03061
408.08738     0.03064
408.56954     0.03064
409.05169     0.03060
409.53385     0.03052
410.01601     0.03043
410.49816     0.03034
410.98032     0.03025
411.46248     0.03014
411.94463     0.02999
412.42679     0.02981
412.90894     0.02960
413.39110     0.02942
413.87326     0.02929
414.35541     0.02922
414.83757     0.02921
415.31973     0.02921
415.80188     0.02917
416.28404     0.02907
416.76620     0.02892
417.24835     0.02875
417.73051     0.02861
418.21266     0.02853
418.69482     0.02850
419.17698     0.02851
419.65913     0.02855
420.14129     0.02860
420.62345     0.02862
421.10560     0.02860
421.58776     0.02852
422.06992     0.02840
422.55207     0.02831
423.03423     0.02834
423.51638     0.02853
423.99854     0.02886
424.48070     0.02931
424.96285     0.02980
425.44501     0.03031
425.92717     0.03080
426.40932     0.03131
426.89148     0.03186
427.37364     0.03247
427.85579     0.03310
428.33795     0.03371
428.82010     0.03423
429.30226     0.03461
429.78442     0.03483
430.26657     0.03488
430.74873     0.03476
431.23089     0.03449
431.71304     0.03406
432.19520     0.03348
432.67736     0.03279
433.15951     0.03205
433.64167     0.03132
434.12383     0.03070
434.60598     0.03023
435.08814     0.02992
435.57029     0.02972
436.05245     0.02957
436.53461     0.02944
437.01676     0.02934
437.49892     0.02927
437.98108     0.02925
438.46323     0.02927
438.94539     0.02928
439.42755     0.02926
439.90970     0.02921
440.39186     0.02913
440.87401     0.02905
441.35617     0.02901
441.83833     0.02904
442.32048     0.02914
442.80264     0.02929
443.28480     0.02943
443.76695     0.02952
444.24911     0.02956
444.73127     0.02958
445.21342     0.02963
445.69558     0.02975
446.17773     0.02994
446.65989     0.03017
447.14205     0.03045
447.62420     0.03080
448.10636     0.03131
448.58852     0.03206
449.07067     0.03313
449.55283     0.03457
450.03499     0.03640
450.51714     0.03860
450.99930     0.04109
451.48145     0.04370
451.96361     0.04617
452.44577     0.04821
452.92792     0.04953
453.41008     0.04994
453.89224     0.04938
454.37439     0.04796
454.85655     0.04590
455.33871     0.04347
455.82086     0.04095
456.30302     0.03857
456.78517     0.03647
457.26733     0.03470
457.74949     0.03324
458.23164     0.03205
458.71380     0.03110
459.19596     0.03036
459.67811     0.02978
460.16027     0.02931
460.64243     0.02888
461.12458     0.02847
461.60674     0.02807
462.08889     0.02775
462.57105     0.02752
463.05321     0.02741
463.53536     0.02736
464.01752     0.02732
464.49968     0.02724
464.98183     0.02713
465.46399     0.02701
465.94615     0.02691
466.42830     0.02686
466.91046     0.02682
467.39261     0.02679
467.87477     0.02673
468.35693     0.02664
468.83908     0.02651
469.32124     0.02639
469.80340     0.02631
470.28555     0.02632
470.76771     0.02644
471.24987     0.02664
471.73202     0.02686
472.21418     0.02705
472.69633     0.02718
473.17849     0.02729
473.66065     0.02740
474.14280     0.02754
474.62496     0.02768
475.10712     0.02781
475.58927     0.02795
476.07143     0.02815
476.55359     0.02848
477.03574     0.02896
477.51790     0.02956
478.00005     0.03023
478.48221     0.03094
478.96437     0.03171
479.44652     0.03262
479.92868     0.03376
480.41084     0.03521
480.89299     0.03705
481.37515     0.03926
481.85731     0.04179
482.33946     0.04446
482.82162     0.04701
483.30378     0.04913
483.78593     0.05057
484.26809     0.05115
484.75024     0.05082
485.23240     0.04967
485.71456     0.04786
486.19671     0.04561
486.67887     0.04318
487.16103     0.04080
487.64318     0.03860
488.12534     0.03668
488.60750     0.03505
489.08965     0.03371
489.57181     0.03266
490.05396     0.03185
490.53612     0.03123
491.01828     0.03073
491.50043     0.03032
491.98259     0.02999
492.46475     0.02975
492.94690     0.02963
493.42906     0.02967
493.91122     0.02989
494.39337     0.03035
494.87553     0.03110
495.35768     0.03221
495.83984     0.03371
496.32200     0.03563
496.80415     0.03796
497.28631     0.04059
497.76847     0.04338
498.25062     0.04609
498.73278     0.04843
499.21494     0.05015
499.69709     0.05104
500.17925     0.05102
500.66140     0.05011
501.14356     0.04842
501.62572     0.04614
502.10787     0.04347
502.59003     0.04067
503.07219     0.03795
503.55434     0.03547
504.03650     0.03334
504.51866     0.03156
505.00081     0.03010
505.48297     0.02893
505.96512     0.02801
506.44728     0.02734
506.92944     0.02694
507.41159     0.02679
507.89375     0.02681
508.37591     0.02694
508.85806     0.02710
509.34022     0.02727
509.82238     0.02746
510.30453     0.02771
510.78669     0.02810
511.26884     0.02870
511.75100     0.02957
512.23316     0.03081
512.71531     0.03250
513.19747     0.03468
513.67963     0.03737
514.16178     0.04044
514.64394     0.04363
515.12610     0.04654
515.60825     0.04868
516.09041     0.04967
516.57256     0.04937
517.05472     0.04796
517.53688     0.04584
518.01903     0.04351
518.50119     0.04134
518.98335     0.03953
519.46550     0.03808
519.94766     0.03693
520.42982     0.03598
520.91197     0.03517
521.39413     0.03445
521.87628     0.03378
522.35844     0.03312
522.84060     0.03246
523.32275     0.03179
523.80491     0.03114
524.28707     0.03054
524.76922     0.03001
525.25138     0.02952
525.73354     0.02904
526.21569     0.02854
526.69785     0.02803
527.18000     0.02755
527.66216     0.02713
528.14432     0.02683
528.62647     0.02664
529.10863     0.02656
529.59079     0.02658
530.07294     0.02669
530.55510     0.02686
531.03726     0.02709
531.51941     0.02738
532.00157     0.02776
532.48372     0.02829
532.96588     0.02899
533.44804     0.02990
533.93019     0.03102
534.41235     0.03237
534.89451     0.03403
535.37666     0.03608
535.85882     0.03865
536.34098     0.04188
536.82313     0.04591
537.30529     0.05092
537.78745     0.05712
538.26960     0.06476
538.75176     0.07407
539.23391     0.08529
539.71607     0.09857
540.19823     0.11382
540.68038     0.13048
541.16254     0.14745
541.64470     0.16309
542.12685     0.17548
542.60901     0.18293
543.09117     0.18438
543.57332     0.17971
544.05548     0.16978
544.53763     0.15615
545.01979     0.14067
545.50195     0.12510
545.98410     0.11077
546.46626     0.09850
546.94842     0.08860
547.43057     0.08108
547.91273     0.07567
548.39489     0.07204
548.87704     0.06976
549.35920     0.06838
549.84135     0.06741
550.32351     0.06639
550.80567     0.06494
551.28782     0.06281
551.76998     0.05996
552.25214     0.05650
552.73429     0.05262
553.21645     0.04859
553.69861     0.04461
554.18076     0.04087
554.66292     0.03751
555.14507     0.03459
555.62723     0.03214
556.10939     0.03011
556.59154     0.02842
557.07370     0.02697
557.55586     0.02568
558.03801     0.02452
558.52017     0.02347
559.00233     0.02252
559.48448     0.02165
559.96664     0.02084
560.44879     0.02010
560.93095     0.01947
561.41311     0.01896
561.89526     0.01855
562.37742     0.01821
562.85958     0.01786
563.34173     0.01748
563.82389     0.01707
564.30605     0.01664
564.78820     0.01626
565.27036     0.01595
565.75251     0.01575
566.23467     0.01564
566.71683     0.01557
567.19898     0.01549
567.68114     0.01535
568.16330     0.01517
568.64545     0.01497
569.12761     0.01481
569.60977     0.01470
570.09192     0.01464
570.57408     0.01461
571.05623     0.01460
571.53839     0.01462
572.02055     0.01467
572.50270     0.01476
572.98486     0.01490
573.46702     0.01512
573.94917     0.01540
574.43133     0.01570
574.91349     0.01595
575.39564     0.01610
575.87780     0.01610
576.35995     0.01597
576.84211     0.01572
577.32427     0.01540
577.80642     0.01504
578.28858     0.01463
578.77074     0.01421
579.25289     0.01381
579.73505     0.01347
580.21721     0.01322
580.69936     0.01306
581.18152     0.01296
581.66367     0.01288
582.14583     0.01280
582.62799     0.01272
583.11014     0.01264
583.59230     0.01256
584.07446     0.01249
584.55661     0.01244
585.03877     0.01241
585.52093     0.01242
586.00308     0.01242
586.48524     0.01242
586.96740     0.01238
587.44955     0.01232
587.93171     0.01226
588.41386     0.01221
588.89602     0.01216
589.37818     0.01210
589.86033     0.01201
590.34249     0.01188
590.82465     0.01174
591.30680     0.01162
591.78896     0.01153
592.27112     0.01148
592.75327     0.01149
593.23543     0.01153
593.71758     0.01160
594.19974     0.01170
594.68190     0.01179
595.16405     0.01184
595.64621     0.01183
596.12837     0.01177
596.61052     0.01172
597.09268     0.01170
597.57484     0.01174
598.05699     0.01181
598.53915     0.01186
599.02130     0.01187
599.50346     0.01186
599.98562     0.01184
600.46777     0.01182
600.94993     0.01179
601.43209     0.01178
601.91424     0.01178
602.39640     0.01180
602.87856     0.01184
603.36071     0.01188
603.84287     0.01192
604.32502     0.01192
604.80718     0.01187
605.28934     0.01175
605.77149     0.01160
606.25365     0.01146
606.73581     0.01137
607.21796     0.01135
607.70012     0.01137
608.18228     0.01141
608.66443     0.01142
609.14659     0.01139
609.62874     0.01135
610.11090     0.01130
610.59306     0.01129
611.07521     0.01131
611.55737     0.01137
612.03953     0.01144
612.52168     0.01149
613.00384     0.01152
613.48600     0.01150
613.96815     0.01147
614.45031     0.01146
614.93246     0.01153
615.41462     0.01168
615.89678     0.01192
616.37893     0.01218
616.86109     0.01241
617.34325     0.01261
617.82540     0.01275
618.30756     0.01284
618.78972     0.01289
619.27187     0.01296
619.75403     0.01307
620.23618     0.01327
620.71834     0.01362
621.20050     0.01413
621.68265     0.01481
622.16481     0.01567
622.64697     0.01670
623.12912     0.01790
623.61128     0.01920
624.09344     0.02050
624.57559     0.02164
625.05775     0.02250
625.53990     0.02297
626.02206     0.02301
626.50422     0.02265
626.98637     0.02199
627.46853     0.02111
627.95069     0.02008
628.43284     0.01898
628.91500     0.01789
629.39716     0.01690
629.87931     0.01605
630.36147     0.01535
630.84362     0.01480
631.32578     0.01436
631.80794     0.01404
632.29009     0.01381
632.77225     0.01366
633.25441     0.01352
633.73656     0.01335
634.21872     0.01314
634.70088     0.01293
635.18303     0.01277
635.66519     0.01268
636.14734     0.01263
636.62950     0.01260
637.11166     0.01255
637.59381     0.01248
638.07597     0.01244
638.55813     0.01244
639.04028     0.01248
639.52244     0.01253
640.00460     0.01257
640.48675     0.01259
640.96891     0.01260
641.45107     0.01264
641.93322     0.01270
642.41538     0.01277
642.89753     0.01282
643.37969     0.01287
643.86185     0.01294
644.34400     0.01303
644.82616     0.01313
645.30832     0.01322
645.79047     0.01330
646.27263     0.01339
646.75479     0.01349
647.23694     0.01361
647.71910     0.01373
648.20125     0.01382
648.68341     0.01387
649.16557     0.01387
649.64772     0.01384
650.12988     0.01382
650.61204     0.01381
651.09419     0.01383
651.57635     0.01387
652.05851     0.01391
652.54066     0.01391
653.02282     0.01389
653.50497     0.01389
653.98713     0.01394
654.46929     0.01410
654.95144     0.01433
655.43360     0.01455
655.91576     0.01469
656.39791     0.01471
656.88007     0.01464
657.36223     0.01451
657.84438     0.01440
658.32654     0.01432
658.80869     0.01431
659.29085     0.01436
659.77301     0.01446
660.25516     0.01459
660.73732     0.01472
661.21948     0.01482
661.70163     0.01482
662.18379     0.01472
662.66595     0.01455
663.14810     0.01437
663.63026     0.01425
664.11241     0.01424
664.59457     0.01432
665.07673     0.01445
665.55888     0.01457
666.04104     0.01466
666.52320     0.01471
667.00535     0.01473
667.48751     0.01475
667.96967     0.01479
668.45182     0.01485
668.93398     0.01495
669.41613     0.01512
669.89829     0.01537
670.38045     0.01570
670.86260     0.01610
671.34476     0.01655
671.82692     0.01705
672.30907     0.01761
672.79123     0.01829
673.27339     0.01911
673.75554     0.02012
674.23770     0.02137
674.71985     0.02290
675.20201     0.02476
675.68417     0.02701
676.16632     0.02968
676.64848     0.03288
677.13064     0.03677
677.61279     0.04160
678.09495     0.04771
678.57711     0.05547
679.05926     0.06534
679.54142     0.07778
680.02357     0.09306
680.50573     0.11099
680.98789     0.13055
681.47004     0.14981
681.95220     0.16608
682.43436     0.17662
682.91651     0.17942
683.39867     0.17393
683.88083     0.16121
684.36298     0.14352
684.84514     0.12356
685.32729     0.10380
685.80945     0.08594
686.29161     0.07084
686.77376     0.05868
687.25592     0.04917
687.73808     0.04185
688.22023     0.03624
688.70239     0.03194
689.18455     0.02864
689.66670     0.02612
690.14886     0.02416
690.63102     0.02258
691.11317     0.02123
691.59533     0.02000
692.07748     0.01889
692.55964     0.01795
693.04180     0.01721
693.52395     0.01668
694.00611     0.01630
694.48827     0.01601
694.97042     0.01581
695.45258     0.01567
695.93474     0.01560
696.41689     0.01555
696.89905     0.01549
697.38120     0.01542
697.86336     0.01538
698.34552     0.01540
698.82767     0.01548
699.30983     0.01558
699.79199     0.01565
700.27414     0.01568
700.75630     0.01569
701.23846     0.01574
701.72061     0.01585
702.20277     0.01601
702.68492     0.01619
703.16708     0.01632
703.64924     0.01637
704.13139     0.01631
704.61355     0.01615
705.09571     0.01588
705.57786     0.01553
706.06002     0.01509
706.54218     0.01458
707.02433     0.01404
707.50649     0.01352
707.98864     0.01309
708.47080     0.01274
708.95296     0.01248
709.43511     0.01227
709.91727     0.01208
710.39943     0.01191
710.88158     0.01176
711.36374     0.01161
711.84590     0.01146
712.32805     0.01130
712.81021     0.01111
713.29236     0.01093
713.77452     0.01078
714.25668     0.01070
714.73883     0.01071
715.22099     0.01082
715.70315     0.01100
716.18530     0.01120
716.66746     0.01140
717.14962     0.01155
717.63177     0.01163
718.11393     0.01165
718.59608     0.01164
719.07824     0.01165
719.56040     0.01173
720.04255     0.01190
720.52471     0.01212
721.00687     0.01236
721.48902     0.01258
721.97118     0.01274
722.45334     0.01282
722.93549     0.01283
723.41765     0.01280
723.89980     0.01278
724.38196     0.01284
724.86412     0.01300
725.34627     0.01325
725.82843     0.01351
726.31059     0.01372
726.79274     0.01386
727.27490     0.01393
727.75706     0.01396
728.23921     0.01394
728.72137     0.01388
729.20352     0.01378
729.68568     0.01365
730.16784     0.01353
730.64999     0.01346
731.13215     0.01346
731.61431     0.01353
732.09646     0.01369
732.57862     0.01390
733.06078     0.01415
733.54293     0.01439
734.02509     0.01459
734.50724     0.01473
734.98940     0.01482
735.47156     0.01489
735.95371     0.01498
736.43587     0.01510
736.91803     0.01526
737.40018     0.01546
737.88234     0.01573
738.36450     0.01609
738.84665     0.01656
739.32881     0.01712
739.81096     0.01773
740.29312     0.01833
740.77528     0.01888
741.25743     0.01938
741.73959     0.01986
742.22175     0.02035
742.70390     0.02090
743.18606     0.02150
743.66822     0.02212
744.15037     0.02268
744.63253     0.02308
745.11469     0.02326
745.59684     0.02322
746.07900     0.02297
746.56115     0.02256
747.04331     0.02202
747.52547     0.02139
748.00762     0.02072
748.48978     0.02010
748.97194     0.01959
749.45409     0.01923
749.93625     0.01899
750.41841     0.01880
750.90056     0.01863
751.38272     0.01844
751.86487     0.01820
752.34703     0.01793
752.82919     0.01763
753.31134     0.01731
753.79350     0.01703
754.27566     0.01683
754.75781     0.01673
755.23997     0.01673
755.72213     0.01680
756.20428     0.01691
756.68644     0.01704
757.16859     0.01717
757.65075     0.01728
758.13291     0.01736
758.61506     0.01740
759.09722     0.01738
759.57938     0.01734
760.06153     0.01730
760.54369     0.01732
761.02585     0.01741
761.50800     0.01754
761.99016     0.01767
762.47231     0.01774
762.95447     0.01773
763.43663     0.01765
763.91878     0.01753
764.40094     0.01742
764.88310     0.01734
765.36525     0.01734
765.84741     0.01743
766.32957     0.01761
766.81172     0.01782
767.29388     0.01801
767.77603     0.01813
768.25819     0.01818
768.74035     0.01822
769.22250     0.01829
769.70466     0.01848
770.18682     0.01882
770.66897     0.01932
771.15113     0.01996
771.63329     0.02075
772.11544     0.02167
772.59760     0.02278
773.07975     0.02415
773.56191     0.02586
774.04407     0.02798
774.52622     0.03057
775.00838     0.03362
775.49054     0.03705
775.97269     0.04065
776.45485     0.04415
776.93701     0.04719
777.41916     0.04953
777.90132     0.05107
778.38347     0.05196
778.86563     0.05257
779.34779     0.05340
779.82994     0.05498
780.31210     0.05777
780.79426     0.06215
781.27641     0.06839
781.75857     0.07668
782.24073     0.08705
782.72288     0.09934
783.20504     0.11302
783.68719     0.12718
784.16935     0.14055
784.65151     0.15170
785.13366     0.15934
785.61582     0.16252
786.09798     0.16086
786.58013     0.15455
787.06229     0.14430
787.54445     0.13122
788.02660     0.11658
788.50876     0.10162
788.99091     0.08739
789.47307     0.07462
789.95523     0.06369
790.43738     0.05466
790.91954     0.04735
791.40170     0.04150
791.88385     0.03678
792.36601     0.03296
792.84817     0.02988
793.33032     0.02741
793.81248     0.02547
794.29464     0.02397
794.77679     0.02280
795.25895     0.02188
795.74110     0.02116
796.22326     0.02058
796.70542     0.02013
797.18757     0.01978
797.66973     0.01951
798.15189     0.01928
798.63404     0.01904
799.11620     0.01876
799.59836     0.01840
800.08051     0.01795
800.56267     0.01741
801.04482     0.01683
801.52698     0.01623
802.00914     0.01565
802.49129     0.01510
802.97345     0.01459
803.45561     0.01417
803.93776     0.01386
804.41992     0.01367
804.90208     0.01356
805.38423     0.01349
805.86639     0.01341
806.34854     0.01329
806.83070     0.01313
807.31286     0.01294
807.79501     0.01272
808.27717     0.01248
808.75933     0.01224
809.24148     0.01200
809.72364     0.01180
810.20580     0.01166
810.68795     0.01159
811.17011     0.01157
811.65226     0.01156
812.13442     0.01155
812.61658     0.01154
813.09873     0.01156
813.58089     0.01161
814.06305     0.01166
814.54520     0.01170
815.02736     0.01170
815.50952     0.01168
815.99167     0.01162
816.47383     0.01153
816.95598     0.01139
817.43814     0.01126
817.92030     0.01117
818.40245     0.01118
818.88461     0.01130
819.36677     0.01149
819.84892     0.01170
820.33108     0.01188
820.81324     0.01200
821.29539     0.01204
821.77755     0.01202
822.25970     0.01195
822.74186     0.01187
823.22402     0.01185
823.70617     0.01192
824.18833     0.01212
824.67049     0.01247
825.15264     0.01295
825.63480     0.01353
826.11696     0.01421
826.59911     0.01497
827.08127     0.01585
827.56342     0.01687
828.04558     0.01808
828.52774     0.01954
829.00989     0.02133
829.49205     0.02357
829.97421     0.02639
830.45636     0.02993
830.93852     0.03426
831.42068     0.03941
831.90283     0.04526
832.38499     0.05154
832.86714     0.05779
833.34930     0.06336
833.83146     0.06753
834.31361     0.06969
834.79577     0.06950
835.27793     0.06699
835.76008     0.06260
836.24224     0.05696
836.72440     0.05075
837.20655     0.04458
837.68871     0.03889
838.17086     0.03392
838.65302     0.02978
839.13518     0.02642
839.61733     0.02374
840.09949     0.02162
840.58165     0.01995
841.06380     0.01864
841.54596     0.01762
842.02812     0.01684
842.51027     0.01627
842.99243     0.01589
843.47458     0.01569
843.95674     0.01562
844.43890     0.01562
844.92105     0.01565
845.40321     0.01570
845.88537     0.01582
846.36752     0.01606
846.84968     0.01649
847.33184     0.01709
847.81399     0.01780
848.29615     0.01855
848.77831     0.01925
849.26046     0.01984
849.74262     0.02033
850.22477     0.02075
850.70693     0.02112
851.18909     0.02141
851.67124     0.02153
852.15340     0.02140
852.63556     0.02094
853.11771     0.02015
853.59987     0.01912
854.08203     0.01800
854.56418     0.01693
855.04634     0.01600
855.52849     0.01520
856.01065     0.01448
856.49281     0.01378
856.97496     0.01313
857.45712     0.01260
857.93928     0.01224
858.42143     0.01204
858.90359     0.01191
859.38575     0.01177
859.86790     0.01155
860.35006     0.01126
860.83221     0.01096
861.31437     0.01071
861.79653     0.01055
862.27868     0.01048
862.76084     0.01047
863.24300     0.01051
863.72515     0.01059
864.20731     0.01075
864.68947     0.01101
865.17162     0.01138
865.65378     0.01190
866.13593     0.01260
866.61809     0.01353
867.10025     0.01480
867.58240     0.01647
868.06456     0.01856
868.54672     0.02099
869.02887     0.02354
869.51103     0.02585
869.99319     0.02752
870.47534     0.02823
870.95750     0.02786
871.43965     0.02652
871.92181     0.02452
872.40397     0.02220
872.88612     0.01990
873.36828     0.01785
873.85044     0.01618
874.33259     0.01498
874.81475     0.01424
875.29691     0.01392
875.77906     0.01394
876.26122     0.01421
876.74337     0.01471
877.22553     0.01547
877.70769     0.01654
878.18984     0.01798
878.67200     0.01981
879.15416     0.02201
879.63631     0.02456
880.11847     0.02741
880.60063     0.03044
881.08278     0.03342
881.56494     0.03606
882.04709     0.03801
882.52925     0.03896
883.01141     0.03878
883.49356     0.03748
883.97572     0.03527
884.45788     0.03249
884.94003     0.02948
885.42219     0.02654
885.90435     0.02387
886.38650     0.02157
886.86866     0.01972
887.35081     0.01834
887.83297     0.01746
888.31513     0.01707
888.79728     0.01714
889.27944     0.01766
889.76160     0.01859
890.24375     0.01992
890.72591     0.02166
891.20807     0.02373
891.69022     0.02597
892.17238     0.02811
892.65453     0.02982
893.13669     0.03077
893.61885     0.03072
894.10100     0.02967
894.58316     0.02779
895.06532     0.02542
895.54747     0.02291
896.02963     0.02054
896.51179     0.01844
896.99394     0.01665
897.47610     0.01516
897.95826     0.01395
898.44041     0.01301
898.92257     0.01236
899.40472     0.01200
899.88688     0.01191
900.36904     0.01206
900.85119     0.01240
901.33335     0.01289
901.81551     0.01349
902.29766     0.01416
902.77982     0.01481
903.26198     0.01537
903.74413     0.01575
904.22629     0.01590
904.70844     0.01581
905.19060     0.01551
905.67276     0.01502
906.15491     0.01439
906.63707     0.01363
907.11923     0.01280
907.60138     0.01199
908.08354     0.01127
908.56570     0.01072
909.04785     0.01036
909.53001     0.01018
910.01216     0.01013
910.49432     0.01019
910.97648     0.01032
911.45863     0.01049
911.94079     0.01070
912.42295     0.01100
912.90510     0.01141
913.38726     0.01196
913.86942     0.01268
914.35157     0.01356
914.83373     0.01454
915.31588     0.01557
915.79804     0.01656
916.28020     0.01740
916.76235     0.01802
917.24451     0.01835
917.72667     0.01837
918.20882     0.01808
918.69098     0.01750
919.17314     0.01669
919.65529     0.01571
920.13745     0.01464
920.61960     0.01356
921.10176     0.01255
921.58392     0.01166
922.06607     0.01094
922.54823     0.01039
923.03039     0.00995
923.51254     0.00960
923.99470     0.00930
924.47686     0.00905
924.95901     0.00887
925.44117     0.00878
925.92332     0.00876
926.40548     0.00876
926.88764     0.00873
927.36979     0.00868
927.85195     0.00861
928.33411     0.00855
928.81626     0.00853
929.29842     0.00855
929.78058     0.00860
930.26273     0.00865
930.74489     0.00872
931.22704     0.00883
931.70920     0.00897
932.19136     0.00914
932.67351     0.00929
933.15567     0.00943
933.63783     0.00956
934.11998     0.00973
934.60214     0.00996
935.08430     0.01023
935.56645     0.01053
936.04861     0.01082
936.53076     0.01108
937.01292     0.01135
937.49508     0.01168
937.97723     0.01213
938.45939     0.01275
938.94155     0.01353
939.42370     0.01447
939.90586     0.01561
940.38802     0.01700
940.87017     0.01869
941.35233     0.02072
941.83448     0.02307
942.31664     0.02566
942.79880     0.02836
943.28095     0.03103
943.76311     0.03351
944.24527     0.03560
944.72742     0.03715
945.20958     0.03801
945.69174     0.03811
946.17389     0.03751
946.65605     0.03636
947.13820     0.03488
947.62036     0.03329
948.10252     0.03182
948.58467     0.03058
949.06683     0.02963
949.54899     0.02895
950.03114     0.02845
950.51330     0.02800
950.99546     0.02749
951.47761     0.02683
951.95977     0.02598
952.44193     0.02496
952.92408     0.02383
953.40624     0.02262
953.88839     0.02138
954.37055     0.02012
954.85271     0.01886
955.33486     0.01763
955.81702     0.01649
956.29918     0.01548
956.78133     0.01463
957.26349     0.01391
957.74565     0.01328
958.22780     0.01270
958.70996     0.01216
959.19211     0.01168
959.67427     0.01131
960.15643     0.01107
960.63858     0.01094
961.12074     0.01089
961.60290     0.01089
962.08505     0.01090
962.56721     0.01091
963.04937     0.01089
963.53152     0.01086
964.01368     0.01080
964.49583     0.01071
964.97799     0.01059
965.46015     0.01046
965.94230     0.01033
966.42446     0.01022
966.90662     0.01015
967.38877     0.01012
967.87093     0.01014
968.35309     0.01021
968.83524     0.01032
969.31740     0.01046
969.79955     0.01060
970.28171     0.01073
970.76387     0.01084
971.24602     0.01096
971.72818     0.01111
972.21034     0.01130
972.69249     0.01155
973.17465     0.01183
973.65681     0.01218
974.13896     0.01261
974.62112     0.01312
975.10327     0.01368
975.58543     0.01426
976.06759     0.01482
976.54974     0.01531
977.03190     0.01573
977.51406     0.01607
977.99621     0.01639
978.47837     0.01674
978.96053     0.01721
979.44268     0.01784
979.92484     0.01868
980.40699     0.01975
980.88915     0.02106
981.37131     0.02258
981.85346     0.02426
982.33562     0.02610
982.81778     0.02811
983.29993     0.03037
983.78209     0.03298
984.26425     0.03599
984.74640     0.03942
985.22856     0.04321
985.71071     0.04727
986.19287     0.05151
986.67503     0.05582
987.15718     0.06006
987.63934     0.06402
988.12150     0.06747
988.60365     0.07015
989.08581     0.07184
989.56797     0.07237
990.05012     0.07167
990.53228     0.06978
991.01443     0.06685
991.49659     0.06309
991.97875     0.05873
992.46090     0.05403
992.94306     0.04925
993.42522     0.04463
993.90737     0.04037
994.38953     0.03662
994.87169     0.03339
995.35384     0.03062
995.83600     0.02821
996.31815     0.02606
996.80031     0.02413
997.28247     0.02244
997.76462     0.02099
998.24678     0.01981
998.72894     0.01888
999.21109     0.01818
999.69325     0.01764
1000.17541     0.01724
1000.65756     0.01692
1001.13972     0.01667
1001.62188     0.01648
1002.10403     0.01637
1002.58619     0.01636
1003.06834     0.01645
1003.55050     0.01662
1004.03266     0.01684
1004.51481     0.01708
1004.99697     0.01736
1005.47913     0.01770
1005.96128     0.01814
1006.44344     0.01872
1006.92560     0.01945
1007.40775     0.02032
1007.88991     0.02133
1008.37206     0.02248
1008.85422     0.02380
1009.33638     0.02532
1009.81853     0.02705
1010.30069     0.02903
1010.78285     0.03126
1011.26500     0.03372
1011.74716     0.03635
1012.22932     0.03902
1012.71147     0.04152
1013.19363     0.04360
1013.67578     0.04500
1014.15794     0.04553
1014.64010     0.04515
1015.12225     0.04397
1015.60441     0.04216
1016.08657     0.03994
1016.56872     0.03749
1017.05088     0.03496
1017.53304     0.03250
1018.01519     0.03025
1018.49735     0.02832
1018.97950     0.02676
1019.46166     0.02555
1019.94382     0.02466
1020.42597     0.02406
1020.90813     0.02378
1021.39029     0.02385
1021.87244     0.02429
1022.35460     0.02509
1022.83676     0.02619
1023.31891     0.02754
1023.80107     0.02909
1024.28322     0.03081
1024.76538     0.03258
1025.24754     0.03428
1025.72969     0.03573
1026.21185     0.03677
1026.69401     0.03731
1027.17616     0.03728
1027.65832     0.03672
1028.14048     0.03570
1028.62263     0.03435
1029.10479     0.03284
1029.58694     0.03135
1030.06910     0.03002
1030.55126     0.02890
1031.03341     0.02798
1031.51557     0.02716
1031.99773     0.02638
1032.47988     0.02560
1032.96204     0.02488
1033.44420     0.02430
1033.92635     0.02392
1034.40851     0.02373
1034.89066     0.02370
1035.37282     0.02377
1035.85498     0.02395
1036.33713     0.02425
1036.81929     0.02470
1037.30145     0.02526
1037.78360     0.02590
1038.26576     0.02654
1038.74792     0.02713
1039.23007     0.02760
1039.71223     0.02792
1040.19438     0.02807
1040.67654     0.02808
1041.15870     0.02802
1041.64085     0.02794
1042.12301     0.02789
1042.60517     0.02788
1043.08732     0.02792
1043.56948     0.02808
1044.05164     0.02839
1044.53379     0.02889
1045.01595     0.02957
1045.49810     0.03044
1045.98026     0.03148
1046.46242     0.03270
1046.94457     0.03411
1047.42673     0.03565
1047.90889     0.03721
1048.39104     0.03864
1048.87320     0.03982
1049.35536     0.04064
1049.83751     0.04104
1050.31967     0.04098
1050.80182     0.04048
1051.28398     0.03957
1051.76614     0.03830
1052.24829     0.03677
1052.73045     0.03509
1053.21261     0.03338
1053.69476     0.03172
1054.17692     0.03021
1054.65908     0.02889
1055.14123     0.02777
1055.62339     0.02686
1056.10555     0.02615
1056.58770     0.02562
1057.06986     0.02527
1057.55201     0.02508
1058.03417     0.02504
1058.51633     0.02513
1058.99848     0.02534
1059.48064     0.02566
1059.96280     0.02609
1060.44495     0.02661
1060.92711     0.02721
1061.40927     0.02790
1061.89142     0.02874
1062.37358     0.02982
1062.85573     0.03129
1063.33789     0.03325
1063.82005     0.03579
1064.30220     0.03893
1064.78436     0.04268
1065.26652     0.04702
1065.74867     0.05196
1066.23083     0.05743
1066.71299     0.06326
1067.19514     0.06911
1067.67730     0.07451
1068.15945     0.07889
1068.64161     0.08170
1069.12377     0.08255
1069.60592     0.08132
1070.08808     0.07819
1070.57024     0.07357
1071.05239     0.06802
1071.53455     0.06211
1072.01671     0.05630
1072.49886     0.05093
1072.98102     0.04619
1073.46317     0.04220
1073.94533     0.03897
1074.42749     0.03646
1074.90964     0.03457
1075.39180     0.03316
1075.87396     0.03208
1076.35611     0.03119
1076.83827     0.03040
1077.32043     0.02966
1077.80258     0.02899
1078.28474     0.02842
1078.76689     0.02798
1079.24905     0.02766
1079.73121     0.02745
1080.21336     0.02730
1080.69552     0.02714
1081.17768     0.02691
1081.65983     0.02654
1082.14199     0.02601
1082.62415     0.02532
1083.10630     0.02452
1083.58846     0.02372
1084.07061     0.02301
1084.55277     0.02251
1085.03493     0.02228
1085.51708     0.02233
1085.99924     0.02267
1086.48140     0.02327
1086.96355     0.02414
1087.44571     0.02525
1087.92787     0.02663
1088.41002     0.02829
1088.89218     0.03029
1089.37433     0.03270
1089.85649     0.03562
1090.33865     0.03916
1090.82080     0.04345
1091.30296     0.04862
1091.78512     0.05481
1092.26727     0.06210
1092.74943     0.07047
1093.23159     0.07975
1093.71374     0.08953
1094.19590     0.09912
1094.67805     0.10768
1095.16021     0.11430
1095.64237     0.11824
1096.12452     0.11913
1096.60668     0.11703
1097.08884     0.11246
1097.57099     0.10621
1098.05315     0.09917
1098.53531     0.09212
1099.01746     0.08557
1099.49962     0.07972
1099.98177     0.07448
1100.46393     0.06963
1100.94609     0.06488
1101.42824     0.06003
1101.91040     0.05504
1102.39256     0.04999
1102.87471     0.04506
1103.35687     0.04045
1103.83903     0.03626
1104.32118     0.03258
1104.80334     0.02942
1105.28549     0.02676
1105.76765     0.02455
1106.24981     0.02275
1106.73196     0.02128
1107.21412     0.02008
1107.69628     0.01911
1108.17843     0.01833
1108.66059     0.01768
1109.14275     0.01712
1109.62490     0.01660
1110.10706     0.01612
1110.58922     0.01565
1111.07137     0.01521
1111.55353     0.01479
1112.03568     0.01441
1112.51784     0.01408
1113.00000     0.01381
1113.48215     0.01358
1113.96431     0.01336
1114.44647     0.01312
1114.92862     0.01285
1115.41078     0.01260
1115.89294     0.01242
1116.37509     0.01232
1116.85725     0.01229
1117.33940     0.01227
1117.82156     0.01222
1118.30372     0.01210
1118.78587     0.01193
1119.26803     0.01174
1119.75019     0.01154
1120.23234     0.01135
1120.71450     0.01118
1121.19666     0.01107
1121.67881     0.01103
1122.16097     0.01107
1122.64312     0.01117
1123.12528     0.01131
1123.60744     0.01148
1124.08959     0.01164
1124.57175     0.01179
1125.05391     0.01193
1125.53606     0.01204
1126.01822     0.01216
1126.50038     0.01232
1126.98253     0.01258
1127.46469     0.01298
1127.94684     0.01351
1128.42900     0.01416
1128.91116     0.01490
1129.39331     0.01572
1129.87547     0.01663
1130.35763     0.01766
1130.83978     0.01884
1131.32194     0.02016
1131.80410     0.02157
1132.28625     0.02294
1132.76841     0.02410
1133.25056     0.02487
1133.73272     0.02514
1134.21488     0.02488
1134.69703     0.02412
1135.17919     0.02300
1135.66135     0.02166
1136.14350     0.02025
1136.62566     0.01890
1137.10782     0.01772
1137.58997     0.01675
1138.07213     0.01606
1138.55428     0.01566
1139.03644     0.01555
1139.51860     0.01572
1140.00075     0.01611
1140.48291     0.01667
1140.96507     0.01739
1141.44722     0.01828
1141.92938     0.01942
1142.41154     0.02087
1142.89369     0.02272
1143.37585     0.02501
1143.85800     0.02773
1144.34016     0.03080
1144.82232     0.03401
1145.30447     0.03702
1145.78663     0.03943
1146.26879     0.04084
1146.75094     0.04101
1147.23310     0.03990
1147.71526     0.03770
1148.19741     0.03476
1148.67957     0.03150
1149.16172     0.02826
1149.64388     0.02527
1150.12604     0.02265
1150.60819     0.02047
1151.09035     0.01875
1151.57251     0.01747
1152.05466     0.01659
1152.53682     0.01599
1153.01898     0.01555
1153.50113     0.01514
1153.98329     0.01471
1154.46544     0.01427
1154.94760     0.01390
1155.42976     0.01367
1155.91191     0.01361
1156.39407     0.01371
1156.87623     0.01394
1157.35838     0.01429
1157.84054     0.01476
1158.32270     0.01537
1158.80485     0.01611
1159.28701     0.01704
1159.76917     0.01827
1160.25132     0.02006
1160.73348     0.02282
1161.21563     0.02709
1161.69779     0.03348
1162.17995     0.04242
1162.66210     0.05370
1163.14426     0.06612
1163.62642     0.07750
1164.10857     0.08524
1164.59073     0.08739
1165.07289     0.08348
1165.55504     0.07467
1166.03720     0.06318
1166.51935     0.05132
1167.00151     0.04076
1167.48367     0.03229
1167.96582     0.02599
1168.44798     0.02155
1168.93014     0.01854
1169.41229     0.01655
1169.89445     0.01524
1170.37661     0.01435
1170.85876     0.01375
1171.34092     0.01336
1171.82307     0.01316
1172.30523     0.01313
1172.78739     0.01320
1173.26954     0.01330
1173.75170     0.01336
1174.23386     0.01334
1174.71601     0.01328
1175.19817     0.01324
1175.68033     0.01330
1176.16248     0.01347
1176.64464     0.01376
1177.12679     0.01415
1177.60895     0.01465
1178.09111     0.01527
1178.57326     0.01604
1179.05542     0.01693
1179.53758     0.01788
1180.01973     0.01880
1180.50189     0.01957
1180.98405     0.02008
1181.46620     0.02023
1181.94836     0.02000
1182.43051     0.01939
1182.91267     0.01846
1183.39483     0.01736
1183.87698     0.01622
1184.35914     0.01519
1184.84130     0.01436
1185.32345     0.01374
1185.80561     0.01331
1186.28777     0.01302
1186.76992     0.01285
1187.25208     0.01278
1187.73423     0.01284
1188.21639     0.01302
1188.69855     0.01333
1189.18070     0.01374
1189.66286     0.01424
1190.14502     0.01482
1190.62717     0.01544
1191.10933     0.01607
1191.59149     0.01665
1192.07364     0.01711
1192.55580     0.01740
1193.03795     0.01751
1193.52011     0.01745
1194.00227     0.01721
1194.48442     0.01682
1194.96658     0.01629
1195.44874     0.01565
1195.93089     0.01495
1196.41305     0.01422
1196.89521     0.01351
1197.37736     0.01286
1197.85952     0.01231
1198.34167     0.01188
1198.82383     0.01158
1199.30599     0.01141
1199.78814     0.01134
1200.27030     0.01136
1200.75246     0.01145
1201.23461     0.01157
1201.71677     0.01170
1202.19893     0.01183
1202.68108     0.01193
1203.16324     0.01201
1203.64539     0.01207
1204.12755     0.01211
1204.60971     0.01216
1205.09186     0.01227
1205.57402     0.01245
1206.05618     0.01273
1206.53833     0.01309
1207.02049     0.01353
1207.50265     0.01407
1207.98480     0.01470
1208.46696     0.01544
1208.94911     0.01632
1209.43127     0.01740
1209.91343     0.01875
1210.39558     0.02046
1210.87774     0.02265
1211.35990     0.02538
1211.84205     0.02871
1212.32421     0.03260
1212.80637     0.03691
1213.28852     0.04133
1213.77068     0.04539
1214.25284     0.04856
1214.73499     0.05035
1215.21715     0.05048
1215.69930     0.04895
1216.18146     0.04608
1216.66362     0.04234
1217.14577     0.03825
1217.62793     0.03428
1218.11009     0.03070
1218.59224     0.02764
1219.07440     0.02511
1219.55656     0.02306
1220.03871     0.02143
1220.52087     0.02016
1221.00302     0.01921
1221.48518     0.01854
1221.96734     0.01806
1222.44949     0.01769
1222.93165     0.01735
1223.41381     0.01700
1223.89596     0.01666
1224.37812     0.01637
1224.86028     0.01617
1225.34243     0.01606
1225.82459     0.01602
1226.30674     0.01601
1226.78890     0.01602
1227.27106     0.01606
1227.75321     0.01613
1228.23537     0.01623
1228.71753     0.01634
1229.19968     0.01648
1229.68184     0.01667
1230.16400     0.01695
1230.64615     0.01735
1231.12831     0.01782
1231.61046     0.01834
1232.09262     0.01890
1232.57478     0.01954
1233.05693     0.02030
1233.53909     0.02124
1234.02125     0.02237
1234.50340     0.02371
1234.98556     0.02526
1235.46772     0.02707
1235.94987     0.02919
1236.43203     0.03166
1236.91418     0.03447
1237.39634     0.03760
1237.87850     0.04095
1238.36065     0.04434
1238.84281     0.04751
1239.32497     0.05014
1239.80712     0.05194
1240.28928     0.05268
1240.77144     0.05224
1241.25359     0.05067
1241.73575     0.04813
1242.21790     0.04490
1242.70006     0.04131
1243.18222     0.03769
1243.66437     0.03428
1244.14653     0.03122
1244.62869     0.02858
1245.11084     0.02635
1245.59300     0.02449
1246.07516     0.02297
1246.55731     0.02177
1247.03947     0.02084
1247.52162     0.02017
1248.00378     0.01971
1248.48594     0.01939
1248.96809     0.01918
1249.45025     0.01905
1249.93241     0.01899
1250.41456     0.01903
1250.89672     0.01917
1251.37888     0.01938
1251.86103     0.01969
1252.34319     0.02011
1252.82534     0.02067
1253.30750     0.02144
1253.78966     0.02245
1254.27181     0.02376
1254.75397     0.02545
1255.23613     0.02757
1255.71828     0.03018
1256.20044     0.03331
1256.68260     0.03699
1257.16475     0.04120
1257.64691     0.04588
1258.12906     0.05091
1258.61122     0.05619
1259.09338     0.06164
1259.57553     0.06730
1260.05769     0.07331
1260.53985     0.07989
1261.02200     0.08738
1261.50416     0.09617
1261.98632     0.10678
1262.46847     0.11974
1262.95063     0.13548
1263.43279     0.15406
1263.91494     0.17492
1264.39710     0.19667
1264.87925     0.21711
1265.36141     0.23358
1265.84357     0.24367
1266.32572     0.24588
1266.80788     0.24020
1267.29004     0.22794
1267.77219     0.21130
1268.25435     0.19260
1268.73651     0.17369
1269.21866     0.15569
1269.70082     0.13907
1270.18297     0.12391
1270.66513     0.11014
1271.14729     0.09775
1271.62944     0.08679
1272.11160     0.07733
1272.59376     0.06939
1273.07591     0.06293
1273.55807     0.05778
1274.04023     0.05377
1274.52238     0.05070
1275.00454     0.04838
1275.48669     0.04672
1275.96885     0.04564
1276.45101     0.04511
1276.93316     0.04510
1277.41532     0.04558
1277.89748     0.04654
1278.37963     0.04792
1278.86179     0.04968
1279.34395     0.05173
1279.82610     0.05398
1280.30826     0.05625
1280.79041     0.05833
1281.27257     0.05998
1281.75473     0.06098
1282.23688     0.06122
1282.71904     0.06067
1283.20120     0.05944
1283.68335     0.05771
1284.16551     0.05565
1284.64767     0.05343
1285.12982     0.05123
1285.61198     0.04921
1286.09413     0.04750
1286.57629     0.04622
1287.05845     0.04542
1287.54060     0.04516
1288.02276     0.04542
1288.50492     0.04619
1288.98707     0.04750
1289.46923     0.04935
1289.95139     0.05176
1290.43354     0.05472
1290.91570     0.05811
1291.39785     0.06170
1291.88001     0.06518
1292.36217     0.06819
1292.84432     0.07040
1293.32648     0.07153
1293.80864     0.07138
1294.29079     0.06993
1294.77295     0.06728
1295.25511     0.06369
1295.73726     0.05951
1296.21942     0.05512
1296.70157     0.05085
1297.18373     0.04698
1297.66589     0.04363
1298.14804     0.04084
1298.63020     0.03851
1299.11236     0.03656
1299.59451     0.03495
1300.07667     0.03368
1300.55883     0.03280
1301.04098     0.03232
1301.52314     0.03220
1302.00529     0.03236
1302.48745     0.03274
1302.96961     0.03332
1303.45176     0.03415
1303.93392     0.03529
1304.41608     0.03679
1304.89823     0.03869
1305.38039     0.04099
1305.86255     0.04375
1306.34470     0.04696
1306.82686     0.05061
1307.30901     0.05461
1307.79117     0.05881
1308.27333     0.06301
1308.75548     0.06706
1309.23764     0.07081
1309.71980     0.07422
1310.20195     0.07722
1310.68411     0.07973
1311.16627     0.08160
1311.64842     0.08264
1312.13058     0.08265
1312.61273     0.08151
1313.09489     0.07919
1313.57705     0.07577
1314.05920     0.07145
1314.54136     0.06655
1315.02352     0.06150
1315.50567     0.05676
1315.98783     0.05272
1316.46999     0.04968
1316.95214     0.04777
1317.43430     0.04702
1317.91646     0.04737
1318.39861     0.04877
1318.88077     0.05117
1319.36292     0.05453
1319.84508     0.05887
1320.32724     0.06413
1320.80939     0.07020
1321.29155     0.07681
1321.77371     0.08353
1322.25586     0.08972
1322.73802     0.09466
1323.22018     0.09767
1323.70233     0.09823
1324.18449     0.09619
1324.66664     0.09171
1325.14880     0.08533
1325.63096     0.07774
1326.11311     0.06970
1326.59527     0.06184
1327.07743     0.05458
1327.55958     0.04816
1328.04174     0.04267
1328.52390     0.03811
1329.00605     0.03443
1329.48821     0.03151
1329.97036     0.02920
1330.45252     0.02734
1330.93468     0.02579
1331.41683     0.02445
1331.89899     0.02330
1332.38115     0.02233
1332.86330     0.02153
1333.34546     0.02088
1333.82762     0.02034
1334.30977     0.01988
1334.79193     0.01948
1335.27408     0.01911
1335.75624     0.01877
1336.23840     0.01844
1336.72055     0.01814
1337.20271     0.01786
1337.68487     0.01761
1338.16702     0.01739
1338.64918     0.01720
1339.13134     0.01704
1339.61349     0.01694
1340.09565     0.01690
1340.57780     0.01693
1341.05996     0.01704
1341.54212     0.01728
1342.02427     0.01769
1342.50643     0.01831
1342.98859     0.01909
1343.47074     0.01993
1343.95290     0.02067
1344.43506     0.02118
1344.91721     0.02144
1345.39937     0.02150
1345.88152     0.02145
1346.36368     0.02136
1346.84584     0.02126
1347.32799     0.02117
1347.81015     0.02111
1348.29231     0.02110
1348.77446     0.02121
1349.25662     0.02145
1349.73878     0.02185
1350.22093     0.02237
1350.70309     0.02298
1351.18524     0.02362
1351.66740     0.02426
1352.14956     0.02491
1352.63171     0.02560
1353.11387     0.02636
1353.59603     0.02720
1354.07818     0.02814
1354.56034     0.02915
1355.04250     0.03022
1355.52465     0.03135
1356.00681     0.03251
1356.48896     0.03366
1356.97112     0.03472
1357.45328     0.03559
1357.93543     0.03612
1358.41759     0.03622
1358.89975     0.03585
1359.38190     0.03507
1359.86406     0.03406
1360.34622     0.03300
1360.82837     0.03210
1361.31053     0.03154
1361.79268     0.03140
1362.27484     0.03170
1362.75700     0.03237
1363.23915     0.03328
1363.72131     0.03427
1364.20347     0.03523
1364.68562     0.03611
1365.16778     0.03689
1365.64994     0.03761
1366.13209     0.03834
1366.61425     0.03914
1367.09641     0.04004
1367.57856     0.04102
1368.06072     0.04198
1368.54287     0.04276
1369.02503     0.04322
1369.50719     0.04324
1369.98934     0.04279
1370.47150     0.04190
1370.95366     0.04065
1371.43581     0.03914
1371.91797     0.03752
1372.40013     0.03591
1372.88228     0.03445
1373.36444     0.03320
1373.84659     0.03216
1374.32875     0.03131
1374.81091     0.03065
1375.29306     0.03023
1375.77522     0.03020
1376.25738     0.03068
1376.73953     0.03187
1377.22169     0.03388
1377.70385     0.03681
1378.18600     0.04055
1378.66816     0.04478
1379.15031     0.04895
1379.63247     0.05240
1380.11463     0.05467
1380.59678     0.05563
1381.07894     0.05562
1381.56110     0.05531
1382.04325     0.05546
1382.52541     0.05677
1383.00757     0.05964
1383.48972     0.06413
1383.97188     0.06994
1384.45403     0.07656
1384.93619     0.08340
1385.41835     0.08996
1385.90050     0.09591
1386.38266     0.10090
1386.86482     0.10440
1387.34697     0.10571
1387.82913     0.10414
1388.31129     0.09939
1388.79344     0.09177
1389.27560     0.08222
1389.75775     0.07195
1390.23991     0.06207
1390.72207     0.05336
1391.20422     0.04617
1391.68638     0.04054
1392.16854     0.03630
1392.65069     0.03322
1393.13285     0.03100
1393.61501     0.02944
1394.09716     0.02834
1394.57932     0.02758
1395.06147     0.02703
1395.54363     0.02661
1396.02579     0.02629
1396.50794     0.02606
1396.99010     0.02595
1397.47226     0.02599
1397.95441     0.02617
1398.43657     0.02643
1398.91873     0.02671
1399.40088     0.02697
1399.88304     0.02718
1400.36519     0.02735
1400.84735     0.02749
1401.32951     0.02762
1401.81166     0.02774
1402.29382     0.02787
1402.77598     0.02800
1403.25813     0.02816
1403.74029     0.02832
1404.22245     0.02851
1404.70460     0.02873
1405.18676     0.02900
1405.66891     0.02940
1406.15107     0.02998
1406.63323     0.03079
1407.11538     0.03183
1407.59754     0.03307
1408.07970     0.03446
1408.56185     0.03599
1409.04401     0.03764
1409.52617     0.03943
1410.00832     0.04137
1410.49048     0.04342
1410.97263     0.04550
1411.45479     0.04750
1411.93695     0.04926
1412.41910     0.05061
1412.90126     0.05141
1413.38342     0.05158
1413.86557     0.05114
1414.34773     0.05020
1414.82989     0.04888
1415.31204     0.04732
1415.79420     0.04561
1416.27635     0.04385
1416.75851     0.04210
1417.24067     0.04044
1417.72282     0.03894
1418.20498     0.03763
1418.68714     0.03652
1419.16929     0.03557
1419.65145     0.03473
1420.13361     0.03394
1420.61576     0.03320
1421.09792     0.03254
1421.58008     0.03200
1422.06223     0.03163
1422.54439     0.03145
1423.02654     0.03145
1423.50870     0.03161
1423.99086     0.03193
1424.47301     0.03240
1424.95517     0.03300
1425.43733     0.03372
1425.91948     0.03453
1426.40164     0.03546
1426.88380     0.03654
1427.36595     0.03781
1427.84811     0.03930
1428.33026     0.04102
1428.81242     0.04296
1429.29458     0.04511
1429.77673     0.04743
1430.25889     0.04996
1430.74105     0.05274
1431.22320     0.05581
1431.70536     0.05923
1432.18752     0.06302
1432.66967     0.06725
1433.15183     0.07200
1433.63398     0.07740
1434.11614     0.08361
1434.59830     0.09069
1435.08045     0.09864
1435.56261     0.10729
1436.04477     0.11630
1436.52692     0.12519
1437.00908     0.13338
1437.49124     0.14033
1437.97339     0.14563
1438.45555     0.14908
1438.93770     0.15071
1439.41986     0.15075
1439.90202     0.14951
1440.38417     0.14736
1440.86633     0.14466
1441.34849     0.14172
1441.83064     0.13871
1442.31280     0.13575
1442.79496     0.13290
1443.27711     0.13016
1443.75927     0.12758
1444.24142     0.12517
1444.72358     0.12295
1445.20574     0.12094
1445.68789     0.11914
1446.17005     0.11754
1446.65221     0.11613
1447.13436     0.11485
1447.61652     0.11361
1448.09868     0.11228
1448.58083     0.11071
1449.06299     0.10881
1449.54514     0.10661
1450.02730     0.10431
1450.50946     0.10224
1450.99161     0.10078
1451.47377     0.10026
1451.95593     0.10089
1452.43808     0.10268
1452.92024     0.10545
1453.40240     0.10878
1453.88455     0.11210
1454.36671     0.11480
1454.84886     0.11637
1455.33102     0.11654
1455.81318     0.11527
1456.29533     0.11280
1456.77749     0.10950
1457.25965     0.10583
1457.74180     0.10223
1458.22396     0.09907
1458.70612     0.09661
1459.18827     0.09498
1459.67043     0.09415
1460.15258     0.09390
1460.63474     0.09389
1461.11690     0.09375
1461.59905     0.09318
1462.08121     0.09195
1462.56337     0.08997
1463.04552     0.08725
1463.52768     0.08393
1464.00984     0.08025
1464.49199     0.07647
1464.97415     0.07282
1465.45630     0.06943
1465.93846     0.06632
1466.42062     0.06346
1466.90277     0.06079
1467.38493     0.05828
1467.86709     0.05594
1468.34924     0.05384
1468.83140     0.05208
1469.31356     0.05082
1469.79571     0.05019
1470.27787     0.05028
1470.76003     0.05110
1471.24218     0.05254
1471.72434     0.05441
1472.20649     0.05650
1472.68865     0.05863
1473.17081     0.06072
1473.65296     0.06277
1474.13512     0.06483
1474.61728     0.06693
1475.09943     0.06900
1475.58159     0.07090
1476.06375     0.07240
1476.54590     0.07321
1477.02806     0.07311
1477.51021     0.07199
1477.99237     0.06996
1478.47453     0.06727
1478.95668     0.06422
1479.43884     0.06104
1479.92100     0.05784
1480.40315     0.05467
1480.88531     0.05155
1481.36747     0.04852
1481.84962     0.04565
1482.33178     0.04297
1482.81393     0.04049
1483.29609     0.03819
1483.77825     0.03606
1484.26040     0.03409
1484.74256     0.03233
1485.22472     0.03080
1485.70687     0.02948
1486.18903     0.02834
1486.67119     0.02732
1487.15334     0.02639
1487.63550     0.02554
1488.11765     0.02477
1488.59981     0.02412
1489.08197     0.02358
1489.56412     0.02316
1490.04628     0.02284
1490.52844     0.02263
1491.01059     0.02250
1491.49275     0.02242
1491.97491     0.02236
1492.45706     0.02231
1492.93922     0.02228
1493.42137     0.02229
1493.90353     0.02234
1494.38569     0.02241
1494.86784     0.02246
1495.35000     0.02247
1495.83216     0.02241
1496.31431     0.02230
1496.79647     0.02215
1497.27863     0.02194
1497.76078     0.02171
1498.24294     0.02145
1498.72509     0.02117
1499.20725     0.02087
1499.68941     0.02054
1500.17156     0.02020
1500.65372     0.01986
1501.13588     0.01956
1501.61803     0.01932
1502.10019     0.01911
1502.58235     0.01893
1503.06450     0.01876
1503.54666     0.01856
1504.02881     0.01835
1504.51097     0.01813
1504.99313     0.01791
1505.47528     0.01770
1505.95744     0.01751
1506.43960     0.01735
1506.92175     0.01721
1507.40391     0.01710
1507.88607     0.01701
1508.36822     0.01697
1508.85038     0.01693
1509.33253     0.01688
1509.81469     0.01678
1510.29685     0.01662
1510.77900     0.01644
1511.26116     0.01627
1511.74332     0.01614
1512.22547     0.01604
1512.70763     0.01597
1513.18979     0.01593
1513.67194     0.01591
1514.15410     0.01589
1514.63625     0.01585
1515.11841     0.01577
1515.60057     0.01567
1516.08272     0.01557
1516.56488     0.01549
1517.04704     0.01544
1517.52919     0.01541
1518.01135     0.01541
1518.49351     0.01546
1518.97566     0.01555
1519.45782     0.01565
1519.93997     0.01573
1520.42213     0.01577
1520.90429     0.01577
1521.38644     0.01576
1521.86860     0.01576
1522.35076     0.01577
1522.83291     0.01576
1523.31507     0.01573
1523.79723     0.01567
1524.27938     0.01560
1524.76154     0.01555
1525.24370     0.01554
1525.72585     0.01558
1526.20801     0.01567
1526.69016     0.01579
1527.17232     0.01593
1527.65448     0.01608
1528.13663     0.01619
1528.61879     0.01625
1529.10095     0.01622
1529.58310     0.01612
1530.06526     0.01600
1530.54742     0.01592
1531.02957     0.01593
1531.51173     0.01600
1531.99388     0.01611
1532.47604     0.01620
1532.95820     0.01629
1533.44035     0.01638
1533.92251     0.01647
1534.40467     0.01659
1534.88682     0.01672
1535.36898     0.01684
1535.85114     0.01694
1536.33329     0.01700
1536.81545     0.01701
1537.29760     0.01698
1537.77976     0.01694
1538.26192     0.01692
1538.74407     0.01696
1539.22623     0.01705
1539.70839     0.01719
1540.19054     0.01737
1540.67270     0.01756
1541.15486     0.01777
1541.63701     0.01801
1542.11917     0.01827
1542.60132     0.01857
1543.08348     0.01889
1543.56564     0.01919
1544.04779     0.01946
1544.52995     0.01968
1545.01211     0.01987
1545.49426     0.02008
1545.97642     0.02037
1546.45858     0.02074
1546.94073     0.02118
1547.42289     0.02164
1547.90504     0.02209
1548.38720     0.02253
1548.86936     0.02301
1549.35151     0.02355
1549.83367     0.02417
1550.31583     0.02483
1550.79798     0.02548
1551.28014     0.02610
1551.76230     0.02672
1552.24445     0.02736
1552.72661     0.02806
1553.20876     0.02882
1553.69092     0.02965
1554.17308     0.03055
1554.65523     0.03150
1555.13739     0.03249
1555.61955     0.03348
1556.10170     0.03443
1556.58386     0.03532
1557.06602     0.03612
1557.54817     0.03684
1558.03033     0.03746
1558.51248     0.03799
1558.99464     0.03842
1559.47680     0.03873
1559.95895     0.03888
1560.44111     0.03887
1560.92327     0.03874
1561.40542     0.03852
1561.88758     0.03827
1562.36974     0.03801
1562.85189     0.03773
1563.33405     0.03739
1563.81620     0.03700
1564.29836     0.03657
1564.78052     0.03613
1565.26267     0.03571
1565.74483     0.03532
1566.22699     0.03495
1566.70914     0.03456
1567.19130     0.03410
1567.67346     0.03355
1568.15561     0.03292
1568.63777     0.03225
1569.11992     0.03163
1569.60208     0.03111
1570.08424     0.03073
1570.56639     0.03045
1571.04855     0.03022
1571.53071     0.02997
1572.01286     0.02969
1572.49502     0.02939
1572.97718     0.02911
1573.45933     0.02888
1573.94149     0.02870
1574.42365     0.02858
1574.90580     0.02852
1575.38796     0.02852
1575.87011     0.02856
1576.35227     0.02866
1576.83443     0.02883
1577.31658     0.02909
1577.79874     0.02943
1578.28090     0.02982
1578.76305     0.03021
1579.24521     0.03059
1579.72737     0.03095
1580.20952     0.03131
1580.69168     0.03167
1581.17383     0.03207
1581.65599     0.03254
1582.13815     0.03311
1582.62030     0.03386
1583.10246     0.03482
1583.58462     0.03599
1584.06677     0.03736
1584.54893     0.03890
1585.03109     0.04059
1585.51324     0.04247
1585.99540     0.04467
1586.47755     0.04737
1586.95971     0.05078
1587.44187     0.05515
1587.92402     0.06070
1588.40618     0.06762
1588.88834     0.07607
1589.37049     0.08617
1589.85265     0.09788
1590.33481     0.11093
1590.81696     0.12465
1591.29912     0.13799
1591.78127     0.14953
1592.26343     0.15782
1592.74559     0.16170
1593.22774     0.16062
1593.70990     0.15486
1594.19206     0.14540
1594.67421     0.13364
1595.15637     0.12110
1595.63853     0.10904
1596.12068     0.09832
1596.60284     0.08939
1597.08499     0.08230
1597.56715     0.07687
1598.04931     0.07282
1598.53146     0.06989
1599.01362     0.06784
1599.49578     0.06648
1599.97793     0.06562
1600.46009     0.06506
1600.94225     0.06462
1601.42440     0.06421
1601.90656     0.06373
1602.38871     0.06315
1602.87087     0.06240
1603.35303     0.06145
1603.83518     0.06025
1604.31734     0.05879
1604.79950     0.05705
1605.28165     0.05506
1605.76381     0.05287
1606.24597     0.05055
1606.72812     0.04822
1607.21028     0.04594
1607.69243     0.04374
1608.17459     0.04161
1608.65675     0.03953
1609.13890     0.03752
1609.62106     0.03559
1610.10322     0.03374
1610.58537     0.03201
1611.06753     0.03039
1611.54969     0.02892
1612.03184     0.02761
1612.51400     0.02643
1612.99615     0.02531
1613.47831     0.02421
1613.96047     0.02311
1614.44262     0.02208
1614.92478     0.02117
1615.40694     0.02044
1615.88909     0.01985
1616.37125     0.01935
1616.85341     0.01885
1617.33556     0.01834
1617.81772     0.01782
1618.29987     0.01734
1618.78203     0.01691
1619.26419     0.01656
1619.74634     0.01626
1620.22850     0.01596
1620.71066     0.01563
1621.19281     0.01525
1621.67497     0.01481
1622.15713     0.01438
1622.63928     0.01399
1623.12144     0.01370
1623.60359     0.01354
1624.08575     0.01346
1624.56791     0.01340
1625.05006     0.01331
1625.53222     0.01315
1626.01438     0.01295
1626.49653     0.01277
1626.97869     0.01264
1627.46085     0.01260
1627.94300     0.01262
1628.42516     0.01265
1628.90732     0.01264
1629.38947     0.01258
1629.87163     0.01247
1630.35378     0.01233
1630.83594     0.01224
1631.31810     0.01221
1631.80025     0.01228
1632.28241     0.01242
1632.76457     0.01260
1633.24672     0.01278
1633.72888     0.01293
1634.21104     0.01301
1634.69319     0.01304
1635.17535     0.01304
1635.65750     0.01304
1636.13966     0.01307
1636.62182     0.01312
1637.10397     0.01316
1637.58613     0.01316
1638.06829     0.01311
1638.55044     0.01301
1639.03260     0.01290
1639.51476     0.01282
1639.99691     0.01281
1640.47907     0.01288
1640.96122     0.01299
1641.44338     0.01311
1641.92554     0.01321
1642.40769     0.01326
1642.88985     0.01328
1643.37201     0.01330
1643.85416     0.01335
1644.33632     0.01344
1644.81848     0.01359
1645.30063     0.01384
1645.78279     0.01416
1646.26494     0.01455
1646.74710     0.01497
1647.22926     0.01540
1647.71141     0.01582
1648.19357     0.01626
1648.67573     0.01671
1649.15788     0.01716
1649.64004     0.01762
1650.12220     0.01807
1650.60435     0.01851
1651.08651     0.01900
1651.56866     0.01958
1652.05082     0.02033
1652.53298     0.02128
1653.01513     0.02243
1653.49729     0.02369
1653.97945     0.02499
1654.46160     0.02630
1654.94376     0.02765
1655.42592     0.02910
1655.90807     0.03068
1656.39023     0.03239
1656.87238     0.03414
1657.35454     0.03580
1657.83670     0.03726
1658.31885     0.03839
1658.80101     0.03912
1659.28317     0.03942
1659.76532     0.03932
1660.24748     0.03886
1660.72964     0.03806
1661.21179     0.03696
1661.69395     0.03559
1662.17610     0.03399
1662.65826     0.03225
1663.14042     0.03047
1663.62257     0.02872
1664.10473     0.02709
1664.58689     0.02564
1665.06904     0.02439
1665.55120     0.02332
1666.03336     0.02236
1666.51551     0.02146
1666.99767     0.02060
1667.47982     0.01976
1667.96198     0.01897
1668.44414     0.01825
1668.92629     0.01761
1669.40845     0.01708
1669.89061     0.01666
1670.37276     0.01636
1670.85492     0.01615
1671.33708     0.01597
1671.81923     0.01576
1672.30139     0.01552
1672.78354     0.01526
1673.26570     0.01506
1673.74786     0.01499
1674.23001     0.01507
1674.71217     0.01526
1675.19433     0.01550
1675.67648     0.01574
1676.15864     0.01598
1676.64080     0.01627
1677.12295     0.01665
1677.60511     0.01713
1678.08727     0.01772
1678.56942     0.01842
1679.05158     0.01921
1679.53373     0.02008
1680.01589     0.02110
1680.49805     0.02233
1680.98020     0.02389
1681.46236     0.02586
1681.94452     0.02832
1682.42667     0.03128
1682.90883     0.03474
1683.39099     0.03870
1683.87314     0.04312
1684.35530     0.04790
1684.83745     0.05282
1685.31961     0.05758
1685.80177     0.06174
1686.28392     0.06485
1686.76608     0.06651
1687.24824     0.06652
1687.73039     0.06488
1688.21255     0.06183
1688.69471     0.05776
1689.17686     0.05313
1689.65902     0.04832
1690.14117     0.04367
1690.62333     0.03938
1691.10549     0.03557
1691.58764     0.03225
1692.06980     0.02937
1692.55196     0.02687
1693.03411     0.02467
1693.51627     0.02273
1693.99843     0.02105
1694.48058     0.01964
1694.96274     0.01848
1695.44489     0.01752
1695.92705     0.01668
1696.40921     0.01589
1696.89136     0.01510
1697.37352     0.01432
1697.85568     0.01357
1698.33783     0.01288
1698.81999     0.01227
1699.30215     0.01171
1699.78430     0.01121
1700.26646     0.01075
1700.74861     0.01034
1701.23077     0.00998
1701.71293     0.00968
1702.19508     0.00944
1702.67724     0.00924
1703.15940     0.00910
1703.64155     0.00902
1704.12371     0.00899
1704.60587     0.00900
1705.08802     0.00903
1705.57018     0.00904
1706.05233     0.00904
1706.53449     0.00899
1707.01665     0.00888
1707.49880     0.00874
1707.98096     0.00858
1708.46312     0.00846
1708.94527     0.00836
1709.42743     0.00829
1709.90959     0.00821
1710.39174     0.00811
1710.87390     0.00799
1711.35605     0.00787
1711.83821     0.00778
1712.32037     0.00772
1712.80252     0.00769
1713.28468     0.00764
1713.76684     0.00752
1714.24899     0.00731
1714.73115     0.00705
1715.21331     0.00680
1715.69546     0.00664
1716.17762     0.00659
1716.65977     0.00662
1717.14193     0.00667
1717.62409     0.00669
1718.10624     0.00667
1718.58840     0.00664
1719.07056     0.00658
1719.55271     0.00653
1720.03487     0.00651
1720.51703     0.00654
1720.99918     0.00661
1721.48134     0.00671
1721.96349     0.00679
1722.44565     0.00685
1722.92781     0.00687
1723.40996     0.00686
1723.89212     0.00682
1724.37428     0.00675
1724.85643     0.00667
1725.33859     0.00660
1725.82075     0.00655
1726.30290     0.00650
1726.78506     0.00644
1727.26721     0.00634
1727.74937     0.00624
1728.23153     0.00616
1728.71368     0.00616
1729.19584     0.00626
1729.67800     0.00644
1730.16015     0.00664
1730.64231     0.00680
1731.12447     0.00690
1731.60662     0.00693
1732.08878     0.00690
1732.57094     0.00683
1733.05309     0.00673
1733.53525     0.00660
1734.01740     0.00650
1734.49956     0.00647
1734.98172     0.00653
1735.46387     0.00664
1735.94603     0.00674
1736.42819     0.00678
1736.91034     0.00675
1737.39250     0.00667
1737.87466     0.00657
1738.35681     0.00652
1738.83897     0.00653
1739.32112     0.00659
1739.80328     0.00669
1740.28544     0.00678
1740.76759     0.00683
1741.24975     0.00681
1741.73191     0.00673
1742.21406     0.00660
1742.69622     0.00646
1743.17838     0.00632
1743.66053     0.00623
1744.14269     0.00619
1744.62484     0.00620
1745.10700     0.00623
1745.58916     0.00625
1746.07131     0.00627
1746.55347     0.00628
1747.03563     0.00631
1747.51778     0.00633
1747.99994     0.00633
1748.48210     0.00631
1748.96425     0.00628
1749.44641     0.00625
1749.92856     0.00626
1750.41072     0.00629
1750.89288     0.00632
1751.37503     0.00633
1751.85719     0.00634
1752.33935     0.00636
1752.82150     0.00640
1753.30366     0.00644
1753.78582     0.00645
1754.26797     0.00642
1754.75013     0.00636
1755.23228     0.00629
1755.71444     0.00622
1756.19660     0.00616
1756.67875     0.00611
1757.16091     0.00607
1757.64307     0.00605
1758.12522     0.00607
1758.60738     0.00607
1759.08954     0.00604
1759.57169     0.00596
1760.05385     0.00588
1760.53600     0.00587
1761.01816     0.00597
1761.50032     0.00614
1761.98247     0.00630
1762.46463     0.00637
1762.94679     0.00635
1763.42894     0.00628
1763.91110     0.00623
1764.39326     0.00625
1764.87541     0.00627
1765.35757     0.00625
1765.83972     0.00616
1766.32188     0.00604
1766.80404     0.00595
1767.28619     0.00592
1767.76835     0.00594
1768.25051     0.00596
1768.73266     0.00595
1769.21482     0.00590
1769.69698     0.00583
1770.17913     0.00577
1770.66129     0.00576
1771.14344     0.00581
1771.62560     0.00593
1772.10776     0.00610
1772.58991     0.00629
1773.07207     0.00645
1773.55423     0.00656
1774.03638     0.00658
1774.51854     0.00652
1775.00070     0.00640
1775.48285     0.00627
1775.96501     0.00616
1776.44716     0.00608
1776.92932     0.00605
1777.41148     0.00603
1777.89363     0.00604
1778.37579     0.00605
1778.85795     0.00606
1779.34010     0.00609
1779.82226     0.00613
1780.30442     0.00620
1780.78657     0.00630
1781.26873     0.00642
1781.75089     0.00654
1782.23304     0.00664
1782.71520     0.00669
1783.19735     0.00668
1783.67951     0.00660
1784.16167     0.00652
1784.64382     0.00645
1785.12598     0.00642
1785.60814     0.00640
1786.09029     0.00639
1786.57245     0.00638
1787.05461     0.00640
1787.53676     0.00648
1788.01892     0.00661
1788.50107     0.00672
1788.98323     0.00676
1789.46539     0.00667
1789.94754     0.00647
1790.42970     0.00623
1790.91186     0.00604
1791.39401     0.00597
1791.87617     0.00600
1792.35833     0.00608
1792.84048     0.00616
1793.32264     0.00622
1793.80479     0.00629
1794.28695     0.00638
1794.76911     0.00650
1795.25126     0.00663
1795.73342     0.00672
1796.21558     0.00676
1796.69773     0.00675
1797.17989     0.00671
1797.66205     0.00667
1798.14420     0.00665
1798.62636     0.00662
1799.10851     0.00658
1799.59067     0.00649
1800.07283     0.00639
1800.55498     0.00632
1801.03714     0.00632
1801.51930     0.00641
1802.00145     0.00655
1802.48361     0.00666
1802.96577     0.00669
1803.44792     0.00662
1803.93008     0.00649
1804.41223     0.00636
1804.89439     0.00629
1805.37655     0.00629
1805.85870     0.00636
1806.34086     0.00648
1806.82302     0.00661
1807.30517     0.00674
1807.78733     0.00687
1808.26949     0.00698
1808.75164     0.00706
1809.23380     0.00705
1809.71595     0.00691
1810.19811     0.00668
1810.68027     0.00646
1811.16242     0.00635
1811.64458     0.00637
1812.12674     0.00649
1812.60889     0.00660
1813.09105     0.00660
1813.57321     0.00650
1814.05536     0.00637
1814.53752     0.00630
1815.01967     0.00633
1815.50183     0.00644
1815.98399     0.00654
1816.46614     0.00658
1816.94830     0.00651
1817.43046     0.00637
1817.91261     0.00620
1818.39477     0.00606
1818.87693     0.00595
1819.35908     0.00588
1819.84124     0.00582
1820.32339     0.00575
1820.80555     0.00568
1821.28771     0.00564
1821.76986     0.00569
1822.25202     0.00583
1822.73418     0.00602
1823.21633     0.00618
1823.69849     0.00622
1824.18065     0.00611
1824.66280     0.00591
1825.14496     0.00569
1825.62711     0.00554
1826.10927     0.00547
1826.59143     0.00544
1827.07358     0.00548
1827.55574     0.00558
1828.03790     0.00580
1828.52005     0.00608
1829.00221     0.00637
1829.48437     0.00655
1829.96652     0.00660
1830.44868     0.00653
1830.93083     0.00640
1831.41299     0.00629
1831.89515     0.00620
1832.37730     0.00614
1832.85946     0.00608
1833.34162     0.00601
1833.82377     0.00593
1834.30593     0.00586
1834.78809     0.00582
1835.27024     0.00583
1835.75240     0.00585
1836.23456     0.00583
1836.71671     0.00576
1837.19887     0.00565
1837.68102     0.00553
1838.16318     0.00544
1838.64534     0.00539
1839.12749     0.00537
1839.60965     0.00535
1840.09181     0.00532
1840.57396     0.00528
1841.05612     0.00522
1841.53828     0.00515
1842.02043     0.00508
1842.50259     0.00504
1842.98474     0.00506
1843.46690     0.00512
1843.94906     0.00522
1844.43121     0.00531
1844.91337     0.00537
1845.39553     0.00537
1845.87768     0.00532
1846.35984     0.00523
1846.84200     0.00513
1847.32415     0.00509
1847.80631     0.00512
1848.28846     0.00521
1848.77062     0.00533
1849.25278     0.00548
1849.73493     0.00561
1850.21709     0.00568
1850.69925     0.00564
1851.18140     0.00549
1851.66356     0.00530
1852.14572     0.00514
1852.62787     0.00505
1853.11003     0.00507
1853.59218     0.00517
1854.07434     0.00530
1854.55650     0.00541
1855.03865     0.00545
1855.52081     0.00541
1856.00297     0.00533
1856.48512     0.00525
1856.96728     0.00520
1857.44944     0.00520
1857.93159     0.00526
1858.41375     0.00534
1858.89590     0.00543
1859.37806     0.00551
1859.86022     0.00555
1860.34237     0.00553
1860.82453     0.00549
1861.30669     0.00543
1861.78884     0.00541
1862.27100     0.00545
1862.75316     0.00554
1863.23531     0.00566
1863.71747     0.00576
1864.19962     0.00580
1864.68178     0.00576
1865.16394     0.00564
1865.64609     0.00548
1866.12825     0.00532
1866.61041     0.00518
1867.09256     0.00509
1867.57472     0.00503
1868.05688     0.00498
1868.53903     0.00496
1869.02119     0.00495
1869.50334     0.00498
1869.98550     0.00503
1870.46766     0.00507
1870.94981     0.00510
1871.43197     0.00512
1871.91413     0.00512
1872.39628     0.00513
1872.87844     0.00513
1873.36060     0.00516
1873.84275     0.00524
1874.32491     0.00537
1874.80706     0.00552
1875.28922     0.00564
1875.77138     0.00569
1876.25353     0.00566
1876.73569     0.00560
1877.21785     0.00556
1877.70000     0.00554
1878.18216     0.00556
1878.66432     0.00560
1879.14647     0.00563
1879.62863     0.00563
1880.11078     0.00561
1880.59294     0.00555
1881.07510     0.00549
1881.55725     0.00542
1882.03941     0.00534
1882.52157     0.00527
1883.00372     0.00522
1883.48588     0.00521
1883.96804     0.00525
1884.45019     0.00533
1884.93235     0.00541
1885.41451     0.00543
1885.89666     0.00539
1886.37882     0.00536
1886.86097     0.00539
1887.34313     0.00550
1887.82529     0.00563
1888.30744     0.00572
1888.78960     0.00573
1889.27176     0.00568
1889.75391     0.00561
1890.23607     0.00556
1890.71823     0.00556
1891.20038     0.00559
1891.68254     0.00566
1892.16469     0.00572
1892.64685     0.00574
1893.12901     0.00573
1893.61116     0.00569
1894.09332     0.00566
1894.57548     0.00564
1895.05763     0.00562
1895.53979     0.00558
1896.02195     0.00552
1896.50410     0.00545
1896.98626     0.00540
1897.46841     0.00536
1897.95057     0.00534
1898.43273     0.00533
1898.91488     0.00531
1899.39704     0.00527
1899.87920     0.00523
1900.36135     0.00519
1900.84351     0.00516
1901.32567     0.00514
1901.80782     0.00514
1902.28998     0.00516
1902.77213     0.00521
1903.25429     0.00529
1903.73645     0.00540
1904.21860     0.00549
1904.70076     0.00552
1905.18292     0.00550
1905.66507     0.00545
1906.14723     0.00538
1906.62939     0.00533
1907.11154     0.00530
1907.59370     0.00527
1908.07585     0.00523
1908.55801     0.00520
1909.04017     0.00517
1909.52232     0.00518
1910.00448     0.00524
1910.48664     0.00535
1910.96879     0.00546
1911.45095     0.00554
1911.93311     0.00556
1912.41526     0.00552
1912.89742     0.00547
1913.37957     0.00542
1913.86173     0.00538
1914.34389     0.00531
1914.82604     0.00523
1915.30820     0.00515
1915.79036     0.00509
1916.27251     0.00507
1916.75467     0.00511
1917.23683     0.00520
1917.71898     0.00531
1918.20114     0.00543
1918.68329     0.00552
1919.16545     0.00557
1919.64761     0.00557
1920.12976     0.00554
1920.61192     0.00550
1921.09408     0.00546
1921.57623     0.00544
1922.05839     0.00543
1922.54055     0.00543
1923.02270     0.00543
1923.50486     0.00544
1923.98701     0.00543
1924.46917     0.00540
1924.95133     0.00538
1925.43348     0.00539
1925.91564     0.00544
1926.39780     0.00549
1926.87995     0.00552
1927.36211     0.00549
1927.84427     0.00544
1928.32642     0.00539
1928.80858     0.00536
1929.29073     0.00532
1929.77289     0.00527
1930.25505     0.00520
1930.73720     0.00511
1931.21936     0.00506
1931.70152     0.00509
1932.18367     0.00522
1932.66583     0.00544
1933.14799     0.00567
1933.63014     0.00587
1934.11230     0.00597
1934.59445     0.00599
1935.07661     0.00598
1935.55877     0.00596
1936.04092     0.00595
1936.52308     0.00590
1937.00524     0.00584
1937.48739     0.00580
1937.96955     0.00581
1938.45171     0.00591
1938.93386     0.00605
1939.41602     0.00620
1939.89818     0.00630
1940.38033     0.00635
1940.86249     0.00635
1941.34464     0.00633
1941.82680     0.00631
1942.30896     0.00630
1942.79111     0.00631
1943.27327     0.00633
1943.75543     0.00637
1944.23758     0.00641
1944.71974     0.00645
1945.20190     0.00646
1945.68405     0.00648
1946.16621     0.00651
1946.64836     0.00658
1947.13052     0.00667
1947.61268     0.00677
1948.09483     0.00685
1948.57699     0.00688
1949.05915     0.00689
1949.54130     0.00688
1950.02346     0.00687
1950.50562     0.00683
1950.98777     0.00677
1951.46993     0.00668
1951.95208     0.00663
1952.43424     0.00665
1952.91640     0.00675
1953.39855     0.00691
1953.88071     0.00702
1954.36287     0.00705
1954.84502     0.00695
1955.32718     0.00678
1955.80934     0.00656
1956.29149     0.00634
1956.77365     0.00615
1957.25580     0.00601
1957.73796     0.00592
1958.22012     0.00588
1958.70227     0.00589
1959.18443     0.00595
1959.66659     0.00602
1960.14874     0.00609
1960.63090     0.00613
1961.11306     0.00612
1961.59521     0.00608
1962.07737     0.00605
1962.55952     0.00606
1963.04168     0.00610
1963.52384     0.00613
1964.00599     0.00612
1964.48815     0.00605
1964.97031     0.00594
1965.45246     0.00583
1965.93462     0.00576
1966.41678     0.00572
1966.89893     0.00571
1967.38109     0.00570
1967.86324     0.00565
1968.34540     0.00559
1968.82756     0.00555
1969.30971     0.00554
1969.79187     0.00557
1970.27403     0.00560
1970.75618     0.00563
1971.23834     0.00562
1971.72050     0.00557
1972.20265     0.00547
1972.68481     0.00536
1973.16696     0.00529
1973.64912     0.00529
1974.13128     0.00535
1974.61343     0.00542
1975.09559     0.00548
1975.57775     0.00552
1976.05990     0.00555
1976.54206     0.00559
1977.02422     0.00565
1977.50637     0.00572
1977.98853     0.00579
1978.47068     0.00582
1978.95284     0.00581
1979.43500     0.00577
1979.91715     0.00574
1980.39931     0.00571
1980.88147     0.00566
1981.36362     0.00557
1981.84578     0.00543
1982.32794     0.00526
1982.81009     0.00511
1983.29225     0.00500
1983.77440     0.00498
1984.25656     0.00502
1984.73872     0.00510
1985.22087     0.00516
1985.70303     0.00514
1986.18519     0.00503
1986.66734     0.00482
1987.14950     0.00459
1987.63166     0.00440
1988.11381     0.00435
1988.59597     0.00446
1989.07812     0.00470
1989.56028     0.00498
1990.04244     0.00522
1990.52459     0.00533
1991.00675     0.00533
1991.48891     0.00526
1991.97106     0.00519
1992.45322     0.00516
1992.93538     0.00515
1993.41753     0.00514
1993.89969     0.00511
1994.38185     0.00506
1994.86400     0.00499
1995.34616     0.00492
1995.82831     0.00485
1996.31047     0.00478
1996.79263     0.00476
1997.27478     0.00478
1997.75694     0.00485
1998.23910     0.00494
1998.72125     0.00500
1999.20341     0.00502
1999.68557     0.00503
2000.16772     0.00505
2000.64988     0.00510
2001.13203     0.00520
2001.61419     0.00530
2002.09635     0.00536
2002.57850     0.00536
2003.06066     0.00534
2003.54282     0.00533
2004.02497     0.00535
2004.50713     0.00538
2004.98929     0.00539
2005.47144     0.00532
2005.95360     0.00518
2006.43575     0.00500
2006.91791     0.00483
2007.40007     0.00473
2007.88222     0.00471
2008.36438     0.00478
2008.84654     0.00494
2009.32869     0.00511
2009.81085     0.00524
2010.29301     0.00526
2010.77516     0.00518
2011.25732     0.00505
2011.73947     0.00492
2012.22163     0.00487
2012.70379     0.00489
2013.18594     0.00496
2013.66810     0.00505
2014.15026     0.00512
2014.63241     0.00514
2015.11457     0.00509
2015.59673     0.00498
2016.07888     0.00484
2016.56104     0.00471
2017.04319     0.00465
2017.52535     0.00468
2018.00751     0.00479
2018.48966     0.00493
2018.97182     0.00508
2019.45398     0.00523
2019.93613     0.00535
2020.41829     0.00543
2020.90045     0.00546
2021.38260     0.00545
2021.86476     0.00543
2022.34691     0.00541
2022.82907     0.00538
2023.31123     0.00535
2023.79338     0.00532
2024.27554     0.00533
2024.75770     0.00539
2025.23985     0.00548
2025.72201     0.00557
2026.20417     0.00562
2026.68632     0.00564
2027.16848     0.00565
2027.65063     0.00568
2028.13279     0.00573
2028.61495     0.00577
2029.09710     0.00579
2029.57926     0.00576
2030.06142     0.00570
2030.54357     0.00561
2031.02573     0.00551
2031.50789     0.00540
2031.99004     0.00528
2032.47220     0.00518
2032.95435     0.00511
2033.43651     0.00505
2033.91867     0.00501
2034.40082     0.00497
2034.88298     0.00493
2035.36514     0.00488
2035.84729     0.00483
2036.32945     0.00480
2036.81161     0.00479
2037.29376     0.00477
2037.77592     0.00477
2038.25807     0.00477
2038.74023     0.00478
2039.22239     0.00481
2039.70454     0.00488
2040.18670     0.00499
2040.66886     0.00509
2041.15101     0.00514
2041.63317     0.00513
2042.11533     0.00510
2042.59748     0.00511
2043.07964     0.00519
2043.56180     0.00533
2044.04395     0.00546
2044.52611     0.00554
2045.00826     0.00556
2045.49042     0.00554
2045.97258     0.00551
2046.45473     0.00550
2046.93689     0.00549
2047.41905     0.00546
2047.90120     0.00539
2048.38336     0.00528
2048.86552     0.00519
2049.34767     0.00516
2049.82983     0.00520
2050.31198     0.00529
2050.79414     0.00539
2051.27630     0.00548
2051.75845     0.00558
2052.24061     0.00570
2052.72277     0.00581
2053.20492     0.00587
2053.68708     0.00585
2054.16924     0.00573
2054.65139     0.00557
2055.13355     0.00542
2055.61570     0.00532
2056.09786     0.00528
2056.58002     0.00528
2057.06217     0.00528
2057.54433     0.00527
2058.02649     0.00522
2058.50864     0.00515
2058.99080     0.00509
2059.47296     0.00508
2059.95511     0.00514
2060.43727     0.00531
2060.91942     0.00556
2061.40158     0.00581
2061.88374     0.00600
2062.36589     0.00611
2062.84805     0.00615
2063.33021     0.00615
2063.81236     0.00612
2064.29452     0.00606
2064.77668     0.00597
2065.25883     0.00583
2065.74099     0.00565
2066.22314     0.00543
2066.70530     0.00521
2067.18746     0.00503
2067.66961     0.00489
2068.15177     0.00482
2068.63393     0.00480
2069.11608     0.00485
2069.59824     0.00496
2070.08040     0.00510
2070.56255     0.00523
2071.04471     0.00528
2071.52686     0.00524
2072.00902     0.00515
2072.49118     0.00508
2072.97333     0.00508
2073.45549     0.00518
2073.93765     0.00532
2074.41980     0.00545
2074.90196     0.00557
2075.38412     0.00566
2075.86627     0.00575
2076.34843     0.00584
2076.83058     0.00591
2077.31274     0.00596
2077.79490     0.00597
2078.27705     0.00596
2078.75921     0.00592
2079.24137     0.00588
2079.72352     0.00581
2080.20568     0.00569
2080.68784     0.00552
2081.16999     0.00533
2081.65215     0.00518
2082.13430     0.00513
2082.61646     0.00518
2083.09862     0.00528
2083.58077     0.00537
2084.06293     0.00537
2084.54509     0.00528
2085.02724     0.00512
2085.50940     0.00493
2085.99156     0.00476
2086.47371     0.00463
2086.95587     0.00455
2087.43802     0.00453
2087.92018     0.00458
2088.40234     0.00469
2088.88449     0.00482
2089.36665     0.00494
2089.84881     0.00500
2090.33096     0.00500
2090.81312     0.00496
2091.29528     0.00494
2091.77743     0.00494
2092.25959     0.00495
2092.74174     0.00493
2093.22390     0.00487
2093.70606     0.00479
2094.18821     0.00476
2094.67037     0.00480
2095.15253     0.00490
2095.63468     0.00502
2096.11684     0.00508
2096.59900     0.00508
2097.08115     0.00504
2097.56331     0.00501
2098.04547     0.00501
2098.52762     0.00506
2099.00978     0.00517
2099.49193     0.00530
2099.97409     0.00543
2100.45625     0.00552
2100.93840     0.00556
2101.42056     0.00556
2101.90272     0.00553
2102.38487     0.00546
2102.86703     0.00536
2103.34919     0.00523
2103.83134     0.00510
2104.31350     0.00497
2104.79565     0.00485
2105.27781     0.00472
2105.75997     0.00458
2106.24212     0.00447
2106.72428     0.00442
2107.20644     0.00450
2107.68859     0.00470
2108.17075     0.00495
2108.65291     0.00516
2109.13506     0.00523
2109.61722     0.00516
2110.09937     0.00503
2110.58153     0.00491
2111.06369     0.00487
2111.54584     0.00487
2112.02800     0.00484
2112.51016     0.00475
2112.99231     0.00461
2113.47447     0.00446
2113.95663     0.00432
2114.43878     0.00426
2114.92094     0.00428
2115.40309     0.00436
2115.88525     0.00445
2116.36741     0.00449
2116.84956     0.00449
2117.33172     0.00447
2117.81388     0.00445
2118.29603     0.00442
2118.77819     0.00438
2119.26035     0.00433
2119.74250     0.00430
2120.22466     0.00430
2120.70681     0.00434
2121.18897     0.00440
2121.67113     0.00445
2122.15328     0.00450
2122.63544     0.00453
2123.11760     0.00457
2123.59975     0.00463
2124.08191     0.00475
2124.56407     0.00490
2125.04622     0.00507
2125.52838     0.00521
2126.01053     0.00528
2126.49269     0.00529
2126.97485     0.00523
2127.45700     0.00512
2127.93916     0.00496
2128.42132     0.00478
2128.90347     0.00463
2129.38563     0.00457
2129.86779     0.00462
2130.34994     0.00477
2130.83210     0.00495
2131.31425     0.00510
2131.79641     0.00518
2132.27857     0.00520
2132.76072     0.00517
2133.24288     0.00513
2133.72504     0.00508
2134.20719     0.00501
2134.68935     0.00491
2135.17151     0.00479
2135.65366     0.00469
2136.13582     0.00464
2136.61797     0.00465
2137.10013     0.00470
2137.58229     0.00476
2138.06444     0.00483
2138.54660     0.00492
2139.02876     0.00503
2139.51091     0.00512
2139.99307     0.00517
2140.47523     0.00516
2140.95738     0.00510
2141.43954     0.00502
2141.92169     0.00493
2142.40385     0.00486
2142.88601     0.00479
2143.36816     0.00477
2143.85032     0.00479
2144.33248     0.00486
2144.81463     0.00495
2145.29679     0.00498
2145.77895     0.00493
2146.26110     0.00481
2146.74326     0.00469
2147.22542     0.00462
2147.70757     0.00464
2148.18973     0.00469
2148.67188     0.00471
2149.15404     0.00465
2149.63620     0.00453
2150.11835     0.00441
2150.60051     0.00438
2151.08267     0.00448
2151.56482     0.00466
2152.04698     0.00482
2152.52914     0.00489
2153.01129     0.00484
2153.49345     0.00474
2153.97560     0.00466
2154.45776     0.00467
2154.93992     0.00475
2155.42207     0.00484
2155.90423     0.00489
2156.38639     0.00489
2156.86854     0.00487
2157.35070     0.00486
2157.83286     0.00486
2158.31501     0.00486
2158.79717     0.00483
2159.27932     0.00481
2159.76148     0.00481
2160.24364     0.00484
2160.72579     0.00488
2161.20795     0.00491
2161.69011     0.00490
2162.17226     0.00484
2162.65442     0.00474
2163.13658     0.00464
2163.61873     0.00458
2164.10089     0.00458
2164.58304     0.00463
2165.06520     0.00471
2165.54736     0.00478
2166.02951     0.00485
2166.51167     0.00493
2166.99383     0.00499
2167.47598     0.00500
2167.95814     0.00492
2168.44030     0.00477
2168.92245     0.00461
2169.40461     0.00451
2169.88676     0.00451
2170.36892     0.00460
2170.85108     0.00471
2171.33323     0.00480
2171.81539     0.00483
2172.29755     0.00479
2172.77970     0.00471
2173.26186     0.00463
2173.74402     0.00458
2174.22617     0.00458
2174.70833     0.00464
2175.19048     0.00473
2175.67264     0.00483
2176.15480     0.00490
2176.63695     0.00493
2177.11911     0.00491
2177.60127     0.00486
2178.08342     0.00481
2178.56558     0.00476
2179.04774     0.00471
2179.52989     0.00469
2180.01205     0.00471
2180.49420     0.00475
2180.97636     0.00480
2181.45852     0.00482
2181.94067     0.00479
2182.42283     0.00475
2182.90499     0.00472
2183.38714     0.00472
2183.86930     0.00474
2184.35146     0.00475
2184.83361     0.00474
2185.31577     0.00473
2185.79792     0.00477
2186.28008     0.00488
2186.76224     0.00505
2187.24439     0.00520
2187.72655     0.00525
2188.20871     0.00518
2188.69086     0.00505
2189.17302     0.00493
2189.65518     0.00487
2190.13733     0.00490
2190.61949     0.00498
2191.10164     0.00504
2191.58380     0.00506
2192.06596     0.00505
2192.54811     0.00505
2193.03027     0.00508
2193.51243     0.00515
2193.99458     0.00522
2194.47674     0.00524
2194.95890     0.00520
2195.44105     0.00512
2195.92321     0.00503
2196.40536     0.00496
2196.88752     0.00490
2197.36968     0.00485
2197.85183     0.00482
2198.33399     0.00483
2198.81615     0.00491
2199.29830     0.00506
2199.78046     0.00520
2200.26262     0.00527
2200.74477     0.00524
2201.22693     0.00513
2201.70909     0.00499
2202.19124     0.00488
2202.67340     0.00483
2203.15555     0.00484
2203.63771     0.00489
2204.11987     0.00498
2204.60202     0.00507
2205.08418     0.00513
2205.56634     0.00515
2206.04849     0.00512
2206.53065     0.00507
2207.01281     0.00501
2207.49496     0.00498
2207.97712     0.00496
2208.45927     0.00497
2208.94143     0.00502
2209.42359     0.00510
2209.90574     0.00524
2210.38790     0.00540
2210.87006     0.00555
2211.35221     0.00564
2211.83437     0.00564
2212.31653     0.00555
2212.79868     0.00542
2213.28084     0.00530
2213.76299     0.00523
2214.24515     0.00521
2214.72731     0.00522
2215.20946     0.00525
2215.69162     0.00526
2216.17378     0.00526
2216.65593     0.00523
2217.13809     0.00519
2217.62025     0.00514
2218.10240     0.00510
2218.58456     0.00508
2219.06671     0.00510
2219.54887     0.00516
2220.03103     0.00526
2220.51318     0.00536
2220.99534     0.00543
2221.47750     0.00544
2221.95965     0.00539
2222.44181     0.00531
2222.92397     0.00522
2223.40612     0.00514
2223.88828     0.00509
2224.37043     0.00507
2224.85259     0.00509
2225.33475     0.00509
2225.81690     0.00507
2226.29906     0.00499
2226.78122     0.00489
2227.26337     0.00479
2227.74553     0.00475
2228.22769     0.00477
2228.70984     0.00485
2229.19200     0.00496
2229.67415     0.00507
2230.15631     0.00517
2230.63847     0.00525
2231.12062     0.00529
2231.60278     0.00526
2232.08494     0.00515
2232.56709     0.00501
2233.04925     0.00491
2233.53141     0.00488
2234.01356     0.00492
2234.49572     0.00500
2234.97787     0.00506
2235.46003     0.00509
2235.94219     0.00506
2236.42434     0.00499
2236.90650     0.00491
2237.38866     0.00484
2237.87081     0.00482
2238.35297     0.00485
2238.83513     0.00494
2239.31728     0.00506
2239.79944     0.00519
2240.28159     0.00534
2240.76375     0.00549
2241.24591     0.00564
2241.72806     0.00575
2242.21022     0.00579
2242.69238     0.00574
2243.17453     0.00562
2243.65669     0.00545
2244.13885     0.00529
2244.62100     0.00515
2245.10316     0.00507
2245.58531     0.00506
2246.06747     0.00514
2246.54963     0.00528
2247.03178     0.00546
2247.51394     0.00561
2247.99610     0.00570
2248.47825     0.00571
2248.96041     0.00566
2249.44257     0.00558
2249.92472     0.00551
2250.40688     0.00544
2250.88904     0.00537
2251.37119     0.00528
2251.85335     0.00520
2252.33550     0.00513
2252.81766     0.00512
2253.29982     0.00513
2253.78197     0.00516
2254.26413     0.00516
2254.74629     0.00513
2255.22844     0.00510
2255.71060     0.00506
2256.19276     0.00503
2256.67491     0.00499
2257.15707     0.00497
2257.63922     0.00498
2258.12138     0.00504
2258.60354     0.00513
2259.08569     0.00523
2259.56785     0.00534
2260.05001     0.00545
2260.53216     0.00557
2261.01432     0.00567
2261.49648     0.00569
2261.97863     0.00561
2262.46079     0.00549
2262.94294     0.00540
2263.42510     0.00541
2263.90726     0.00552
2264.38941     0.00567
2264.87157     0.00580
2265.35373     0.00588
2265.83588     0.00595
2266.31804     0.00603
2266.80020     0.00612
2267.28235     0.00620
2267.76451     0.00621
2268.24666     0.00612
2268.72882     0.00592
2269.21098     0.00566
2269.69313     0.00543
2270.17529     0.00529
2270.65745     0.00526
2271.13960     0.00530
2271.62176     0.00537
2272.10392     0.00542
2272.58607     0.00545
2273.06823     0.00551
2273.55038     0.00562
2274.03254     0.00577
2274.51470     0.00589
2274.99685     0.00595
2275.47901     0.00592
2275.96117     0.00582
2276.44332     0.00571
2276.92548     0.00565
2277.40764     0.00564
2277.88979     0.00569
2278.37195     0.00575
2278.85410     0.00577
2279.33626     0.00573
2279.81842     0.00565
2280.30057     0.00556
2280.78273     0.00550
2281.26489     0.00550
2281.74704     0.00554
2282.22920     0.00561
2282.71136     0.00570
2283.19351     0.00576
2283.67567     0.00578
2284.15782     0.00576
2284.63998     0.00570
2285.12214     0.00565
2285.60429     0.00563
2286.08645     0.00565
2286.56861     0.00570
2287.05076     0.00576
2287.53292     0.00584
2288.01508     0.00594
2288.49723     0.00603
2288.97939     0.00607
2289.46154     0.00605
2289.94370     0.00595
2290.42586     0.00582
2290.90801     0.00571
2291.39017     0.00569
2291.87233     0.00580
2292.35448     0.00602
2292.83664     0.00629
2293.31880     0.00654
2293.80095     0.00671
2294.28311     0.00678
2294.76526     0.00675
2295.24742     0.00664
2295.72958     0.00651
2296.21173     0.00637
2296.69389     0.00626
2297.17605     0.00620
2297.65820     0.00620
2298.14036     0.00625
2298.62252     0.00633
2299.10467     0.00642
2299.58683     0.00651
2300.06898     0.00656
2300.55114     0.00657
2301.03330     0.00650
2301.51545     0.00637
2301.99761     0.00622
2302.47977     0.00609
2302.96192     0.00602
2303.44408     0.00603
2303.92624     0.00612
2304.40839     0.00624
2304.89055     0.00636
2305.37271     0.00645
2305.85486     0.00649
2306.33702     0.00648
2306.81917     0.00642
2307.30133     0.00632
2307.78349     0.00619
2308.26564     0.00606
2308.74780     0.00595
2309.22996     0.00590
2309.71211     0.00592
2310.19427     0.00600
2310.67643     0.00611
2311.15858     0.00622
2311.64074     0.00631
2312.12289     0.00638
2312.60505     0.00645
2313.08721     0.00652
2313.56936     0.00660
2314.05152     0.00667
2314.53368     0.00675
2315.01583     0.00683
2315.49799     0.00690
2315.98015     0.00692
2316.46230     0.00689
2316.94446     0.00682
2317.42661     0.00677
2317.90877     0.00676
2318.39093     0.00680
2318.87308     0.00686
2319.35524     0.00686
2319.83740     0.00679
2320.31955     0.00666
2320.80171     0.00655
2321.28387     0.00650
2321.76602     0.00654
2322.24818     0.00666
2322.73033     0.00681
2323.21249     0.00697
2323.69465     0.00711
2324.17680     0.00722
2324.65896     0.00731
2325.14112     0.00739
2325.62327     0.00743
2326.10543     0.00746
2326.58759     0.00750
2327.06974     0.00757
2327.55190     0.00767
2328.03405     0.00778
2328.51621     0.00786
2328.99837     0.00785
2329.48052     0.00773
2329.96268     0.00751
2330.44484     0.00723
2330.92699     0.00696
2331.40915     0.00676
2331.89131     0.00667
2332.37346     0.00671
2332.85562     0.00683
2333.33777     0.00694
2333.81993     0.00696
2334.30209     0.00685
2334.78424     0.00665
2335.26640     0.00646
2335.74856     0.00635
2336.23071     0.00636
2336.71287     0.00646
2337.19503     0.00659
2337.67718     0.00668
2338.15934     0.00668
2338.64149     0.00655
2339.12365     0.00634
2339.60581     0.00611
2340.08796     0.00594
2340.57012     0.00588
2341.05228     0.00591
2341.53443     0.00601
2342.01659     0.00613
2342.49875     0.00625
2342.98090     0.00638
2343.46306     0.00651
2343.94521     0.00665
2344.42737     0.00677
2344.90953     0.00684
2345.39168     0.00684
2345.87384     0.00680
2346.35600     0.00676
2346.83815     0.00672
2347.32031     0.00669
2347.80247     0.00663
2348.28462     0.00653
2348.76678     0.00639
2349.24893     0.00625
2349.73109     0.00616
2350.21325     0.00616
2350.69540     0.00623
2351.17756     0.00636
2351.65972     0.00649
2352.14187     0.00660
2352.62403     0.00665
2353.10619     0.00663
2353.58834     0.00656
2354.07050     0.00646
2354.55266     0.00636
2355.03481     0.00631
2355.51697     0.00635
2355.99912     0.00648
2356.48128     0.00667
2356.96344     0.00686
2357.44559     0.00700
2357.92775     0.00711
2358.40991     0.00719
2358.89206     0.00723
2359.37422     0.00722
2359.85638     0.00713
2360.33853     0.00695
2360.82069     0.00675
2361.30284     0.00659
2361.78500     0.00651
2362.26716     0.00651
2362.74931     0.00657
2363.23147     0.00663
2363.71363     0.00668
2364.19578     0.00675
2364.67794     0.00685
2365.16010     0.00699
2365.64225     0.00708
2366.12441     0.00704
2366.60656     0.00683
2367.08872     0.00650
2367.57088     0.00617
2368.05303     0.00595
2368.53519     0.00589
2369.01735     0.00592
2369.49950     0.00598
2369.98166     0.00599
2370.46382     0.00594
2370.94597     0.00588
2371.42813     0.00585
2371.91028     0.00589
2372.39244     0.00599
2372.87460     0.00612
2373.35675     0.00627
2373.83891     0.00643
2374.32107     0.00661
2374.80322     0.00680
2375.28538     0.00699
2375.76754     0.00712
2376.24969     0.00713
2376.73185     0.00700
2377.21400     0.00677
2377.69616     0.00653
2378.17832     0.00636
2378.66047     0.00631
2379.14263     0.00635
2379.62479     0.00643
2380.10694     0.00651
2380.58910     0.00660
2381.07126     0.00672
2381.55341     0.00685
2382.03557     0.00698
2382.51772     0.00707
2382.99988     0.00713
2383.48204     0.00718
2383.96419     0.00725
2384.44635     0.00734
2384.92851     0.00740
2385.41066     0.00741
2385.89282     0.00734
2386.37498     0.00721
2386.85713     0.00706
2387.33929     0.00693
2387.82144     0.00684
2388.30360     0.00682
2388.78576     0.00685
2389.26791     0.00693
2389.75007     0.00704
2390.23223     0.00716
2390.71438     0.00730
2391.19654     0.00745
2391.67870     0.00757
2392.16085     0.00765
2392.64301     0.00766
2393.12516     0.00759
2393.60732     0.00744
2394.08948     0.00726
2394.57163     0.00708
2395.05379     0.00696
2395.53595     0.00689
2396.01810     0.00683
2396.50026     0.00676
2396.98242     0.00669
2397.46457     0.00662
2397.94673     0.00657
2398.42888     0.00653
2398.91104     0.00647
2399.39320     0.00642
2399.87535     0.00639
2400.35751     0.00641
2400.83967     0.00649
2401.32182     0.00661
2401.80398     0.00673
2402.28614     0.00681
2402.76829     0.00686
2403.25045     0.00690
2403.73260     0.00694
2404.21476     0.00699
2404.69692     0.00706
2405.17907     0.00716
2405.66123     0.00731
2406.14339     0.00751
2406.62554     0.00773
2407.10770     0.00790
2407.58986     0.00796
2408.07201     0.00791
2408.55417     0.00780
2409.03633     0.00771
2409.51848     0.00770
2410.00064     0.00777
2410.48279     0.00787
2410.96495     0.00794
2411.44711     0.00794
2411.92926     0.00789
2412.41142     0.00782
2412.89358     0.00776
2413.37573     0.00773
2413.85789     0.00773
2414.34005     0.00775
2414.82220     0.00778
2415.30436     0.00782
2415.78651     0.00787
2416.26867     0.00792
2416.75083     0.00796
2417.23298     0.00798
2417.71514     0.00798
2418.19730     0.00798
2418.67945     0.00801
2419.16161     0.00810
2419.64377     0.00823
2420.12592     0.00840
2420.60808     0.00856
2421.09023     0.00868
2421.57239     0.00876
2422.05455     0.00879
2422.53670     0.00877
2423.01886     0.00872
2423.50102     0.00861
2423.98317     0.00845
2424.46533     0.00823
2424.94749     0.00797
2425.42964     0.00771
2425.91180     0.00752
2426.39395     0.00743
2426.87611     0.00744
2427.35827     0.00753
2427.84042     0.00767
2428.32258     0.00780
2428.80474     0.00789
2429.28689     0.00790
2429.76905     0.00787
2430.25121     0.00779
2430.73336     0.00771
2431.21552     0.00763
2431.69767     0.00759
2432.17983     0.00757
2432.66199     0.00760
2433.14414     0.00764
2433.62630     0.00769
2434.10846     0.00769
2434.59061     0.00764
2435.07277     0.00755
2435.55493     0.00747
2436.03708     0.00742
2436.51924     0.00741
2437.00139     0.00743
2437.48355     0.00742
2437.96571     0.00738
2438.44786     0.00728
2438.93002     0.00719
2439.41218     0.00714
2439.89433     0.00714
2440.37649     0.00718
2440.85865     0.00721
2441.34080     0.00723
2441.82296     0.00728
2442.30511     0.00739
2442.78727     0.00759
2443.26943     0.00785
2443.75158     0.00808
2444.23374     0.00820
2444.71590     0.00819
2445.19805     0.00808
2445.68021     0.00796
2446.16237     0.00789
2446.64452     0.00788
2447.12668     0.00789
2447.60883     0.00785
2448.09099     0.00774
2448.57315     0.00758
2449.05530     0.00742
2449.53746     0.00731
2450.01962     0.00730
2450.50177     0.00739
2450.98393     0.00756
2451.46609     0.00774
2451.94824     0.00787
2452.43040     0.00794
2452.91255     0.00793
2453.39471     0.00786
2453.87687     0.00774
2454.35902     0.00759
2454.84118     0.00744
2455.32334     0.00734
2455.80549     0.00730
2456.28765     0.00733
2456.76981     0.00739
2457.25196     0.00746
2457.73412     0.00751
2458.21628     0.00751
2458.69843     0.00746
2459.18059     0.00739
2459.66274     0.00731
2460.14490     0.00725
2460.62706     0.00723
2461.10921     0.00725
2461.59137     0.00732
2462.07353     0.00742
2462.55568     0.00755
2463.03784     0.00768
2463.52000     0.00778
2464.00215     0.00782
2464.48431     0.00784
2464.96646     0.00787
2465.44862     0.00795
2465.93078     0.00807
2466.41293     0.00818
2466.89509     0.00825
2467.37725     0.00830
2467.85940     0.00834
2468.34156     0.00841
2468.82372     0.00853
2469.30587     0.00866
2469.78803     0.00879
2470.27018     0.00889
2470.75234     0.00895
2471.23450     0.00898
2471.71665     0.00903
2472.19881     0.00912
2472.68097     0.00921
2473.16312     0.00928
2473.64528     0.00929
2474.12744     0.00924
2474.60959     0.00919
2475.09175     0.00919
2475.57390     0.00922
2476.05606     0.00927
2476.53822     0.00929
2477.02037     0.00930
2477.50253     0.00933
2477.98469     0.00939
2478.46684     0.00948
2478.94900     0.00955
2479.43116     0.00957
2479.91331     0.00953
2480.39547     0.00945
2480.87762     0.00937
2481.35978     0.00930
2481.84194     0.00928
2482.32409     0.00928
2482.80625     0.00932
2483.28841     0.00935
2483.77056     0.00938
2484.25272     0.00938
2484.73488     0.00935
2485.21703     0.00926
2485.69919     0.00915
2486.18134     0.00901
2486.66350     0.00886
2487.14566     0.00874
2487.62781     0.00863
2488.10997     0.00853
2488.59213     0.00843
2489.07428     0.00835
2489.55644     0.00830
2490.03860     0.00833
2490.52075     0.00843
2491.00291     0.00858
2491.48506     0.00873
2491.96722     0.00886
2492.44938     0.00898
2492.93153     0.00907
2493.41369     0.00912
2493.89585     0.00910
2494.37800     0.00904
2494.86016     0.00898
2495.34232     0.00898
2495.82447     0.00906
2496.30663     0.00917
2496.78878     0.00926
2497.27094     0.00927
2497.75310     0.00921
2498.23525     0.00913
2498.71741     0.00911
2499.19957     0.00917
2499.68172     0.00929
2500.16388     0.00939
2500.64604     0.00945
2501.12819     0.00945
2501.61035     0.00943
2502.09250     0.00944
2502.57466     0.00951
2503.05682     0.00965
2503.53897     0.00983
2504.02113     0.01000
2504.50329     0.01011
2504.98544     0.01014
2505.46760     0.01009
2505.94976     0.01002
2506.43191     0.00995
2506.91407     0.00992
2507.39622     0.00993
2507.87838     0.00999
2508.36054     0.01009
2508.84269     0.01023
2509.32485     0.01037
2509.80701     0.01050
2510.28916     0.01060
2510.77132     0.01069
2511.25348     0.01081
2511.73563     0.01097
2512.21779     0.01118
2512.69995     0.01139
2513.18210     0.01157
2513.66426     0.01170
2514.14641     0.01179
2514.62857     0.01188
2515.11073     0.01202
2515.59288     0.01218
2516.07504     0.01231
2516.55720     0.01237
2517.03935     0.01230
2517.52151     0.01213
2518.00367     0.01193
2518.48582     0.01177
2518.96798     0.01170
2519.45013     0.01174
2519.93229     0.01186
2520.41445     0.01202
2520.89660     0.01217
2521.37876     0.01227
2521.86092     0.01232
2522.34307     0.01232
2522.82523     0.01228
2523.30739     0.01223
2523.78954     0.01221
2524.27170     0.01224
2524.75385     0.01234
2525.23601     0.01247
2525.71817     0.01262
2526.20032     0.01276
2526.68248     0.01288
2527.16464     0.01302
2527.64679     0.01318
2528.12895     0.01340
2528.61111     0.01364
2529.09326     0.01388
2529.57542     0.01404
2530.05757     0.01412
2530.53973     0.01411
2531.02189     0.01404
2531.50404     0.01394
2531.98620     0.01385
2532.46836     0.01377
2532.95051     0.01373
2533.43267     0.01373
2533.91483     0.01374
2534.39698     0.01374
2534.87914     0.01369
2535.36129     0.01357
2535.84345     0.01343
2536.32561     0.01328
2536.80776     0.01314
2537.28992     0.01298
2537.77208     0.01276
2538.25423     0.01249
2538.73639     0.01223
2539.21855     0.01204
2539.70070     0.01198
2540.18286     0.01208
2540.66501     0.01230
2541.14717     0.01260
2541.62933     0.01294
2542.11148     0.01323
2542.59364     0.01342
2543.07580     0.01348
2543.55795     0.01343
2544.04011     0.01333
2544.52227     0.01322
2545.00442     0.01312
2545.48658     0.01303
2545.96873     0.01299
2546.45089     0.01301
2546.93305     0.01313
2547.41520     0.01337
2547.89736     0.01373
2548.37952     0.01415
2548.86167     0.01457
2549.34383     0.01492
2549.82599     0.01518
2550.30814     0.01534
2550.79030     0.01542
2551.27245     0.01547
2551.75461     0.01552
2552.23677     0.01557
2552.71892     0.01563
2553.20108     0.01569
2553.68324     0.01574
2554.16539     0.01577
2554.64755     0.01577
2555.12971     0.01574
2555.61186     0.01567
2556.09402     0.01558
2556.57617     0.01546
2557.05833     0.01535
2557.54049     0.01527
2558.02264     0.01526
2558.50480     0.01532
2558.98696     0.01544
2559.46911     0.01558
2559.95127     0.01572
2560.43343     0.01581
2560.91558     0.01585
2561.39774     0.01584
2561.87990     0.01581
2562.36205     0.01580
2562.84421     0.01584
2563.32636     0.01594
2563.80852     0.01606
2564.29068     0.01617
2564.77283     0.01624
2565.25499     0.01629
2565.73715     0.01632
2566.21930     0.01633
2566.70146     0.01630
2567.18362     0.01624
2567.66577     0.01617
2568.14793     0.01609
2568.63008     0.01603
2569.11224     0.01599
2569.59440     0.01596
2570.07655     0.01598
2570.55871     0.01605
2571.04087     0.01617
2571.52302     0.01633
2572.00518     0.01649
2572.48734     0.01659
2572.96949     0.01661
2573.45165     0.01657
2573.93380     0.01649
2574.41596     0.01642
2574.89812     0.01637
2575.38027     0.01635
2575.86243     0.01633
2576.34459     0.01632
2576.82674     0.01632
2577.30890     0.01635
2577.79106     0.01642
2578.27321     0.01651
2578.75537     0.01661
2579.23752     0.01669
2579.71968     0.01671
2580.20184     0.01667
2580.68399     0.01656
2581.16615     0.01643
2581.64831     0.01629
2582.13046     0.01616
2582.61262     0.01604
2583.09478     0.01592
2583.57693     0.01584
2584.05909     0.01584
2584.54124     0.01589
2585.02340     0.01597
2585.50556     0.01599
2585.98771     0.01591
2586.46987     0.01573
2586.95203     0.01552
2587.43418     0.01534
2587.91634     0.01521
2588.39850     0.01516
2588.88065     0.01515
2589.36281     0.01515
2589.84496     0.01513
2590.32712     0.01508
2590.80928     0.01500
2591.29143     0.01492
2591.77359     0.01486
2592.25575     0.01483
2592.73790     0.01481
2593.22006     0.01477
2593.70222     0.01468
2594.18437     0.01454
2594.66653     0.01439
2595.14868     0.01428
2595.63084     0.01425
2596.11300     0.01430
2596.59515     0.01443
2597.07731     0.01461
2597.55947     0.01480
2598.04162     0.01499
2598.52378     0.01511
2599.00594     0.01515
2599.48809     0.01510
2599.97025     0.01498
2600.45240     0.01486
2600.93456     0.01479
2601.41672     0.01482
2601.89887     0.01495
2602.38103     0.01517
2602.86319     0.01543
2603.34534     0.01568
2603.82750     0.01589
2604.30966     0.01604
2604.79181     0.01615
2605.27397     0.01622
2605.75612     0.01629
2606.23828     0.01639
2606.72044     0.01657
2607.20259     0.01680
2607.68475     0.01708
2608.16691     0.01736
2608.64906     0.01762
2609.13122     0.01788
2609.61338     0.01811
2610.09553     0.01832
2610.57769     0.01853
2611.05984     0.01878
2611.54200     0.01910
2612.02416     0.01950
2612.50631     0.01993
2612.98847     0.02035
2613.47063     0.02072
2613.95278     0.02101
2614.43494     0.02125
2614.91710     0.02146
2615.39925     0.02167
2615.88141     0.02190
2616.36357     0.02215
2616.84572     0.02240
2617.32788     0.02257
2617.81003     0.02265
2618.29219     0.02266
2618.77435     0.02266
2619.25650     0.02274
2619.73866     0.02290
2620.22082     0.02310
2620.70297     0.02326
2621.18513     0.02334
2621.66729     0.02334
2622.14944     0.02331
2622.63160     0.02325
2623.11375     0.02318
2623.59591     0.02308
2624.07807     0.02299
2624.56022     0.02296
2625.04238     0.02303
2625.52454     0.02318
2626.00669     0.02338
2626.48885     0.02355
2626.97101     0.02362
2627.45316     0.02359
2627.93532     0.02350
2628.41747     0.02340
2628.89963     0.02334
2629.38179     0.02329
2629.86394     0.02323
2630.34610     0.02314
2630.82826     0.02306
2631.31041     0.02303
2631.79257     0.02308
2632.27473     0.02323
2632.75688     0.02342
2633.23904     0.02359
2633.72119     0.02369
2634.20335     0.02369
2634.68551     0.02361
2635.16766     0.02350
2635.64982     0.02343
2636.13198     0.02346
2636.61413     0.02358
2637.09629     0.02377
2637.57845     0.02396
2638.06060     0.02411
2638.54276     0.02419
2639.02491     0.02423
2639.50707     0.02426
2639.98923     0.02435
2640.47138     0.02450
2640.95354     0.02468
2641.43570     0.02482
2641.91785     0.02490
2642.40001     0.02494
2642.88217     0.02502
2643.36432     0.02521
2643.84648     0.02551
2644.32863     0.02586
2644.81079     0.02618
2645.29295     0.02642
2645.77510     0.02658
2646.25726     0.02667
2646.73942     0.02671
2647.22157     0.02671
2647.70373     0.02667
2648.18589     0.02661
2648.66804     0.02656
2649.15020     0.02653
2649.63235     0.02655
2650.11451     0.02663
2650.59667     0.02676
2651.07882     0.02695
2651.56098     0.02720
2652.04314     0.02751
2652.52529     0.02787
2653.00745     0.02825
2653.48961     0.02863
2653.97176     0.02901
2654.45392     0.02935
2654.93607     0.02966
2655.41823     0.02992
2655.90039     0.03015
2656.38254     0.03038
2656.86470     0.03063
2657.34686     0.03092
2657.82901     0.03124
2658.31117     0.03155
2658.79333     0.03186
2659.27548     0.03215
2659.75764     0.03243
2660.23979     0.03271
2660.72195     0.03296
2661.20411     0.03316
2661.68626     0.03330
2662.16842     0.03342
2662.65058     0.03357
2663.13273     0.03380
2663.61489     0.03411
2664.09705     0.03444
2664.57920     0.03469
2665.06136     0.03478
2665.54352     0.03470
2666.02567     0.03451
2666.50783     0.03430
2666.98998     0.03413
2667.47214     0.03400
2667.95430     0.03387
2668.43645     0.03372
2668.91861     0.03353
2669.40077     0.03335
2669.88292     0.03319
2670.36508     0.03305
2670.84724     0.03290
2671.32939     0.03274
2671.81155     0.03259
2672.29370     0.03249
2672.77586     0.03250
2673.25802     0.03266
2673.74017     0.03295
2674.22233     0.03335
2674.70449     0.03385
2675.18664     0.03446
2675.66880     0.03522
2676.15096     0.03614
2676.63311     0.03721
2677.11527     0.03841
2677.59742     0.03969
2678.07958     0.04099
2678.56174     0.04225
2679.04389     0.04335
2679.52605     0.04413
2680.00821     0.04446
2680.49036     0.04428
2680.97252     0.04360
2681.45468     0.04251
2681.93683     0.04113
2682.41899     0.03958
2682.90114     0.03798
2683.38330     0.03649
2683.86546     0.03520
2684.34761     0.03419
2684.82977     0.03345
2685.31193     0.03290
2685.79408     0.03249
2686.27624     0.03222
2686.75840     0.03211
2687.24055     0.03217
2687.72271     0.03238
2688.20486     0.03267
2688.68702     0.03296
2689.16918     0.03324
2689.65133     0.03353
2690.13349     0.03387
2690.61565     0.03428
2691.09780     0.03475
2691.57996     0.03522
2692.06212     0.03566
2692.54427     0.03602
2693.02643     0.03630
2693.50858     0.03650
2693.99074     0.03661
2694.47290     0.03665
2694.95505     0.03662
2695.43721     0.03651
2695.91937     0.03633
2696.40152     0.03613
2696.88368     0.03593
2697.36584     0.03577
2697.84799     0.03567
2698.33015     0.03562
2698.81230     0.03562
2699.29446     0.03564
2699.77662     0.03569
2700.25877     0.03575
2700.74093     0.03580
2701.22309     0.03578
2701.70524     0.03567
2702.18740     0.03550
2702.66956     0.03536
2703.15171     0.03532
2703.63387     0.03545
2704.11602     0.03568
2704.59818     0.03593
2705.08034     0.03613
2705.56249     0.03629
2706.04465     0.03646
2706.52681     0.03669
2707.00896     0.03699
2707.49112     0.03734
2707.97328     0.03764
2708.45543     0.03786
2708.93759     0.03798
2709.41974     0.03806
2709.90190     0.03816
2710.38406     0.03827
2710.86621     0.03834
2711.34837     0.03826
2711.83053     0.03797
2712.31268     0.03747
2712.79484     0.03681
2713.27700     0.03608
2713.75915     0.03534
2714.24131     0.03465
2714.72346     0.03405
2715.20562     0.03357
2715.68778     0.03321
2716.16993     0.03294
2716.65209     0.03275
2717.13425     0.03259
2717.61640     0.03246
2718.09856     0.03235
2718.58072     0.03229
2719.06287     0.03229
2719.54503     0.03238
2720.02719     0.03257
2720.50934     0.03284
2720.99150     0.03315
2721.47365     0.03350
2721.95581     0.03388
2722.43797     0.03427
2722.92012     0.03465
2723.40228     0.03501
2723.88444     0.03533
2724.36659     0.03562
2724.84875     0.03588
2725.33091     0.03614
2725.81306     0.03641
2726.29522     0.03673
2726.77737     0.03711
2727.25953     0.03756
2727.74169     0.03811
2728.22384     0.03876
2728.70600     0.03953
2729.18816     0.04044
2729.67031     0.04152
2730.15247     0.04279
2730.63463     0.04429
2731.11678     0.04603
2731.59894     0.04797
2732.08109     0.04999
2732.56325     0.05197
2733.04541     0.05380
2733.52756     0.05546
2734.00972     0.05694
2734.49188     0.05823
2734.97403     0.05932
2735.45619     0.06016
2735.93835     0.06070
2736.42050     0.06094
2736.90266     0.06088
2737.38481     0.06058
2737.86697     0.06008
2738.34913     0.05936
2738.83128     0.05838
2739.31344     0.05711
2739.79560     0.05556
2740.27775     0.05381
2740.75991     0.05198
2741.24207     0.05019
2741.72422     0.04853
2742.20638     0.04701
2742.68853     0.04562
2743.17069     0.04433
2743.65285     0.04312
2744.13500     0.04202
2744.61716     0.04107
2745.09932     0.04030
2745.58147     0.03971
2746.06363     0.03925
2746.54579     0.03885
2747.02794     0.03846
2747.51010     0.03810
2747.99225     0.03777
2748.47441     0.03749
2748.95657     0.03722
2749.43872     0.03696
2749.92088     0.03667
2750.40304     0.03639
2750.88519     0.03614
2751.36735     0.03592
2751.84951     0.03573
2752.33166     0.03556
2752.81382     0.03539
2753.29597     0.03523
2753.77813     0.03508
2754.26029     0.03494
2754.74244     0.03477
2755.22460     0.03456
2755.70676     0.03433
2756.18891     0.03408
2756.67107     0.03384
2757.15323     0.03361
2757.63538     0.03339
2758.11754     0.03318
2758.59969     0.03295
2759.08185     0.03269
2759.56401     0.03238
2760.04616     0.03204
2760.52832     0.03169
2761.01048     0.03135
2761.49263     0.03103
2761.97479     0.03074
2762.45695     0.03049
2762.93910     0.03027
2763.42126     0.03006
2763.90341     0.02985
2764.38557     0.02961
2764.86773     0.02936
2765.34988     0.02912
2765.83204     0.02891
2766.31420     0.02873
2766.79635     0.02854
2767.27851     0.02832
2767.76067     0.02806
2768.24282     0.02779
2768.72498     0.02754
2769.20714     0.02737
2769.68929     0.02728
2770.17145     0.02725
2770.65360     0.02724
2771.13576     0.02720
2771.61792     0.02709
2772.10007     0.02694
2772.58223     0.02681
2773.06439     0.02677
2773.54654     0.02681
2774.02870     0.02689
2774.51086     0.02692
2774.99301     0.02687
2775.47517     0.02675
2775.95732     0.02662
2776.43948     0.02655
2776.92164     0.02659
2777.40379     0.02675
2777.88595     0.02700
2778.36811     0.02732
2778.85026     0.02765
2779.33242     0.02796
2779.81458     0.02823
2780.29673     0.02844
2780.77889     0.02860
2781.26104     0.02874
2781.74320     0.02885
2782.22536     0.02896
2782.70751     0.02905
2783.18967     0.02913
2783.67183     0.02922
2784.15398     0.02931
2784.63614     0.02943
2785.11830     0.02957
2785.60045     0.02976
2786.08261     0.02996
2786.56476     0.03015
2787.04692     0.03026
2787.52908     0.03029
2788.01123     0.03023
2788.49339     0.03014
2788.97555     0.03006
2789.45770     0.03000
2789.93986     0.02994
2790.42202     0.02987
2790.90417     0.02978
2791.38633     0.02971
2791.86848     0.02970
2792.35064     0.02974
2792.83280     0.02980
2793.31495     0.02983
2793.79711     0.02977
2794.27927     0.02962
2794.76142     0.02942
2795.24358     0.02921
2795.72574     0.02902
2796.20789     0.02887
2796.69005     0.02876
2797.17220     0.02868
2797.65436     0.02865
2798.13652     0.02871
2798.61867     0.02886
2799.10083     0.02906
2799.58299     0.02921
2800.06514     0.02925
2800.54730     0.02914
2801.02946     0.02893
2801.51161     0.02869
2801.99377     0.02848
2802.47592     0.02835
2802.95808     0.02829
2803.44024     0.02830
2803.92239     0.02837
2804.40455     0.02852
2804.88671     0.02871
2805.36886     0.02892
2805.85102     0.02912
2806.33318     0.02930
2806.81533     0.02950
2807.29749     0.02974
2807.77964     0.03004
2808.26180     0.03036
2808.74396     0.03066
2809.22611     0.03090
2809.70827     0.03104
2810.19043     0.03111
2810.67258     0.03112
2811.15474     0.03110
2811.63690     0.03108
2812.11905     0.03107
2812.60121     0.03112
2813.08336     0.03121
2813.56552     0.03134
2814.04768     0.03145
2814.52983     0.03152
2815.01199     0.03153
2815.49415     0.03154
2815.97630     0.03159
2816.45846     0.03172
2816.94062     0.03191
2817.42277     0.03213
2817.90493     0.03236
2818.38708     0.03256
2818.86924     0.03273
2819.35140     0.03285
2819.83355     0.03291
2820.31571     0.03293
2820.79787     0.03294
2821.28002     0.03297
2821.76218     0.03304
2822.24434     0.03311
2822.72649     0.03316
2823.20865     0.03316
2823.69081     0.03314
2824.17296     0.03314
2824.65512     0.03325
2825.13727     0.03350
2825.61943     0.03392
2826.10159     0.03444
2826.58374     0.03495
2827.06590     0.03535
2827.54806     0.03561
2828.03021     0.03574
2828.51237     0.03583
2828.99453     0.03598
2829.47668     0.03625
2829.95884     0.03665
2830.44099     0.03719
2830.92315     0.03782
2831.40531     0.03850
2831.88746     0.03919
2832.36962     0.03987
2832.85178     0.04052
2833.33393     0.04114
2833.81609     0.04173
2834.29825     0.04233
2834.78040     0.04297
2835.26256     0.04365
2835.74471     0.04435
2836.22687     0.04504
2836.70903     0.04572
2837.19118     0.04644
2837.67334     0.04726
2838.15550     0.04820
2838.63765     0.04923
2839.11981     0.05031
2839.60197     0.05141
2840.08412     0.05257
2840.56628     0.05384
2841.04843     0.05526
2841.53059     0.05680
2842.01275     0.05842
2842.49490     0.06008
2842.97706     0.06182
2843.45922     0.06367
2843.94137     0.06569
2844.42353     0.06789
2844.90569     0.07024
2845.38784     0.07270
2845.87000     0.07524
2846.35215     0.07782
2846.83431     0.08048
2847.31647     0.08320
2847.79862     0.08599
2848.28078     0.08876
2848.76294     0.09145
2849.24509     0.09398
2849.72725     0.09636
2850.20941     0.09866
2850.69156     0.10096
2851.17372     0.10326
2851.65587     0.10552
2852.13803     0.10763
2852.62019     0.10952
2853.10234     0.11115
2853.58450     0.11256
2854.06666     0.11382
2854.54881     0.11501
2855.03097     0.11617
2855.51313     0.11729
2855.99528     0.11832
2856.47744     0.11925
2856.95959     0.12005
2857.44175     0.12076
2857.92391     0.12143
2858.40606     0.12209
2858.88822     0.12274
2859.37038     0.12337
2859.85253     0.12397
2860.33469     0.12456
2860.81685     0.12519
2861.29900     0.12588
2861.78116     0.12663
2862.26331     0.12740
2862.74547     0.12820
2863.22763     0.12902
2863.70978     0.12991
2864.19194     0.13090
2864.67410     0.13198
2865.15625     0.13314
2865.63841     0.13436
2866.12057     0.13564
2866.60272     0.13699
2867.08488     0.13845
2867.56703     0.14003
2868.04919     0.14175
2868.53135     0.14356
2869.01350     0.14543
2869.49566     0.14735
2869.97782     0.14936
2870.45997     0.15153
2870.94213     0.15400
2871.42429     0.15686
2871.90644     0.16018
2872.38860     0.16399
2872.87076     0.16830
2873.35291     0.17311
2873.83507     0.17841
2874.31722     0.18419
2874.79938     0.19037
2875.28154     0.19683
2875.76369     0.20345
2876.24585     0.21011
2876.72801     0.21674
2877.21016     0.22327
2877.69232     0.22964
2878.17448     0.23580
2878.65663     0.24166
2879.13879     0.24713
2879.62094     0.25203
2880.10310     0.25611
2880.58526     0.25903
2881.06741     0.26041
2881.54957     0.25997
2882.03173     0.25757
2882.51388     0.25332
2882.99604     0.24752
2883.47820     0.24058
2883.96035     0.23295
2884.44251     0.22502
2884.92466     0.21714
2885.40682     0.20961
2885.88898     0.20265
2886.37113     0.19642
2886.85329     0.19098
2887.33545     0.18632
2887.81760     0.18236
2888.29976     0.17902
2888.78192     0.17625
2889.26407     0.17401
2889.74623     0.17227
2890.22838     0.17101
2890.71054     0.17016
2891.19270     0.16968
2891.67485     0.16951
2892.15701     0.16966
2892.63917     0.17012
2893.12132     0.17088
2893.60348     0.17192
2894.08564     0.17319
2894.56779     0.17467
2895.04995     0.17633
2895.53210     0.17817
2896.01426     0.18017
2896.49642     0.18228
2896.97857     0.18447
2897.46073     0.18670
2897.94289     0.18894
2898.42504     0.19117
2898.90720     0.19337
2899.38936     0.19551
2899.87151     0.19755
2900.35367     0.19944
2900.83582     0.20116
2901.31798     0.20271
2901.80014     0.20410
2902.28229     0.20534
2902.76445     0.20645
2903.24661     0.20744
2903.72876     0.20832
2904.21092     0.20911
2904.69308     0.20980
2905.17523     0.21040
2905.65739     0.21092
2906.13954     0.21137
2906.62170     0.21179
2907.10386     0.21223
2907.58601     0.21272
2908.06817     0.21326
2908.55033     0.21390
2909.03248     0.21470
2909.51464     0.21574
2909.99680     0.21713
2910.47895     0.21896
2910.96111     0.22128
2911.44326     0.22405
2911.92542     0.22724
2912.40758     0.23079
2912.88973     0.23472
2913.37189     0.23904
2913.85405     0.24380
2914.33620     0.24900
2914.81836     0.25461
2915.30052     0.26058
2915.78267     0.26683
2916.26483     0.27332
2916.74698     0.28002
2917.22914     0.28685
2917.71130     0.29374
2918.19345     0.30063
2918.67561     0.30742
2919.15777     0.31401
2919.63992     0.32027
2920.12208     0.32606
2920.60424     0.33124
2921.08639     0.33569
2921.56855     0.33933
2922.05070     0.34212
2922.53286     0.34403
2923.01502     0.34513
2923.49717     0.34552
2923.97933     0.34535
2924.46149     0.34479
2924.94364     0.34397
2925.42580     0.34302
2925.90796     0.34201
2926.39011     0.34100
2926.87227     0.33998
2927.35443     0.33889
2927.83658     0.33767
2928.31874     0.33627
2928.80089     0.33472
2929.28305     0.33306
2929.76521     0.33133
2930.24736     0.32958
2930.72952     0.32780
2931.21168     0.32603
2931.69383     0.32433
2932.17599     0.32274
2932.65815     0.32132
2933.14030     0.32010
2933.62246     0.31909
2934.10461     0.31834
2934.58677     0.31792
2935.06893     0.31785
2935.55108     0.31816
2936.03324     0.31885
2936.51540     0.31995
2936.99755     0.32155
2937.47971     0.32379
2937.96187     0.32676
2938.44402     0.33046
2938.92618     0.33473
2939.40833     0.33928
2939.89049     0.34371
2940.37265     0.34756
2940.85480     0.35042
2941.33696     0.35196
2941.81912     0.35201
2942.30127     0.35058
2942.78343     0.34795
2943.26559     0.34462
2943.74774     0.34123
2944.22990     0.33847
2944.71205     0.33697
2945.19421     0.33716
2945.67637     0.33931
2946.15852     0.34348
2946.64068     0.34954
2947.12284     0.35723
2947.60499     0.36611
2948.08715     0.37564
2948.56931     0.38525
2949.05146     0.39439
2949.53362     0.40267
2950.01577     0.40978
2950.49793     0.41559
2950.98009     0.42000
2951.46224     0.42294
2951.94440     0.42439
2952.42656     0.42439
2952.90871     0.42317
2953.39087     0.42114
2953.87303     0.41891
2954.35518     0.41716
2954.83734     0.41654
2955.31949     0.41756
2955.80165     0.42062
2956.28381     0.42601
2956.76596     0.43392
2957.24812     0.44428
2957.73028     0.45661
2958.21243     0.46977
2958.69459     0.48201
2959.17675     0.49118
2959.65890     0.49528
2960.14106     0.49296
2960.62321     0.48401
2961.10537     0.46944
2961.58753     0.45117
2962.06968     0.43145
2962.55184     0.41232
2963.03400     0.39520
2963.51615     0.38074
2963.99831     0.36895
2964.48047     0.35939
2964.96262     0.35136
2965.44478     0.34418
2965.92693     0.33723
2966.40909     0.33014
2966.89125     0.32272
2967.37340     0.31501
2967.85556     0.30715
2968.33772     0.29935
2968.81987     0.29184
2969.30203     0.28483
2969.78419     0.27849
2970.26634     0.27288
2970.74850     0.26794
2971.23065     0.26347
2971.71281     0.25914
2972.19497     0.25460
2972.67712     0.24953
2973.15928     0.24379
2973.64144     0.23745
2974.12359     0.23086
2974.60575     0.22448
2975.08791     0.21887
2975.57006     0.21444
2976.05222     0.21136
2976.53437     0.20937
2977.01653     0.20784
2977.49869     0.20585
2977.98084     0.20246
2978.46300     0.19698
2978.94516     0.18924
2979.42731     0.17954
2979.90947     0.16858
2980.39163     0.15717
2980.87378     0.14603
2981.35594     0.13568
2981.83810     0.12641
2982.32025     0.11835
2982.80241     0.11150
2983.28456     0.10580
2983.76672     0.10110
2984.24888     0.09724
2984.73103     0.09403
2985.21319     0.09132
2985.69535     0.08901
2986.17750     0.08703
2986.65966     0.08537
2987.14182     0.08403
2987.62397     0.08299
2988.10613     0.08220
2988.58828     0.08162
2989.07044     0.08121
2989.55260     0.08095
2990.03475     0.08085
2990.51691     0.08093
2990.99907     0.08123
2991.48122     0.08180
2991.96338     0.08274
2992.44554     0.08415
2992.92769     0.08614
2993.40985     0.08887
2993.89200     0.09255
2994.37416     0.09744
2994.85632     0.10387
2995.33847     0.11213
2995.82063     0.12234
2996.30279     0.13433
2996.78494     0.14748
2997.26710     0.16069
2997.74926     0.17258
2998.23141     0.18183
2998.71357     0.18747
2999.19572     0.18915
2999.67788     0.18721
3000.16004     0.18246
3000.64219     0.17596
3001.12435     0.16864
3001.60651     0.16114
3002.08866     0.15366
3002.57082     0.14611
3003.05298     0.13834
3003.53513     0.13028
3004.01729     0.12211
3004.49944     0.11416
3004.98160     0.10681
3005.46376     0.10036
3005.94591     0.09498
3006.42807     0.09066
3006.91023     0.08728
3007.39238     0.08463
3007.87454     0.08252
3008.35670     0.08078
3008.83885     0.07931
3009.32101     0.07805
3009.80316     0.07695
3010.28532     0.07595
3010.76748     0.07502
3011.24963     0.07414
3011.73179     0.07329
3012.21395     0.07249
3012.69610     0.07171
3013.17826     0.07098
3013.66042     0.07028
3014.14257     0.06965
3014.62473     0.06906
3015.10688     0.06852
3015.58904     0.06803
3016.07120     0.06762
3016.55335     0.06733
3017.03551     0.06721
3017.51767     0.06726
3017.99982     0.06747
3018.48198     0.06782
3018.96414     0.06832
3019.44629     0.06896
3019.92845     0.06975
3020.41060     0.07064
3020.89276     0.07159
3021.37492     0.07253
3021.85707     0.07347
3022.33923     0.07439
3022.82139     0.07528
3023.30354     0.07609
3023.78570     0.07677
3024.26786     0.07723
3024.75001     0.07744
3025.23217     0.07740
3025.71432     0.07715
3026.19648     0.07675
3026.67864     0.07629
3027.16079     0.07586
3027.64295     0.07546
3028.12511     0.07509
3028.60726     0.07469
3029.08942     0.07426
3029.57158     0.07383
3030.05373     0.07346
3030.53589     0.07321
3031.01805     0.07312
3031.50020     0.07319
3031.98236     0.07339
3032.46451     0.07372
3032.94667     0.07418
3033.42883     0.07478
3033.91098     0.07553
3034.39314     0.07640
3034.87530     0.07738
3035.35745     0.07845
3035.83961     0.07963
3036.32177     0.08097
3036.80392     0.08252
3037.28608     0.08427
3037.76823     0.08616
3038.25039     0.08812
3038.73255     0.09009
3039.21470     0.09202
3039.69686     0.09390
3040.17902     0.09567
3040.66117     0.09724
3041.14333     0.09852
3041.62549     0.09946
3042.10764     0.10005
3042.58980     0.10030
3043.07195     0.10021
3043.55411     0.09977
3044.03627     0.09898
3044.51842     0.09785
3045.00058     0.09644
3045.48274     0.09481
3045.96489     0.09304
3046.44705     0.09122
3046.92921     0.08942
3047.41136     0.08768
3047.89352     0.08600
3048.37567     0.08438
3048.85783     0.08282
3049.33999     0.08132
3049.82214     0.07987
3050.30430     0.07842
3050.78646     0.07698
3051.26861     0.07554
3051.75077     0.07416
3052.23293     0.07286
3052.71508     0.07166
3053.19724     0.07055
3053.67939     0.06950
3054.16155     0.06847
3054.64371     0.06746
3055.12586     0.06646
3055.60802     0.06550
3056.09018     0.06460
3056.57233     0.06376
3057.05449     0.06297
3057.53665     0.06221
3058.01880     0.06144
3058.50096     0.06066
3058.98311     0.05987
3059.46527     0.05906
3059.94743     0.05825
3060.42958     0.05748
3060.91174     0.05679
3061.39390     0.05621
3061.87605     0.05578
3062.35821     0.05547
3062.84037     0.05527
3063.32252     0.05515
3063.80468     0.05509
3064.28683     0.05508
3064.76899     0.05511
3065.25115     0.05515
3065.73330     0.05519
3066.21546     0.05523
3066.69762     0.05529
3067.17977     0.05539
3067.66193     0.05558
3068.14409     0.05583
3068.62624     0.05613
3069.10840     0.05644
3069.59055     0.05674
3070.07271     0.05707
3070.55487     0.05746
3071.03702     0.05793
3071.51918     0.05842
3072.00134     0.05884
3072.48349     0.05907
3072.96565     0.05906
3073.44781     0.05880
3073.92996     0.05835
3074.41212     0.05779
3074.89427     0.05714
3075.37643     0.05636
3075.85859     0.05540
3076.34074     0.05423
3076.82290     0.05287
3077.30506     0.05137
3077.78721     0.04981
3078.26937     0.04827
3078.75153     0.04682
3079.23368     0.04548
3079.71584     0.04426
3080.19799     0.04314
3080.68015     0.04207
3081.16231     0.04104
3081.64446     0.04001
3082.12662     0.03900
3082.60878     0.03800
3083.09093     0.03701
3083.57309     0.03603
3084.05525     0.03505
3084.53740     0.03407
3085.01956     0.03308
3085.50172     0.03210
3085.98387     0.03112
3086.46603     0.03016
3086.94818     0.02922
3087.43034     0.02831
3087.91250     0.02740
3088.39465     0.02651
3088.87681     0.02565
3089.35897     0.02484
3089.84112     0.02409
3090.32328     0.02344
3090.80544     0.02288
3091.28759     0.02242
3091.76975     0.02202
3092.25190     0.02164
3092.73406     0.02123
3093.21622     0.02080
3093.69837     0.02035
3094.18053     0.01993
3094.66269     0.01954
3095.14484     0.01921
3095.62700     0.01893
3096.10916     0.01868
3096.59131     0.01844
3097.07347     0.01819
3097.55562     0.01790
3098.03778     0.01758
3098.51994     0.01722
3099.00209     0.01684
3099.48425     0.01648
3099.96641     0.01619
3100.44856     0.01598
3100.93072     0.01584
3101.41288     0.01570
3101.89503     0.01549
3102.37719     0.01519
3102.85934     0.01482
3103.34150     0.01448
3103.82366     0.01423
3104.30581     0.01409
3104.78797     0.01404
3105.27013     0.01404
3105.75228     0.01405
3106.23444     0.01404
3106.71660     0.01399
3107.19875     0.01388
3107.68091     0.01370
3108.16306     0.01350
3108.64522     0.01330
3109.12738     0.01314
3109.60953     0.01305
3110.09169     0.01302
3110.57385     0.01306
3111.05600     0.01314
3111.53816     0.01323
3112.02032     0.01332
3112.50247     0.01335
3112.98463     0.01329
3113.46678     0.01314
3113.94894     0.01292
3114.43110     0.01264
3114.91325     0.01236
3115.39541     0.01212
3115.87757     0.01195
3116.35972     0.01183
3116.84188     0.01176
3117.32404     0.01174
3117.80619     0.01179
3118.28835     0.01191
3118.77050     0.01206
3119.25266     0.01218
3119.73482     0.01220
3120.21697     0.01212
3120.69913     0.01197
3121.18129     0.01182
3121.66344     0.01172
3122.14560     0.01169
3122.62776     0.01169
3123.10991     0.01170
3123.59207     0.01169
3124.07422     0.01165
3124.55638     0.01160
3125.03854     0.01150
3125.52069     0.01134
3126.00285     0.01114
3126.48501     0.01095
3126.96716     0.01085
3127.44932     0.01087
3127.93148     0.01099
3128.41363     0.01112
3128.89579     0.01119
3129.37794     0.01120
3129.86010     0.01114
3130.34226     0.01105
3130.82441     0.01092
3131.30657     0.01077
3131.78873     0.01061
3132.27088     0.01046
3132.75304     0.01035
3133.23520     0.01026
3133.71735     0.01016
3134.19951     0.01003
3134.68167     0.00992
3135.16382     0.00987
3135.64598     0.00995
3136.12813     0.01014
3136.61029     0.01039
3137.09245     0.01061
3137.57460     0.01073
3138.05676     0.01075
3138.53892     0.01071
3139.02107     0.01066
3139.50323     0.01064
3139.98539     0.01065
3140.46754     0.01067
3140.94970     0.01067
3141.43185     0.01062
3141.91401     0.01048
3142.39617     0.01025
3142.87832     0.00999
3143.36048     0.00974
3143.84264     0.00955
3144.32479     0.00944
3144.80695     0.00942
3145.28911     0.00949
3145.77126     0.00962
3146.25342     0.00980
3146.73557     0.00996
3147.21773     0.01004
3147.69989     0.01000
3148.18204     0.00985
3148.66420     0.00964
3149.14636     0.00941
3149.62851     0.00919
3150.11067     0.00905
3150.59283     0.00903
3151.07498     0.00915
3151.55714     0.00937
3152.03929     0.00959
3152.52145     0.00974
3153.00361     0.00976
3153.48576     0.00968
3153.96792     0.00955
3154.45008     0.00942
3154.93223     0.00929
3155.41439     0.00918
3155.89655     0.00906
3156.37870     0.00893
3156.86086     0.00879
3157.34301     0.00865
3157.82517     0.00854
3158.30733     0.00850
3158.78948     0.00854
3159.27164     0.00865
3159.75380     0.00880
3160.23595     0.00897
3160.71811     0.00912
3161.20027     0.00923
3161.68242     0.00927
3162.16458     0.00921
3162.64673     0.00911
3163.12889     0.00900
3163.61105     0.00892
3164.09320     0.00888
3164.57536     0.00886
3165.05752     0.00885
3165.53967     0.00883
3166.02183     0.00879
3166.50399     0.00870
3166.98614     0.00856
3167.46830     0.00841
3167.95045     0.00831
3168.43261     0.00834
3168.91477     0.00849
3169.39692     0.00868
3169.87908     0.00884
3170.36124     0.00891
3170.84339     0.00890
3171.32555     0.00889
3171.80771     0.00892
3172.28986     0.00901
3172.77202     0.00915
3173.25417     0.00934
3173.73633     0.00953
3174.21849     0.00969
3174.70064     0.00977
3175.18280     0.00976
3175.66496     0.00968
3176.14711     0.00959
3176.62927     0.00954
3177.11143     0.00956
3177.59358     0.00965
3178.07574     0.00977
3178.55789     0.00991
3179.04005     0.01005
3179.52221     0.01019
3180.00436     0.01030
3180.48652     0.01038
3180.96868     0.01041
3181.45083     0.01041
3181.93299     0.01038
3182.41515     0.01032
3182.89730     0.01025
3183.37946     0.01019
3183.86161     0.01016
3184.34377     0.01016
3184.82593     0.01019
3185.30808     0.01023
3185.79024     0.01027
3186.27240     0.01028
3186.75455     0.01022
3187.23671     0.01009
3187.71887     0.00991
3188.20102     0.00971
3188.68318     0.00954
3189.16534     0.00944
3189.64749     0.00941
3190.12965     0.00944
3190.61180     0.00950
3191.09396     0.00956
3191.57612     0.00958
3192.05827     0.00955
3192.54043     0.00951
3193.02259     0.00950
3193.50474     0.00953
3193.98690     0.00958
3194.46906     0.00960
3194.95121     0.00957
3195.43337     0.00951
3195.91552     0.00943
3196.39768     0.00935
3196.87984     0.00926
3197.36199     0.00915
3197.84415     0.00906
3198.32631     0.00904
3198.80846     0.00911
3199.29062     0.00927
3199.77278     0.00947
3200.25493     0.00964
3200.73709     0.00972
3201.21924     0.00967
3201.70140     0.00951
3202.18356     0.00932
3202.66571     0.00916
3203.14787     0.00908
3203.63003     0.00908
3204.11218     0.00912
3204.59434     0.00915
3205.07650     0.00917
3205.55865     0.00917
3206.04081     0.00915
3206.52296     0.00911
3207.00512     0.00907
3207.48728     0.00904
3207.96943     0.00904
3208.45159     0.00908
3208.93375     0.00915
3209.41590     0.00924
3209.89806     0.00933
3210.38022     0.00941
3210.86237     0.00945
3211.34453     0.00941
3211.82668     0.00929
3212.30884     0.00913
3212.79100     0.00899
3213.27315     0.00890
3213.75531     0.00888
3214.23747     0.00892
3214.71962     0.00899
3215.20178     0.00905
3215.68394     0.00907
3216.16609     0.00903
3216.64825     0.00895
3217.13040     0.00886
3217.61256     0.00877
3218.09472     0.00870
3218.57687     0.00863
3219.05903     0.00854
3219.54119     0.00841
3220.02334     0.00827
3220.50550     0.00815
3220.98766     0.00809
3221.46981     0.00806
3221.95197     0.00802
3222.43412     0.00791
3222.91628     0.00774
3223.39844     0.00755
3223.88059     0.00745
3224.36275     0.00744
3224.84491     0.00751
3225.32706     0.00758
3225.80922     0.00757
3226.29138     0.00748
3226.77353     0.00734
3227.25569     0.00720
3227.73784     0.00713
3228.22000     0.00714
3228.70216     0.00718
3229.18431     0.00721
3229.66647     0.00715
3230.14863     0.00699
3230.63078     0.00676
3231.11294     0.00650
3231.59510     0.00629
3232.07725     0.00615
3232.55941     0.00608
3233.04156     0.00605
3233.52372     0.00605
3234.00588     0.00608
3234.48803     0.00616
3234.97019     0.00626
3235.45235     0.00638
3235.93450     0.00646
3236.41666     0.00648
3236.89882     0.00643
3237.38097     0.00637
3237.86313     0.00631
3238.34529     0.00627
3238.82744     0.00619
3239.30960     0.00605
3239.79175     0.00587
3240.27391     0.00572
3240.75607     0.00565
3241.23822     0.00571
3241.72038     0.00583
3242.20254     0.00591
3242.68469     0.00589
3243.16685     0.00576
3243.64901     0.00560
3244.13116     0.00554
3244.61332     0.00562
3245.09547     0.00580
3245.57763     0.00598
3246.05979     0.00609
3246.54194     0.00606
3247.02410     0.00593
3247.50626     0.00572
3247.98841     0.00548
3248.47057     0.00526
3248.95273     0.00509
3249.43488     0.00502
3249.91704     0.00504
3250.39919     0.00511
3250.88135     0.00517
3251.36351     0.00515
3251.84566     0.00508
3252.32782     0.00498
3252.80998     0.00491
3253.29213     0.00488
3253.77429     0.00489
3254.25645     0.00491
3254.73860     0.00492
3255.22076     0.00493
3255.70291     0.00493
3256.18507     0.00494
3256.66723     0.00495
3257.14938     0.00495
3257.63154     0.00492
3258.11370     0.00483
3258.59585     0.00468
3259.07801     0.00447
3259.56017     0.00423
3260.04232     0.00405
3260.52448     0.00397
3261.00663     0.00401
3261.48879     0.00415
3261.97095     0.00430
3262.45310     0.00438
3262.93526     0.00438
3263.41742     0.00433
3263.89957     0.00430
3264.38173     0.00431
3264.86389     0.00435
3265.34604     0.00437
3265.82820     0.00435
3266.31035     0.00429
3266.79251     0.00421
3267.27467     0.00415
3267.75682     0.00415
3268.23898     0.00420
3268.72114     0.00429
3269.20329     0.00437
3269.68545     0.00441
3270.16761     0.00442
3270.64976     0.00440
3271.13192     0.00435
3271.61407     0.00430
3272.09623     0.00424
3272.57839     0.00421
3273.06054     0.00421
3273.54270     0.00424
3274.02486     0.00432
3274.50701     0.00441
3274.98917     0.00449
3275.47133     0.00455
3275.95348     0.00458
3276.43564     0.00461
3276.91779     0.00464
3277.39995     0.00463
3277.88211     0.00456
3278.36426     0.00444
3278.84642     0.00433
3279.32858     0.00431
3279.81073     0.00441
3280.29289     0.00456
3280.77505     0.00469
3281.25720     0.00471
3281.73936     0.00460
3282.22151     0.00439
3282.70367     0.00411
3283.18583     0.00381
3283.66798     0.00358
3284.15014     0.00349
3284.63230     0.00361
3285.11445     0.00390
3285.59661     0.00425
3286.07877     0.00453
3286.56092     0.00464
3287.04308     0.00459
3287.52523     0.00448
3288.00739     0.00441
3288.48955     0.00442
3288.97170     0.00450
3289.45386     0.00458
3289.93602     0.00460
3290.41817     0.00456
3290.90033     0.00448
3291.38249     0.00439
3291.86464     0.00431
3292.34680     0.00421
3292.82896     0.00407
3293.31111     0.00390
3293.79327     0.00374
3294.27542     0.00363
3294.75758     0.00359
3295.23974     0.00361
3295.72189     0.00361
3296.20405     0.00352
3296.68621     0.00332
3297.16836     0.00306
3297.65052     0.00283
3298.13268     0.00270
3298.61483     0.00267
3299.09699     0.00274
3299.57914     0.00288
3300.06130     0.00305
3300.54346     0.00320
3301.02561     0.00328
3301.50777     0.00326
3301.98993     0.00315
3302.47208     0.00300
3302.95424     0.00285
3303.43640     0.00275
3303.91855     0.00270
3304.40071     0.00267
3304.88286     0.00264
3305.36502     0.00260
3305.84718     0.00258
3306.32933     0.00257
3306.81149     0.00255
3307.29365     0.00253
3307.77580     0.00250
3308.25796     0.00244
3308.74012     0.00229
3309.22227     0.00208
3309.70443     0.00185
3310.18658     0.00169
3310.66874     0.00168
3311.15090     0.00180
3311.63305     0.00201
3312.11521     0.00223
3312.59737     0.00240
3313.07952     0.00248
3313.56168     0.00248
3314.04384     0.00243
3314.52599     0.00236
3315.00815     0.00230
3315.49030     0.00224
3315.97246     0.00213
3316.45462     0.00195
3316.93677     0.00183
3317.41893     0.00187
3317.90109     0.00204
3318.38324     0.00220
3318.86540     0.00232
3319.34756     0.00240
3319.82971     0.00249
3320.31187     0.00257
3320.79402     0.00259
3321.27618     0.00258
3321.75834     0.00258
3322.24049     0.00262
3322.72265     0.00271
3323.20481     0.00278
3323.68696     0.00280
3324.16912     0.00276
3324.65128     0.00268
3325.13343     0.00265
3325.61559     0.00269
3326.09774     0.00279
3326.57990     0.00293
3327.06206     0.00306
3327.54421     0.00316
3328.02637     0.00321
3328.50853     0.00320
3328.99068     0.00312
3329.47284     0.00295
3329.95500     0.00273
3330.43715     0.00253
3330.91931     0.00240
3331.40146     0.00235
3331.88362     0.00235
3332.36578     0.00237
3332.84793     0.00240
3333.33009     0.00241
3333.81225     0.00238
3334.29440     0.00229
3334.77656     0.00215
3335.25872     0.00201
3335.74087     0.00192
3336.22303     0.00190
3336.70518     0.00192
3337.18734     0.00196
3337.66950     0.00202
3338.15165     0.00212
3338.63381     0.00227
3339.11597     0.00245
3339.59812     0.00264
3340.08028     0.00279
3340.56244     0.00287
3341.04459     0.00286
3341.52675     0.00280
3342.00891     0.00272
3342.49106     0.00267
3342.97322     0.00268
3343.45537     0.00274
3343.93753     0.00279
3344.41969     0.00279
3344.90184     0.00270
3345.38400     0.00257
3345.86616     0.00247
3346.34831     0.00244
3346.83047     0.00246
3347.31263     0.00247
3347.79478     0.00242
3348.27694     0.00228
3348.75909     0.00207
3349.24125     0.00184
3349.72341     0.00162
3350.20556     0.00144
3350.68772     0.00129
3351.16988     0.00116
3351.65203     0.00103
3352.13419     0.00092
3352.61635     0.00093
3353.09850     0.00108
3353.58066     0.00127
3354.06281     0.00147
3354.54497     0.00165
3355.02713     0.00178
3355.50928     0.00184
3355.99144     0.00182
3356.47360     0.00175
3356.95575     0.00166
3357.43791     0.00157
3357.92007     0.00149
3358.40222     0.00142
3358.88438     0.00135
3359.36653     0.00130
3359.84869     0.00128
3360.33085     0.00130
3360.81300     0.00134
3361.29516     0.00137
3361.77732     0.00138
3362.25947     0.00138
3362.74163     0.00135
3363.22379     0.00130
3363.70594     0.00119
3364.18810     0.00107
3364.67025     0.00098
3365.15241     0.00099
3365.63457     0.00108
3366.11672     0.00115
3366.59888     0.00116
3367.08104     0.00110
3367.56319     0.00100
3368.04535     0.00089
3368.52751     0.00082
3369.00966     0.00079
3369.49182     0.00080
3369.97397     0.00081
3370.45613     0.00084
3370.93829     0.00085
3371.42044     0.00082
3371.90260     0.00073
3372.38476     0.00060
3372.86691     0.00051
3373.34907     0.00057
3373.83123     0.00074
3374.31338     0.00087
3374.79554     0.00086
3375.27769     0.00073
3375.75985     0.00056
3376.24201     0.00046
3376.72416     0.00045
3377.20632     0.00049
3377.68848     0.00053
3378.17063     0.00054
3378.65279     0.00047
3379.13495     0.00034
3379.61710     0.00028
3380.09926     0.00034
3380.58141     0.00043
3381.06357     0.00053
3381.54573     0.00073
3382.02788     0.00097
3382.51004     0.00118
3382.99220     0.00129
3383.47435     0.00130
3383.95651     0.00121
3384.43867     0.00106
3384.92082     0.00087
3385.40298     0.00070
3385.88513     0.00057
3386.36729     0.00055
3386.84945     0.00060
3387.33160     0.00064
3387.81376     0.00065
3388.29592     0.00059
3388.77807     0.00046
3389.26023     0.00058
3389.74239     0.00078
3390.22454     0.00090
3390.70670     0.00092
3391.18885     0.00083
3391.67101     0.00067
3392.15317     0.00053
3392.63532     0.00050
3393.11748     0.00051
3393.59964     0.00055
3394.08179     0.00062
3394.56395     0.00073
3395.04611     0.00084
3395.52826     0.00090
3396.01042     0.00088
3396.49258     0.00080
3396.97473     0.00069
3397.45689     0.00063
3397.93904     0.00063
3398.42120     0.00061
3398.90336     0.00055
3399.38551     0.00053
3399.86767     0.00059
3400.34983     0.00064
3400.83198     0.00060
3401.31414     0.00050
3401.79630     0.00049
3402.27845     0.00052
3402.76061     0.00060
3403.24276     0.00060
3403.72492     0.00049
3404.20708     0.00036
3404.68923     0.00026
3405.17139     0.00031
3405.65355     0.00036
3406.13570     0.00038
3406.61786     0.00038
3407.10002     0.00034
3407.58217     0.00032
3408.06433     0.00036
3408.54648     0.00044
3409.02864     0.00051
3409.51080     0.00058
3409.99295     0.00064
3410.47511     0.00064
3410.95727     0.00060
3411.43942     0.00056
3411.92158     0.00060
3412.40374     0.00070
3412.88589     0.00074
3413.36805     0.00068
3413.85020     0.00058
3414.33236     0.00046
3414.81452     0.00042
3415.29667     0.00061
3415.77883     0.00076
3416.26099     0.00079
3416.74314     0.00069
3417.22530     0.00066
3417.70746     0.00077
3418.18961     0.00084
3418.67177     0.00087
3419.15392     0.00092
3419.63608     0.00094
3420.11824     0.00088
3420.60039     0.00071
3421.08255     0.00052
3421.56471     0.00042
3422.04686     0.00052
3422.52902     0.00062
3423.01118     0.00068
3423.49333     0.00071
3423.97549     0.00073
3424.45764     0.00074
3424.93980     0.00068
3425.42196     0.00056
3425.90411     0.00049
3426.38627     0.00055
3426.86843     0.00065
3427.35058     0.00070
3427.83274     0.00068
3428.31490     0.00062
3428.79705     0.00058
3429.27921     0.00060
3429.76136     0.00064
3430.24352     0.00062
3430.72568     0.00051
3431.20783     0.00042
3431.68999     0.00044
3432.17215     0.00062
3432.65430     0.00084
3433.13646     0.00096
3433.61862     0.00095
3434.10077     0.00081
3434.58293     0.00064
3435.06508     0.00054
3435.54724     0.00055
3436.02940     0.00062
3436.51155     0.00070
3436.99371     0.00076
3437.47587     0.00078
3437.95802     0.00075
3438.44018     0.00070
3438.92234     0.00066
3439.40449     0.00061
3439.88665     0.00057
3440.36880     0.00057
3440.85096     0.00060
3441.33312     0.00065
3441.81527     0.00070
3442.29743     0.00077
3442.77959     0.00083
3443.26174     0.00083
3443.74390     0.00077
3444.22606     0.00066
3444.70821     0.00049
3445.19037     0.00029
3445.67253     0.00018
3446.15468     0.00031
3446.63684     0.00042
3447.11899     0.00041
3447.60115     0.00050
3448.08331     0.00068
3448.56546     0.00083
3449.04762     0.00092
3449.52978     0.00092
3450.01193     0.00081
3450.49409     0.00059
3450.97625     0.00034
3451.45840     0.00030
3451.94056     0.00034
3452.42271     0.00052
3452.90487     0.00068
3453.38703     0.00086
3453.86918     0.00100
3454.35134     0.00096
3454.83350     0.00074
3455.31565     0.00066
3455.79781     0.00070
3456.27997     0.00071
3456.76212     0.00061
3457.24428     0.00042
3457.72643     0.00049
3458.20859     0.00068
3458.69075     0.00079
3459.17290     0.00082
3459.65506     0.00080
3460.13722     0.00080
3460.61937     0.00079
3461.10153     0.00078
3461.58369     0.00071
3462.06584     0.00061
3462.54800     0.00050
3463.03015     0.00042
3463.51231     0.00035
3463.99447     0.00030
3464.47662     0.00031
3464.95878     0.00037
3465.44094     0.00044
3465.92309     0.00045
3466.40525     0.00041
3466.88741     0.00036
3467.36956     0.00036
3467.85172     0.00040
3468.33387     0.00041
3468.81603     0.00038
3469.29819     0.00035
3469.78034     0.00048
3470.26250     0.00066
3470.74466     0.00074
3471.22681     0.00072
3471.70897     0.00065
3472.19113     0.00052
3472.67328     0.00037
3473.15544     0.00030
3473.63759     0.00034
3474.11975     0.00040
3474.60191     0.00047
3475.08406     0.00054
3475.56622     0.00059
3476.04838     0.00063
3476.53053     0.00065
3477.01269     0.00059
3477.49485     0.00048
3477.97700     0.00042
3478.45916     0.00044
3478.94131     0.00045
3479.42347     0.00047
3479.90563     0.00054
3480.38778     0.00055
3480.86994     0.00045
3481.35210     0.00026
3481.83425     0.00022
3482.31641     0.00030
3482.79857     0.00043
3483.28072     0.00052
3483.76288     0.00057
3484.24503     0.00058
3484.72719     0.00064
3485.20935     0.00078
3485.69150     0.00093
3486.17366     0.00098
3486.65582     0.00090
3487.13797     0.00076
3487.62013     0.00070
3488.10229     0.00073
3488.58444     0.00079
3489.06660     0.00086
3489.54875     0.00094
3490.03091     0.00101
3490.51307     0.00105
3490.99522     0.00107
3491.47738     0.00104
3491.95954     0.00093
3492.44169     0.00077
3492.92385     0.00078
3493.40601     0.00089
3493.88816     0.00092
3494.37032     0.00083
3494.85247     0.00064
3495.33463     0.00044
3495.81679     0.00031
3496.29894     0.00016
3496.78110     0.00024
3497.26326     0.00045
3497.74541     0.00057
3498.22757     0.00058
3498.70973     0.00050
3499.19188     0.00038
3499.67404     0.00032
3500.15620     0.00029
3500.63835     0.00038
3501.12051     0.00054
3501.60266     0.00061
3502.08482     0.00058
3502.56698     0.00045
3503.04913     0.00029
3503.53129     0.00024
3504.01345     0.00035
3504.49560     0.00038
3504.97776     0.00038
3505.45992     0.00039
3505.94207     0.00040
3506.42423     0.00041
3506.90638     0.00046
3507.38854     0.00053
3507.87070     0.00052
3508.35285     0.00044
3508.83501     0.00036
3509.31717     0.00044
3509.79932     0.00054
3510.28148     0.00056
3510.76364     0.00054
3511.24579     0.00056
3511.72795     0.00059
3512.21010     0.00060
3512.69226     0.00061
3513.17442     0.00080
3513.65657     0.00094
3514.13873     0.00095
3514.62089     0.00082
3515.10304     0.00065
3515.58520     0.00065
3516.06736     0.00076
3516.54951     0.00084
3517.03167     0.00089
3517.51382     0.00088
3517.99598     0.00079
3518.47814     0.00069
3518.96029     0.00070
3519.44245     0.00072
3519.92461     0.00065
3520.40676     0.00052
3520.88892     0.00042
3521.37108     0.00037
3521.85323     0.00036
3522.33539     0.00036
3522.81754     0.00038
3523.29970     0.00041
3523.78186     0.00044
3524.26401     0.00046
3524.74617     0.00047
3525.22833     0.00049
3525.71048     0.00045
3526.19264     0.00035
3526.67480     0.00030
3527.15695     0.00045
3527.63911     0.00054
3528.12126     0.00064
3528.60342     0.00080
3529.08558     0.00097
3529.56773     0.00107
3530.04989     0.00103
3530.53205     0.00085
3531.01420     0.00061
3531.49636     0.00063
3531.97852     0.00058
3532.46067     0.00056
3532.94283     0.00063
3533.42498     0.00066
3533.90714     0.00052
3534.38930     0.00027
3534.87145     0.00025
3535.35361     0.00047
3535.83577     0.00062
3536.31792     0.00063
3536.80008     0.00054
3537.28224     0.00045
3537.76439     0.00038
3538.24655     0.00049
3538.72870     0.00059
3539.21086     0.00057
3539.69302     0.00064
3540.17517     0.00094
3540.65733     0.00110
3541.13949     0.00111
3541.62164     0.00108
3542.10380     0.00110
3542.58596     0.00102
3543.06811     0.00078
3543.55027     0.00047
3544.03242     0.00029
3544.51458     0.00026
3544.99674     0.00021
3545.47889     0.00022
3545.96105     0.00027
3546.44321     0.00038
3546.92536     0.00052
3547.40752     0.00065
3547.88968     0.00069
3548.37183     0.00059
3548.85399     0.00049
3549.33615     0.00042
3549.81830     0.00039
3550.30046     0.00042
3550.78261     0.00042
3551.26477     0.00036
3551.74693     0.00028
3552.22908     0.00037
3552.71124     0.00060
3553.19340     0.00082
3553.67555     0.00090
3554.15771     0.00081
3554.63987     0.00059
3555.12202     0.00041
3555.60418     0.00050
3556.08633     0.00065
3556.56849     0.00073
3557.05065     0.00074
3557.53280     0.00066
3558.01496     0.00055
3558.49712     0.00056
3558.97927     0.00063
3559.46143     0.00072
3559.94359     0.00080
3560.42574     0.00079
3560.90790     0.00067
3561.39005     0.00045
3561.87221     0.00044
3562.35437     0.00059
3562.83652     0.00089
3563.31868     0.00113
3563.80084     0.00122
3564.28299     0.00115
3564.76515     0.00097
3565.24731     0.00080
3565.72946     0.00076
3566.21162     0.00077
3566.69377     0.00076
3567.17593     0.00069
3567.65809     0.00071
3568.14024     0.00080
3568.62240     0.00082
3569.10456     0.00072
3569.58671     0.00051
3570.06887     0.00028
3570.55103     0.00028
3571.03318     0.00037
3571.51534     0.00041
3571.99749     0.00044
3572.47965     0.00050
3572.96181     0.00054
3573.44396     0.00055
3573.92612     0.00059
3574.40828     0.00062
3574.89043     0.00056
3575.37259     0.00044
3575.85475     0.00032
3576.33690     0.00043
3576.81906     0.00052
3577.30121     0.00052
3577.78337     0.00058
3578.26553     0.00063
3578.74768     0.00059
3579.22984     0.00047
3579.71200     0.00038
3580.19415     0.00047
3580.67631     0.00062
3581.15847     0.00072
3581.64062     0.00075
3582.12278     0.00071
3582.60493     0.00064
3583.08709     0.00057
3583.56925     0.00052
3584.05140     0.00045
3584.53356     0.00036
3585.01572     0.00031
3585.49787     0.00030
3585.98003     0.00023
3586.46219     0.00012
3586.94434     0.00023
3587.42650     0.00042
3587.90865     0.00055
3588.39081     0.00056
3588.87297     0.00045
3589.35512     0.00045
3589.83728     0.00045
3590.31944     0.00047
3590.80159     0.00049
3591.28375     0.00051
3591.76591     0.00050
3592.24806     0.00045
3592.73022     0.00068
3593.21237     0.00086
3593.69453     0.00095
3594.17669     0.00093
3594.65884     0.00082
3595.14100     0.00063
3595.62316     0.00045
3596.10531     0.00053
3596.58747     0.00075
3597.06963     0.00085
3597.55178     0.00076
3598.03394     0.00052
3598.51609     0.00029
3598.99825     0.00038
3599.48041     0.00051
3599.96256     0.00059
3600.44472     0.00066
