# Supplementary material for: Raman and Infrared spectroscopies and X-ray diffraction data on bupivacaine and ropivacaine complexed with 2-hydroxypropyl−β−cyclodextrin
Source: Data Brief. 2017 Sep 4;15:25–9. doi: 10.1016/j.dib.2017.08.053 (PMC5609877; doi:10.1016/j.dib.2017.08.053)
Supplement: Supplementary file 5 — Supplementary material [file mmc5.zip › Raman free samples/RAMAN_RVC_1064nm_250mW.dpt]

-99.14112	0.00013
-98.65897	0.00010
-98.17681	0.00022
-97.69465	0.00037
-97.21250	0.00050
-96.73034	0.00055
-96.24818	0.00054
-95.76603	0.00049
-95.28387	0.00048
-94.80172	0.00052
-94.31956	0.00058
-93.83740	0.00060
-93.35525	0.00058
-92.87309	0.00054
-92.39093	0.00058
-91.90878	0.00066
-91.42662	0.00067
-90.94446	0.00057
-90.46231	0.00041
-89.98015	0.00032
-89.49799	0.00042
-89.01584	0.00058
-88.53368	0.00063
-88.05153	0.00057
-87.56937	0.00050
-87.08721	0.00051
-86.60506	0.00051
-86.12290	0.00042
-85.64074	0.00023
-85.15859	0.00017
-84.67643	0.00029
-84.19427	0.00034
-83.71212	0.00030
-83.22996	0.00022
-82.74781	0.00020
-82.26565	0.00035
-81.78349	0.00049
-81.30134	0.00056
-80.81918	0.00058
-80.33702	0.00053
-79.85487	0.00044
-79.37271	0.00034
-78.89055	0.00030
-78.40840	0.00044
-77.92624	0.00068
-77.44409	0.00086
-76.96193	0.00093
-76.47977	0.00088
-75.99762	0.00072
-75.51546	0.00049
-75.03330	0.00024
-74.55115	0.00015
-74.06899	0.00034
-73.58683	0.00045
-73.10468	0.00046
-72.62252	0.00041
-72.14037	0.00036
-71.65821	0.00039
-71.17605	0.00049
-70.69390	0.00057
-70.21174	0.00059
-69.72958	0.00052
-69.24743	0.00042
-68.76527	0.00040
-68.28311	0.00040
-67.80096	0.00054
-67.31880	0.00065
-66.83665	0.00062
-66.35449	0.00050
-65.87233	0.00052
-65.39018	0.00068
-64.90802	0.00071
-64.42586	0.00059
-63.94371	0.00040
-63.46155	0.00033
-62.97939	0.00037
-62.49724	0.00042
-62.01508	0.00048
-61.53293	0.00048
-61.05077	0.00038
-60.56861	0.00024
-60.08646	0.00022
-59.60430	0.00026
-59.12214	0.00031
-58.63999	0.00037
-58.15783	0.00044
-57.67567	0.00052
-57.19352	0.00057
-56.71136	0.00056
-56.22921	0.00051
-55.74705	0.00041
-55.26489	0.00032
-54.78274	0.00038
-54.30058	0.00056
-53.81842	0.00071
-53.33627	0.00076
-52.85411	0.00068
-52.37195	0.00054
-51.88980	0.00043
-51.40764	0.00039
-50.92549	0.00044
-50.44333	0.00044
-49.96117	0.00042
-49.47902	0.00050
-48.99686	0.00063
-48.51470	0.00071
-48.03255	0.00071
-47.55039	0.00062
-47.06823	0.00049
-46.58608	0.00038
-46.10392	0.00034
-45.62177	0.00035
-45.13961	0.00039
-44.65745	0.00045
-44.17530	0.00049
-43.69314	0.00049
-43.21098	0.00042
-42.72883	0.00028
-42.24667	0.00021
-41.76451	0.00028
-41.28236	0.00030
-40.80020	0.00036
-40.31805	0.00051
-39.83589	0.00061
-39.35373	0.00065
-38.87158	0.00064
-38.38942	0.00061
-37.90726	0.00059
-37.42511	0.00057
-36.94295	0.00058
-36.46079	0.00060
-35.97864	0.00061
-35.49648	0.00056
-35.01432	0.00047
-34.53217	0.00037
-34.05001	0.00029
-33.56786	0.00019
-33.08570	0.00012
-32.60354	0.00020
-32.12139	0.00038
-31.63923	0.00058
-31.15707	0.00071
-30.67492	0.00073
-30.19276	0.00064
-29.71060	0.00051
-29.22845	0.00051
-28.74629	0.00059
-28.26414	0.00065
-27.78198	0.00064
-27.29982	0.00058
-26.81767	0.00050
-26.33551	0.00044
-25.85335	0.00049
-25.37120	0.00051
-24.88904	0.00054
-24.40688	0.00056
-23.92473	0.00056
-23.44257	0.00052
-22.96042	0.00045
-22.47826	0.00037
-21.99610	0.00028
-21.51395	0.00021
-21.03179	0.00020
-20.54963	0.00031
-20.06748	0.00042
-19.58532	0.00048
-19.10316	0.00046
-18.62101	0.00036
-18.13885	0.00029
-17.65670	0.00035
-17.17454	0.00044
-16.69238	0.00050
-16.21023	0.00052
-15.72807	0.00049
-15.24591	0.00041
-14.76376	0.00030
-14.28160	0.00022
-13.79944	0.00021
-13.31729	0.00027
-12.83513	0.00030
-12.35298	0.00027
-11.87082	0.00021
-11.38866	0.00027
-10.90651	0.00036
-10.42435	0.00041
-9.94219	0.00049
-9.46004	0.00056
-8.97788	0.00057
-8.49572	0.00053
-8.01357	0.00046
-7.53141	0.00035
-7.04926	0.00031
-6.56710	0.00044
-6.08494	0.00053
-5.60279	0.00053
-5.12063	0.00045
-4.63847	0.00032
-4.15632	0.00027
-3.67416	0.00028
-3.19200	0.00030
-2.70985	0.00043
-2.22769	0.00068
-1.74554	0.00106
-1.26338	0.00166
-0.78122	0.00240
-0.29907	0.00302
0.18309	0.00327
0.66525	0.00300
1.14740	0.00235
1.62956	0.00160
2.11172	0.00102
2.59387	0.00073
3.07603	0.00061
3.55818	0.00053
4.04034	0.00041
4.52250	0.00024
5.00465	0.00025
5.48681	0.00025
5.96897	0.00034
6.45112	0.00047
6.93328	0.00055
7.41544	0.00056
7.89759	0.00054
8.37975	0.00059
8.86190	0.00060
9.34406	0.00057
9.82622	0.00051
10.30837	0.00047
10.79053	0.00048
11.27269	0.00054
11.75484	0.00061
12.23700	0.00066
12.71916	0.00069
13.20131	0.00070
13.68347	0.00070
14.16562	0.00069
14.64778	0.00068
15.12994	0.00066
15.61209	0.00066
16.09425	0.00069
16.57641	0.00073
17.05856	0.00075
17.54072	0.00072
18.02288	0.00067
18.50503	0.00062
18.98719	0.00059
19.46935	0.00058
19.95150	0.00056
20.43366	0.00055
20.91581	0.00056
21.39797	0.00062
21.88013	0.00067
22.36228	0.00071
22.84444	0.00074
23.32660	0.00080
23.80875	0.00091
24.29091	0.00100
24.77307	0.00102
25.25522	0.00095
25.73738	0.00082
26.21953	0.00070
26.70169	0.00061
27.18385	0.00056
27.66600	0.00057
28.14816	0.00062
28.63032	0.00068
29.11247	0.00078
29.59463	0.00092
30.07679	0.00108
30.55894	0.00124
31.04110	0.00137
31.52325	0.00146
32.00541	0.00148
32.48757	0.00145
32.96972	0.00135
33.45188	0.00121
33.93404	0.00105
34.41619	0.00091
34.89835	0.00082
35.38051	0.00094
35.86266	0.00150
36.34482	0.00247
36.82697	0.00392
37.30913	0.00590
37.79129	0.00845
38.27344	0.01157
38.75560	0.01535
39.23776	0.02003
39.71991	0.02610
40.20207	0.03426
40.68423	0.04540
41.16638	0.06034
41.64854	0.07955
42.13069	0.10271
42.61285	0.12846
43.09501	0.15442
43.57716	0.17776
44.05932	0.19593
44.54148	0.20753
45.02363	0.21262
45.50579	0.21255
45.98795	0.20937
46.47010	0.20512
46.95226	0.20133
47.43441	0.19882
47.91657	0.19776
48.39873	0.19793
48.88088	0.19893
49.36304	0.20051
49.84520	0.20264
50.32735	0.20553
50.80951	0.20952
51.29167	0.21497
51.77382	0.22211
52.25598	0.23095
52.73813	0.24125
53.22029	0.25247
53.70245	0.26384
54.18460	0.27443
54.66676	0.28333
55.14892	0.28981
55.63107	0.29345
56.11323	0.29428
56.59539	0.29277
57.07754	0.28973
57.55970	0.28623
58.04185	0.28333
58.52401	0.28187
59.00617	0.28235
59.48832	0.28494
59.97048	0.28959
60.45264	0.29631
60.93479	0.30527
61.41695	0.31676
61.89911	0.33094
62.38126	0.34757
62.86342	0.36584
63.34557	0.38437
63.82773	0.40135
64.30989	0.41485
64.79204	0.42320
65.27420	0.42532
65.75636	0.42098
66.23851	0.41083
66.72067	0.39624
67.20283	0.37894
67.68498	0.36072
68.16714	0.34310
68.64930	0.32722
69.13145	0.31376
69.61361	0.30296
70.09576	0.29472
70.57792	0.28870
71.06008	0.28448
71.54223	0.28166
72.02439	0.28004
72.50655	0.27959
72.98870	0.28046
73.47086	0.28271
73.95302	0.28622
74.43517	0.29060
74.91733	0.29519
75.39948	0.29932
75.88164	0.30252
76.36380	0.30463
76.84595	0.30588
77.32811	0.30672
77.81027	0.30769
78.29242	0.30925
78.77458	0.31175
79.25674	0.31538
79.73889	0.32017
80.22105	0.32603
80.70320	0.33275
81.18536	0.34007
81.66752	0.34768
82.14967	0.35517
82.63183	0.36205
83.11399	0.36783
83.59614	0.37222
84.07830	0.37521
84.56046	0.37711
85.04261	0.37834
85.52477	0.37935
86.00692	0.38042
86.48908	0.38171
86.97124	0.38324
87.45339	0.38494
87.93555	0.38666
88.41771	0.38820
88.89986	0.38940
89.38202	0.39014
89.86418	0.39035
90.34633	0.38995
90.82849	0.38882
91.31064	0.38685
91.79280	0.38402
92.27496	0.38048
92.75711	0.37650
93.23927	0.37240
93.72143	0.36842
94.20358	0.36464
94.68574	0.36104
95.16790	0.35762
95.65005	0.35447
96.13221	0.35178
96.61436	0.34974
97.09652	0.34848
97.57868	0.34798
98.06083	0.34814
98.54299	0.34882
99.02515	0.34989
99.50730	0.35131
99.98946	0.35306
100.47162	0.35514
100.95377	0.35753
101.43593	0.36017
101.91808	0.36298
102.40024	0.36591
102.88240	0.36893
103.36455	0.37204
103.84671	0.37528
104.32887	0.37865
104.81102	0.38216
105.29318	0.38579
105.77534	0.38954
106.25749	0.39335
106.73965	0.39713
107.22180	0.40082
107.70396	0.40438
108.18612	0.40786
108.66827	0.41140
109.15043	0.41512
109.63259	0.41912
110.11474	0.42339
110.59690	0.42792
111.07906	0.43267
111.56121	0.43759
112.04337	0.44266
112.52552	0.44785
113.00768	0.45319
113.48984	0.45871
113.97199	0.46446
114.45415	0.47042
114.93631	0.47655
115.41846	0.48276
115.90062	0.48894
116.38278	0.49502
116.86493	0.50087
117.34709	0.50634
117.82924	0.51119
118.31140	0.51509
118.79356	0.51775
119.27571	0.51886
119.75787	0.51823
120.24003	0.51573
120.72218	0.51137
121.20434	0.50522
121.68650	0.49740
122.16865	0.48807
122.65081	0.47739
123.13297	0.46554
123.61512	0.45277
124.09728	0.43941
124.57943	0.42581
125.06159	0.41232
125.54375	0.39919
126.02590	0.38658
126.50806	0.37455
126.99022	0.36313
127.47237	0.35232
127.95453	0.34215
128.43669	0.33263
128.91884	0.32378
129.40100	0.31557
129.88315	0.30794
130.36531	0.30085
130.84747	0.29422
131.32962	0.28803
131.81178	0.28229
132.29394	0.27696
132.77609	0.27203
133.25825	0.26742
133.74041	0.26309
134.22256	0.25899
134.70472	0.25510
135.18687	0.25139
135.66903	0.24783
136.15119	0.24439
136.63334	0.24105
137.11550	0.23778
137.59766	0.23459
138.07981	0.23150
138.56197	0.22852
139.04413	0.22565
139.52628	0.22287
140.00844	0.22015
140.49059	0.21747
140.97275	0.21482
141.45491	0.21221
141.93706	0.20966
142.41922	0.20718
142.90138	0.20476
143.38353	0.20239
143.86569	0.20007
144.34785	0.19781
144.83000	0.19564
145.31216	0.19356
145.79431	0.19157
146.27647	0.18965
146.75863	0.18779
147.24078	0.18600
147.72294	0.18428
148.20510	0.18262
148.68725	0.18100
149.16941	0.17939
149.65157	0.17776
150.13372	0.17614
150.61588	0.17460
151.09803	0.17321
151.58019	0.17203
152.06235	0.17105
152.54450	0.17025
153.02666	0.16960
153.50882	0.16912
153.99097	0.16881
154.47313	0.16868
154.95529	0.16866
155.43744	0.16872
155.91960	0.16887
156.40175	0.16919
156.88391	0.16976
157.36607	0.17065
157.84822	0.17181
158.33038	0.17317
158.81254	0.17459
159.29469	0.17595
159.77685	0.17719
160.25901	0.17822
160.74116	0.17901
161.22332	0.17948
161.70547	0.17955
162.18763	0.17915
162.66979	0.17823
163.15194	0.17680
163.63410	0.17490
164.11626	0.17264
164.59841	0.17016
165.08057	0.16755
165.56273	0.16491
166.04488	0.16225
166.52704	0.15959
167.00919	0.15694
167.49135	0.15433
167.97351	0.15184
168.45566	0.14955
168.93782	0.14748
169.41998	0.14562
169.90213	0.14398
170.38429	0.14251
170.86645	0.14122
171.34860	0.14008
171.83076	0.13907
172.31292	0.13819
172.79507	0.13742
173.27723	0.13676
173.75938	0.13614
174.24154	0.13549
174.72370	0.13472
175.20585	0.13380
175.68801	0.13271
176.17017	0.13150
176.65232	0.13021
177.13448	0.12892
177.61664	0.12765
178.09879	0.12637
178.58095	0.12502
179.06310	0.12356
179.54526	0.12199
180.02742	0.12034
180.50957	0.11868
180.99173	0.11704
181.47389	0.11548
181.95604	0.11400
182.43820	0.11263
182.92036	0.11136
183.40251	0.11016
183.88467	0.10899
184.36682	0.10783
184.84898	0.10672
185.33114	0.10570
185.81329	0.10485
186.29545	0.10416
186.77761	0.10361
187.25976	0.10312
187.74192	0.10264
188.22408	0.10215
188.70623	0.10166
189.18839	0.10118
189.67054	0.10072
190.15270	0.10028
190.63486	0.09983
191.11701	0.09934
191.59917	0.09878
192.08133	0.09812
192.56348	0.09730
193.04564	0.09632
193.52780	0.09518
194.00995	0.09392
194.49211	0.09259
194.97426	0.09122
195.45642	0.08981
195.93858	0.08835
196.42073	0.08686
196.90289	0.08535
197.38505	0.08391
197.86720	0.08256
198.34936	0.08134
198.83152	0.08022
199.31367	0.07918
199.79583	0.07821
200.27798	0.07735
200.76014	0.07666
201.24230	0.07616
201.72445	0.07583
202.20661	0.07565
202.68877	0.07556
203.17092	0.07551
203.65308	0.07551
204.13524	0.07558
204.61739	0.07576
205.09955	0.07608
205.58170	0.07656
206.06386	0.07719
206.54602	0.07794
207.02817	0.07879
207.51033	0.07969
207.99249	0.08061
208.47464	0.08148
208.95680	0.08226
209.43896	0.08288
209.92111	0.08330
210.40327	0.08349
210.88542	0.08344
211.36758	0.08315
211.84974	0.08265
212.33189	0.08194
212.81405	0.08104
213.29621	0.07997
213.77836	0.07877
214.26052	0.07747
214.74268	0.07614
215.22483	0.07482
215.70699	0.07355
216.18914	0.07238
216.67130	0.07133
217.15346	0.07037
217.63561	0.06947
218.11777	0.06858
218.59993	0.06769
219.08208	0.06683
219.56424	0.06605
220.04640	0.06538
220.52855	0.06485
221.01071	0.06445
221.49286	0.06417
221.97502	0.06397
222.45718	0.06382
222.93933	0.06374
223.42149	0.06373
223.90365	0.06384
224.38580	0.06408
224.86796	0.06446
225.35012	0.06498
225.83227	0.06562
226.31443	0.06639
226.79659	0.06729
227.27874	0.06833
227.76090	0.06954
228.24305	0.07091
228.72521	0.07247
229.20737	0.07422
229.68952	0.07618
230.17168	0.07835
230.65384	0.08073
231.13599	0.08333
231.61815	0.08610
232.10031	0.08899
232.58246	0.09193
233.06462	0.09478
233.54677	0.09741
234.02893	0.09965
234.51109	0.10133
234.99324	0.10233
235.47540	0.10257
235.95756	0.10208
236.43971	0.10092
236.92187	0.09923
237.40403	0.09715
237.88618	0.09485
238.36834	0.09249
238.85049	0.09022
239.33265	0.08815
239.81481	0.08634
240.29696	0.08478
240.77912	0.08341
241.26128	0.08215
241.74343	0.08090
242.22559	0.07957
242.70775	0.07811
243.18990	0.07647
243.67206	0.07467
244.15421	0.07276
244.63637	0.07077
245.11853	0.06873
245.60068	0.06665
246.08284	0.06454
246.56500	0.06242
247.04715	0.06032
247.52931	0.05830
248.01147	0.05638
248.49362	0.05457
248.97578	0.05284
249.45793	0.05117
249.94009	0.04954
250.42225	0.04797
250.90440	0.04653
251.38656	0.04528
251.86872	0.04423
252.35087	0.04337
252.83303	0.04263
253.31519	0.04193
253.79734	0.04122
254.27950	0.04051
254.76165	0.03985
255.24381	0.03931
255.72597	0.03891
256.20812	0.03866
256.69028	0.03850
257.17244	0.03837
257.65459	0.03823
258.13675	0.03812
258.61891	0.03805
259.10106	0.03806
259.58322	0.03813
260.06537	0.03822
260.54753	0.03829
261.02969	0.03834
261.51184	0.03840
261.99400	0.03850
262.47616	0.03867
262.95831	0.03893
263.44047	0.03925
263.92263	0.03966
264.40478	0.04017
264.88694	0.04082
265.36909	0.04163
265.85125	0.04260
266.33341	0.04369
266.81556	0.04489
267.29772	0.04619
267.77988	0.04763
268.26203	0.04928
268.74419	0.05119
269.22635	0.05338
269.70850	0.05577
270.19066	0.05827
270.67281	0.06072
271.15497	0.06296
271.63713	0.06480
272.11928	0.06606
272.60144	0.06660
273.08360	0.06632
273.56575	0.06528
274.04791	0.06358
274.53007	0.06139
275.01222	0.05890
275.49438	0.05626
275.97654	0.05360
276.45869	0.05105
276.94085	0.04868
277.42300	0.04655
277.90516	0.04470
278.38732	0.04309
278.86947	0.04168
279.35163	0.04043
279.83379	0.03932
280.31594	0.03835
280.79810	0.03754
281.28026	0.03690
281.76241	0.03642
282.24457	0.03607
282.72672	0.03578
283.20888	0.03551
283.69104	0.03521
284.17319	0.03489
284.65535	0.03461
285.13751	0.03442
285.61966	0.03437
286.10182	0.03441
286.58398	0.03450
287.06613	0.03457
287.54829	0.03461
288.03044	0.03464
288.51260	0.03468
288.99476	0.03474
289.47691	0.03481
289.95907	0.03488
290.44123	0.03496
290.92338	0.03507
291.40554	0.03523
291.88770	0.03545
292.36985	0.03573
292.85201	0.03609
293.33416	0.03653
293.81632	0.03698
294.29848	0.03740
294.78063	0.03774
295.26279	0.03802
295.74495	0.03830
296.22710	0.03865
296.70926	0.03916
297.19142	0.03983
297.67357	0.04064
298.15573	0.04155
298.63788	0.04250
299.12004	0.04349
299.60220	0.04452
300.08435	0.04566
300.56651	0.04696
301.04867	0.04849
301.53082	0.05023
302.01298	0.05216
302.49514	0.05422
302.97729	0.05634
303.45945	0.05854
303.94160	0.06085
304.42376	0.06331
304.90592	0.06594
305.38807	0.06876
305.87023	0.07173
306.35239	0.07480
306.83454	0.07792
307.31670	0.08101
307.79886	0.08397
308.28101	0.08672
308.76317	0.08921
309.24532	0.09143
309.72748	0.09337
310.20964	0.09503
310.69179	0.09640
311.17395	0.09746
311.65611	0.09826
312.13826	0.09891
312.62042	0.09959
313.10258	0.10051
313.58473	0.10184
314.06689	0.10367
314.54904	0.10596
315.03120	0.10857
315.51336	0.11124
315.99551	0.11364
316.47767	0.11542
316.95983	0.11624
317.44198	0.11580
317.92414	0.11394
318.40630	0.11069
318.88845	0.10624
319.37061	0.10096
319.85276	0.09529
320.33492	0.08967
320.81708	0.08441
321.29923	0.07971
321.78139	0.07562
322.26355	0.07217
322.74570	0.06931
323.22786	0.06703
323.71002	0.06527
324.19217	0.06401
324.67433	0.06318
325.15648	0.06270
325.63864	0.06251
326.12080	0.06249
326.60295	0.06255
327.08511	0.06261
327.56727	0.06259
328.04942	0.06246
328.53158	0.06218
329.01374	0.06172
329.49589	0.06105
329.97805	0.06014
330.46021	0.05898
330.94236	0.05761
331.42452	0.05607
331.90667	0.05439
332.38883	0.05265
332.87099	0.05092
333.35314	0.04929
333.83530	0.04784
334.31746	0.04666
334.79961	0.04576
335.28177	0.04515
335.76393	0.04479
336.24608	0.04469
336.72824	0.04482
337.21039	0.04516
337.69255	0.04566
338.17471	0.04627
338.65686	0.04696
339.13902	0.04775
339.62118	0.04866
340.10333	0.04970
340.58549	0.05079
341.06765	0.05177
341.54980	0.05244
342.03196	0.05264
342.51411	0.05228
342.99627	0.05140
343.47843	0.05008
343.96058	0.04848
344.44274	0.04675
344.92490	0.04500
345.40705	0.04331
345.88921	0.04173
346.37137	0.04028
346.85352	0.03901
347.33568	0.03795
347.81783	0.03716
348.29999	0.03665
348.78215	0.03637
349.26430	0.03627
349.74646	0.03624
350.22862	0.03623
350.71077	0.03622
351.19293	0.03621
351.67509	0.03621
352.15724	0.03625
352.63940	0.03635
353.12155	0.03653
353.60371	0.03681
354.08587	0.03720
354.56802	0.03768
355.05018	0.03827
355.53234	0.03895
356.01449	0.03974
356.49665	0.04060
356.97881	0.04152
357.46096	0.04248
357.94312	0.04349
358.42527	0.04457
358.90743	0.04571
359.38959	0.04688
359.87174	0.04800
360.35390	0.04899
360.83606	0.04976
361.31821	0.05028
361.80037	0.05052
362.28253	0.05051
362.76468	0.05025
363.24684	0.04975
363.72899	0.04902
364.21115	0.04808
364.69331	0.04695
365.17546	0.04569
365.65762	0.04437
366.13978	0.04311
366.62193	0.04199
367.10409	0.04103
367.58625	0.04022
368.06840	0.03946
368.55056	0.03872
369.03271	0.03798
369.51487	0.03730
369.99703	0.03673
370.47918	0.03634
370.96134	0.03613
371.44350	0.03608
371.92565	0.03619
372.40781	0.03640
372.88997	0.03671
373.37212	0.03711
373.85428	0.03760
374.33643	0.03823
374.81859	0.03904
375.30075	0.04005
375.78290	0.04133
376.26506	0.04286
376.74722	0.04465
377.22937	0.04661
377.71153	0.04864
378.19369	0.05060
378.67584	0.05232
379.15800	0.05363
379.64016	0.05440
380.12231	0.05453
380.60447	0.05402
381.08662	0.05293
381.56878	0.05137
382.05094	0.04950
382.53309	0.04746
383.01525	0.04539
383.49741	0.04342
383.97956	0.04160
384.46172	0.03996
384.94388	0.03851
385.42603	0.03723
385.90819	0.03613
386.39034	0.03521
386.87250	0.03451
387.35466	0.03401
387.83681	0.03370
388.31897	0.03348
388.80113	0.03327
389.28328	0.03302
389.76544	0.03273
390.24760	0.03246
390.72975	0.03223
391.21191	0.03204
391.69406	0.03186
392.17622	0.03164
392.65838	0.03137
393.14053	0.03111
393.62269	0.03089
394.10485	0.03073
394.58700	0.03062
395.06916	0.03055
395.55132	0.03053
396.03347	0.03056
396.51563	0.03063
396.99778	0.03068
397.47994	0.03066
397.96210	0.03057
398.44425	0.03048
398.92641	0.03043
399.40857	0.03047
399.89072	0.03055
400.37288	0.03062
400.85504	0.03063
401.33719	0.03059
401.81935	0.03054
402.30150	0.03052
402.78366	0.03053
403.26582	0.03058
403.74797	0.03063
404.23013	0.03067
404.71229	0.03068
405.19444	0.03066
405.67660	0.03062
406.15876	0.03059
406.64091	0.03057
407.12307	0.03058
407.60522	0.03061
408.08738	0.03064
408.56954	0.03064
409.05169	0.03060
409.53385	0.03052
410.01601	0.03043
410.49816	0.03034
410.98032	0.03025
411.46248	0.03014
411.94463	0.02999
412.42679	0.02981
412.90894	0.02960
413.39110	0.02942
413.87326	0.02929
414.35541	0.02922
414.83757	0.02921
415.31973	0.02921
415.80188	0.02917
416.28404	0.02907
416.76620	0.02892
417.24835	0.02875
417.73051	0.02861
418.21266	0.02853
418.69482	0.02850
419.17698	0.02851
419.65913	0.02855
420.14129	0.02860
420.62345	0.02862
421.10560	0.02860
421.58776	0.02852
422.06992	0.02840
422.55207	0.02831
423.03423	0.02834
423.51638	0.02853
423.99854	0.02886
424.48070	0.02931
424.96285	0.02980
425.44501	0.03031
425.92717	0.03080
426.40932	0.03131
426.89148	0.03186
427.37364	0.03247
427.85579	0.03310
428.33795	0.03371
428.82010	0.03423
429.30226	0.03461
429.78442	0.03483
430.26657	0.03488
430.74873	0.03476
431.23089	0.03449
431.71304	0.03406
432.19520	0.03348
432.67736	0.03279
433.15951	0.03205
433.64167	0.03132
434.12383	0.03070
434.60598	0.03023
435.08814	0.02992
435.57029	0.02972
436.05245	0.02957
436.53461	0.02944
437.01676	0.02934
437.49892	0.02927
437.98108	0.02925
438.46323	0.02927
438.94539	0.02928
439.42755	0.02926
439.90970	0.02921
440.39186	0.02913
440.87401	0.02905
441.35617	0.02901
441.83833	0.02904
442.32048	0.02914
442.80264	0.02929
443.28480	0.02943
443.76695	0.02952
444.24911	0.02956
444.73127	0.02958
445.21342	0.02963
445.69558	0.02975
446.17773	0.02994
446.65989	0.03017
447.14205	0.03045
447.62420	0.03080
448.10636	0.03131
448.58852	0.03206
449.07067	0.03313
449.55283	0.03457
450.03499	0.03640
450.51714	0.03860
450.99930	0.04109
451.48145	0.04370
451.96361	0.04617
452.44577	0.04821
452.92792	0.04953
453.41008	0.04994
453.89224	0.04938
454.37439	0.04796
454.85655	0.04590
455.33871	0.04347
455.82086	0.04095
456.30302	0.03857
456.78517	0.03647
457.26733	0.03470
457.74949	0.03324
458.23164	0.03205
458.71380	0.03110
459.19596	0.03036
459.67811	0.02978
460.16027	0.02931
460.64243	0.02888
461.12458	0.02847
461.60674	0.02807
462.08889	0.02775
462.57105	0.02752
463.05321	0.02741
463.53536	0.02736
464.01752	0.02732
464.49968	0.02724
464.98183	0.02713
465.46399	0.02701
465.94615	0.02691
466.42830	0.02686
466.91046	0.02682
467.39261	0.02679
467.87477	0.02673
468.35693	0.02664
468.83908	0.02651
469.32124	0.02639
469.80340	0.02631
470.28555	0.02632
470.76771	0.02644
471.24987	0.02664
471.73202	0.02686
472.21418	0.02705
472.69633	0.02718
473.17849	0.02729
473.66065	0.02740
474.14280	0.02754
474.62496	0.02768
475.10712	0.02781
475.58927	0.02795
476.07143	0.02815
476.55359	0.02848
477.03574	0.02896
477.51790	0.02956
478.00005	0.03023
478.48221	0.03094
478.96437	0.03171
479.44652	0.03262
479.92868	0.03376
480.41084	0.03521
480.89299	0.03705
481.37515	0.03926
481.85731	0.04179
482.33946	0.04446
482.82162	0.04701
483.30378	0.04913
483.78593	0.05057
484.26809	0.05115
484.75024	0.05082
485.23240	0.04967
485.71456	0.04786
486.19671	0.04561
486.67887	0.04318
487.16103	0.04080
487.64318	0.03860
488.12534	0.03668
488.60750	0.03505
489.08965	0.03371
489.57181	0.03266
490.05396	0.03185
490.53612	0.03123
491.01828	0.03073
491.50043	0.03032
491.98259	0.02999
492.46475	0.02975
492.94690	0.02963
493.42906	0.02967
493.91122	0.02989
494.39337	0.03035
494.87553	0.03110
495.35768	0.03221
495.83984	0.03371
496.32200	0.03563
496.80415	0.03796
497.28631	0.04059
497.76847	0.04338
498.25062	0.04609
498.73278	0.04843
499.21494	0.05015
499.69709	0.05104
500.17925	0.05102
500.66140	0.05011
501.14356	0.04842
501.62572	0.04614
502.10787	0.04347
502.59003	0.04067
503.07219	0.03795
503.55434	0.03547
504.03650	0.03334
504.51866	0.03156
505.00081	0.03010
505.48297	0.02893
505.96512	0.02801
506.44728	0.02734
506.92944	0.02694
507.41159	0.02679
507.89375	0.02681
508.37591	0.02694
508.85806	0.02710
509.34022	0.02727
509.82238	0.02746
510.30453	0.02771
510.78669	0.02810
511.26884	0.02870
511.75100	0.02957
512.23316	0.03081
512.71531	0.03250
513.19747	0.03468
513.67963	0.03737
514.16178	0.04044
514.64394	0.04363
515.12610	0.04654
515.60825	0.04868
516.09041	0.04967
516.57256	0.04937
517.05472	0.04796
517.53688	0.04584
518.01903	0.04351
518.50119	0.04134
518.98335	0.03953
519.46550	0.03808
519.94766	0.03693
520.42982	0.03598
520.91197	0.03517
521.39413	0.03445
521.87628	0.03378
522.35844	0.03312
522.84060	0.03246
523.32275	0.03179
523.80491	0.03114
524.28707	0.03054
524.76922	0.03001
525.25138	0.02952
525.73354	0.02904
526.21569	0.02854
526.69785	0.02803
527.18000	0.02755
527.66216	0.02713
528.14432	0.02683
528.62647	0.02664
529.10863	0.02656
529.59079	0.02658
530.07294	0.02669
530.55510	0.02686
531.03726	0.02709
531.51941	0.02738
532.00157	0.02776
532.48372	0.02829
532.96588	0.02899
533.44804	0.02990
533.93019	0.03102
534.41235	0.03237
534.89451	0.03403
535.37666	0.03608
535.85882	0.03865
536.34098	0.04188
536.82313	0.04591
537.30529	0.05092
537.78745	0.05712
538.26960	0.06476
538.75176	0.07407
539.23391	0.08529
539.71607	0.09857
540.19823	0.11382
540.68038	0.13048
541.16254	0.14745
541.64470	0.16309
542.12685	0.17548
542.60901	0.18293
543.09117	0.18438
543.57332	0.17971
544.05548	0.16978
544.53763	0.15615
545.01979	0.14067
545.50195	0.12510
545.98410	0.11077
546.46626	0.09850
546.94842	0.08860
547.43057	0.08108
547.91273	0.07567
548.39489	0.07204
548.87704	0.06976
549.35920	0.06838
549.84135	0.06741
550.32351	0.06639
550.80567	0.06494
551.28782	0.06281
551.76998	0.05996
552.25214	0.05650
552.73429	0.05262
553.21645	0.04859
553.69861	0.04461
554.18076	0.04087
554.66292	0.03751
555.14507	0.03459
555.62723	0.03214
556.10939	0.03011
556.59154	0.02842
557.07370	0.02697
557.55586	0.02568
558.03801	0.02452
558.52017	0.02347
559.00233	0.02252
559.48448	0.02165
559.96664	0.02084
560.44879	0.02010
560.93095	0.01947
561.41311	0.01896
561.89526	0.01855
562.37742	0.01821
562.85958	0.01786
563.34173	0.01748
563.82389	0.01707
564.30605	0.01664
564.78820	0.01626
565.27036	0.01595
565.75251	0.01575
566.23467	0.01564
566.71683	0.01557
567.19898	0.01549
567.68114	0.01535
568.16330	0.01517
568.64545	0.01497
569.12761	0.01481
569.60977	0.01470
570.09192	0.01464
570.57408	0.01461
571.05623	0.01460
571.53839	0.01462
572.02055	0.01467
572.50270	0.01476
572.98486	0.01490
573.46702	0.01512
573.94917	0.01540
574.43133	0.01570
574.91349	0.01595
575.39564	0.01610
575.87780	0.01610
576.35995	0.01597
576.84211	0.01572
577.32427	0.01540
577.80642	0.01504
578.28858	0.01463
578.77074	0.01421
579.25289	0.01381
579.73505	0.01347
580.21721	0.01322
580.69936	0.01306
581.18152	0.01296
581.66367	0.01288
582.14583	0.01280
582.62799	0.01272
583.11014	0.01264
583.59230	0.01256
584.07446	0.01249
584.55661	0.01244
585.03877	0.01241
585.52093	0.01242
586.00308	0.01242
586.48524	0.01242
586.96740	0.01238
587.44955	0.01232
587.93171	0.01226
588.41386	0.01221
588.89602	0.01216
589.37818	0.01210
589.86033	0.01201
590.34249	0.01188
590.82465	0.01174
591.30680	0.01162
591.78896	0.01153
592.27112	0.01148
592.75327	0.01149
593.23543	0.01153
593.71758	0.01160
594.19974	0.01170
594.68190	0.01179
595.16405	0.01184
595.64621	0.01183
596.12837	0.01177
596.61052	0.01172
597.09268	0.01170
597.57484	0.01174
598.05699	0.01181
598.53915	0.01186
599.02130	0.01187
599.50346	0.01186
599.98562	0.01184
600.46777	0.01182
600.94993	0.01179
601.43209	0.01178
601.91424	0.01178
602.39640	0.01180
602.87856	0.01184
603.36071	0.01188
603.84287	0.01192
604.32502	0.01192
604.80718	0.01187
605.28934	0.01175
605.77149	0.01160
606.25365	0.01146
606.73581	0.01137
607.21796	0.01135
607.70012	0.01137
608.18228	0.01141
608.66443	0.01142
609.14659	0.01139
609.62874	0.01135
610.11090	0.01130
610.59306	0.01129
611.07521	0.01131
611.55737	0.01137
612.03953	0.01144
612.52168	0.01149
613.00384	0.01152
613.48600	0.01150
613.96815	0.01147
614.45031	0.01146
614.93246	0.01153
615.41462	0.01168
615.89678	0.01192
616.37893	0.01218
616.86109	0.01241
617.34325	0.01261
617.82540	0.01275
618.30756	0.01284
618.78972	0.01289
619.27187	0.01296
619.75403	0.01307
620.23618	0.01327
620.71834	0.01362
621.20050	0.01413
621.68265	0.01481
622.16481	0.01567
622.64697	0.01670
623.12912	0.01790
623.61128	0.01920
624.09344	0.02050
624.57559	0.02164
625.05775	0.02250
625.53990	0.02297
626.02206	0.02301
626.50422	0.02265
626.98637	0.02199
627.46853	0.02111
627.95069	0.02008
628.43284	0.01898
628.91500	0.01789
629.39716	0.01690
629.87931	0.01605
630.36147	0.01535
630.84362	0.01480
631.32578	0.01436
631.80794	0.01404
632.29009	0.01381
632.77225	0.01366
633.25441	0.01352
633.73656	0.01335
634.21872	0.01314
634.70088	0.01293
635.18303	0.01277
635.66519	0.01268
636.14734	0.01263
636.62950	0.01260
637.11166	0.01255
637.59381	0.01248
638.07597	0.01244
638.55813	0.01244
639.04028	0.01248
639.52244	0.01253
640.00460	0.01257
640.48675	0.01259
640.96891	0.01260
641.45107	0.01264
641.93322	0.01270
642.41538	0.01277
642.89753	0.01282
643.37969	0.01287
643.86185	0.01294
644.34400	0.01303
644.82616	0.01313
645.30832	0.01322
645.79047	0.01330
646.27263	0.01339
646.75479	0.01349
647.23694	0.01361
647.71910	0.01373
648.20125	0.01382
648.68341	0.01387
649.16557	0.01387
649.64772	0.01384
650.12988	0.01382
650.61204	0.01381
651.09419	0.01383
651.57635	0.01387
652.05851	0.01391
652.54066	0.01391
653.02282	0.01389
653.50497	0.01389
653.98713	0.01394
654.46929	0.01410
654.95144	0.01433
655.43360	0.01455
655.91576	0.01469
656.39791	0.01471
656.88007	0.01464
657.36223	0.01451
657.84438	0.01440
658.32654	0.01432
658.80869	0.01431
659.29085	0.01436
659.77301	0.01446
660.25516	0.01459
660.73732	0.01472
661.21948	0.01482
661.70163	0.01482
662.18379	0.01472
662.66595	0.01455
663.14810	0.01437
663.63026	0.01425
664.11241	0.01424
664.59457	0.01432
665.07673	0.01445
665.55888	0.01457
666.04104	0.01466
666.52320	0.01471
667.00535	0.01473
667.48751	0.01475
667.96967	0.01479
668.45182	0.01485
668.93398	0.01495
669.41613	0.01512
669.89829	0.01537
670.38045	0.01570
670.86260	0.01610
671.34476	0.01655
671.82692	0.01705
672.30907	0.01761
672.79123	0.01829
673.27339	0.01911
673.75554	0.02012
674.23770	0.02137
674.71985	0.02290
675.20201	0.02476
675.68417	0.02701
676.16632	0.02968
676.64848	0.03288
677.13064	0.03677
677.61279	0.04160
678.09495	0.04771
678.57711	0.05547
679.05926	0.06534
679.54142	0.07778
680.02357	0.09306
680.50573	0.11099
680.98789	0.13055
681.47004	0.14981
681.95220	0.16608
682.43436	0.17662
682.91651	0.17942
683.39867	0.17393
683.88083	0.16121
684.36298	0.14352
684.84514	0.12356
685.32729	0.10380
685.80945	0.08594
686.29161	0.07084
686.77376	0.05868
687.25592	0.04917
687.73808	0.04185
688.22023	0.03624
688.70239	0.03194
689.18455	0.02864
689.66670	0.02612
690.14886	0.02416
690.63102	0.02258
691.11317	0.02123
691.59533	0.02000
692.07748	0.01889
692.55964	0.01795
693.04180	0.01721
693.52395	0.01668
694.00611	0.01630
694.48827	0.01601
694.97042	0.01581
695.45258	0.01567
695.93474	0.01560
696.41689	0.01555
696.89905	0.01549
697.38120	0.01542
697.86336	0.01538
698.34552	0.01540
698.82767	0.01548
699.30983	0.01558
699.79199	0.01565
700.27414	0.01568
700.75630	0.01569
701.23846	0.01574
701.72061	0.01585
702.20277	0.01601
702.68492	0.01619
703.16708	0.01632
703.64924	0.01637
704.13139	0.01631
704.61355	0.01615
705.09571	0.01588
705.57786	0.01553
706.06002	0.01509
706.54218	0.01458
707.02433	0.01404
707.50649	0.01352
707.98864	0.01309
708.47080	0.01274
708.95296	0.01248
709.43511	0.01227
709.91727	0.01208
710.39943	0.01191
710.88158	0.01176
711.36374	0.01161
711.84590	0.01146
712.32805	0.01130
712.81021	0.01111
713.29236	0.01093
713.77452	0.01078
714.25668	0.01070
714.73883	0.01071
715.22099	0.01082
715.70315	0.01100
716.18530	0.01120
716.66746	0.01140
717.14962	0.01155
717.63177	0.01163
718.11393	0.01165
718.59608	0.01164
719.07824	0.01165
719.56040	0.01173
720.04255	0.01190
720.52471	0.01212
721.00687	0.01236
721.48902	0.01258
721.97118	0.01274
722.45334	0.01282
722.93549	0.01283
723.41765	0.01280
723.89980	0.01278
724.38196	0.01284
724.86412	0.01300
725.34627	0.01325
725.82843	0.01351
726.31059	0.01372
726.79274	0.01386
727.27490	0.01393
727.75706	0.01396
728.23921	0.01394
728.72137	0.01388
729.20352	0.01378
729.68568	0.01365
730.16784	0.01353
730.64999	0.01346
731.13215	0.01346
731.61431	0.01353
732.09646	0.01369
732.57862	0.01390
733.06078	0.01415
733.54293	0.01439
734.02509	0.01459
734.50724	0.01473
734.98940	0.01482
735.47156	0.01489
735.95371	0.01498
736.43587	0.01510
736.91803	0.01526
737.40018	0.01546
737.88234	0.01573
738.36450	0.01609
738.84665	0.01656
739.32881	0.01712
739.81096	0.01773
740.29312	0.01833
740.77528	0.01888
741.25743	0.01938
741.73959	0.01986
742.22175	0.02035
742.70390	0.02090
743.18606	0.02150
743.66822	0.02212
744.15037	0.02268
744.63253	0.02308
745.11469	0.02326
745.59684	0.02322
746.07900	0.02297
746.56115	0.02256
747.04331	0.02202
747.52547	0.02139
748.00762	0.02072
748.48978	0.02010
748.97194	0.01959
749.45409	0.01923
749.93625	0.01899
750.41841	0.01880
750.90056	0.01863
751.38272	0.01844
751.86487	0.01820
752.34703	0.01793
752.82919	0.01763
753.31134	0.01731
753.79350	0.01703
754.27566	0.01683
754.75781	0.01673
755.23997	0.01673
755.72213	0.01680
756.20428	0.01691
756.68644	0.01704
757.16859	0.01717
757.65075	0.01728
758.13291	0.01736
758.61506	0.01740
759.09722	0.01738
759.57938	0.01734
760.06153	0.01730
760.54369	0.01732
761.02585	0.01741
761.50800	0.01754
761.99016	0.01767
762.47231	0.01774
762.95447	0.01773
763.43663	0.01765
763.91878	0.01753
764.40094	0.01742
764.88310	0.01734
765.36525	0.01734
765.84741	0.01743
766.32957	0.01761
766.81172	0.01782
767.29388	0.01801
767.77603	0.01813
768.25819	0.01818
768.74035	0.01822
769.22250	0.01829
769.70466	0.01848
770.18682	0.01882
770.66897	0.01932
771.15113	0.01996
771.63329	0.02075
772.11544	0.02167
772.59760	0.02278
773.07975	0.02415
773.56191	0.02586
774.04407	0.02798
774.52622	0.03057
775.00838	0.03362
775.49054	0.03705
775.97269	0.04065
776.45485	0.04415
776.93701	0.04719
777.41916	0.04953
777.90132	0.05107
778.38347	0.05196
778.86563	0.05257
779.34779	0.05340
779.82994	0.05498
780.31210	0.05777
780.79426	0.06215
781.27641	0.06839
781.75857	0.07668
782.24073	0.08705
782.72288	0.09934
783.20504	0.11302
783.68719	0.12718
784.16935	0.14055
784.65151	0.15170
785.13366	0.15934
785.61582	0.16252
786.09798	0.16086
786.58013	0.15455
787.06229	0.14430
787.54445	0.13122
788.02660	0.11658
788.50876	0.10162
788.99091	0.08739
789.47307	0.07462
789.95523	0.06369
790.43738	0.05466
790.91954	0.04735
791.40170	0.04150
791.88385	0.03678
792.36601	0.03296
792.84817	0.02988
793.33032	0.02741
793.81248	0.02547
794.29464	0.02397
794.77679	0.02280
795.25895	0.02188
795.74110	0.02116
796.22326	0.02058
796.70542	0.02013
797.18757	0.01978
797.66973	0.01951
798.15189	0.01928
798.63404	0.01904
799.11620	0.01876
799.59836	0.01840
800.08051	0.01795
800.56267	0.01741
801.04482	0.01683
801.52698	0.01623
802.00914	0.01565
802.49129	0.01510
802.97345	0.01459
803.45561	0.01417
803.93776	0.01386
804.41992	0.01367
804.90208	0.01356
805.38423	0.01349
805.86639	0.01341
806.34854	0.01329
806.83070	0.01313
807.31286	0.01294
807.79501	0.01272
808.27717	0.01248
808.75933	0.01224
809.24148	0.01200
809.72364	0.01180
810.20580	0.01166
810.68795	0.01159
811.17011	0.01157
811.65226	0.01156
812.13442	0.01155
812.61658	0.01154
813.09873	0.01156
813.58089	0.01161
814.06305	0.01166
814.54520	0.01170
815.02736	0.01170
815.50952	0.01168
815.99167	0.01162
816.47383	0.01153
816.95598	0.01139
817.43814	0.01126
817.92030	0.01117
818.40245	0.01118
818.88461	0.01130
819.36677	0.01149
819.84892	0.01170
820.33108	0.01188
820.81324	0.01200
821.29539	0.01204
821.77755	0.01202
822.25970	0.01195
822.74186	0.01187
823.22402	0.01185
823.70617	0.01192
824.18833	0.01212
824.67049	0.01247
825.15264	0.01295
825.63480	0.01353
826.11696	0.01421
826.59911	0.01497
827.08127	0.01585
827.56342	0.01687
828.04558	0.01808
828.52774	0.01954
829.00989	0.02133
829.49205	0.02357
829.97421	0.02639
830.45636	0.02993
830.93852	0.03426
831.42068	0.03941
831.90283	0.04526
832.38499	0.05154
832.86714	0.05779
833.34930	0.06336
833.83146	0.06753
834.31361	0.06969
834.79577	0.06950
835.27793	0.06699
835.76008	0.06260
836.24224	0.05696
836.72440	0.05075
837.20655	0.04458
837.68871	0.03889
838.17086	0.03392
838.65302	0.02978
839.13518	0.02642
839.61733	0.02374
840.09949	0.02162
840.58165	0.01995
841.06380	0.01864
841.54596	0.01762
842.02812	0.01684
842.51027	0.01627
842.99243	0.01589
843.47458	0.01569
843.95674	0.01562
844.43890	0.01562
844.92105	0.01565
845.40321	0.01570
845.88537	0.01582
846.36752	0.01606
846.84968	0.01649
847.33184	0.01709
847.81399	0.01780
848.29615	0.01855
848.77831	0.01925
849.26046	0.01984
849.74262	0.02033
850.22477	0.02075
850.70693	0.02112
851.18909	0.02141
851.67124	0.02153
852.15340	0.02140
852.63556	0.02094
853.11771	0.02015
853.59987	0.01912
854.08203	0.01800
854.56418	0.01693
855.04634	0.01600
855.52849	0.01520
856.01065	0.01448
856.49281	0.01378
856.97496	0.01313
857.45712	0.01260
857.93928	0.01224
858.42143	0.01204
858.90359	0.01191
859.38575	0.01177
859.86790	0.01155
860.35006	0.01126
860.83221	0.01096
861.31437	0.01071
861.79653	0.01055
862.27868	0.01048
862.76084	0.01047
863.24300	0.01051
863.72515	0.01059
864.20731	0.01075
864.68947	0.01101
[truncated: 5,674 more rows]
