# Supplementary material for: Raman and Infrared spectroscopies and X-ray diffraction data on bupivacaine and ropivacaine complexed with 2-hydroxypropyl−β−cyclodextrin
Source: Data Brief. 2017 Sep 4;15:25–9. doi: 10.1016/j.dib.2017.08.053 (PMC5609877; doi:10.1016/j.dib.2017.08.053)
Supplement: Supplementary file 6 — Supplementary material [file mmc6.zip]

Archive with 3 entries (2 files):
- XRD/
- XRD/XRD BVC.dat
- XRD/XRD RVC.dat
