# Supplementary material for: Raman and Infrared spectroscopies and X-ray diffraction data on bupivacaine and ropivacaine complexed with 2-hydroxypropyl−β−cyclodextrin
Source: Data Brief. 2017 Sep 4;15:25–9. doi: 10.1016/j.dib.2017.08.053 (PMC5609877; doi:10.1016/j.dib.2017.08.053)
Supplement: Supplementary file 6 — Supplementary material [file mmc6.zip › XRD/XRD BVC.dat]

10	19,51947
10,0104	-4,44237
10,0207	3,59542
10,0311	-4,36642
10,0414	-17,32863
10,0518	-11,29047
10,0621	-14,25268
10,0725	-10,21452
10,0829	9,82364
10,0932	7,86143
10,1036	1,89958
10,1139	-2,06262
10,1243	4,97553
10,1346	18,01332
10,145	45,05148
10,1554	6,08964
10,1657	-7,87257
10,1761	4,16559
10,1864	-33,79662
10,1968	2,24154
10,2072	-6,72031
10,2175	15,31749
10,2279	11,35564
10,2382	25,39343
10,2486	13,43159
10,2589	-11,53062
10,2693	-6,49246
10,2797	10,5457
10,29	27,58349
10,3004	14,62165
10,3107	43,65944
10,3211	16,69759
10,3314	9,73539
10,3418	-2,22646
10,3522	14,8117
10,3625	16,84949
10,3729	42,88765
10,3832	32,92544
10,3936	23,9636
10,4039	23,00139
10,4143	16,03955
10,4247	-19,9223
10,435	35,1155
10,4454	-15,84635
10,4557	6,19144
10,4661	-0,7704
10,4765	-11,73224
10,4868	30,30555
10,4972	5,34371
10,5075	19,3815
10,5179	0,41966
10,5282	-3,54255
10,5386	10,49561
10,549	18,53376
10,5593	29,57155
10,5697	28,60971
10,58	13,6475
10,5904	-8,31434
10,6007	10,72345
10,6111	38,76161
10,6215	-1,20023
10,6318	30,83756
10,6422	4,87571
10,6525	15,91351
10,6629	26,95166
10,6732	-8,01055
10,6836	33,02761
10,694	21,06577
10,7043	4,10356
10,7147	45,14172
10,725	23,17951
10,7354	2,21767
10,7457	21,25546
10,7561	20,29362
10,7665	21,33177
10,7768	19,36956
10,7872	22,40772
10,7975	20,44551
10,8079	-25,51633
10,8183	-3,47817
10,8286	66,55962
10,839	25,59778
10,8493	40,63557
10,8597	4,67373
10,87	4,71152
10,8804	33,74967
10,8908	21,78783
10,9011	23,82562
10,9115	23,86378
10,9218	18,90157
10,9322	9,93973
10,9425	7,97752
10,9529	7,01568
10,9633	15,05383
10,9736	9,09163
10,984	12,12978
10,9943	31,16757
11,0047	32,20573
11,015	17,24352
11,0254	25,28168
11,0358	23,31984
11,0461	19,35763
11,0565	26,39579
11,0668	10,43358
11,0772	49,47174
11,0875	24,50953
11,0979	5,54768
11,1083	21,58584
11,1186	18,62363
11,129	15,66179
11,1393	21,69958
11,1497	13,73774
11,1601	4,7759
11,1704	27,81369
11,1808	37,85185
11,1911	24,88964
11,2015	23,92779
11,2118	26,96558
11,2222	37,00374
11,2326	42,0419
11,2429	47,07969
11,2533	10,11785
11,2636	3,15564
11,274	-12,8062
11,2843	11,23159
11,2947	32,26975
11,3051	33,3079
11,3154	49,34569
11,3258	39,38385
11,3361	44,42164
11,3465	34,4598
11,3568	44,49759
11,3672	45,53575
11,3776	10,57391
11,3879	16,6117
11,3983	-3,35014
11,4086	-6,31235
11,419	10,7258
11,4294	42,76396
11,4397	51,80175
11,4501	32,83991
11,4604	32,8777
11,4708	23,91586
11,4811	17,95365
11,4915	30,99181
11,5019	32,02997
11,5122	16,06776
11,5226	32,10591
11,5329	45,1437
11,5433	31,18186
11,5536	35,21965
11,564	40,25781
11,5744	26,29597
11,5847	26,33376
11,5951	-5,62808
11,6054	31,40971
11,6158	28,44787
11,6261	30,48566
11,6365	29,52381
11,6469	23,56197
11,6572	7,59976
11,6676	66,63792
11,6779	27,67571
11,6883	50,71387
11,6986	33,75166
11,709	28,78982
11,7194	40,82798
11,7297	23,86577
11,7401	32,90392
11,7504	13,94171
11,7608	48,97987
11,7712	59,01803
11,7815	29,05582
11,7919	34,09398
11,8022	50,13177
11,8126	30,16993
11,8229	29,20772
11,8333	44,24588
11,8437	27,28403
11,854	38,32182
11,8644	46,35998
11,8747	43,39777
11,8851	37,43593
11,8954	29,47372
11,9058	65,51188
11,9162	32,55004
11,9265	62,58783
11,9369	42,62599
11,9472	28,66378
11,9576	32,70193
11,9679	63,73973
11,9783	50,77788
11,9887	18,81604
11,999	58,85383
12,0094	35,89199
12,0197	42,92978
12,0301	70,96794
12,0404	38,00573
12,0508	27,04389
12,0612	54,08204
12,0715	35,11983
12,0819	32,15799
12,0922	46,19578
12,1026	66,23394
12,113	32,2721
12,1233	46,30989
12,1337	24,34805
12,144	26,38584
12,1544	53,424
12,1647	32,46179
12,1751	43,49994
12,1855	41,5381
12,1958	41,57589
12,2062	34,61405
12,2165	35,65184
12,2269	-2,31
12,2372	46,72779
12,2476	31,76595
12,258	43,80411
12,2683	72,8419
12,2787	53,88005
12,289	71,91785
12,2994	50,956
12,3097	43,99379
12,3201	63,03195
12,3305	42,07011
12,3408	41,1079
12,3512	25,14606
12,3615	85,18385
12,3719	60,22201
12,3823	52,26016
12,3926	49,29795
12,403	77,33611
12,4133	62,3739
12,4237	33,41206
12,434	83,44985
12,4444	76,48801
12,4548	72,52617
12,4651	79,56396
12,4755	68,60212
12,4858	93,63991
12,4962	54,67806
12,5065	96,71586
12,5169	85,75401
12,5273	86,79217
12,5376	75,82996
12,548	76,86812
12,5583	61,90591
12,5687	88,94407
12,579	95,98186
12,5894	73,02002
12,5998	92,05817
12,6101	84,09597
12,6205	69,13412
12,6308	80,17191
12,6412	53,21007
12,6515	76,24786
12,6619	85,28602
12,6723	96,32418
12,6826	55,36197
12,693	49,40013
12,7033	81,43792
12,7137	75,47607
12,7241	90,51423
12,7344	60,55202
12,7448	88,59018
12,7551	64,62797
12,7655	62,66613
12,7758	74,70392
12,7862	48,74208
12,7966	45,78024
12,8069	61,81803
12,8173	61,85618
12,8276	94,89398
12,838	68,93213
12,8483	62,96992
12,8587	32,00808
12,8691	55,04624
12,8794	31,08403
12,8898	29,12219
12,9001	33,15998
12,9105	68,19814
12,9208	22,23593
12,9312	53,27409
12,9416	78,31224
12,9519	86,35003
12,9623	76,38819
12,9726	25,42598
12,983	25,46414
12,9934	47,5023
13,0037	33,54009
13,0141	57,57825
13,0244	51,61604
13,0348	42,65419
13,0451	55,69199
13,0555	41,73014
13,0659	45,7683
13,0762	68,80609
13,0866	59,84425
13,0969	50,88204
13,1073	30,9202
13,1176	64,95799
13,128	40,99615
13,1384	43,0343
13,1487	54,0721
13,1591	42,11025
13,1694	63,14804
13,1798	19,1862
13,1901	55,22399
13,2005	27,26215
13,2109	42,30031
13,2212	60,3381
13,2316	97,37626
13,2419	41,41405
13,2523	16,45221
13,2626	39,49
13,273	38,52815
13,2834	5,56631
13,2937	30,6041
13,3041	33,64226
13,3144	68,68005
13,3248	48,71821
13,3352	52,75637
13,3455	49,79416
13,3559	35,83231
13,3662	78,87011
13,3766	77,90826
13,3869	38,94605
13,3973	37,98421
13,4077	24,02237
13,418	64,06016
13,4284	35,09832
13,4387	61,13611
13,4491	61,17427
13,4594	37,21206
13,4698	30,25022
13,4802	50,28837
13,4905	40,32616
13,5009	71,36432
13,5112	27,40211
13,5216	62,44027
13,5319	44,47806
13,5423	64,51622
13,5527	62,55438
13,563	38,59217
13,5734	62,63033
13,5837	51,66812
13,5941	72,70627
13,6044	48,74406
13,6148	28,78222
13,6252	55,82038
13,6355	41,85817
13,6459	34,89633
13,6562	30,93412
13,6666	62,97228
13,677	30,01043
13,6873	41,04823
13,6977	74,08638
13,708	48,12417
13,7184	54,16233
13,7287	52,20012
13,7391	40,23828
13,7495	56,27644
13,7598	66,31423
13,7702	27,35239
13,7805	43,39018
13,7909	68,42834
13,8012	50,46613
13,8116	48,50428
13,822	33,54244
13,8323	46,58023
13,8427	36,61839
13,853	55,65618
13,8634	10,69434
13,8737	27,73213
13,8841	21,77029
13,8945	26,80845
13,9048	74,84624
13,9152	39,88439
13,9255	31,92218
13,9359	58,96034
13,9463	34,9985
13,9566	33,03629
13,967	16,07445
13,9773	43,11224
13,9877	42,1504
13,998	45,18819
14,0084	37,22635
14,0188	51,2645
14,0291	32,30229
14,0395	21,34045
14,0498	44,37824
14,0602	60,4164
14,0705	55,45419
14,0809	33,49235
14,0913	34,53051
14,1016	26,5683
14,112	57,60646
14,1223	9,64425
14,1327	27,6824
14,143	8,72019
14,1534	25,75835
14,1638	18,79651
14,1741	69,8343
14,1845	29,87246
14,1948	28,91025
14,2052	15,94841
14,2155	37,9862
14,2259	54,02436
14,2363	76,06251
14,2466	37,1003
14,257	40,13846
14,2673	22,17625
14,2777	24,21441
14,2881	45,25257
14,2984	44,29036
14,3088	23,32852
14,3191	8,36631
14,3295	42,40447
14,3398	49,44226
14,3502	34,48041
14,3606	16,51857
14,3709	53,55636
14,3813	57,59452
14,3916	34,63231
14,402	47,67047
14,4123	35,70826
14,4227	53,74642
14,4331	64,78458
14,4434	33,82237
14,4538	52,86052
14,4641	25,89831
14,4745	24,93647
14,4848	28,97426
14,4952	44,01242
14,5056	40,05058
14,5159	50,08837
14,5263	67,12653
14,5366	36,16432
14,547	60,20248
14,5574	58,24063
14,5677	59,27842
14,5781	35,31658
14,5884	39,35437
14,5988	57,39253
14,6091	19,43032
14,6195	65,46848
14,6299	59,50664
14,6402	21,54443
14,6506	37,58259
14,6609	55,62038
14,6713	40,65853
14,6816	20,69633
14,692	26,73448
14,7024	17,77264
14,7127	13,81043
14,7231	52,84859
14,7334	32,88638
14,7438	14,92454
14,7541	28,96233
14,7645	19,00049
14,7749	65,03864
14,7852	22,07643
14,7956	15,11459
14,8059	27,15238
14,8163	19,19054
14,8266	34,22833
14,837	33,26649
14,8474	42,30465
14,8577	25,34244
14,8681	60,3806
14,8784	28,41839
14,8888	35,45654
14,8992	32,4947
14,9095	9,53249
14,9199	18,57065
14,9302	38,60844
14,9406	12,6466
14,9509	56,68439
14,9613	30,72255
14,9717	72,76071
14,982	29,7985
14,9924	41,83665
15,0027	42,87445
15,0131	47,9126
15,0234	20,95039
15,0338	34,98855
15,0442	45,02671
15,0545	26,0645
15,0649	31,10266
15,0752	34,14045
15,0856	26,17861
15,0959	-2,7836
15,1063	25,25455
15,1167	8,29271
15,127	1,3305
15,1374	-3,63134
15,1477	34,40645
15,1581	27,44461
15,1684	49,4824
15,1788	16,52056
15,1892	48,55872
15,1995	54,59651
15,2099	-1,36534
15,2202	5,67246
15,2306	21,71061
15,241	-7,25123
15,2513	23,78656
15,2617	-11,17528
15,272	40,86251
15,2824	-1,09933
15,2927	63,93846
15,3031	9,97662
15,3135	23,01477
15,3238	30,05257
15,3342	21,09072
15,3445	40,12851
15,3549	20,16667
15,3652	34,20446
15,3756	0,24262
15,386	19,28078
15,3963	26,31857
15,4067	10,35673
15,417	12,39452
15,4274	33,43267
15,4377	12,47047
15,4481	38,50862
15,4585	30,54678
15,4688	13,58457
15,4792	25,62273
15,4895	28,66052
15,4999	26,69868
15,5103	-7,26316
15,5206	52,77463
15,531	17,81278
15,5413	29,85058
15,5517	46,88873
15,562	50,92652
15,5724	32,96468
15,5828	11,00284
15,5931	11,04063
15,6035	32,07879
15,6138	21,11658
15,6242	21,15474
15,6345	-2,80747
15,6449	4,23069
15,6553	25,26884
15,6656	-7,69337
15,676	35,34479
15,6863	2,38258
15,6967	22,42074
15,707	10,45853
15,7174	-5,50331
15,7278	16,53485
15,7381	25,57264
15,7485	14,61079
15,7588	16,64859
15,7692	8,68674
15,7795	-13,27547
15,7899	28,76269
15,8003	4,80085
15,8106	15,83864
15,821	25,8768
15,8313	24,91459
15,8417	-3,04725
15,8521	23,9909
15,8624	27,0287
15,8728	-13,93315
15,8831	24,10464
15,8935	0,1428
15,9038	17,18059
15,9142	0,21875
15,9246	-16,74309
15,9349	15,2947
15,9453	34,33286
15,9556	-17,62935
15,966	-3,59119
15,9763	22,4466
15,9867	33,48475
15,9971	1,52291
16,0074	10,5607
16,0178	-9,40114
16,0281	2,63665
16,0385	24,67481
16,0488	-0,2874
16,0592	-31,24924
16,0696	23,78891
16,0799	21,82671
16,0903	14,86486
16,1006	-4,09735
16,111	-7,05919
16,1213	9,9786
16,1317	-19,98324
16,1421	0,05492
16,1524	-7,90729
16,1628	10,13087
16,1731	-3,83134
16,1835	8,20682
16,1939	-15,75503
16,2042	17,28276
16,2146	-2,67908
16,2249	-0,64129
16,2353	2,39687
16,2456	6,43466
16,256	2,47282
16,2664	-0,48902
16,2767	-13,45123
16,2871	-18,41307
16,2974	-2,37528
16,3078	-10,33713
16,3181	12,70066
16,3285	4,73882
16,3389	13,77698
16,3492	-1,18523
16,3596	-4,14707
16,3699	25,89072
16,3803	22,92888
16,3906	0,96667
16,401	-5,99517
16,4114	5,04298
16,4217	-9,91923
16,4321	6,11893
16,4424	17,15672
16,4528	24,19488
16,4632	1,23304
16,4735	-7,72917
16,4839	-4,69101
16,4942	43,34678
16,5046	-1,61506
16,5149	4,42273
16,5253	-12,53912
16,5357	6,49904
16,546	-12,46317
16,5564	1,57499
16,5667	5,61278
16,5771	34,65094
16,5874	17,68873
16,5978	10,72689
16,6082	14,76505
16,6185	-8,19716
16,6289	14,84099
16,6392	7,87878
16,6496	-6,08306
16,6599	-1,04527
16,6703	45,99289
16,6807	-12,96895
16,691	27,06884
16,7014	2,107
16,7117	-5,85521
16,7221	16,18295
16,7324	-38,77926
16,7428	-5,74111
16,7532	3,29705
16,7635	19,33484
16,7739	-8,627
16,7842	20,41079
16,7946	-10,55105
16,805	-16,51289
16,8153	-2,4751
16,8257	-1,43694
16,836	-2,39915
16,8464	-1,361
16,8567	-5,32321
16,8671	9,71495
16,8775	7,75311
16,8878	-13,2091
16,8982	0,82906
16,9085	-4,13315
16,9189	25,90501
16,9292	-4,0572
16,9396	-22,01904
16,95	19,01911
16,9603	19,0569
16,9707	-3,90494
16,981	31,13285
16,9914	-5,82899
17,0017	-25,7912
17,0121	17,24696
17,0225	7,28512
17,0328	19,32291
17,0432	2,36107
17,0535	-1,60114
17,0639	18,43701
17,0743	-3,52483
17,0846	-22,48704
17,095	-4,44888
17,1053	2,58891
17,1157	6,62707
17,126	24,66486
17,1364	9,70302
17,1468	-2,25882
17,1571	-0,22103
17,1675	-11,18288
17,1778	-17,14509
17,1882	3,89307
17,1985	24,93086
17,2089	26,96902
17,2193	-26,99282
17,2296	16,04497
17,24	-10,91687
17,2503	2,12092
17,2607	5,15908
17,271	2,19687
17,2814	17,23502
17,2918	-13,72682
17,3021	15,31097
17,3125	-22,65087
17,3228	-7,61308
17,3332	5,42508
17,3435	42,46287
17,3539	18,50103
17,3643	4,53919
17,3746	9,57698
17,385	16,61513
17,3953	27,65293
17,4057	7,69108
17,4161	-9,27076
17,4264	7,76703
17,4368	-4,19481
17,4471	4,84298
17,4575	-11,11886
17,4678	4,91893
17,4782	15,95709
17,4886	-2,00476
17,4989	-1,96697
17,5093	-13,92881
17,5196	-12,89102
17,53	-0,85286
17,5403	33,18493
17,5507	0,22309
17,5611	10,26125
17,5714	-5,70096
17,5818	13,3372
17,5921	20,37499
17,6025	18,41314
17,6128	30,45094
17,6232	3,48909
17,6336	14,52725
17,6439	15,56504
17,6543	18,6032
17,6646	-1,35901
17,675	16,67915
17,6853	-1,28306
17,6957	-4,2449
17,7061	12,79325
17,7164	32,83105
17,7268	12,8692
17,7371	7,90699
17,7475	-24,05485
17,7579	-9,01669
17,7682	-10,9789
17,7786	19,05926
17,7889	16,09705
17,7993	27,13521
17,8096	25,173
17,82	7,21115
17,8304	-0,75069
17,8407	19,2871
17,8511	5,32526
17,8614	6,36305
17,8718	-14,59879
17,8821	7,439
17,8925	14,47716
17,9029	3,51532
17,9132	40,55311
17,9236	12,59126
17,9339	33,62906
17,9443	7,66721
17,9546	12,705
17,965	47,74316
17,9754	7,78132
17,9857	17,81911
17,9961	8,85727
18,0064	-9,10494
18,0168	2,93322
18,0272	33,97137
18,0375	33,00917
18,0479	-19,95268
18,0582	8,08511
18,0686	-4,87673
18,0789	2,16106
18,0893	6,19922
18,0997	3,23738
18,11	11,27517
18,1204	24,31333
18,1307	18,35112
18,1411	34,38927
18,1514	38,42707
18,1618	14,46522
18,1722	40,50338
18,1825	33,54117
18,1929	-19,42067
18,2032	37,61712
18,2136	12,65528
18,2239	6,69307
18,2343	30,73123
18,2447	47,76938
18,255	42,80718
18,2654	13,84533
18,2757	28,88312
18,2861	2,92128
18,2964	23,95907
18,3068	19,99723
18,3172	31,03539
18,3275	27,07318
18,3379	48,11134
18,3482	31,14913
18,3586	66,18729
18,369	26,22544
18,3793	-3,73677
18,3897	37,30139
18,4	72,33918
18,4104	35,37734
18,4207	42,41513
18,4311	23,45329
18,4415	44,49145
18,4518	48,52924
18,4622	12,5674
18,4725	36,60519
18,4829	38,64334
18,4932	32,68113
18,5036	32,71929
18,514	34,75745
18,5243	24,79524
18,5347	27,8334
18,545	11,87119
18,5554	72,90935
18,5657	46,94714
18,5761	66,9853
18,5865	26,02345
18,5968	25,06124
18,6072	29,0994
18,6175	37,13719
18,6279	4,17535
18,6383	63,21351
18,6486	47,2513
18,659	26,28946
18,6693	71,32725
18,6797	63,36541
18,69	43,4032
18,7004	34,44135
18,7108	24,47951
18,7211	40,5173
18,7315	37,55546
18,7418	48,59325
18,7522	64,63141
18,7625	34,6692
18,7729	78,70736
18,7833	41,74552
18,7936	35,78331
18,804	28,82146
18,8143	43,85925
18,8247	54,89741
18,835	53,9352
18,8454	49,97336
18,8558	39,01152
18,8661	38,04931
18,8765	65,08747
18,8868	59,12526
18,8972	72,16342
18,9075	61,20121
18,9179	76,23936
18,9283	89,27752
18,9386	30,31531
18,949	51,35347
18,9593	44,39126
18,9697	21,42942
18,9801	74,46758
18,9904	61,50537
19,0008	79,54353
19,0111	43,58132
19,0215	47,61947
19,0318	26,65726
19,0422	28,69542
19,0526	62,73358
19,0629	31,77137
19,0733	55,80953
19,0836	37,84732
19,094	35,88548
19,1043	70,92327
19,1147	52,96143
19,1251	58,99958
19,1354	46,03737
19,1458	46,07553
19,1561	96,11332
19,1665	54,15148
19,1768	81,18927
19,1872	63,22743
19,1976	52,26559
19,2079	69,30338
19,2183	50,34154
19,2286	39,37933
19,239	53,41748
19,2493	62,45527
19,2597	64,49343
19,2701	55,53159
19,2804	54,56938
19,2908	24,60754
19,3011	60,64533
19,3115	66,68349
19,3219	68,72165
19,3322	49,75944
19,3426	55,79759
19,3529	84,83538
19,3633	74,87354
19,3736	50,91133
19,384	57,94949
19,3944	35,98765
19,4047	64,02544
19,4151	55,0636
19,4254	47,10139
19,4358	89,13955
19,4461	75,17734
19,4565	66,21549
19,4669	80,25365
19,4772	54,29144
19,4876	36,3296
19,4979	65,36739
19,5083	57,40555
19,5186	81,44334
19,529	87,4815
19,5394	72,51966
19,5497	75,55745
19,5601	67,5956
19,5704	55,63339
19,5808	81,67155
19,5912	81,70971
19,6015	58,7475
19,6119	91,78566
19,6222	72,82345
19,6326	85,86161
19,6429	77,8994
19,6533	70,93756
19,6637	87,97571
19,674	71,0135
19,6844	67,05166
19,6947	120,08945
19,7051	75,12761
19,7154	51,1654
19,7258	95,20356
19,7362	64,24172
19,7465	82,27951
19,7569	55,31767
19,7672	105,35546
19,7776	99,39361
19,7879	132,43141
19,7983	130,46956
19,8087	97,50772
19,819	94,54551
19,8294	88,58367
19,8397	58,62146
19,8501	60,65962
19,8604	57,69741
19,8708	80,73557
19,8812	86,77372
19,8915	92,81151
19,9019	104,84967
19,9122	96,88746
19,9226	79,92562
19,933	60,96378
19,9433	90,00157
19,9537	88,03973
19,964	97,07752
19,9744	74,11568
19,9847	91,15347
19,9951	107,19162
20,0055	78,22978
20,0158	107,26757
20,0262	134,30573
20,0365	54,34352
20,0469	119,38168
20,0572	106,41947
20,0676	98,45763
20,078	77,49579
20,0883	93,53358
20,0987	116,57173
20,109	116,60953
20,1194	103,64768
20,1297	123,68547
20,1401	94,72363
20,1505	67,76179
20,1608	116,79958
20,1712	108,83774
20,1815	110,87553
20,1919	72,91369
20,2022	93,95148
20,2126	134,98964
20,223	115,02779
20,2333	118,06558
20,2437	119,10374
20,254	103,14153
20,2644	92,17969
20,2748	89,21785
20,2851	112,25564
20,2955	107,2938
20,3058	128,33159
20,3162	112,36974
20,3265	95,40754
20,3369	132,44569
20,3473	64,48385
20,3576	118,52164
20,368	165,5598
20,3783	110,59759
20,3887	127,63575
20,399	125,67354
20,4094	93,7117
20,4198	100,74985
20,4301	104,78765
20,4405	133,8258
20,4508	79,86359
20,4612	149,90175
20,4715	109,93954
20,4819	127,9777
20,4923	143,01586
20,5026	141,05365
20,513	110,09181
20,5233	150,1296
20,5337	115,16776
20,5441	93,20591
20,5544	114,2437
20,5648	138,28186
20,5751	159,31965
20,5855	138,35781
20,5958	145,3956
20,6062	130,43376
20,6166	113,47192
20,6269	116,50971
20,6373	154,54786
20,6476	144,58566
20,658	156,62381
20,6683	125,6616
20,6787	124,69976
20,6891	130,73792
20,6994	118,77571
20,7098	133,81387
20,7201	124,85166
20,7305	142,88982
20,7408	92,92761
20,7512	145,96577
20,7616	120,00392
20,7719	110,04171
20,7823	146,07987
20,7926	127,11766
20,803	111,15582
20,8133	123,19361
20,8237	134,23177
20,8341	161,26993
20,8444	169,30772
20,8548	164,34588
20,8651	148,38367
20,8755	93,42182
20,8859	181,45998
20,8962	171,49777
20,9066	185,53593
20,9169	155,57372
20,9273	135,61188
20,9376	134,64967
20,948	129,68783
20,9584	144,72598
20,9687	162,76378
20,9791	165,80193
20,9894	161,83972
20,9998	133,87788
21,0101	149,91567
21,0205	148,95383
21,0309	142,99199
21,0412	121,02978
21,0516	111,06794
21,0619	126,10573
21,0723	151,14389
21,0826	166,18168
21,093	112,21983
21,1034	121,25799
21,1137	168,29578
21,1241	168,33394
21,1344	121,37173
21,1448	142,40989
21,1552	146,44805
21,1655	156,48584
21,1759	190,524
21,1862	171,56179
21,1966	150,59994
21,2069	153,63773
21,2173	143,67589
21,2277	136,71405
21,238	138,75184
21,2484	100,79
21,2587	109,82779
21,2691	147,86595
21,2794	152,90374
21,2898	146,9419
21,3002	141,98005
21,3105	168,01784
21,3209	184,056
21,3312	162,09379
21,3416	156,13195
21,3519	158,16974
21,3623	176,2079
21,3727	136,24606
21,383	138,28385
21,3934	150,32201
21,4037	143,3598
21,4141	170,39795
21,4244	141,43574
21,4348	134,4739
21,4452	182,51206
21,4555	166,54985
21,4659	132,58801
21,4762	163,6258
21,4866	152,66396
21,497	148,70212
21,5073	170,73991
21,5177	143,77806
21,528	145,81585
21,5384	171,85401
21,5487	147,8918
21,5591	172,92996
21,5695	154,96812
21,5798	147,00591
21,5902	121,04407
21,6005	204,08186
21,6109	142,12002
21,6212	187,15781
21,6316	157,19596
21,642	144,23412
21,6523	177,27191
21,6627	125,31007
21,673	152,34786
21,6834	188,38602
21,6937	146,42381
21,7041	156,46197
21,7145	185,50013
21,7248	181,53792
21,7352	195,57607
21,7455	150,61386
21,7559	172,65202
21,7662	194,68981
21,7766	183,72797
21,787	203,76613
21,7973	159,80392
21,8077	157,84208
21,818	164,87987
21,8284	228,91803
21,8388	150,95618
21,8491	183,99397
21,8595	158,03213
21,8698	158,06992
21,8802	193,10808
21,8905	174,14587
21,9009	145,18403
21,9113	161,22219
21,9216	183,25998
21,932	146,29814
21,9423	176,33593
21,9527	167,37408
21,963	187,41188
21,9734	167,45003
21,9838	167,48819
21,9941	180,52598
22,0045	182,56414
22,0148	187,60193
22,0252	192,64009
22,0355	166,67788
22,0459	150,71604
22,0563	168,75419
22,0666	171,79198
22,077	176,83014
22,0873	180,86793
22,0977	154,90609
22,1081	164,94425
22,1184	175,98204
22,1288	171,0202
22,1391	134,05799
22,1495	162,09615
22,1598	153,13394
22,1702	170,17209
22,1806	160,21025
22,1909	149,24804
22,2013	160,2862
22,2116	171,32399
22,222	142,36215
22,2323	186,39994
22,2427	160,4381
22,2531	143,47626
22,2634	165,51405
22,2738	171,5522
22,2841	184,59
22,2945	138,62815
22,3048	134,66594
22,3152	157,7041
22,3256	110,74226
22,3359	181,78005
22,3463	151,81821
22,3566	164,856
22,367	142,89416
22,3773	182,93195
22,3877	149,9701
22,3981	122,00826
22,4084	146,04605
22,4188	122,08421
22,4291	147,122
22,4395	158,16016
22,4499	125,19832
22,4602	152,23611
22,4706	148,27427
22,4809	170,31206
22,4913	106,35021
22,5016	150,38801
22,512	127,42616
22,5224	130,46432
22,5327	139,50211
22,5431	161,54027
22,5534	163,57806
22,5638	130,61622
22,5741	135,65401
22,5845	117,69217
22,5949	145,73032
22,6052	153,76812
22,6156	117,80627
22,6259	163,84406
22,6363	153,88222
22,6466	134,92001
22,657	146,95817
22,6674	121,99633
22,6777	156,03412
22,6881	136,07228
22,6984	122,11007
22,7088	135,14822
22,7191	122,18602
22,7295	133,22417
22,7399	144,26233
22,7502	149,30012
22,7606	150,33828
22,7709	130,37607
22,7813	126,41423
22,7917	161,45239
22,802	150,49018
22,8124	155,52833
22,8227	142,56613
22,8331	123,60428
22,8434	115,64207
22,8538	132,68023
22,8642	148,71839
22,8745	114,75618
22,8849	123,79434
22,8952	125,83213
22,9056	108,87029
22,9159	93,90808
22,9263	113,94624
22,9367	185,98439
22,947	148,02218
22,9574	102,06034
22,9677	119,09813
22,9781	100,13629
22,9884	135,17408
22,9988	115,21224
23,0092	112,2504
23,0195	116,28819
23,0299	142,32634
23,0402	118,36414
23,0506	116,40229
23,061	117,44045
23,0713	111,47824
23,0817	112,5164
23,092	95,55419
23,1024	107,59235
23,1127	116,63014
23,1231	115,6683
23,1335	139,70645
23,1438	126,74425
23,1542	85,7824
23,1645	156,82019
23,1749	101,85835
23,1852	124,89614
23,1956	119,9343
23,206	108,97246
23,2163	126,01025
23,2267	110,04841
23,237	124,0862
23,2474	109,12436
23,2577	87,16215
23,2681	115,2003
23,2785	123,23846
23,2888	124,27625
23,2992	117,31441
23,3095	115,3522
23,3199	112,39036
23,3302	123,42815
23,3406	133,46631
23,351	111,50446
23,3613	90,54226
23,3717	102,58041
23,382	110,6182
23,3924	134,65636
23,4028	134,69452
23,4131	127,73231
23,4235	105,77047
23,4338	140,80826
23,4442	121,84642
23,4545	99,88421
23,4649	123,92237
23,4753	100,96052
23,4856	91,99831
23,496	111,03647
23,5063	126,07426
23,5167	109,11242
23,527	82,15021
23,5374	89,18837
23,5478	131,22653
23,5581	98,26432
23,5685	90,30248
23,5788	94,34027
23,5892	103,37842
23,5995	111,41621
23,6099	105,45437
23,6203	101,49253
23,6306	96,53032
23,641	99,56848
23,6513	93,60627
23,6617	84,64443
23,6721	96,68258
23,6824	98,72038
23,6928	99,75853
23,7031	82,79632
23,7135	70,83448
23,7238	105,87227
23,7342	91,91043
23,7446	114,94859
23,7549	97,98638
23,7653	101,02454
23,7756	96,06233
23,786	106,10049
23,7963	81,13828
23,8067	80,17643
23,8171	136,21459
23,8274	100,25238
23,8378	91,29054
23,8481	95,32833
23,8585	116,36649
23,8688	96,40428
23,8792	128,44244
23,8896	65,4806
23,8999	89,51839
23,9103	118,55654
23,9206	130,59433
23,931	81,63249
23,9413	68,67028
23,9517	69,70844
23,9621	87,7466
23,9724	82,78439
23,9828	88,82255
23,9931	124,86034
24,0035	68,8985
24,0139	54,93665
24,0242	111,97444
24,0346	71,0126
24,0449	85,05039
24,0553	67,08855
24,0656	73,12634
24,076	76,1645
24,0864	76,20266
24,0967	52,24045
24,1071	83,27861
24,1174	87,3164
24,1278	81,35455
24,1381	91,39234
24,1485	89,4305
24,1589	89,46866
24,1692	103,50645
24,1796	84,54461
24,1899	84,5824
24,2003	85,62056
24,2106	80,65835
24,221	81,69651
24,2314	102,73466
24,2417	128,77245
24,2521	97,81061
24,2624	59,8484
24,2728	95,88656
24,2831	91,92435
24,2935	71,96251
24,3039	72,00067
24,3142	61,03846
24,3246	118,07662
24,3349	42,11441
24,3453	81,15256
24,3557	90,19072
24,366	91,22851
24,3764	58,26667
24,3867	85,30446
24,3971	104,34262
24,4074	84,38041
24,4178	70,41857
24,4282	88,45673
24,4385	69,49452
24,4489	48,53267
24,4592	73,57046
24,4696	59,60862
24,4799	63,64641
24,4903	44,68457
24,5007	92,72273
24,511	73,76052
24,5214	93,79868
24,5317	58,83647
24,5421	67,87463
24,5524	71,91242
24,5628	51,95057
24,5732	77,98873
24,5835	74,02652
24,5939	62,06468
24,6042	74,10247
24,6146	76,14063
24,625	94,17879
24,6353	76,21658
24,6457	68,25474
24,656	70,29253
24,6664	88,33068
24,6767	65,36848
24,6871	64,40663
24,6975	60,44479
24,7078	60,48258
24,7182	76,52074
24,7285	62,55853
24,7389	64,59669
24,7492	80,63448
24,7596	42,67264
24,77	82,71079
24,7803	107,74858
24,7907	84,78674
24,801	73,82453
24,8114	39,86269
24,8217	54,90048
24,8321	92,93864
24,8425	49,9768
24,8528	51,01459
24,8632	82,05275
24,8735	60,09054
24,8839	57,12869
24,8942	47,16649
24,9046	57,20464
24,915	38,2428
24,9253	52,28059
24,9357	90,31875
24,946	43,35654
24,9564	71,3947
24,9668	66,43286
24,9771	78,47065
24,9875	64,5088
24,9978	70,5466
25,0082	71,58475
25,0185	40,62254
25,0289	50,6607
25,0393	63,69886
25,0496	34,73665
25,06	52,77481
25,0703	57,8126
25,0807	38,85076
25,091	37,88855
25,1014	56,9267
25,1118	37,96486
25,1221	83,00265
25,1325	55,04081
25,1428	49,0786
25,1532	47,11676
25,1635	74,15455
25,1739	59,19271
25,1843	56,23087
25,1946	69,26866
25,205	59,30681
25,2153	54,34461
25,2257	37,38276
25,2361	64,42092
25,2464	78,45871
25,2568	82,49687
25,2671	64,53466
25,2775	43,57282
25,2878	46,61061
25,2982	41,64877
25,3086	59,68692
25,3189	45,72472
25,3293	77,76287
25,3396	60,80066
25,35	41,83882
25,3603	91,87661
25,3707	35,91477
25,3811	55,95293
25,3914	64,99072
25,4018	53,02888
25,4121	50,06667
25,4225	71,10482
25,4328	67,14262
25,4432	75,18077
25,4536	73,21893
25,4639	49,25672
25,4743	35,29488
25,4846	52,33267
25,495	42,37083
25,5053	29,40862
25,5157	46,44678
25,5261	49,48493
25,5364	44,52273
25,5468	76,56088
25,5571	50,59867
25,5675	34,63683
25,5779	23,67499
25,5882	61,71278
25,5986	36,75094
25,6089	25,78873
25,6193	16,82689
25,6296	24,86468
25,64	64,90284
25,6504	28,94099
25,6607	57,97878
25,6711	28,01694
25,6814	65,05473
25,6918	52,09289
25,7021	35,13068
25,7125	44,16884
25,7229	71,207
25,7332	15,24479
25,7436	61,28294
25,7539	40,32074
25,7643	49,35889
25,7746	12,39668
25,785	24,43484
25,7954	40,473
25,8057	16,51079
25,8161	61,54895
25,8264	47,58674
25,8368	26,6249
25,8471	53,66269
25,8575	16,70085
25,8679	55,739
25,8782	23,77679
25,8886	43,81495
25,8989	34,85274
25,9093	44,8909
25,9197	19,92906
25,93	32,96685
25,9404	24,00501
25,9507	48,0428
25,9611	77,08096
25,9714	19,11875
25,9818	31,1569
25,9922	36,19506
26,0025	55,23285
26,0129	52,27101
26,0232	21,3088
26,0336	40,34696
26,0439	27,38475
26,0543	26,42291
26,0647	27,46106
26,075	36,49886
26,0854	43,53701
26,0957	28,5748
26,1061	37,61296
26,1164	32,65075
26,1268	39,68891
26,1372	49,72707
26,1475	25,76486
26,1579	40,80302
26,1682	45,84081
26,1786	30,87897
26,189	36,91712
26,1993	72,95491
26,2097	30,99307
26,22	62,03086
26,2304	39,06902
26,2407	60,10681
26,2511	22,14497
26,2615	52,18313
26,2718	43,22092
26,2822	45,25908
26,2925	44,29687
26,3029	60,33502
26,3132	47,37281
26,3236	45,41097
26,334	63,44913
26,3443	37,48692
26,3547	40,52508
26,365	36,56287
26,3754	50,60103
26,3857	27,63882
26,3961	69,67698
26,4065	30,71513
26,4168	66,75292
26,4272	37,79108
26,4375	68,82887
26,4479	22,86703
26,4582	52,90482
26,4686	26,94298
26,479	29,98114
26,4893	64,01893
26,4997	45,05709
26,51	33,09488
26,5204	46,13303
26,5308	35,17119
26,5411	27,20898
26,5515	39,24714
26,5618	55,28493
26,5722	47,32309
26,5825	37,36088
26,5929	47,39904
26,6033	17,4372
26,6136	64,47499
26,624	62,51314
26,6343	54,55093
26,6447	29,58909
26,655	39,62688
26,6654	58,66504
26,6758	32,7032
26,6861	51,74099
26,6965	50,77915
26,7068	45,81694
26,7172	34,8551
26,7275	53,89289
26,7379	41,93104
26,7483	49,9692
26,7586	75,00699
26,769	26,04515
26,7793	20,08294
26,7897	49,1211
26,8	35,15889
26,8104	36,19705
26,8208	51,23521
26,8311	33,273
26,8415	24,31115
26,8518	12,34894
26,8622	47,3871
26,8726	30,42526
26,8829	58,46305
26,8933	36,50121
26,9036	15,539
26,914	30,57716
26,9243	36,61495
26,9347	29,65311
26,9451	33,69126
26,9554	20,72905
26,9658	27,76721
26,9761	54,805
26,9865	50,84316
26,9968	30,88095
27,0072	31,91911
27,0176	29,95727
27,0279	29,99506
27,0383	39,03322
27,0486	22,07101
27,059	37,10916
27,0693	38,14696
27,0797	75,18511
27,0901	39,22327
27,1004	22,26106
27,1108	57,29922
27,1211	19,33701
27,1315	47,37517
27,1419	39,41333
27,1522	53,45112
27,1626	29,48927
27,1729	18,52706
27,1833	33,56522
27,1936	35,60301
27,204	47,64117
27,2144	61,67933
27,2247	54,71712
27,2351	58,75528
27,2454	6,79307
27,2558	28,83123
27,2661	10,86902
27,2765	16,90717
27,2869	38,94533
27,2972	58,98312
27,3076	41,02128
27,3179	62,05907
27,3283	33,09723
27,3386	55,13502
27,349	50,17318
27,3594	22,21134
27,3697	55,24913
27,3801	50,28728
27,3904	32,32508
27,4008	40,36323
27,4111	47,40102
27,4215	22,43918
27,4319	59,47734
27,4422	28,51513
27,4526	34,55329
27,4629	61,59108
27,4733	63,62924
27,4837	25,66739
27,494	23,70518
27,5044	51,74334
27,5147	36,78113
27,5251	30,81929
27,5354	46,85708
27,5458	45,89524
27,5562	55,9334
27,5665	38,97119
27,5769	18,00935
27,5872	21,04714
27,5976	19,08529
27,6079	48,12309
27,6183	37,16124
27,6287	18,1994
27,639	29,23719
27,6494	30,27535
27,6597	27,31314
27,6701	23,3513
27,6804	60,38909
27,6908	50,42725
27,7012	16,4654
27,7115	24,5032
27,7219	44,54135
27,7322	37,57914
27,7426	22,6173
27,753	61,65546
27,7633	37,69325
27,7737	58,73141
27,784	22,7692
27,7944	37,80736
27,8047	18,84515
27,8151	73,8833
27,8255	48,92146
27,8358	38,95925
27,8462	36,99741
27,8565	53,0352
27,8669	46,07336
27,8772	50,11115
27,8876	43,14931
27,898	44,18747
27,9083	48,22526
27,9187	31,26341
27,929	12,30121
27,9394	40,33936
27,9497	31,37715
27,9601	39,41531
27,9705	31,45347
27,9808	23,49126
27,9912	26,52942
28,0015	37,56721
28,0119	7,60537
28,0222	46,64316
28,0326	34,68132
28,043	58,71947
28,0533	42,75726
28,0637	34,79542
28,074	44,83321
28,0844	17,87137
28,0948	24,90953
28,1051	16,94732
28,1155	41,98548
28,1258	31,02327
28,1362	7,06142
28,1465	25,09922
28,1569	61,13737
28,1673	7,17553
28,1776	41,21332
28,188	7,25148
28,1983	38,28927
28,2087	34,32743
28,219	40,36522
28,2294	20,40338
28,2398	25,44153
28,2501	28,47933
28,2605	42,51748
28,2708	14,55527
28,2812	11,59343
28,2915	38,63122
28,3019	24,66938
28,3123	22,70754
28,3226	34,74533
28,333	9,78349
28,3433	12,82128
28,3537	39,85944
28,364	35,89723
28,3744	32,93538
28,3848	45,97354
28,3951	36,01133
28,4055	23,04949
28,4158	37,08728
28,4262	17,12544
28,4366	2,1636
28,4469	20,20139
28,4573	31,23954
28,4676	29,27734
28,478	27,31549
28,4883	-11,64672
28,4987	34,39144
28,5091	7,4296
28,5194	36,46739
28,5298	34,50555
28,5401	36,54334
28,5505	14,5815
28,5608	39,61929
28,5712	24,65745
28,5816	29,6956
28,5919	30,73339
28,6023	52,77155
28,6126	31,80934
28,623	54,8475
28,6333	21,88529
28,6437	23,92345
28,6541	18,96161
28,6644	42,9994
28,6748	44,03756
28,6851	17,07535
28,6955	19,1135
28,7059	32,15166
28,7162	40,18945
28,7266	48,22761
28,7369	35,2654
28,7473	55,30356
28,7576	39,34135
28,768	13,37951
28,7784	40,41766
28,7887	36,45546
28,7991	17,49361
28,8094	32,5314
28,8198	37,56956
28,8301	37,60735
28,8405	38,64551
28,8509	34,68367
28,8612	61,72146
28,8716	23,75962
28,8819	9,79741
28,8923	45,83557
28,9026	33,87336
28,913	23,91151
28,9234	14,94967
28,9337	45,98746
28,9441	25,02562
28,9544	47,06341
28,9648	36,10157
28,9751	32,13936
28,9855	22,17752
28,9959	31,21568
29,0062	34,25347
29,0166	46,29162
29,0269	44,32941
29,0373	21,36757
29,0477	21,40573
29,058	37,44352
29,0684	11,48168
29,0787	17,51947
29,0891	26,55763
29,0994	22,59542
29,1098	52,63358
29,1202	17,67173
29,1305	48,70952
29,1409	34,74768
29,1512	24,78547
29,1616	45,82363
29,1719	28,86142
29,1823	25,89958
29,1927	34,93774
29,203	29,97553
29,2134	45,01369
29,2237	37,05148
29,2341	10,08963
29,2444	23,12742
29,2548	20,16558
29,2652	18,20374
29,2755	39,24153
29,2859	44,27969
29,2962	20,31748
29,3066	48,35564
29,317	30,3938
29,3273	21,43159
29,3377	21,46974
29,348	43,50753
29,3584	42,54569
29,3687	40,58348
29,3791	30,62164
29,3895	50,6598
29,3998	23,69759
29,4102	27,73575
29,4205	39,77354
29,4309	14,8117
29,4412	23,84949
29,4516	28,88764
29,462	1,9258
29,4723	23,96359
29,4827	15,00175
29,493	13,03954
29,5034	4,0777
29,5137	45,11549
29,5241	29,15365
29,5345	28,19181
29,5448	26,2296
29,5552	14,26775
29,5655	31,30554
29,5759	36,3437
29,5862	1,38149
29,5966	29,41965
29,607	37,45781
29,6173	7,4956
29,6277	53,53376
29,638	22,57155
29,6484	26,60971
29,6588	29,64786
29,6691	28,68565
29,6795	31,72381
29,6898	25,7616
29,7002	22,79976
29,7105	50,83755
29,7209	37,87571
29,7313	32,91387
29,7416	28,95166
29,752	56,98982
29,7623	25,02761
29,7727	48,06576
29,783	45,10356
29,7934	20,14171
29,8038	19,17987
29,8141	19,21766
29,8245	26,25582
29,8348	25,29361
29,8452	22,33177
29,8555	17,36956
29,8659	12,40772
29,8763	10,44587
29,8866	32,48366
29,897	6,52182
29,9073	24,55961
29,9177	41,59777
29,928	17,63556
29,9384	15,67372
29,9488	0,71188
29,9591	-6,25033
29,9695	-11,21217
29,9798	18,82562
29,9902	22,86377
30,0006	27,90193
30,0109	35,93972
30,0213	43,97788
30,0316	21,01567
30,042	28,05383
30,0523	48,09162
30,0627	13,12978
30,0731	28,16794
30,0834	9,20573
30,0938	-4,75612
30,1041	3,28168
30,1145	26,31983
30,1248	15,35762
30,1352	1,39578
30,1456	18,43394
30,1559	26,47173
30,1663	29,50989
30,1766	39,54768
30,187	35,58584
30,1973	24,62363
30,2077	12,66178
30,2181	28,69994
30,2284	8,73773
30,2388	24,77589
30,2491	34,81368
30,2595	10,85184
30,2699	25,89
30,2802	33,92779
30,2906	23,96595
30,3009	2,00374
30,3113	-16,95811
30,3216	26,07969
30,332	25,11784
30,3424	9,156
30,3527	35,19379
30,3631	25,23195
30,3734	23,26974
30,3838	21,3079
30,3941	-1,65431
30,4045	36,38385
30,4149	0,422
30,4252	13,4598
30,4356	28,49795
30,4459	14,53574
30,4563	5,5739
30,4666	5,61169
30,477	4,64985
30,4874	22,68801
30,4977	32,7258
30,5081	24,76396
30,5184	16,80175
30,5288	3,8399
30,5391	14,8777
30,5495	-4,08415
30,5599	-2,04599
30,5702	22,9918
30,5806	11,02996
30,5909	9,06775
30,6013	33,10591
30,6117	-3,85593
30,622	26,18186
30,6324	14,22001
30,6427	7,25781
30,6531	26,29596
30,6634	28,33375
30,6738	4,37191
30,6842	22,41007
30,6945	7,44786
30,7049	33,48602
[truncated: 2,346 more rows]
