# Supplementary material for: Raman and Infrared spectroscopies and X-ray diffraction data on bupivacaine and ropivacaine complexed with 2-hydroxypropyl−β−cyclodextrin
Source: Data Brief. 2017 Sep 4;15:25–9. doi: 10.1016/j.dib.2017.08.053 (PMC5609877; doi:10.1016/j.dib.2017.08.053)
Supplement: Supplementary file 6 — Supplementary material [file mmc6.zip › XRD/XRD RVC.dat]

10	18,28992
10,0104	15,31876
10,0207	26,34732
10,0311	32,37616
10,0414	18,40472
10,0518	17,43356
10,0621	21,46212
10,0725	18,49096
10,0829	22,51979
10,0932	9,54836
10,1036	21,57719
10,1139	26,60576
10,1243	14,63459
10,1346	22,66316
10,145	45,69199
10,1554	34,72083
10,1657	-3,25061
10,1761	29,77823
10,1864	24,80679
10,1968	49,83563
10,2072	30,86447
10,2175	19,89303
10,2279	4,92187
10,2382	26,95043
10,2486	56,97927
10,2589	28,00783
10,2693	30,03667
10,2797	23,06551
10,29	13,09407
10,3004	8,12291
10,3107	11,15147
10,3211	13,18031
10,3314	27,20887
10,3418	15,23771
10,3522	47,26655
10,3625	7,29511
10,3729	20,32395
10,3832	16,35251
10,3936	3,38135
10,4039	47,40991
10,4143	-1,56125
10,4247	37,46759
10,435	0,49615
10,4454	38,52499
10,4557	24,55355
10,4661	33,58239
10,4765	52,61123
10,4868	23,63979
10,4972	18,66863
10,5075	33,69719
10,5179	34,72603
10,5282	50,75459
10,5386	49,78343
10,549	23,81227
10,5593	51,84083
10,5697	41,86967
10,58	17,89823
10,5904	33,92707
10,6007	18,95563
10,6111	38,98447
10,6215	33,0133
10,6318	27,04187
10,6422	14,0707
10,6525	39,09927
10,6629	47,1281
10,6732	17,15667
10,6836	28,1855
10,694	8,21434
10,7043	18,2429
10,7147	51,27174
10,725	27,3003
10,7354	54,32914
10,7457	38,3577
10,7561	45,38654
10,7665	14,41538
10,7768	14,44394
10,7872	24,47278
10,7975	22,50134
10,8079	50,53018
10,8183	6,55902
10,8286	35,58758
10,839	34,61642
10,8493	36,64498
10,8597	28,67382
10,87	38,70238
10,8804	34,73122
10,8908	49,76006
10,9011	27,78862
10,9115	30,81746
10,9218	41,84602
10,9322	39,87486
10,9425	63,90342
10,9529	32,93226
10,9633	32,9611
10,9736	9,98966
10,984	48,0185
10,9943	3,04706
11,0047	32,0759
11,015	32,10446
11,0254	49,1333
11,0358	66,16214
11,0461	58,1907
11,0565	22,21954
11,0668	51,2481
11,0772	36,27694
11,0875	29,3055
11,0979	43,33434
11,1083	20,36318
11,1186	29,39174
11,129	44,42058
11,1393	44,44914
11,1497	31,47798
11,1601	27,50682
11,1704	34,53538
11,1808	26,56422
11,1911	38,59278
11,2015	33,62162
11,2118	8,65018
11,2222	36,67902
11,2326	38,70785
11,2429	33,73642
11,2533	44,76525
11,2636	29,79382
11,274	14,82265
11,2843	11,85122
11,2947	55,88005
11,3051	53,90889
11,3154	16,93745
11,3258	39,96629
11,3361	12,99485
11,3465	35,02369
11,3568	23,05225
11,3672	31,08109
11,3776	28,10993
11,3879	36,13849
11,3983	34,16733
11,4086	40,19589
11,419	29,22473
11,4294	20,25357
11,4397	29,28213
11,4501	35,31097
11,4604	34,33953
11,4708	21,36837
11,4811	46,39693
11,4915	26,42577
11,5019	50,45461
11,5122	29,48317
11,5226	32,51201
11,5329	45,54057
11,5433	18,56941
11,5536	13,59797
11,564	13,62681
11,5744	36,65565
11,5847	23,68421
11,5951	32,71305
11,6054	17,74161
11,6158	36,77045
11,6261	17,79901
11,6365	43,82785
11,6469	15,85669
11,6572	44,88525
11,6676	40,91409
11,6779	32,94265
11,6883	21,97149
11,6986	28,00005
11,709	39,02889
11,7194	10,05773
11,7297	35,08629
11,7401	28,11513
11,7504	8,14369
11,7608	31,17253
11,7712	10,20136
11,7815	33,22993
11,7919	16,25876
11,8022	20,28733
11,8126	56,31616
11,8229	61,34473
11,8333	33,37356
11,8437	49,4024
11,854	44,43096
11,8644	28,4598
11,8747	57,48836
11,8851	50,5172
11,8954	33,54576
11,9058	47,5746
11,9162	37,60344
11,9265	9,632
11,9369	16,66084
11,9472	37,6894
11,9576	45,71824
11,9679	51,7468
11,9783	39,77564
11,9887	33,80448
11,999	28,83304
12,0094	53,86188
12,0197	52,89044
12,0301	18,91928
12,0404	28,94784
12,0508	33,97668
12,0612	57,00552
12,0715	59,03408
12,0819	35,06292
12,0922	43,09148
12,1026	23,12032
12,113	61,14916
12,1233	30,17772
12,1337	8,20656
12,144	70,23512
12,1544	55,26396
12,1647	50,29252
12,1751	29,32136
12,1855	17,3502
12,1958	9,37876
12,2062	25,4076
12,2165	35,43616
12,2269	28,465
12,2372	19,49356
12,2476	16,5224
12,258	19,55124
12,2683	35,5798
12,2787	4,60864
12,289	42,6372
12,2994	42,66604
12,3097	36,6946
12,3201	40,72344
12,3305	31,75227
12,3408	60,78084
12,3512	40,80967
12,3615	10,83824
12,3719	28,86707
12,3823	27,89591
12,3926	32,92447
12,403	77,95331
12,4133	57,98187
12,4237	52,01071
12,434	31,03927
12,4444	36,06811
12,4548	36,09695
12,4651	59,12551
12,4755	28,15435
12,4858	48,18291
12,4962	4,21175
12,5065	38,24031
12,5169	47,26915
12,5273	35,29799
12,5376	42,32655
12,548	36,35539
12,5583	44,38395
12,5687	7,41279
12,579	40,44135
12,5894	36,47019
12,5998	19,49903
12,6101	33,52759
12,6205	18,55643
12,6308	14,58499
12,6412	10,61383
12,6515	40,64239
12,6619	21,67123
12,6723	29,70007
12,6826	24,72863
12,693	41,75747
12,7033	20,78603
12,7137	22,81487
12,7241	11,84371
12,7344	24,87227
12,7448	49,90111
12,7551	36,92967
12,7655	36,95851
12,7758	50,98707
12,7862	56,01591
12,7966	5,04475
12,8069	25,07331
12,8173	30,10215
12,8276	35,13071
12,838	11,15955
12,8483	28,18811
12,8587	8,21695
12,8691	33,24579
12,8794	22,27435
12,8898	46,30319
12,9001	13,33175
12,9105	27,36059
12,9208	54,38915
12,9312	44,41799
12,9416	25,44682
12,9519	50,47539
12,9623	57,50422
12,9726	1,53279
12,983	9,56162
12,9934	27,59046
13,0037	17,61902
13,0141	23,64786
13,0244	38,67642
13,0348	36,70526
13,0451	25,73382
13,0555	56,76266
13,0659	16,7915
13,0762	42,82006
13,0866	35,8489
13,0969	17,87746
13,1073	17,9063
13,1176	41,93486
13,128	33,9637
13,1384	22,99254
13,1487	49,0211
13,1591	42,04994
13,1694	25,0785
13,1798	35,10734
13,1901	41,1359
13,2005	44,16474
13,2109	47,19358
13,2212	67,22214
13,2316	37,25098
13,2419	31,27954
13,2523	23,30838
13,2626	33,33694
13,273	36,36578
13,2834	7,39462
13,2937	34,42318
13,3041	45,45202
13,3144	4,48058
13,3248	27,50942
13,3352	23,53826
13,3455	23,56682
13,3559	67,59566
13,3662	50,62422
13,3766	43,65306
13,3869	43,68162
13,3973	9,71046
13,4077	20,7393
13,418	18,76786
13,4284	28,7967
13,4387	28,82526
13,4491	16,8541
13,4594	25,88266
13,4698	16,9115
13,4802	40,94033
13,4905	32,9689
13,5009	24,99773
13,5112	45,0263
13,5216	19,05513
13,5319	35,0837
13,5423	29,11253
13,5527	34,14137
13,563	51,16993
13,5734	47,19877
13,5837	24,22733
13,5941	44,25617
13,6044	9,28473
13,6148	23,31357
13,6252	49,34241
13,6355	49,37097
13,6459	23,39981
13,6562	36,42837
13,6666	18,45721
13,677	33,48605
13,6873	30,51461
13,6977	27,54345
13,708	23,57201
13,7184	50,60085
13,7287	36,62941
13,7391	41,65825
13,7495	54,68709
13,7598	33,71565
13,7702	32,74449
13,7805	40,77305
13,7909	39,80189
13,8012	28,83045
13,8116	14,85929
13,822	24,88813
13,8323	12,91669
13,8427	19,94553
13,853	34,97409
13,8634	29,00293
13,8737	32,03149
13,8841	19,06033
13,8945	29,08917
13,9048	31,11773
13,9152	47,14657
13,9255	33,17513
13,9359	38,20397
13,9463	33,23281
13,9566	51,26137
13,967	2,29021
13,9773	31,31877
13,9877	62,34761
13,998	17,37617
14,0084	31,40501
14,0188	24,43384
14,0291	44,46241
14,0395	37,49124
14,0498	31,51981
14,0602	38,54864
14,0705	20,57721
14,0809	42,60604
14,0913	34,63488
14,1016	16,66344
14,112	12,69228
14,1223	19,72085
14,1327	28,74968
14,143	28,77825
14,1534	7,80708
14,1638	17,83592
14,1741	48,86448
14,1845	28,89332
14,1948	33,92188
14,2052	39,95072
14,2155	4,97928
14,2259	18,00812
14,2363	9,03696
14,2466	35,06552
14,257	28,09436
14,2673	6,12292
14,2777	28,15176
14,2881	28,1806
14,2984	34,20916
14,3088	24,238
14,3191	22,26656
14,3295	-0,7046
14,3398	19,32396
14,3502	41,3528
14,3606	28,38164
14,3709	26,4102
14,3813	26,43904
14,3916	42,4676
14,402	52,49644
14,4123	11,525
14,4227	10,55384
14,4331	12,58268
14,4434	23,61124
14,4538	27,64008
14,4641	34,66864
14,4745	34,69748
14,4848	11,72604
14,4952	39,75488
14,5056	28,78372
14,5159	16,81228
14,5263	6,84112
14,5366	7,86968
14,547	23,89852
14,5574	42,92736
14,5677	18,95592
14,5781	12,98476
14,5884	12,01332
14,5988	29,04216
14,6091	37,07072
14,6195	13,09956
14,6299	5,12839
14,6402	16,15696
14,6506	7,18579
14,6609	6,21436
14,6713	21,24319
14,6816	27,27176
14,692	3,30059
14,7024	15,32943
14,7127	35,35799
14,7231	22,38683
14,7334	23,41539
14,7438	19,44423
14,7541	32,47279
14,7645	40,50163
14,7749	38,53047
14,7852	21,55903
14,7956	22,58787
14,8059	40,61643
14,8163	20,64527
14,8266	40,67383
14,837	14,70267
14,8474	12,73151
14,8577	1,76007
14,8681	29,78891
14,8784	25,81747
14,8888	29,84631
14,8992	13,87515
14,9095	5,90371
14,9199	6,93255
14,9302	51,96111
14,9406	14,98995
14,9509	3,01851
14,9613	32,04735
14,9717	12,07619
14,982	4,10475
14,9924	30,13359
15,0027	21,16215
15,0131	48,19099
15,0234	13,21955
15,0338	-2,75161
15,0442	19,27723
15,0545	6,30579
15,0649	27,33463
15,0752	12,36319
15,0856	33,39203
15,0959	30,42059
15,1063	9,44943
15,1167	-0,52173
15,127	40,50683
15,1374	17,53567
15,1477	9,56423
15,1581	18,59307
15,1684	-1,37837
15,1788	19,65047
15,1892	13,6793
15,1995	25,70787
15,2099	13,7367
15,2202	45,76527
15,2306	-12,2059
15,241	27,82294
15,2513	23,8515
15,2617	4,88034
15,272	-18,0911
15,2824	34,93774
15,2927	35,9663
15,3031	29,99514
15,3135	5,02398
15,3238	18,05254
15,3342	31,08138
15,3445	39,10994
15,3549	14,13878
15,3652	38,16734
15,3756	32,19618
15,386	13,22502
15,3963	30,25358
15,4067	28,28242
15,417	38,31098
15,4274	5,33982
15,4377	8,36838
15,4481	14,39722
15,4585	3,42606
15,4688	28,45462
15,4792	27,48346
15,4895	35,51202
15,4999	15,54086
15,5103	18,5697
15,5206	-6,40174
15,531	-4,3729
15,5413	19,65566
15,5517	7,6845
15,562	22,71306
15,5724	15,7419
15,5828	35,77074
15,5931	24,7993
15,6035	8,82814
15,6138	17,8567
15,6242	24,88554
15,6345	26,9141
15,6449	9,94294
15,6553	23,97178
15,6656	26,00034
15,676	47,02918
15,6863	20,05774
15,6967	-8,91342
15,707	23,11514
15,7174	0,14398
15,7278	8,17281
15,7381	-1,79862
15,7485	26,23021
15,7588	11,25878
15,7692	9,28761
15,7795	4,31618
15,7899	-12,65498
15,8003	38,37385
15,8106	16,40242
15,821	17,43125
15,8313	25,45982
15,8417	-1,51135
15,8521	23,51749
15,8624	-11,45395
15,8728	14,57489
15,8831	9,60345
15,8935	22,63229
15,9038	30,66085
15,9142	8,68969
15,9246	7,71853
15,9349	-3,25291
15,9453	-5,22407
15,9556	5,80449
15,966	12,83333
15,9763	10,86189
15,9867	2,89073
15,9971	2,91957
16,0074	1,94813
16,0178	-4,02303
16,0281	-17,99447
16,0385	-23,96563
16,0488	-10,93707
16,0592	-2,90823
16,0696	-9,87939
16,0799	12,14917
16,0903	36,17801
16,1006	46,20657
16,111	25,23541
16,1213	2,26397
16,1317	2,29281
16,1421	-0,67835
16,1524	-17,64979
16,1628	12,37905
16,1731	4,40761
16,1835	12,43645
16,1939	7,46529
16,2042	22,49385
16,2146	-11,47731
16,2249	-10,44875
16,2353	-26,41991
16,2456	13,60865
16,256	6,63749
16,2664	8,66633
16,2767	-1,30511
16,2871	-5,27627
16,2974	33,75229
16,3078	-2,21887
16,3181	-3,19031
16,3285	-7,16147
16,3389	5,86736
16,3492	-8,10407
16,3596	21,92476
16,3699	6,95333
16,3803	11,98216
16,3906	13,01073
16,401	27,03956
16,4114	14,0684
16,4217	15,09696
16,4321	-5,8742
16,4424	-1,84564
16,4528	9,1832
16,4632	11,21204
16,4735	21,2406
16,4839	-13,73056
16,4942	-3,702
16,5046	-1,67316
16,5149	-0,6446
16,5253	13,38424
16,5357	16,41308
16,546	28,44164
16,5564	11,47048
16,5667	-0,50096
16,5771	10,52788
16,5874	17,55644
16,5978	-2,41472
16,6082	30,61412
16,6185	9,64268
16,6289	-10,32848
16,6392	1,70008
16,6496	-1,27108
16,6599	5,75748
16,6703	-1,21368
16,6807	23,81516
16,691	20,84372
16,7014	19,87256
16,7117	7,90112
16,7221	-9,07004
16,7324	17,95852
16,7428	7,98736
16,7532	13,0162
16,7635	0,04476
16,7739	5,0736
16,7842	-1,89784
16,7946	7,131
16,805	1,15984
16,8153	34,1884
16,8257	-14,78276
16,836	-14,7542
16,8464	6,27464
16,8567	13,3032
16,8671	13,33204
16,8775	-6,63913
16,8878	-2,61056
16,8982	-6,58173
16,9085	-0,55316
16,9189	27,47567
16,9292	11,50424
16,9396	10,53307
16,95	-13,43809
16,9603	-5,40953
16,9707	3,61931
16,981	3,64787
16,9914	-3,32329
17,0017	-3,29473
17,0121	-20,26589
17,0225	-15,23705
17,0328	0,79151
17,0432	2,82035
17,0535	-6,15109
17,0639	1,87775
17,0743	15,90659
17,0846	-12,06485
17,095	9,96399
17,1053	-1,00745
17,1157	8,02139
17,126	-11,95005
17,1364	-7,92121
17,1468	-7,89237
17,1571	23,13619
17,1675	16,16503
17,1778	-11,80641
17,1882	-19,77757
17,1985	25,25099
17,2089	0,27983
17,2193	-2,69133
17,2296	9,33723
17,24	-1,63393
17,2503	5,39463
17,2607	-6,57653
17,271	2,45203
17,2814	6,48087
17,2918	-3,49029
17,3021	4,53827
17,3125	-1,43289
17,3228	-2,40433
17,3332	4,62451
17,3435	15,65307
17,3539	0,68191
17,3643	-17,28925
17,3746	-5,26069
17,385	12,76815
17,3953	9,79671
17,4057	-11,17445
17,4161	-1,14562
17,4264	5,88295
17,4368	-6,08821
17,4471	3,94035
17,4575	-8,03081
17,4678	-4,00225
17,4782	-4,97341
17,4886	-10,94458
17,4989	-5,91601
17,5093	-1,88718
17,5196	7,14139
17,53	21,17022
17,5403	-1,80121
17,5507	2,22762
17,5611	-3,74354
17,5714	3,28502
17,5818	10,31386
17,5921	-18,65758
17,6025	-2,62874
17,6128	2,39982
17,6232	-13,57134
17,6336	0,4575
17,6439	11,48606
17,6543	4,5149
17,6646	-10,45654
17,675	-1,4277
17,6853	13,60086
17,6957	2,6297
17,7061	8,65854
17,7164	8,6871
17,7268	-10,28406
17,7371	-10,2555
17,7475	3,77334
17,7579	7,80218
17,7682	-11,16926
17,7786	-9,14042
17,7889	-0,11186
17,7993	-10,08302
17,8096	-2,05446
17,82	12,97438
17,8304	-8,99678
17,8407	-9,96822
17,8511	-14,93938
17,8614	21,08918
17,8718	10,11802
17,8821	20,14658
17,8925	5,17542
17,9029	-9,79574
17,9132	-8,76718
17,9236	12,26166
17,9339	17,29022
17,9443	17,31906
17,9546	-1,65238
17,965	10,37646
17,9754	17,4053
17,9857	-1,56614
17,9961	-9,5373
18,0064	28,49126
18,0168	10,5201
18,0272	-3,45107
18,0375	12,5775
18,0479	14,60633
18,0582	18,6349
18,0686	28,66373
18,0789	14,6923
18,0893	14,72113
18,0997	13,74997
18,11	8,77853
18,1204	12,80737
18,1307	-21,16407
18,1411	9,86477
18,1514	3,89333
18,1618	-13,07783
18,1722	13,95101
18,1825	8,97957
18,1929	14,00841
18,2032	29,03697
18,2136	2,06581
18,2239	0,09437
18,2343	28,12321
18,2447	-9,84795
18,255	-6,81939
18,2654	-8,79055
18,2757	15,23801
18,2861	2,26685
18,2964	8,29541
18,3068	8,32425
18,3172	0,35309
18,3275	6,38165
18,3379	25,41049
18,3482	4,43905
18,3586	0,46789
18,369	-3,50327
18,3793	24,52529
18,3897	16,55413
18,4	-6,41731
18,4104	-2,38847
18,4207	9,64009
18,4311	-3,33107
18,4415	2,69777
18,4518	11,72633
18,4622	6,75517
18,4725	3,78373
18,4829	1,81257
18,4932	-1,15887
18,5036	28,86997
18,514	11,89881
18,5243	-13,07263
18,5347	13,95621
18,545	24,98477
18,5554	8,01361
18,5657	9,04217
18,5761	-2,92899
18,5865	28,09984
18,5968	9,12841
18,6072	-14,84276
18,6175	5,18581
18,6279	-3,78536
18,6383	-14,75652
18,6486	16,27204
18,659	15,30088
18,6693	3,32944
18,6797	10,35828
18,69	3,38684
18,7004	11,41568
18,7108	20,44452
18,7211	-16,52692
18,7315	30,50192
18,7418	31,53048
18,7522	11,55932
18,7625	23,58788
18,7729	0,61672
18,7833	-0,35444
18,7936	-18,32588
18,804	23,70296
18,8143	28,73152
18,8247	16,76036
18,835	20,78892
18,8454	26,81776
18,8558	23,8466
18,8661	27,87516
18,8765	-6,096
18,8868	5,93256
18,8972	30,9614
18,9075	2,98996
18,9179	11,0188
18,9283	21,04764
18,9386	27,0762
18,949	9,10504
18,9593	-6,8664
18,9697	29,16244
18,9801	10,19128
18,9904	18,21984
19,0008	18,24868
19,0111	33,27724
19,0215	34,30608
19,0318	43,33464
19,0422	34,36348
19,0526	5,39232
19,0629	-1,57912
19,0733	19,44972
19,0836	28,47828
19,094	42,50712
19,1043	26,53568
19,1147	3,56452
19,1251	10,59336
19,1354	22,62192
19,1458	17,65076
19,1561	6,67932
19,1665	15,70816
19,1768	15,73672
19,1872	46,76556
19,1976	46,79439
19,2079	21,82296
19,2183	3,85179
19,2286	36,88036
19,239	20,90919
19,2493	35,93776
19,2597	32,96659
19,2701	25,99543
19,2804	38,02399
19,2908	43,05283
19,3011	21,08139
19,3115	27,11023
19,3219	25,13907
19,3322	43,16763
19,3426	41,19647
19,3529	31,22503
19,3633	31,25387
19,3736	40,28243
19,384	23,31127
19,3944	11,34011
19,4047	19,36867
19,4151	2,39751
19,4254	27,42607
19,4358	21,45491
19,4461	21,48347
19,4565	20,51231
19,4669	26,54115
19,4772	32,56971
19,4876	22,59855
19,4979	26,62711
19,5083	10,65595
19,5186	26,68451
19,529	26,71335
19,5394	21,74219
19,5497	61,77075
19,5601	51,79959
19,5704	0,82815
19,5808	38,85699
19,5912	18,88583
19,6015	22,91439
19,6119	21,94323
19,6222	41,97179
19,6326	32,00063
19,6429	28,02919
19,6533	21,05803
19,6637	39,08687
19,674	14,11543
19,6844	13,14427
19,6947	35,17283
19,7051	12,20167
19,7154	20,23023
19,7258	28,25907
19,7362	29,2879
19,7465	33,31647
19,7569	38,3453
19,7672	19,37387
19,7776	30,4027
19,7879	35,43127
19,7983	39,4601
19,8087	39,48894
19,819	37,5175
19,8294	27,54634
19,8397	53,5749
19,8501	16,60374
19,8604	24,6323
19,8708	45,66114
19,8812	58,68998
19,8915	45,71854
19,9019	30,74738
19,9122	26,77594
19,9226	43,80478
19,933	42,83362
19,9433	52,86218
19,9537	55,89102
19,964	32,91958
19,9744	46,94842
19,9847	48,97698
19,9951	38,00582
20,0055	28,03466
20,0158	23,06322
20,0262	25,09206
20,0365	28,12062
20,0469	47,14946
20,0572	39,17802
20,0676	50,20686
20,078	72,2357
20,0883	64,26426
20,0987	32,2931
20,109	36,32166
20,1194	38,3505
20,1297	48,37906
20,1401	34,4079
20,1505	42,43674
20,1608	69,4653
20,1712	37,49414
20,1815	33,5227
20,1919	22,55154
20,2022	58,5801
20,2126	58,60894
20,223	59,63778
20,2333	47,66634
20,2437	31,69518
20,254	22,72374
20,2644	60,75258
20,2748	56,78141
20,2851	72,80998
20,2955	85,83881
20,3058	72,86738
20,3162	71,89621
20,3265	68,92478
20,3369	29,95361
20,3473	42,98245
20,3576	44,01101
20,368	62,03985
20,3783	54,06841
20,3887	30,09725
20,399	55,12582
20,4094	65,15465
20,4198	33,18349
20,4301	19,21205
20,4405	81,24089
20,4508	74,26945
20,4612	67,29829
20,4715	58,32685
20,4819	58,35569
20,4923	54,38453
20,5026	19,41309
20,513	36,44193
20,5233	33,47049
20,5337	50,49933
20,5441	32,52817
20,5544	50,55673
20,5648	46,58557
20,5751	44,61413
20,5855	44,64297
20,5958	63,67153
20,6062	56,70037
20,6166	53,72921
20,6269	56,75777
20,6373	89,78661
20,6476	53,81517
20,658	49,84401
20,6683	58,87257
20,6787	51,90141
20,6891	69,93025
20,6994	76,95881
20,7098	57,98765
20,7201	24,01621
20,7305	78,04505
20,7408	34,07361
20,7512	48,10245
20,7616	53,13129
20,7719	61,15985
20,7823	49,18869
20,7926	79,21725
20,803	60,24609
20,8133	55,27465
20,8237	43,30349
20,8341	54,33233
20,8444	50,36089
20,8548	72,38973
20,8651	42,41829
20,8755	47,44713
20,8859	63,47596
20,8962	46,50453
20,9066	51,53336
20,9169	66,56193
20,9273	69,59076
20,9376	60,61933
20,948	79,64816
20,9584	46,677
20,9687	64,70556
20,9791	78,7344
20,9894	50,76296
20,9998	64,7918
21,0101	86,82036
21,0205	78,8492
21,0309	52,87804
21,0412	49,9066
21,0516	42,93544
21,0619	53,964
21,0723	56,99284
21,0826	93,0214
21,093	108,05024
21,1034	60,07908
21,1137	72,10764
21,1241	62,13648
21,1344	78,16504
21,1448	66,19388
21,1552	98,22272
21,1655	55,25128
21,1759	86,28012
21,1862	93,30868
21,1966	78,33752
21,2069	54,36608
21,2173	58,39492
21,2277	65,42376
21,238	71,45232
21,2484	59,48116
21,2587	72,50972
21,2691	76,53856
21,2794	79,56712
21,2898	76,59596
21,3002	61,6248
21,3105	74,65336
21,3209	77,6822
21,3312	70,71076
21,3416	46,7396
21,3519	69,76816
21,3623	63,797
21,3727	90,82584
21,383	44,8544
21,3934	72,88324
21,4037	68,9118
21,4141	56,94064
21,4244	72,9692
21,4348	46,99804
21,4452	86,02687
21,4555	59,05544
21,4659	75,08427
21,4762	56,11284
21,4866	52,14167
21,497	69,17051
21,5073	73,19907
21,5177	62,22791
21,528	76,25647
21,5384	71,28531
21,5487	75,31387
21,5591	61,34271
21,5695	95,37155
21,5798	92,40011
21,5902	57,42895
21,6005	67,45751
21,6109	81,48635
21,6212	87,51491
21,6316	88,54375
21,642	79,57259
21,6523	58,60115
21,6627	59,62999
21,673	65,65855
21,6834	77,68739
21,6937	95,71595
21,7041	90,74479
21,7145	84,77363
21,7248	53,80219
21,7352	62,83103
21,7455	82,85959
21,7559	72,88843
21,7662	56,91699
21,7766	97,94583
21,787	76,97467
21,7973	48,00323
21,8077	72,03207
21,818	97,06063
21,8284	66,08947
21,8388	51,11831
21,8491	92,14687
21,8595	57,17571
21,8698	82,20427
21,8802	82,23311
21,8905	71,26167
21,9009	80,29051
21,9113	68,31935
21,9216	66,34791
21,932	56,37675
21,9423	97,40531
21,9527	74,43415
21,963	86,46271
21,9734	70,49155
21,9838	47,52038
21,9941	99,54895
22,0045	80,57778
22,0148	78,60635
22,0252	61,63518
22,0355	91,66375
22,0459	55,69258
22,0563	82,72142
22,0666	60,74999
22,077	75,77882
22,0873	88,80739
22,0977	84,83622
22,1081	75,86506
22,1184	89,89362
22,1288	87,92246
22,1391	72,95102
22,1495	72,97986
22,1598	73,00842
22,1702	82,03726
22,1806	53,0661
22,1909	65,09466
22,2013	99,1235
22,2116	77,15206
22,222	73,1809
22,2323	78,20946
22,2427	48,2383
22,2531	66,26714
22,2634	58,2957
22,2738	71,32454
22,2841	60,3531
22,2945	66,38194
22,3048	65,4105
22,3152	93,43934
22,3256	94,46818
22,3359	63,49674
22,3463	55,52558
22,3566	74,55414
22,367	108,58298
22,3773	48,61154
22,3877	73,64038
22,3981	68,66922
22,4084	67,69778
22,4188	87,72662
22,4291	67,75518
22,4395	64,78402
22,4499	53,81286
22,4602	71,84142
22,4706	62,87026
22,4809	72,89882
22,4913	57,92766
22,5016	94,95622
22,512	54,98506
22,5224	91,0139
22,5327	72,04246
22,5431	68,0713
22,5534	99,09986
22,5638	54,1287
22,5741	62,15726
22,5845	64,1861
22,5949	104,21493
22,6052	74,2435
22,6156	88,27233
22,6259	68,3009
22,6363	66,32973
22,6466	78,3583
22,657	46,38713
22,6674	84,41597
22,6777	78,44453
22,6881	80,47337
22,6984	62,50193
22,7088	85,53077
22,7191	64,55933
22,7295	84,58817
22,7399	38,61701
22,7502	64,64557
22,7606	59,67441
22,7709	48,70297
22,7813	50,73181
22,7917	45,76065
22,802	84,78921
22,8124	59,81805
22,8227	73,84661
22,8331	61,87545
22,8434	60,90401
22,8538	70,93285
22,8642	69,96169
22,8745	47,99025
22,8849	63,01909
22,8952	89,04765
22,9056	55,07649
22,9159	72,10505
22,9263	61,13389
22,9367	61,16273
22,947	51,19129
22,9574	69,22013
22,9677	65,24869
22,9781	79,27753
22,9884	93,30609
22,9988	70,33493
23,0092	77,36377
23,0195	64,39233
23,0299	34,42117
23,0402	54,44973
23,0506	97,47857
23,061	57,50741
23,0713	58,53597
23,0817	67,56481
23,092	94,59337
23,1024	71,62221
23,1127	69,65077
23,1231	108,67961
23,1335	53,70844
23,1438	54,73701
23,1542	58,76584
23,1645	54,79441
23,1749	82,82324
23,1852	41,85181
23,1956	69,88064
23,206	61,90948
23,2163	73,93804
23,2267	76,96688
23,237	77,99544
23,2474	70,02428
23,2577	50,05284
23,2681	62,08168
23,2785	54,11052
23,2888	69,13908
23,2992	66,16792
23,3095	46,19648
23,3199	69,22532
23,3302	66,25388
23,3406	56,28272
23,351	69,31156
23,3613	70,34012
23,3717	69,36896
23,382	45,39752
23,3924	54,42636
23,4028	67,4552
23,4131	60,48376
23,4235	78,5126
23,4338	71,54116
23,4442	45,57
23,4545	56,59856
23,4649	50,6274
23,4753	54,65624
23,4856	50,6848
23,496	45,71364
23,5063	56,7422
23,5167	76,77104
23,527	44,7996
23,5374	20,82844
23,5478	52,85728
23,5581	47,88584
23,5685	43,91468
23,5788	40,94324
23,5892	38,97208
23,5995	47,00064
23,6099	63,02948
23,6203	67,05832
23,6306	46,08688
23,641	41,11572
23,6513	33,14428
23,6617	61,17312
23,6721	63,20195
23,6824	50,23052
23,6928	63,25935
23,7031	45,28792
23,7135	28,31675
23,7238	32,34532
23,7342	31,37416
23,7446	60,40299
23,7549	45,43156
23,7653	59,46039
23,7756	35,48896
23,786	68,51779
23,7963	45,54636
23,8067	48,57519
23,8171	55,60403
23,8274	52,63259
23,8378	47,66143
23,8481	60,68999
23,8585	29,71883
23,8688	54,74739
23,8792	52,77623
23,8896	28,80507
23,8999	43,83363
23,9103	63,86247
23,9206	62,89103
23,931	34,91987
23,9413	34,94843
23,9517	53,97727
23,9621	46,00611
23,9724	59,03467
23,9828	44,06351
23,9931	40,09207
24,0035	70,12091
24,0139	66,14975
24,0242	55,17831
24,0346	22,20715
24,0449	68,23571
24,0553	38,26455
24,0656	44,29311
24,076	48,32195
24,0864	54,35079
24,0967	58,37935
24,1071	56,40819
24,1174	30,43675
24,1278	54,46559
24,1381	44,49415
24,1485	40,52299
24,1589	25,55183
24,1692	27,58039
24,1796	62,60923
24,1899	26,63779
24,2003	31,66663
24,2106	20,69519
24,221	56,72403
24,2314	32,75287
24,2417	48,78143
24,2521	40,81027
24,2624	56,83883
24,2728	47,86767
24,2831	30,89623
24,2935	15,92507
24,3039	20,9539
24,3142	47,98247
24,3246	27,0113
24,3349	33,03987
24,3453	28,0687
24,3557	50,09754
24,366	26,1261
24,3764	41,15494
24,3867	26,1835
24,3971	39,21234
24,4074	50,2409
24,4178	62,26974
24,4282	35,29858
24,4385	53,32714
24,4489	39,35598
24,4592	24,38454
24,4696	41,41338
24,4799	5,44194
24,4903	33,47078
24,5007	43,49962
24,511	40,52818
24,5214	35,55702
24,5317	38,58558
24,5421	40,61442
24,5524	32,64298
24,5628	40,67182
24,5732	36,70066
24,5835	31,72922
24,5939	30,75806
24,6042	24,78662
24,6146	26,81546
24,625	53,8443
24,6353	36,87286
24,6457	54,9017
24,656	27,93026
24,6664	37,9591
24,6767	17,98766
24,6871	27,0165
24,6975	54,04534
24,7078	30,0739
24,7182	36,10274
24,7285	31,1313
24,7389	34,16014
24,7492	24,1887
24,7596	27,21754
24,77	38,24638
24,7803	37,27494
24,7907	29,30378
24,801	13,33234
24,8114	34,36118
24,8217	43,38974
24,8321	35,41858
24,8425	26,44741
24,8528	30,47598
24,8632	13,50481
24,8735	37,53338
24,8839	18,56221
24,8942	68,59078
24,9046	39,61961
24,915	30,64845
24,9253	25,67701
24,9357	35,70585
24,946	22,73441
24,9564	27,76325
24,9668	50,79209
24,9771	30,82065
24,9875	32,84949
24,9978	33,87805
25,0082	59,90689
25,0185	36,93545
25,0289	19,96429
25,0393	33,99313
25,0496	48,02169
25,06	16,05053
25,0703	40,07909
25,0807	43,10793
25,091	-7,86351
25,1014	18,16533
25,1118	30,19417
25,1221	34,22273
25,1325	21,25157
25,1428	21,28013
25,1532	29,30897
25,1635	37,33753
25,1739	17,36637
25,1843	23,39521
25,1946	23,42377
25,205	26,45261
25,2153	37,48117
25,2257	32,51001
25,2361	25,53885
25,2464	20,56741
25,2568	19,59625
25,2671	38,62481
25,2775	17,65365
25,2878	34,68221
25,2982	47,71105
25,3086	17,73989
25,3189	67,76845
25,3293	44,79729
25,3396	23,82585
25,35	10,85469
25,3603	25,88325
25,3707	16,91209
25,3811	33,94093
25,3914	21,96949
25,4018	19,99833
25,4121	17,02689
25,4225	5,05573
25,4328	4,08429
25,4432	35,11313
25,4536	18,14196
25,4639	27,17053
25,4743	19,19936
25,4846	-9,77207
25,495	-6,74324
25,5053	13,28533
25,5157	25,31416
25,5261	23,343
25,5364	5,37156
25,5468	10,4004
25,5571	20,42896
25,5675	69,4578
25,5779	26,48664
25,5882	22,5152
25,5986	44,54404
25,6089	4,5726
25,6193	27,60144
25,6296	41,63
25,64	45,65884
25,6504	28,68768
25,6607	43,71624
25,6711	24,74508
25,6814	1,77364
25,6918	39,80248
25,7021	7,83104
25,7125	-0,14012
25,7229	28,88872
25,7332	27,91728
25,7436	3,94612
25,7539	24,97468
25,7643	18,00352
25,7746	35,03208
25,785	10,06092
25,7954	13,08976
25,8057	36,11832
25,8161	17,14716
25,8264	25,17572
25,8368	18,20456
25,8471	7,23312
25,8575	5,26196
25,8679	11,2908
25,8782	27,31936
25,8886	13,3482
25,8989	16,37676
25,9093	12,4056
25,9197	25,43444
25,93	-1,537
25,9404	20,49184
25,9507	45,5204
25,9611	20,54924
25,9714	0,5778
25,9818	20,60664
25,9922	14,63547
26,0025	25,66404
26,0129	25,69287
26,0232	40,72144
26,0336	31,75027
26,0439	13,77884
26,0543	14,80767
26,0647	22,83651
26,075	-1,13493
26,0854	10,89391
26,0957	12,92247
26,1061	17,95131
26,1164	8,97987
26,1268	7,00871
26,1372	5,03755
26,1475	36,06611
26,1579	22,09495
26,1682	25,12351
26,1786	11,15235
26,189	10,18119
26,1993	12,20975
26,2097	26,23859
26,22	31,26715
26,2304	16,29599
26,2407	7,32455
26,2511	-0,64661
26,2615	29,38223
26,2718	12,41079
26,2822	17,43963
26,2925	0,46819
26,3029	21,49703
26,3132	5,52559
26,3236	19,55443
26,334	14,58327
26,3443	12,61183
26,3547	20,64067
26,365	0,66923
26,3754	27,69807
26,3857	40,72663
26,3961	24,75547
26,4065	7,78431
26,4168	15,81287
26,4272	21,84171
26,4375	9,87027
26,4479	0,89911
26,4582	-3,07233
26,4686	13,95651
26,479	15,98535
26,4893	25,01391
26,4997	19,04275
26,51	7,07131
26,5204	-0,89985
26,5308	16,12898
26,5411	37,15755
26,5515	7,18638
26,5618	28,21495
26,5722	2,24378
26,5825	13,27235
26,5929	17,30118
26,6033	19,33002
26,6136	23,35858
26,624	15,38742
26,6343	16,41598
26,6447	32,44482
26,655	33,47338
26,6654	22,50222
26,6758	31,53106
26,6861	13,55962
26,6965	14,58846
26,7068	12,61702
26,7172	21,64586
26,7275	19,67442
26,7379	32,70326
26,7483	8,7321
26,7586	21,76066
26,769	14,7895
26,7793	8,81806
26,7897	23,8469
26,8	-3,12454
26,8104	13,9043
26,8208	5,93314
26,8311	11,9617
26,8415	16,99054
26,8518	19,0191
26,8622	16,04794
26,8726	24,07678
26,8829	5,10534
26,8933	24,13418
26,9036	1,16274
26,914	-2,80842
26,9243	33,22014
26,9347	24,24898
26,9451	37,27782
26,9554	-5,69362
26,9658	8,33522
26,9761	22,36378
26,9865	7,39262
26,9968	22,42118
27,0072	-4,54998
27,0176	15,47886
27,0279	12,50742
27,0383	-12,46374
27,0486	34,56482
27,059	21,59366
27,0693	19,62222
27,0797	38,65106
27,0901	5,6799
27,1004	2,70846
27,1108	7,7373
27,1211	-3,23414
27,1315	-2,2053
27,1419	26,82353
27,1522	2,8521
27,1626	40,88093
27,1729	39,9095
27,1833	30,93833
27,1936	19,9669
27,204	22,99573
27,2144	10,02457
27,2247	22,05313
27,2351	26,08197
27,2454	-12,88947
27,2558	6,13937
27,2661	-8,83207
27,2765	10,19677
27,2869	35,22561
27,2972	-2,74583
27,3076	27,28301
27,3179	7,31157
27,3283	14,34041
27,3386	7,36897
27,349	12,39781
27,3594	-10,57335
27,3697	8,45521
27,3801	11,48405
27,3904	31,51261
27,4008	13,54145
27,4111	20,57001
27,4215	-7,40115
27,4319	27,62769
27,4422	8,65625
27,4526	19,68509
27,4629	8,71365
27,4733	22,74249
27,4837	10,77133
27,494	4,79989
27,5044	25,82873
27,5147	9,85729
27,5251	-1,11387
27,5354	15,91469
27,5458	27,94353
27,5562	23,97237
27,5665	6,00093
27,5769	11,02977
27,5872	19,05833
27,5976	15,08717
27,6079	-2,88427
27,6183	17,14457
27,6287	13,17341
27,639	30,20197
27,6494	28,23081
27,6597	23,25937
27,6701	20,28821
27,6804	25,31677
27,6908	41,34561
27,7012	39,37444
27,7115	43,40301
27,7219	29,43184
27,7322	35,46041
27,7426	13,48924
27,753	17,51808
27,7633	17,54664
27,7737	1,57548
27,784	22,60404
27,7944	30,63288
27,8047	20,66144
27,8151	18,69028
27,8255	0,71912
27,8358	3,74768
27,8462	21,77652
27,8565	3,80508
27,8669	11,83392
27,8772	21,86248
27,8876	-1,10868
27,898	6,92016
27,9083	26,94872
27,9187	15,97756
27,929	12,00612
27,9394	7,03496
27,9497	30,06352
27,9601	7,09236
27,9705	9,1212
27,9808	18,14976
27,9912	17,1786
28,0015	2,20716
28,0119	22,236
28,0222	0,26456
28,0326	20,2934
28,043	19,32224
28,0533	13,3508
28,0637	16,37964
28,074	5,4082
28,0844	9,43704
28,0948	5,46588
28,1051	-3,50556
28,1155	12,52328
28,1258	25,55184
28,1362	29,58068
28,1465	24,60924
28,1569	-3,36192
28,1673	29,66692
28,1776	27,69548
28,188	3,72432
28,1983	5,75288
28,2087	7,78172
28,219	16,81028
28,2294	32,83912
28,2398	5,86795
28,2501	16,89652
28,2605	14,92535
28,2708	9,95392
28,2812	3,98275
28,2915	25,01132
28,3019	4,04015
28,3123	22,06899
28,3226	4,09755
28,333	38,12639
28,3433	25,15496
28,3537	15,18379
28,364	21,21236
28,3744	24,24119
28,3848	19,27003
28,3951	7,29859
28,4055	3,32743
28,4158	33,35599
28,4262	22,38483
28,4366	10,41367
28,4469	11,44223
28,4573	-4,52893
28,4676	10,49963
28,478	26,52847
28,4883	35,55703
28,4987	30,58587
28,5091	23,61471
28,5194	31,64327
28,5298	0,67211
28,5401	18,70067
28,5505	11,72951
28,5608	1,75807
28,5712	22,78691
28,5816	1,81575
28,5919	23,84431
28,6023	13,87315
28,6126	13,90171
28,623	22,93055
28,6333	25,95911
28,6437	20,98795
28,6541	10,01679
28,6644	26,04535
28,6748	19,07419
28,6851	29,10275
28,6955	13,13159
28,7059	12,16043
28,7162	8,18899
28,7266	20,21783
28,7369	33,24639
28,7473	20,27523
28,7576	14,30379
28,768	32,33263
28,7784	1,36147
28,7887	23,39003
28,7991	33,41887
28,8094	9,44743
28,8198	3,47627
28,8301	-0,49517
28,8405	-4,46633
28,8509	-0,4375
28,8612	23,59107
28,8716	14,6199
28,8819	30,64847
28,8923	15,6773
28,9026	14,70587
28,913	19,7347
28,9234	21,76354
28,9337	36,7921
28,9441	35,82094
28,9544	-11,1505
28,9648	-2,12166
28,9751	9,9069
28,9855	11,93574
28,9959	2,96458
29,0062	8,99314
29,0166	3,02198
29,0269	29,05054
29,0373	9,07938
29,0477	24,10822
29,058	-9,86322
29,0684	30,16562
29,0787	26,19418
29,0891	30,22302
29,0994	17,25158
29,1098	20,28042
29,1202	20,30926
29,1305	24,33782
29,1409	19,36666
29,1512	-1,60478
29,1616	-8,57594
29,1719	24,45262
29,1823	-4,51854
29,1927	46,5103
29,203	4,53886
29,2134	-0,4323
29,2237	35,59626
29,2341	6,6251
29,2444	5,65366
29,2548	9,6825
29,2652	32,71134
29,2755	19,7399
29,2859	14,76874
29,2962	28,7973
29,3066	26,82614
29,317	5,85498
29,3273	23,88354
29,3377	22,91238
29,348	32,94094
29,3584	-5,03022
29,3687	3,99834
29,3791	8,02718
29,3895	-8,94399
29,3998	30,08458
29,4102	21,11341
29,4205	18,14198
29,4309	1,17081
29,4412	3,19938
29,4516	0,22821
29,462	9,25705
29,4723	12,28561
29,4827	21,31445
29,493	15,34301
29,5034	3,37185
29,5137	3,40041
29,5241	5,42925
29,5345	5,45809
29,5448	21,48665
29,5552	-2,48451
29,5655	20,54405
29,5759	22,57289
29,5862	-4,39855
29,5966	23,63029
29,607	-3,34087
29,6173	16,68769
29,6277	24,71653
29,638	25,74509
29,6484	19,77393
29,6588	1,80277
29,6691	25,83133
29,6795	-4,13983
29,6898	0,88873
29,7002	8,91757
29,7105	9,94613
29,7209	20,97497
29,7313	31,00381
29,7416	4,03237
29,752	19,06121
29,7623	-7,91023
29,7727	-2,88139
29,783	9,14717
29,7934	4,17601
29,8038	28,20485
29,8141	28,23341
29,8245	9,26225
29,8348	12,29081
29,8452	14,31965
29,8555	16,34821
29,8659	7,37705
29,8763	14,40589
29,8866	19,43445
29,897	18,46329
29,9073	13,49185
29,9177	-2,47931
29,928	-10,45075
29,9384	-0,42191
29,9488	25,60692
29,9591	-2,36451
29,9695	11,66432
29,9798	23,69289
29,9902	3,72172
30,0006	-5,24944
30,0109	18,77913
30,0213	-21,19204
30,0316	-0,16347
30,042	8,86536
30,0523	13,89393
30,0627	-13,07724
30,0731	13,9516
30,0834	19,98016
30,0938	13,009
30,1041	6,03756
30,1145	25,0664
30,1248	39,09496
30,1352	22,1238
30,1456	-0,84736
30,1559	6,1812
30,1663	42,21004
30,1766	16,2386
30,187	0,26744
30,1973	8,296
30,2077	-6,67516
30,2181	-2,64632
30,2284	5,38224
30,2388	4,41108
30,2491	5,43964
30,2595	8,46848
30,2699	-1,50268
30,2802	-16,47412
30,2906	2,55472
30,3009	4,58328
30,3113	4,61212
30,3216	12,64068
30,332	22,66952
30,3424	27,69836
30,3527	3,72692
30,3631	8,75576
30,3734	11,78432
30,3838	18,81316
30,3941	-9,15828
30,4045	-7,12944
30,4149	-1,1006
30,4252	-1,07204
30,4356	-2,0432
30,4459	8,98536
30,4563	16,0142
30,4666	37,04276
30,477	17,0716
30,4874	1,10044
30,4977	-7,871
30,5081	8,15784
30,5184	2,1864
30,5288	0,21524
30,5391	-3,7562
30,5495	-8,72736
30,5599	7,30147
30,5702	6,33004
30,5806	31,35887
30,5909	13,38744
30,6013	4,41627
30,6117	-0,55489
30,622	8,47367
30,6324	1,50251
30,6427	2,53107
30,6531	15,55991
30,6634	-6,41153
30,6738	5,61731
30,6842	-9,35385
30,6945	5,67471
30,7049	-6,29645
[truncated: 2,346 more rows]
